# Supplementary material for: A fair experimental comparison of neural network architectures for latent representations of multi-omics for drug response prediction
Source: BMC Bioinformatics. 2023 Feb 14;24:45. doi: 10.1186/s12859-023-05166-7 (PMC9926634; doi:10.1186/s12859-023-05166-7)
Supplement: Supplementary file 1 — Additional file 1. Triplet loss ablation study: AUROC and AUPRC values for all architectures with and without triplet loss. [file 12859_2023_5166_MOESM1_ESM.csv]

Triplet loss ablation study: AUROC and AUPRC values for all architectures with and without triplet loss.
Method	Drug	Triplet Loss	Auroc Test	Auprc Test	Auroc Extern	Auprc Extern
Early Integration	Cetuximab	0	0.677498866213152	0.290137974818065	0.469818181818182	0.107825414259279
OmiEmbed	Cetuximab	0	0.753996598639456	0.329183858785382	0.468	0.100808944200889
MOMA	Cetuximab	0	0.751233560090703	0.34751966235643	0.504727272727273	0.147586226352306
MOLI	Cetuximab	0	0.750328798185941	0.379988109377927	0.486545454545455	0.0955346202229558
PCA	Cetuximab	0	0.654823129251701	0.259435289185269	0.522909090909091	0.109854830695674
OmicsStacking	Cetuximab	0	0.721068027210884	0.350389481240568	0.466181818181818	0.101703527201983
Super.FELT	Cetuximab	0	0.75790022675737	0.387036590018865	0.368727272727273	0.0849522596036355
Early Integration	Cisplatin	0	0.659846615158205	0.222397393846811	0.603888888888889	0.931893138670055
OmiEmbed	Cisplatin	0	0.640254120676969	0.204143357120418	0.513333333333333	0.907926986424756
MOMA	Cisplatin	0	0.714315710080942	0.26183652335124	0.687222222222222	0.952450156508612
MOLI	Cisplatin	0	0.73809157468727	0.310191973585721	0.673888888888889	0.948175771102768
PCA	Cisplatin	0	0.710248896247241	0.246069478537314	0.743333333333333	0.964027265410811
OmicsStacking	Cisplatin	0	0.734201582045622	0.277011001210837	0.68	0.955073701773223
Super.FELT	Cisplatin	0	0.741967549668874	0.297829717784211	0.565	0.923898347928866
Early Integration	Erlotinib	0	0.671115094886281	0.345716854643315	0.788888888888889	0.428083028083028
OmiEmbed	Erlotinib	0	0.663774808054469	0.468339170096075	0.633333333333333	0.293755411255411
MOMA	Erlotinib	0	0.739267709691439	0.476386520892784	0.714814814814815	0.368571428571429
MOLI	Erlotinib	0	0.722902361292192	0.458879704707481	0.685185185185185	0.335687830687831
PCA	Erlotinib	0	0.659586773866435	0.346589499985189	0.8	0.426904761904762
OmicsStacking	Erlotinib	0	0.661504056207446	0.351627300602779	0.740740740740741	0.421535409035409
Super.FELT	Erlotinib	0	0.721131392148341	0.526325125075347	0.722222222222222	0.317361712361712
Early Integration	Gemcitabine PDX	0	0.585868814729574	0.138496937912361	0.525396825396825	0.362321754412134
OmiEmbed	Gemcitabine PDX	0	0.539487917146145	0.081710288334608	0.657142857142857	0.46561972667855
MOMA	Gemcitabine PDX	0	0.625385500575374	0.111150468448738	0.626984126984127	0.413561929716065
MOLI	Gemcitabine PDX	0	0.590747986191024	0.106122316489838	0.696825396825397	0.51832796663816
PCA	Gemcitabine PDX	0	0.607479861910242	0.141026934501849	0.6	0.481508780668445
OmicsStacking	Gemcitabine PDX	0	0.593279631760644	0.119074023641081	0.665079365079365	0.48254701231866
Super.FELT	Gemcitabine PDX	0	0.590886075949367	0.103608706364328	0.553968253968254	0.380921690550837
Early Integration	Gemcitabine TCGA	0	0.610713463751438	0.116973543971787	0.604232804232804	0.512759957773868
OmiEmbed	Gemcitabine TCGA	0	0.628112773302647	0.131694122699995	0.564550264550265	0.461781533412591
MOMA	Gemcitabine TCGA	0	0.649838895281933	0.138177006077227	0.472751322751323	0.389305079338245
MOLI	Gemcitabine TCGA	0	0.589482163406214	0.153786636521217	0.62037037037037	0.52053329527861
PCA	Gemcitabine TCGA	0	0.614050632911392	0.165829630910521	0.526719576719577	0.421174778514449
OmicsStacking	Gemcitabine TCGA	0	0.601139240506329	0.149340307355705	0.624338624338624	0.489192073952151
Super.FELT	Gemcitabine TCGA	0	0.616168009205984	0.131178786751659	0.594444444444444	0.460400338343036
Early Integration	Paclitaxel	0	0.606749112125825	0.160148853062236	0.417894736842105	0.120492946644836
OmiEmbed	Paclitaxel	0	0.740035514967022	0.269876482902166	0.516315789473684	0.135141793444046
MOMA	Paclitaxel	0	0.692212075088788	0.212727346520677	0.572631578947368	0.171987081693826
MOLI	Paclitaxel	0	0.667631912734653	0.188200930821692	0.497894736842105	0.135892204876015
PCA	Paclitaxel	0	0.58755834601725	0.118352915609568	0.434736842105263	0.162978849470952
OmicsStacking	Paclitaxel	0	0.522553272450533	0.0896592467863135	0.418947368421053	0.121140945355488
Super.FELT	Paclitaxel	0	0.670838406900051	0.230690378757592	0.555789473684211	0.189753217985955
Early Integration	Docetaxel	0	0.731066259162234	0.311690212875911	0.45625	0.491184579309579
OmiEmbed	Docetaxel	0	0.803476026037946	0.251350451211968	0.478125	0.544301809301809
MOMA	Docetaxel	0	0.783376332989336	0.281192814284527	0.58125	0.577885101010101
MOLI	Docetaxel	0	0.788845227699717	0.344985488431502	0.58125	0.555933996558996
PCA	Docetaxel	0	0.722802386811675	0.277856477974398	0.475	0.523419705294705
OmicsStacking	Docetaxel	0	0.813439707866952	0.357531461001917	0.6	0.567863109113109
Super.FELT	Docetaxel	0	0.818010240533461	0.364379665301594	0.615625	0.580703116328116
Early Integration	Cetuximab	1	0.699299319727891	0.297814752046054	0.395636363636364	0.0817988969768974
OmiEmbed	Cetuximab	1	0.737520408163265	0.349388877277746	0.530181818181818	0.111307846685694
MOMA	Cetuximab	1	0.729369614512472	0.328915579952995	0.473454545454545	0.116559007967179
MOLI	Cetuximab	1	0.731081632653061	0.356927798559801	0.475636363636364	0.140686872705591
OmicsStacking	Cetuximab	1	0.731122448979592	0.37633158901962	0.575272727272727	0.124658646135942
Super.FELT	Cetuximab	1	0.767687074829932	0.399674268165044	0.556363636363636	0.12605723489692
Early Integration	Cisplatin	1	0.706370971302428	0.28115125057388	0.559444444444444	0.926616233739279
OmiEmbed	Cisplatin	1	0.74565080941869	0.324377219655611	0.651666666666667	0.943141367339527
MOMA	Cisplatin	1	0.71861033848418	0.24425520724733	0.656666666666667	0.942620161689522
MOLI	Cisplatin	1	0.763588337012509	0.315579817016833	0.673888888888889	0.949876609924935
OmicsStacking	Cisplatin	1	0.721730941869021	0.292937908412155	0.644444444444445	0.941710127720878
Super.FELT	Cisplatin	1	0.753483370125092	0.282421963245962	0.727777777777778	0.963142815785284
Early Integration	Erlotinib	1	0.676537737215703	0.359884110258957	0.740740740740741	0.413946229209387
OmiEmbed	Erlotinib	1	0.723301825293351	0.432512507137728	0.525925925925926	0.259024484287642
MOMA	Erlotinib	1	0.730030421555845	0.395176880231788	0.696296296296296	0.342300662300662
MOLI	Erlotinib	1	0.705056135013762	0.445640821473588	0.722222222222222	0.410012661630309
OmicsStacking	Erlotinib	1	0.754200709836303	0.478750731567492	0.744444444444444	0.440217086834734
Super.FELT	Erlotinib	1	0.743536505867014	0.499191842838935	0.562962962962963	0.222719112099917
Early Integration	Gemcitabine PDX	1	0.643958573072497	0.166904506527325	0.441269841269841	0.291429425196439
OmiEmbed	Gemcitabine PDX	1	0.592313003452244	0.104351841291683	0.611111111111111	0.443901681001195
MOMA	Gemcitabine PDX	1	0.611691599539701	0.110983957243516	0.674603174603175	0.458650816057648
MOLI	Gemcitabine PDX	1	0.622278481012658	0.154149132675848	0.614285714285714	0.423615160401692
OmicsStacking	Gemcitabine PDX	1	0.65126582278481	0.151369052166244	0.714285714285714	0.510317626253053
Super.FELT	Gemcitabine PDX	1	0.646018411967779	0.130028381894604	0.692063492063492	0.457134305490718
Early Integration	Gemcitabine TCGA	1	0.602140391254315	0.14288407864122	0.601851851851852	0.47348795093261
OmiEmbed	Gemcitabine TCGA	1	0.624353120243531	0.240088817386838	0.533157894736842	0.163794599788887
MOMA	Gemcitabine TCGA	1	0.647617951668585	0.145678801731358	0.474338624338624	0.40127460905439
MOLI	Gemcitabine TCGA	1	0.627733026467204	0.15534334349748	0.63968253968254	0.535215194717463
OmicsStacking	Gemcitabine TCGA	1	0.645891829689298	0.16062322431514	0.655291005291005	0.581479013071416
Super.FELT	Gemcitabine TCGA	1	0.587721518987342	0.107841229419446	0.617724867724868	0.502409068086141
Early Integration	Paclitaxel	1	0.647998477929985	0.169148176705071	0.372631578947368	0.109656224667544
OmiEmbed	Paclitaxel	1	0.624353120243531	0.240088817386838	0.533157894736842	0.163794599788887
MOMA	Paclitaxel	1	0.660772450532725	0.189772505644846	0.535789473684211	0.140310731339871
MOLI	Paclitaxel	1	0.596265854895992	0.162786027310963	0.547368421052632	0.190607694108805
OmicsStacking	Paclitaxel	1	0.666823947234906	0.220454738396263	0.618947368421053	0.255655264125852
Super.FELT	Paclitaxel	1	0.72619228817859	0.244944387505245	0.527368421052632	0.147305546715363
Early Integration	Docetaxel	1	0.753772062131195	0.317567400209361	0.50625	0.546199772449773
OmiEmbed	Docetaxel	1	0.787409039189225	0.312227440129535	0.55625	0.544959068709069
MOMA	Docetaxel	1	0.80073760948374	0.276588788257383	0.575	0.570935175935176
MOLI	Docetaxel	1	0.791729512317748	0.344602005202143	0.646875	0.589785422910423
OmicsStacking	Docetaxel	1	0.772217591490037	0.315632522548564	0.584375	0.560257173382173
Super.FELT	Docetaxel	1	0.812549284221111	0.373452520839622	0.5875	0.56463141025641
