# Supplementary material for: A fair experimental comparison of neural network architectures for latent representations of multi-omics for drug response prediction
Source: BMC Bioinformatics. 2023 Feb 14;24:45. doi: 10.1186/s12859-023-05166-7 (PMC9926634; doi:10.1186/s12859-023-05166-7)
Supplement: Supplementary file 2 — Additional file 2. Attributions for Cetuximab: Gene level attributions defined by Shapley values. [file 12859_2023_5166_MOESM2_ESM.csv]

Attributions for Cetuximab: Gene level attributions defined by Shapley values.
Feature	early_integration	moli	moma	omi_embed	pca	omics_stacking	super_felt
CNA 1	0.00008225682	-0.000008502407	0.0000029198425	-0.0007995389	0.0012218778	0.00000015864273	0.0001359233
CNA 10	-0.00009606393	0.000015451673	-0.0000023994303	-0.0010494781	-0.0008701705	-0.000003833021	-0.000017750715
CNA 100	-0.0000038128608	0.00018577538	0.0000013628675	-0.00032214687	0.00062601845	-0.000006247545	-0.00030555401
CNA 1000	0.000027806886	0.00007851234	0.00000015843621	0.00007694864	-0.000026770069	0.000006768639	-0.0005367997
CNA 10000	-0.000013617886	0.00011615233	-0.000009843034	0.0011692933	0.0004485858	-0.000003418237	-0.00013802016
CNA 10001	-0.000047621146	0.0000056963117	0.00000017958538	-0.00046253603	-0.000438339	0.0000024557412	-0.00015216357
CNA 10002	-0.0000175077	-0.000048892365	0.0000017683111	0.0010305546	-0.00026101284	0.0000040222903	-0.000076980614
CNA 10003	-0.00015745741	0.000033505494	0.0000019651382	-0.0009228234	-0.0006741718	0.0000019880233	0.00030660594
CNA 100033413	-0.000012239437	0.000015808993	0.000008484738	0.0002942965	-0.0007596994	0.0000028847355	0.00015439063
CNA 100033414	-0.00001572229	0.00007909045	0.000013397733	0.00054612436	-0.00075969624	0.0000033345866	0.00040957186
CNA 100033415	-0.000013965969	0.00011215422	0.0000069669463	0.00005804514	-0.0007597001	0.000003771941	0.00009303793
CNA 100033416	0.000003922067	0.000036117897	0.0000045965726	0.00016486693	-0.00075969816	0.0000034164739	-0.00016274767
CNA 100033417	-0.000009520134	0.00003554012	0.0000045629913	0.00009346579	-0.00075969845	0.0000010711252	-0.00017221102
CNA 100033418	-0.000010071514	0.000049709877	0.0000046879068	-0.0004916619	-0.00075969833	0.0000020248244	-0.000011270817
CNA 100033419	0.0000018162999	0.000087551816	0.000012487256	0.00056552526	-0.00075969775	0.0000023234888	0.00017451029
CNA 100033420	-0.000010931692	-0.00006182803	0.000065105814	0.0001038194	-0.00075969717	-0.000003979673	0.00017239545
CNA 100033421	-0.000008918634	-0.000008812289	0.00001515634	0.0005334235	-0.00075969845	0.0000028437082	0.000050758514
CNA 100033422	-0.0000011831831	-0.000021481326	0.00002810716	0.0007517557	-0.00075969845	-0.0000047591725	0.00017176456
CNA 100033423	-0.000013694593	-0.000020073097	0.000011216342	0.00035072266	-0.00075969903	-0.0000025997263	0.00021886054
CNA 100033424	-0.0000036312058	-0.0000547924	0.0000073763454	0.00023561095	-0.00075969624	0.00000055037435	0.00001212544
CNA 100033425	-0.000012157421	-0.000045258686	0.000011459692	0.0002861734	-0.0007596993	-0.00000066858524	-0.00034969187
CNA 100033426	-0.000012233591	-0.000035352023	0.000016210168	-0.00035628598	-0.0007597001	-0.000002549112	0.00019392247
CNA 100033427	-0.00001316535	0.000046196044	0.0000035923542	0.00068324443	-0.00075969874	0.000000756353	-0.0002898854
CNA 100033428	-0.000011991343	-0.0000073184083	0.000010418241	0.00038164997	-0.0007596978	0.000000052784813	-0.000092564725
CNA 100033429	-0.000011519111	0.000012482468	0.0000019599122	-0.000048468475	-0.0007596959	0.0000024828018	0.00005253557
CNA 100033430	-0.000008061791	-0.000011739428	0.000025045576	0.00023497044	-0.00075970084	0.0000015182197	-0.00023070762
CNA 100033431	-0.000012876717	-0.000028061822	0.000037150843	0.00008150515	-0.00075969845	-0.000001659309	-0.00008820641
CNA 100033432	-0.000007357753	-0.000023426484	0.0000063611883	0.0007653198	-0.0007596981	0.000000075737795	-0.00004541984
CNA 100033433	-0.00001567075	0.000025976822	0.0000122287765	-0.00006246699	-0.0007596971	-0.000009215925	0.00030036716
CNA 100033434	-0.000002207203	0.000025213256	0.000022938188	0.000080909565	-0.00075969903	-0.0000050253075	-0.000004026144
CNA 100033435	-0.000017248143	-0.000043387627	0.000004506859	0.0009781682	-0.0007596965	0.0000065065174	-0.000043852648
CNA 100033436	-0.0000010986894	0.000016602802	0.000024523446	0.0004239635	-0.00075969665	-0.0000010863938	0.00015031284
CNA 100033437	-0.000005451881	0.000047592308	0.0000030046635	0.0005076307	-0.00070230034	0.0000036702309	0.00027699958
CNA 100033438	-0.000006645785	0.000016146183	0.00001079711	0.00047296708	-0.0007596983	0.0000020594896	-0.00039770306
CNA 100033439	-0.000005941379	0.00007389622	0.000005370534	0.0006365927	-0.00075969833	-0.00000077927604	-0.00006373718
CNA 100033440	-0.000008312912	-0.000049707804	0.0000047568124	0.00044358335	-0.0005454089	0.0000011487754	0.00004125992
CNA 100033441	-0.000007806941	0.000059722675	0.000042439788	-0.00018159952	-0.0006538727	-0.00000057843334	0.00018964086
CNA 100033442	-0.0000018870228	0.000052172967	0.000016773365	0.0002344852	-0.00065387425	0.0000023891728	-0.00002121602
CNA 100033443	-0.000006102631	0.00003710737	0.000008421516	-0.00019136179	-0.00069863844	0.000008389697	0.000058372367
CNA 100033444	-0.0000098256305	0.00010552348	0.00009142223	-0.00046630375	-0.00069863943	-0.0000015547224	-0.00019612319
CNA 100033445	-0.000019098632	0.00006392542	0.000031776057	-0.00029793207	-0.00069863803	0.000000007485369	0.000045110224
CNA 100033446	-0.000010669599	0.000057851954	0.0000035316773	0.0008758137	-0.00054175	0.000004965395	0.0001568454
CNA 100033447	-0.000012047417	0.000058461213	0.00010063549	0.0006930059	-0.0005417451	-0.0000038966036	-0.000045425917
CNA 100033448	-0.000016982702	-0.000045026318	0.0000064927062	0.0006642839	-0.00070230145	0.00000034499178	0.00016742037
CNA 100033449	-0.000011027956	0.0000005471255	0.00006348042	-0.0002802612	-0.00070230104	0.0000074726045	0.000021398615
CNA 100033450	-0.000004866086	0.00012810282	0.000056094384	0.00033351502	-0.0007023	0.0000016006728	-0.00008014823
CNA 100033451	0.000002377202	0.00006017075	0.0000033719648	0.00028887318	-0.0007023005	-0.000000101675504	-0.00010596381
CNA 100033453	0.00000031478146	0.00002457602	0.000015405825	0.00041491145	-0.0007022999	0.0000017382998	-0.00020080637
CNA 100033454	-0.000022037852	0.000002663764	0.000023109927	0.000021172176	-0.000702301	0.000006251225	-0.00006598072
CNA 100033455	-0.0000018593007	-0.000051070405	0.000015037439	-0.0004273122	-0.0007023016	0.00000022116798	0.00029579722
CNA 100033456	-0.00001078355	0.000022552693	0.000011426418	0.00057094614	-0.0007023004	0.0000015374919	0.00012163926
CNA 100033458	-0.000016728753	0.00008269995	0.0000035197088	0.00003973312	-0.0007022991	0.000001214216	0.00010370496
CNA 100033460	-0.000007945882	-0.000042302418	0.0000027936294	-0.00066772633	-0.0007023003	0.000004626413	-0.000005967171
CNA 100033603	0.0000045440665	-0.00005454692	0.00001972949	-0.000016377173	-0.0003235179	0.00000425524	0.000042203905
CNA 100033799	0.00000016764959	0.00007447446	0.000004521845	-0.0007485201	-0.0003235165	-0.0000007435482	0.00043031012
CNA 100033800	0.000009860494	-0.00002238067	0.0000075238495	-0.0003238268	-0.0003235175	0.000002870311	-0.00013872999
CNA 100033801	-0.00000088810935	-0.00011948443	0.0000037754398	0.0003795289	-0.00032351754	0.000005144219	0.00006159726
CNA 100033802	-0.000008261513	0.00006446735	0.000005175003	-0.0000490035	-0.0003235186	0.000006069258	-0.0000025187687
CNA 100033803	-0.0000054518364	-0.000007519147	0.000011185495	-0.0007871669	-0.00032351763	0.0000020371822	0.00014008007
CNA 100033804	-0.0000054172583	0.000065702545	0.000010659333	-0.00006973512	-0.00032351594	0.0000019297747	0.00033860793
CNA 100033805	0.0000032996325	-0.00004914076	0.000021412801	0.00074971013	-0.0003235181	0.000007823974	0.00024085098
CNA 100033806	-0.000002547808	0.000057897996	0.0000062214417	-0.000011380436	-0.000323518	0.00000013695163	0.00012456169
CNA 100033807	-0.0000016153538	0.0000026003763	0.000096942254	0.000015620975	-0.00032351492	-0.0000028639931	-0.00007410428
CNA 100033808	0.000005575917	0.00006620215	0.000035480127	-0.0005493491	-0.00032351908	0.000004649024	0.0005140475
CNA 100033809	0.000011873828	0.0000811609	0.0000029427313	-0.00029434636	-0.0003235159	-0.0000032941448	-0.00021926156
CNA 100033810	-0.000005080533	-0.00008101391	0.000068088404	-0.00037281617	-0.00032351588	0.000004877001	0.0000640073
CNA 100033811	0.0000024413246	0.000078116806	0.000039923852	0.00038170876	-0.0003235163	0.0000104843075	-0.00022239872
CNA 100033812	-0.00000083460156	0.000024820196	0.0000023923017	0.00015650781	-0.0003235145	0.0000073655006	0.000080420206
CNA 100033813	-0.0000015339407	0.00010321929	0.000009626181	0.000074836236	-0.00032351518	0.0000065106747	-0.00021727759
CNA 100033814	0.0000026191378	-0.0000006171065	0.0000020718862	-0.000292413	-0.0003235172	0.00000020950534	0.000050133323
CNA 100033815	0.00001724507	-0.000022072654	0.000034591307	0.00026869407	-0.00041451937	0.000002248585	0.00028501803
CNA 100033816	0.000009490929	-0.000042469655	0.000039851344	-0.00030632102	-0.00041451838	-0.0000027827223	-0.000065740554
CNA 100033817	0.0000016900995	0.0000694288	0.000012188784	0.00051563396	-0.00041451884	0.0000075149082	0.00013622358
CNA 100033818	0.000018330125	-0.000041330044	0.0000047687367	-0.0006466033	-0.00041451972	0.00000044884283	0.00017247497
CNA 100033819	0.00007399816	0.000023549259	0.0000072641565	0.00037063364	0.00017948254	0.0000035466453	-0.0001457111
CNA 100033820	-0.00001683292	-0.000019070527	0.000004688236	-0.00042600557	-0.0007596982	-0.000005559692	-0.00016037843
CNA 100033821	-0.000010406907	-0.000005499241	0.000019898878	-0.0008489547	-0.0007596978	0.0000010160904	0.00033269695
CNA 100033822	0.00002379559	0.0000689005	0.000006172706	0.00037893243	-0.00041451835	-0.000001087015	0.000052927717
CNA 100034743	0.000029398869	0.000118230986	-0.000000506688	-0.000110461806	-0.0010498635	0.00000020496549	-0.000059808193
CNA 100036563	0.0000065754207	0.000032529893	0.000033763194	-0.00012506789	-0.00032351815	0.0000055302876	-0.0000027027709
CNA 100037417	-0.00012830712	-0.000008586535	-0.000015742611	0.000022697479	-0.0011242522	-0.000009959533	-0.00023168897
CNA 100038246	-0.00009666547	0.000025708387	-0.0000049301793	0.0003332679	-0.00026620887	0.000001697257	-0.00006300967
CNA 10004	-0.00000031898938	-0.000030750107	0.0000044234916	0.000114042945	0.0009995899	0.0000087112385	0.00014086656
CNA 100048912	0.000009362417	0.00020453669	0.00000081560495	0.00048482342	0.0021725348	-0.000018345952	0.00023626671
CNA 100049587	-0.00017582902	-0.00016350095	0.0000007169353	-0.00057255954	-0.0010924623	-0.0000078156745	0.000013348719
CNA 10005	0.00003075792	-0.00003345349	0.000020473384	0.0001528409	0.0009420824	0.000004381781	0.000025197545
CNA 10006	-0.00017931196	0.00003823977	0.00000047306725	-0.000440487	0.0004644268	0.0000016883064	-0.00000043325855
CNA 10007	-0.0000025856164	0.000003995598	-0.000007752738	-0.00040771917	-0.0008481853	-0.0000023040523	0.00012800466
CNA 100073347	-0.000034067456	0.00004395125	0.0000018516271	-0.00065146346	0.0005272123	0.0000009769251	-0.00015287653
CNA 10008	-0.000056026664	-0.000009261494	0.000005478539	0.00082866853	-0.00034333885	0.0000042954684	0.0002553826
CNA 100093630	0.0000037384884	0.0001632232	-0.0000005505902	0.0006852913	-0.0001996154	0.000010970717	-0.000006029494
CNA 1001	0.00004549798	0.000048102982	-0.0000012289427	-0.000025379695	0.00046462798	-0.0000055282217	0.0000005855661
CNA 10010	-0.000010457893	0.00003180374	0.00000046725464	-0.00019622383	0.00008977459	-0.0000008098234	-0.000052310803
CNA 100101267	-0.000086977394	0.00012835191	0.000034711073	0.00025921955	0.0012851488	-0.0000011484325	0.00041916556
CNA 100101467	-0.00012237471	0.00004927395	-0.000002104876	0.0000033882277	0.0009827629	0.0000069779458	0.000048360595
CNA 100101938	0.0000074691375	-0.00005925415	-0.0000020908344	-0.0007477573	0.0010886646	-0.000002314781	0.00036915552
CNA 10011	0.000032543394	-0.00006535941	-0.0000009369202	0.00026225075	-0.0006658114	-0.000002914811	-0.00031590898
CNA 100113378	-0.00017204549	0.00010841531	0.000004221727	-0.0004525604	-0.0024183593	-0.000002286454	0.00041578664
CNA 100113379	0.00003172184	0.00004053502	-0.0000010796902	-0.000801442	-0.001319942	-0.0000005792478	-0.0002523855
CNA 100113380	0.0000009765466	0.00006777525	0.00000011010873	-0.00046380723	0.00094072864	-0.000013724829	0.00010804433
CNA 100113381	-0.00006441482	-0.000007921156	-0.00000030336352	-0.00005659447	-0.00031385513	-0.000004672562	0.00036011537
CNA 100113382	-0.00023250152	0.000034412322	-0.0000010533157	-0.000088668894	-0.00031768778	-0.0000018449077	-0.000026665375
CNA 100113384	-0.000031271826	0.000063299936	0.000007764344	0.00026359694	0.0016660005	0.000008371576	-0.00014201537
CNA 100113389	-0.00007455761	-0.00003838185	-0.0000012269162	-0.0001787193	-0.0014284911	-0.000001076897	-0.00026964996
CNA 100113391	-0.000033894452	0.00008734878	0.0000010593295	-0.0002640142	0.00035903536	0.0000030440983	-0.0000046504165
CNA 100113392	-0.000018601904	0.000024837027	0.0000011250175	0.00022432815	-0.0005470658	-0.00000094230467	-0.00013315698
CNA 100113393	-0.00004270169	0.000028191018	-0.00000032332298	0.0012171107	0.00030614022	-0.0000043491077	0.00037225106
CNA 100113402	0.00007667755	0.000017493683	-0.0000012370415	0.00020256291	0.00069097825	0.0000005010217	0.00017286811
CNA 100113403	-0.000010355978	-0.000046723355	-0.0000052759506	0.00025738598	-0.0015961789	-0.0000060166562	-0.00022670187
CNA 100113404	-0.00001668311	0.00011275857	-0.000046646343	0.00052106945	0.000529797	-0.0000045806323	-0.00016884912
CNA 100113407	-0.000026532069	0.00008041048	-0.00000059524785	0.00018848255	-0.0006955246	0.000004884009	0.000071469614
CNA 100124516	-0.000012477107	0.00021917747	-0.0000004121533	0.000079417856	0.0025987374	0.000011814306	0.000039283615
CNA 100124534	0.000015589898	-0.00003982106	-0.00000437696	0.00042636442	-0.00007231487	-0.0000043493214	0.0000087885255
CNA 100124536	0.00002554195	-0.000053671178	-0.00000019802557	-0.0004023242	-0.00001661228	-0.00000043404606	0.000021054751
CNA 100124537	-0.000006064923	-0.00004150114	0.0000033767574	0.0003691152	-0.0002108064	0.0000031213463	0.00010276151
CNA 100124538	0.000043364234	0.000063621235	0.0000035235769	0.000028425819	0.000994814	0.00000028808412	-0.00035225842
CNA 100124539	-0.000047910824	-0.00003601399	0.0000010029288	-0.0010517112	0.0010121999	0.00000040126355	0.000038190505
CNA 100124700	-0.000018210561	-0.00006817865	0.0000021271032	-0.00050532806	-0.0009110029	0.00000726904	0.0001163904
CNA 100125288	-0.00018499666	-0.00010425654	-0.0000049498244	-0.0003569052	0.000047716647	-0.000000101442126	-0.00011644269
CNA 100126270	0.000058437374	0.000014179276	-0.000010047509	0.00042774077	-0.00050301425	0.000010499424	-0.000396429
CNA 100126296	0.0000026333205	0.00026513002	0.0000017913786	0.0007897301	-0.0012299237	-0.000007673055	-0.00014808451
CNA 100126297	-0.00006329623	-0.000005964999	0.00000051234963	-0.00027384498	0.00021347083	-0.0000017991017	0.00022404462
CNA 100126299	0.000016990885	0.000027830809	-0.0000022515876	0.0001419041	-0.000024117786	-0.0000005792927	-0.000190551
CNA 100126308	-0.000056413708	0.00013848145	-0.00000006303231	0.00050020457	0.00015765183	0.000000014056779	-0.00019358128
CNA 100126309	0.000013690781	-0.0000043193095	-0.000007332753	-0.00022974983	-0.0007962383	-0.000001327187	-0.00015854539
CNA 100126310	0.000017985518	0.000034007007	-0.000021079428	-0.00022772099	-0.00081011176	-0.000009559677	-0.00006612684
CNA 100126311	0.000046904886	0.00011105716	0.000011351339	0.00010891915	0.0008337789	0.0000072028092	0.00030828748
CNA 100126313	-0.000043025986	0.0000016181338	-0.0000101939695	0.0002608643	0.0008911762	-0.000008833467	-0.00053436245
CNA 100126314	0.000012239267	-0.000046515706	0.0000027421188	-0.0006242484	0.001015724	0.00000046291447	0.00011289462
CNA 100126315	-0.00005792711	0.000045114914	-0.00000010910985	-0.00016404889	0.00012171905	0.00000031508014	0.00031245014
CNA 100126316	0.000011954651	0.000007040244	-0.0000074742998	-0.00029018114	-0.0006979374	-0.000008817608	-0.00025456017
CNA 100126318	0.000021171307	-0.000005929688	-0.000010830652	-0.00022354185	-0.00048204052	-0.000002455433	-0.00021725944
CNA 100126319	0.00001552158	0.000042828302	0.0000008826858	-0.0004186727	0.0004893924	0.0000031562001	-0.00015336148
CNA 100126320	-0.000044600973	0.000027374253	-0.000094071365	0.00031342675	-0.0025725907	0.00000077239173	0.000045985034
CNA 100126321	0.00007319688	-0.000023463643	-0.0000005717855	-0.00050598854	-0.00065121794	0.0000014649033	-0.000029006467
CNA 100126325	-0.00009630996	0.0000055945325	0.000009964254	-0.00021253176	0.0008662887	0.0000006990085	0.00009008777
CNA 100126326	-0.00019368443	-0.000017266397	-0.000010667377	-0.0006131026	-0.00085238036	-0.000011436783	-0.00047894902
CNA 100126327	-0.00023210693	0.000031970303	0.000005277885	-0.00003122053	-0.000009497572	-0.000005661775	-0.000044207656
CNA 100126328	-0.000017026576	-0.000011409918	-0.0000019295378	-0.00006599581	0.00006850629	-0.00000040700533	0.00006241441
CNA 100126329	-0.00009002718	0.00011953973	0.0000016384943	-0.0003762663	0.00020421244	0.000000370701	0.000017413178
CNA 100126331	-0.00008023164	-0.000008497228	0.0000012008638	0.0002993576	-0.00034593968	-0.0000036574004	0.00001465515
CNA 100126332	0.000009158021	0.00010939734	-0.000025462798	0.0011040898	-0.0005601236	0.000005831311	0.00006669
CNA 100126333	-0.00006311038	0.000022847908	0.000007843719	-0.0006535523	0.00028478753	0.000004912376	0.00013091005
CNA 100126334	-0.00002390402	0.00009013636	0.00004633245	0.000027697744	0.0007325243	-0.000002182707	-0.0000023309515
CNA 100126335	-0.000047454203	0.00013955036	-0.00000036476334	0.00031898942	0.00021346897	0.0000050330505	0.00015266852
CNA 100126336	-0.000056981058	0.00008671899	-0.0000070532496	0.00042824497	-0.0007034708	-0.0000017710328	-0.00008393701
CNA 100126338	0.00013798922	-0.000064824926	-0.00000725818	0.00057086436	0.00076989684	0.000020463402	0.00024662056
CNA 100126339	-0.00007466635	-0.000022928109	0.000001717222	0.0010854641	0.00020421266	0.000001882831	0.0003138337
CNA 100126340	0.000046172056	-0.000049665516	0.0000012280658	0.0006296494	0.0013539495	0.00000076457843	-0.0001392124
CNA 100126343	0.000029229672	-0.000035108496	-0.0000013440588	-0.0003257099	-0.00009513929	-0.0000063053817	-0.00016331956
CNA 100126345	-0.000049145685	0.00009859905	-0.00000037474786	0.00035501164	0.000213472	0.000004818971	0.000039006725
CNA 100126346	-0.000027105123	0.000059044694	0.000000498308	-0.00043796873	0.0010550303	0.0000059071726	0.00013586193
CNA 100126348	-0.000021409442	0.000058666683	0.000036774334	-0.000020853993	-0.00065568404	0.000008350839	0.00007790856
CNA 100126349	0.000012584135	-0.00015617354	-0.000000547634	-0.00028609054	-0.001598033	0.0000068826625	-0.00016387962
CNA 100126351	0.00014794429	-0.00010901093	-0.00000061595796	-0.00054726045	0.00024022734	0.0000029288683	-0.0003835505
CNA 100126352	-0.0000785023	0.0001515612	0.000005101066	0.00013921	0.00020421289	0.0000029354096	-0.0000105478985
CNA 100126355	-0.00007086141	0.000084987616	-0.0000014727635	0.00030059397	0.00063020916	-0.0000012019773	0.00009769344
CNA 100126356	0.000035272944	-0.000034578934	0.0000014817438	-0.00038831294	-0.00020044846	0.00000017961362	-0.00002453617
CNA 100126791	-0.000017061033	0.000042130647	0.000020322816	-0.00053197437	0.00094398175	0.0000011894701	0.0001944623
CNA 100126793	-0.000017741984	-0.000044874512	0.000005558239	-0.00034038356	0.00073185604	-0.0000037838515	0.00039028111
CNA 100127206	0.000012068049	0.0000037332866	-0.000005861325	-0.00017232193	-0.00079492567	-0.000008928508	-0.00009753863
CNA 100128285	-0.000028748185	-0.00002146775	-0.0000031250518	-0.00019204654	0.00022916068	0.0000024555027	-0.000018855968
CNA 100128327	0.000059325346	-0.00008872196	-0.0000031302523	-0.00043172942	-0.0011408284	-0.000011463721	-0.00010418262
CNA 100128378	-0.00008640809	0.00004705756	-0.00000020862753	0.0006350142	-0.00031977738	-0.000005589743	0.00018776432
CNA 100128385	0.000089108114	0.00003821489	0.00000056943543	-0.000066508685	-0.00044233663	0.000001050219	0.00028812338
CNA 100128496	-0.00016866103	0.00000055881304	0.000005022882	0.0004921729	0.0012219968	-0.000000009352978	0.0004158813
CNA 100128569	-0.000042601907	-0.00006293244	0.0000033683662	0.00047652496	-0.00024713195	0.0000012897003	0.00013537503
CNA 100128731	0.000088290806	-0.000021213182	0.0000010117162	-0.0001528385	0.00040900055	-0.0000020980588	-0.000020545138
CNA 100128782	0.000082788174	0.000073390394	-0.00000038086367	0.0002738456	-0.00012404953	-0.000005503361	0.00010034858
CNA 100128890	-0.000044313863	0.000035365156	0.000056351037	-0.0016144089	-0.0002975749	0.0000035705564	-0.00068534183
CNA 100128927	-0.000041919004	0.0000038883713	-0.000015974694	-0.00006862597	0.00034881444	-0.0000042459665	-0.00006511207
CNA 100128946	0.0000151389095	-0.000018328434	-0.000002930934	-0.000063650245	-0.00031333466	-0.000012349226	-0.0003559044
CNA 100129075	-0.00001504012	0.000004900699	-0.000013749023	-0.00107808	-0.000805532	0.0000048057536	0.00006779267
CNA 100129128	0.00002612028	-0.000053130247	0.0000019405018	-0.0006307112	0.0018354213	-0.000008668239	0.00008858308
CNA 100129250	0.000014146081	0.000028220837	0.0000010645425	-0.00013715083	-0.0021304823	0.0000046916552	-0.00025953056
CNA 100129271	-0.00003285478	-0.00008522233	-0.0000028182938	-0.0001614949	-0.0008276917	-0.0000034587283	0.00015153018
CNA 100129354	-0.000074967546	0.000039104405	0.000033712888	0.0010591238	-0.00055001746	-0.00000032613175	0.000092595226
CNA 100129482	-0.00009010402	-0.00003560086	0.0000022128722	-0.0011355882	-0.0001921394	0.00000088611245	-0.00012094738
CNA 100129583	0.000018186995	-0.000079277284	-0.00000023806818	0.00014763442	0.000441688	0.0000061641936	0.000074273055
CNA 100129792	-0.00013930477	0.000039404975	0.0000023934156	-0.0005234034	0.00040821588	0.000001994535	0.000085053965
CNA 100129842	-0.000017996364	0.000043802218	0.000047211957	-0.0002861697	-0.001389674	0.000009548222	0.00021114788
CNA 100130017	0.00007020637	0.00005878582	0.00000057896176	-0.000059207887	0.00017432269	0.000014115507	0.00028524356
CNA 100130086	0.000007130732	-0.00027954465	-0.000019955913	0.0007082905	-0.0006814692	-0.00003277317	0.00005881187
CNA 100130311	-0.000047256723	-0.00014261223	-0.0000070276647	-0.00025420033	-0.0001414246	-0.000007403921	-0.0001937819
CNA 100130418	0.0000002737841	-0.000006848941	-0.0000039883694	-0.00041026992	0.00073540263	-0.000004343435	-0.0002021115
CNA 100130519	-0.00018212908	-0.0000940213	-0.00000032652054	-0.000108457134	0.0008360002	-0.0000051870393	-0.000016060645
CNA 100130717	-0.000023389755	-0.00008614927	-0.00000083611394	-0.0009812113	0.0015171693	-0.0000025861711	-0.000039349845
CNA 100130733	-0.000107470805	0.00002252838	0.00000044823818	-0.00051081204	0.00009431425	0.00000080925224	0.000014279114
CNA 100130742	-0.000026913094	-0.00009995612	-0.0000033966694	-0.00009699924	-0.0004288259	-0.000002365291	-0.0004901104
CNA 100130771	-0.000080673424	0.00008486451	-0.0000020473165	-0.0001578375	-0.0012867744	0.0000060666057	0.000214
CNA 100130889	-0.000017757977	-0.000054293178	0.0000016026192	-0.0003168569	0.0008465739	-0.0000061449405	0.00011601302
CNA 100130958	0.00007318933	0.000040214152	-0.00000004391185	-0.00006193722	0.00097110536	0.0000039898755	-0.000056653247
CNA 100130967	0.0000026300952	-0.00004196307	-0.0000005429701	-0.0008438377	0.00010364252	-0.000011658866	-0.00039094113
CNA 100130988	-0.00005938134	0.00014630964	0.0000056122954	0.00065351784	0.0004004922	0.000010702697	0.00030297553
CNA 100131137	-0.00011932384	-0.0001092349	0.00002936123	-0.0010214295	-0.00056944264	-0.0000073654533	0.000043580178
CNA 100131187	-0.000032419666	0.000015829333	0.0000016874393	-0.00013978434	-0.00007498874	0.0000025801162	-0.000050759274
CNA 100131211	-0.000056941277	-0.000036920967	0.0000047546755	0.0000780477	0.0001634831	-0.000005210956	-0.00017633373
CNA 100131213	-0.000069251066	-0.000002859791	-0.0000034915736	0.00004855239	-0.00042966087	-0.0000061478813	-0.00026667005
CNA 100131244	0.000049015543	-0.000025544221	0.00001094086	-0.000234211	0.00090458285	0.000003910716	0.000033349286
CNA 100131378	-0.000020221074	0.0000060612283	-0.000007276252	0.00012652803	-0.0011685715	-0.000000023042215	0.00017629119
CNA 100131439	-0.000022900187	-0.00000981023	0.0000014235452	0.00052371406	0.0002758871	0.0000052738983	-0.000096268515
CNA 100131454	-0.000033523454	-0.000040591218	-0.0000012698299	-0.00017156884	-0.00085391424	-0.000008960004	-0.0002999099
CNA 100131814	-0.00003212276	-0.00013031883	-0.0000011860841	-0.000099153105	-0.0005879534	-0.000010403261	0.000067685156
CNA 100131827	-0.000012985741	-0.00009615461	-0.0000013192753	-0.0000436186	0.00062770705	0.0000010820727	-0.0002911356
CNA 100131897	-0.000042991283	0.0000021602725	-0.00000078173275	-0.000046363453	-0.00018941132	-0.000012697423	-0.00019404519
CNA 100131902	0.0001555787	0.000032265998	-0.00000012085655	-0.0004742115	0.0001625884	0.0000010818989	0.00014927877
CNA 100131980	-0.000056078487	0.00010770084	0.000014788928	-0.0014047794	-0.0011146523	0.000008988763	-0.000621636
CNA 100131998	-0.00008635316	0.0000048631355	-0.0000017633071	0.0002592253	-0.0000044579706	0.0000015117574	-0.00017072589
CNA 100132103	-0.00017286571	-0.00015013615	-0.0000059040167	-0.0005409766	-0.00036045123	-0.0000034469513	-0.0008410023
CNA 100132341	-0.00000674701	0.00007226399	-0.0000011450313	0.00007232403	-0.0003732004	-0.0000003181398	0.0000977804
CNA 100132386	0.0000070752576	-0.000028557031	0.000002346318	0.00044538843	0.00032245927	0.000002517144	0.00006434396
CNA 100132396	-0.00007992009	-0.00006798674	-0.0000040826344	-0.00019969977	0.00034485196	-0.00000023156404	0.00015306013
CNA 100132406	0.000025735899	0.000014735062	0.000008729164	-0.00002893584	-0.00057868747	0.0000036720087	-0.00012613261
CNA 100132417	-0.00007045257	-0.000090307854	-0.0000016942628	-0.000112056536	-0.00092627335	-0.0000112381695	0.0000045334177
CNA 100132463	-0.000016877959	0.000012965411	-0.000002200655	0.00066520745	0.0009428161	0.0000053849167	-0.00043380575
CNA 100132464	0.000068235415	0.00007666463	0.0000019858137	0.00030571967	0.00015295709	0.0000023770629	-0.00017987084
CNA 100132476	0.00003320189	0.000042204738	0.0000029972148	-0.0005182396	0.00033858386	-0.0000024223475	0.000005388539
CNA 100132565	0.00002328027	-0.00011393745	0.000004233107	0.00035875608	0.00029549733	-0.000006364574	0.00016282241
CNA 100132832	-0.00014672606	0.00010034108	0.000010873264	0.0010710444	-0.0019454844	0.0000043801865	0.00016401419
CNA 100132911	-0.000030451929	0.00006536341	0.000007148393	0.00022878769	-0.0004495095	0.000008361879	0.00039979385
CNA 100132916	-0.000037352904	0.0001671761	-0.00000014090016	-0.00063944637	0.0002314711	0.00000037395458	0.00007865254
CNA 100132923	-0.00043830412	-0.000056953642	-0.00003185019	-0.0006073575	-0.001879206	0.0000011395316	-0.0009509924
CNA 100132979	-0.000049943515	-0.00003864468	-0.000015805414	0.0009964613	-0.00079001446	-0.00000011229019	0.00025605183
CNA 100133036	-0.000007971327	0.0001550326	-0.000001991647	-0.000026076274	-0.000632647	-0.0000034439413	-0.00026369846
CNA 100133093	-0.000066913686	0.000007876839	-0.0000011690911	-0.0004004308	-0.00077272893	0.000004097581	-0.00012691985
CNA 100133121	-0.00011148353	0.0001633694	0.0000049489563	0.00043537436	-0.0034285686	0.000005612165	0.00009942143
CNA 100133172	-0.0005780354	-0.00032343715	-0.00016422017	-0.0005225233	-0.0034145343	-0.0000031968552	-0.0003444118
CNA 100133205	0.00001839798	-0.000057919442	0.0000005800525	-0.0005796731	0.000336218	0.000002901495	-0.00010221426
CNA 100133234	-0.000014150866	0.00006307465	0.0000030153658	-0.00022136948	0.0001318949	0.000004175529	-0.00032927436
CNA 100134869	-0.000032919732	0.00011931554	-0.0000004345288	0.00054372346	-0.00006151841	0.000000033830574	-0.000027373131
CNA 100134938	-0.0000509687	0.00007766476	0.000003236725	0.000043770557	-0.00018016498	0.0000075131993	0.00012469087
CNA 100137047	0.000031473883	-0.00003130743	0.0000044556336	-0.000081553466	0.00064083666	0.0000056715007	0.00019554896
CNA 100137049	0.00002215913	0.00016758779	0.00000058056753	-0.00020473608	0.00064083806	0.000002775818	0.00022332327
CNA 10014	-0.00003006993	-0.00010061653	0.00000024700074	-0.00007721755	0.00028260492	0.0000015084247	-0.00015660273
CNA 100141515	0.00007517014	0.000017377433	0.000010574572	-0.00047901942	0.0010550877	-0.000004919971	0.000050019724
CNA 100144596	-0.0000560902	0.000087379914	0.0000014815196	-0.00035193915	-0.00068202306	0.0000015178322	0.0002749659
CNA 100144748	-0.000049425584	-0.000039756356	-0.00005631293	-0.00014107014	-0.000013599624	-0.000011847459	-0.00009801188
CNA 10015	-0.00004442646	0.00011942348	0.0000024940714	-0.0001722506	0.0019729445	-0.00000077584383	0.00024333777
CNA 100151643	0.00012600058	-0.000016084825	-0.0000071862	-0.00033726645	0.000027738228	0.0000019481529	0.00008693758
CNA 100151684	0.000037365135	-0.000060546496	-0.0000015627651	-0.00019911714	-0.00028994912	-0.0000013367536	0.00008972203
CNA 10016	0.000008297332	0.00016397984	0.000041098345	0.00066391303	-0.00024763704	0.0000034126938	0.00036430772
CNA 100169851	-0.00022311037	0.000032904	0.0000023857751	0.00040068274	0.0011292695	0.0000027796923	0.000058858914
CNA 100169989	0.00004096069	0.0000023336063	0.000002326539	-0.00042462855	-0.0000009863575	0.00000009806459	0.00014896499
CNA 10017	0.000020492893	0.00010224153	0.000013435256	0.000081659295	-0.00015296039	0.00000088139376	0.00012666617
CNA 100170229	-0.00010211614	-0.00003687538	-0.00000011848906	0.00018601355	-0.0010622415	-0.0000060944108	-0.00004896044
CNA 100170765	-0.00005891079	0.000028891567	0.000005173739	0.00049301883	-0.000783906	-0.000006268914	0.00025934484
CNA 100170841	0.000025671605	0.000077545614	0.0000017340574	-0.0005447184	-0.00028984234	-0.000007614494	-0.00012997842
CNA 10018	-0.000031704007	-0.0000052520036	0.00000014907215	0.000019813388	0.000060808008	-0.0000009322514	0.00005692155
CNA 100187716	0.0000827723	-0.000004940345	0.0000028292081	0.00047251847	-0.0007999811	-0.000001378109	0.000016373855
CNA 100188847	-0.000043238793	0.000040158142	-0.0000012243604	-0.00018213471	-0.00022486676	-0.0000055676996	-0.0001317736
CNA 100188893	-0.000074115065	-0.00006741484	-0.000002498045	-0.00000085729624	-0.0006065566	-0.0000116820365	0.000068953246
CNA 100188953	0.00006442585	-0.000016164977	-0.00000034711945	0.00075921736	-0.00026694502	-0.000011082192	-0.00026193372
CNA 100188954	-0.0000462528	-0.000020909607	0.0000010553483	-0.0013804941	-0.000451932	-0.0000005524753	-0.00039539678
CNA 100190949	-0.000066672204	0.000055509132	0.00000015595654	0.00064208376	0.0005147212	-0.0000035293695	-0.00014828146
CNA 100191040	-0.00005637951	0.0000038063877	-0.00000051003565	-0.0007949106	0.00046329052	0.0000012241401	-0.00016728636
CNA 1002	-0.00007651871	0.0000006274073	-0.000000903452	0.00008765417	-0.0010802896	-0.0000073646706	0.0000631805
CNA 10020	0.000054764645	0.000051254123	-0.0000025684421	0.00028977264	-0.002570781	-0.00000063572327	0.00003437674
CNA 10021	-0.000040388393	0.00005809417	0.000007333775	-0.000022575989	0.00071851007	0.0000020925206	0.00006780824
CNA 10022	0.00005802888	-0.000021412994	0.0000022986844	0.0006299326	0.0001321692	0.00000484471	0.00009873067
CNA 10023	-0.00011084296	0.00007521916	-0.000006222808	-0.00030640376	-0.00019944525	-0.0000023742266	-0.0000026271866
CNA 10024	0.000027020227	0.000068753645	0.000005106902	0.0001997077	0.0013594255	-0.0000008735706	0.00015349538
CNA 10025	-0.000036700236	0.00014897864	0.0000020200462	0.00059191365	0.0006429095	-0.0000016499756	0.00035369955
CNA 10026	0.00004913644	0.00006402184	0.000036875088	0.00066871365	0.0016327688	0.0000033316612	0.00030199546
CNA 100271715	0.00008514114	0.000035345958	-0.00000061963925	0.00007336463	0.00034823452	-0.0000034917148	0.00011249843
CNA 100271849	-0.00020177005	-0.00003514911	-0.0000011574407	-0.0005944962	0.00029792913	-0.000003753732	0.000081657665
CNA 100272147	0.000013184747	-0.00002998123	-0.000002664935	-0.0006455215	0.0009539427	-0.000017080494	0.0000346528
CNA 100287029	-0.000023876368	-0.000050686744	-0.0000049078026	-0.00025444452	-0.00005006523	-0.000004002755	0.0001490535
CNA 100287083	0.000023026107	0.00008420766	-0.0000017455371	-0.0006040801	-0.00059722573	0.000005788455	-0.00025869402
CNA 100287226	-0.00011831845	0.000081979204	-0.0000016132506	-0.0008521793	-0.0015040955	-0.0000048613297	0.00015189708
CNA 100287284	-0.0000882538	0.00009717145	-0.00008432757	-0.0011960684	-0.003674674	-0.000008607825	0.00038894953
CNA 100287898	0.00007585262	0.00010402247	0.00010441495	0.0004386864	0.001833875	0.000009460851	0.0004386778
CNA 100287932	-0.000068763606	-0.000031514257	0.0000020216032	-0.00000008069631	0.0000137144325	0.0000001884452	0.00010508366
CNA 100288079	-0.000040772687	-0.00005349151	0.000001036635	-0.000045224922	0.00014284976	0.000007795721	0.00037306905
CNA 100288287	0.00012655628	0.000013409297	-0.000016823205	-0.00044824657	0.00018804312	0.0000011999507	0.00031883412
CNA 100288323	0.00015178157	-0.00013756992	-0.0000019167387	-0.00046332728	-0.00004136955	0.0000041282824	0.00013671159
CNA 100288485	-0.000036310426	0.000029600402	-0.000017097278	-0.0004588074	-0.001558189	-0.000008994803	-0.00023088351
CNA 100288524	-0.000030852498	0.0000039640067	0.000023900146	0.0006361822	0.00060149905	0.000011178423	0.0008518921
CNA 100288527	0.00000229331	-0.000068578745	-0.0000006546588	0.0006267511	-0.0010061337	-0.0000005498726	0.00009637011
CNA 100288801	-0.00001864861	-0.000033589407	-0.000003826466	0.00017701996	0.00066233077	0.0000023065506	-0.00005010912
CNA 100289017	-0.000033429344	0.000089859524	-0.0000008371018	-0.000036812413	0.0007829811	0.0000036269323	0.0002768608
CNA 100289187	-0.000115937895	0.000121335805	0.0000031866552	0.00013023356	0.00040152916	0.00001435988	0.00027338436
CNA 100289410	-0.00013249546	-0.00015438614	-0.000008053749	-0.0007062752	0.0004514726	-0.0000065167746	0.00018635391
CNA 100289462	-0.000067863046	0.000054241907	-0.000022087426	-0.0011625373	-0.0003498467	-0.00000038543843	-0.0004215994
CNA 100289678	-0.000085629086	0.00011470342	-0.0000032501518	-0.0009797796	0.00024025099	-0.000001918003	0.00006360193
CNA 1003	0.000056760255	0.00009218938	-0.0000045584557	-0.0003186503	0.00015826804	0.0000015791554	0.00014616334
CNA 100302111	0.000049155013	-0.00028414975	-0.0000024518495	0.0019082241	0.0016426075	-0.000024417934	0.00043826373
CNA 100302112	-0.000021565855	-0.000033940247	0.00000017165787	0.00031169693	0.0009408482	-0.0000068635895	0.00006359063
CNA 100302113	0.000004260414	0.00020188013	0.000004303909	0.0011481608	0.00090757664	0.0000062964014	0.000431135
CNA 100302116	-0.000116162606	0.000052600273	-0.0000009167191	-0.0004739897	-0.00013674416	-0.0000055425317	0.00038562735
CNA 100302117	-0.00008839604	0.000029888219	0.0000009911768	0.00050651736	-0.00038783436	0.0000023061084	0.00019248355
CNA 100302118	-0.00001032359	-0.000015801572	-0.00003251362	-0.00023552535	-0.00083016907	-0.000006443828	-0.00033843698
CNA 100302119	0.00006226091	-0.000021702348	-0.000014980224	0.000023750948	0.000778193	0.0000022371262	0.0001220013
CNA 100302121	0.000022411865	0.00000037058197	-0.0000007945847	0.0003440104	-0.0005119029	0.0000045162637	0.000052451956
CNA 100302123	-0.00005557	0.000058300036	-0.00000031590037	-0.00015296959	0.0004542648	-0.000016235588	-0.00047805387
CNA 100302124	-0.00003886467	-0.00009023549	0.000004736335	0.00018058292	0.000047888887	0.0000030202762	-0.0006423157
CNA 100302126	-0.000058196598	0.000025802512	0.0000018268661	-0.0004157903	-0.00015768701	-0.0000013215642	-0.00016112548
CNA 100302127	-0.00021408293	0.000024534378	-0.0000022919955	-0.00022228152	-0.0015280322	-0.0000036152348	-0.00019120522
CNA 100302129	-0.00026170647	-0.000006343156	0.0000054422826	-0.00028765074	0.0006864647	0.000004104699	0.000027210668
CNA 100302132	0.00003895573	0.00006791343	-0.0000057459856	-0.0001609712	0.00008917353	0.0000038812013	0.00010526997
CNA 100302133	-0.00010676894	0.000025876949	-0.000003621276	-0.00026726347	-0.00058167544	0.0000064135747	-0.00025373747
CNA 100302134	-0.000030073696	0.000011571289	-0.0000005568746	-0.00026946282	0.00035330793	-0.0000029211592	-0.000039616076
CNA 100302135	-0.00013177453	-0.00016281623	-0.0000026647308	0.00036068002	-0.0044387826	-0.000005700757	-0.0000011304444
CNA 100302136	0.00008605355	0.0001126104	0.000004979239	0.00010831675	0.00056345254	-0.0000023860039	0.00012912828
CNA 100302137	-0.00008668759	0.000116021125	0.0000005179726	-0.000009765324	0.00015362394	0.000001519824	-0.00019697375
CNA 100302138	-0.00017417085	0.00003479704	0.000001401288	-0.00020476176	-0.0023756265	-0.000013014613	0.00023228406
CNA 100302139	0.00005288775	-0.000027688395	-0.000006127282	-0.000006237147	0.0017907455	-0.0000038452895	-0.00053882867
CNA 100302141	0.000028420784	-0.00009121786	-0.00000080535926	-0.00020662838	0.000494769	-0.000013568203	-0.00018793448
CNA 100302145	-0.000060377235	0.000056217348	0.00000093295904	-0.00026656318	0.00029594245	-0.0000019465836	0.00020664548
CNA 100302149	-0.000022431099	-0.000059801794	-0.0000031714187	0.00025741043	-0.0018640824	-0.000012791116	-0.00022534924
CNA 100302150	-0.00006861797	-0.000038227612	-0.000004574638	0.00027875704	0.00083878625	-0.0000030621293	-0.0002137632
CNA 100302152	-0.000035193018	0.0000617172	-0.0000014798329	0.0004588226	0.00014159286	0.0000026014745	0.00027415686
CNA 100302156	-0.0000127638505	0.000043700806	0.00000070445554	0.00020042957	-0.0001085827	-0.000010329522	-0.00020625794
CNA 100302157	-0.000054658853	0.000085040745	0.00000041626242	-0.0002963301	0.00021347031	-0.0000055068726	0.00012704563
CNA 100302158	0.000013179094	-0.00009768598	-0.000010623186	0.000038586506	-0.00046662957	-0.0000052083333	-0.0003659375
CNA 100302159	-0.00041102356	0.000027206055	-0.000008983039	-0.00014069342	-0.0022572028	-0.00001368785	-0.00033827624
CNA 100302160	0.00008963661	0.000036773345	0.00012509931	-0.00026627228	0.00044240116	-0.0000027696635	-0.00011916768
CNA 100302161	0.00006058942	0.00012372347	-0.00001337096	0.00015659464	0.001776505	0.000007332443	0.0004348101
CNA 100302163	-0.000045946977	-0.00005144271	0.00000053114877	-0.0001394318	-0.001219368	-0.0000062660383	-0.00004634816
CNA 100302164	-0.00008474629	-0.00005070994	-0.0000015683437	-0.00081566226	-0.0021646454	-0.000008302797	-0.00028740583
CNA 100302168	-0.00007878384	0.00003246391	0.000017401462	-0.00019439723	-0.00064622494	-0.000010440653	-0.00004335574
CNA 100302172	-0.000019797524	0.000063763735	0.00000768341	0.0001245543	-0.00004617677	-0.0000027157569	0.00007586525
CNA 100302174	-0.00023994847	0.0000412649	-0.00001329447	-0.000632531	-0.00089229137	-0.00000563092	-0.0001347845
CNA 100302175	0.00007050565	0.000026983103	-0.0000041454673	0.00053909136	0.0018638759	0.000007761286	0.000084656975
CNA 100302178	0.000014715289	-0.0001234607	0.00000054399993	0.000099515535	-0.0011350248	0.000011763474	0.0000686691
CNA 100302179	-0.000040625837	-0.00003599658	0.0000001519767	-0.00033519714	-0.0011093813	0.00000316144	-0.00008829058
CNA 100302184	-0.000018972909	0.000046060373	0.00000012751437	-0.0004148381	-0.0007161906	0.000002702266	0.000082542065
CNA 100302185	0.00005199205	0.00018542788	-0.000031201296	0.0017477254	0.0017695501	-0.00000052093964	0.0000067031274
CNA 100302186	-0.000028517943	-0.000016054064	0.0000008767199	0.0011739505	0.00048492133	-0.0000040467976	-0.0010367308
CNA 100302190	0.00011188527	0.00009537765	0.0000028500658	0.00023367969	-0.00024046421	-0.000007083589	0.00048658304
CNA 100302192	0.0000015084016	0.00003925011	-0.0000016815201	-0.0009680428	0.00090462517	-0.00001035356	-0.00020911792
CNA 100302195	0.000019673811	-0.00006345399	0.0000003499786	-0.00022506157	-0.0029154206	0.0000009938976	0.000023757213
CNA 100302196	0.00014089554	-0.000023954448	-0.0000027212473	0.0010146158	0.00024022633	0.000006320763	0.00020904378
CNA 100302197	0.00002752362	-0.000038285616	-0.000003273657	-0.00062971865	-0.0010687361	-0.000004432747	-0.00015074045
CNA 100302201	-0.000041442465	-0.000108550536	-0.00000036434076	0.00046401288	-0.00019344804	0.000003105546	0.000039228416
CNA 100302202	0.000026254294	0.000089468784	0.0000026614507	-0.00021986039	0.000015024274	0.0000068707714	0.000065563094
CNA 100302204	-0.000042507436	-0.000037054924	-0.000003364121	-0.0001326336	-0.00077892916	0.000003540288	-0.000037614365
CNA 100302205	-0.00008729662	-0.000080920036	0.0000003684219	-0.0005677081	0.00079990696	-0.0000058435353	0.00021361033
CNA 100302208	-0.000056458855	-0.00007215182	-0.000003921914	-0.00024922483	-0.00007720024	-0.000007987211	-0.00028032757
CNA 100302209	-0.000049006405	0.00003823087	0.00000025889642	-0.000078574674	0.00021347047	0.000005447959	0.00021487247
CNA 100302210	-0.00007922624	0.000064582055	0.000004651837	0.0002445721	-0.000053538875	0.0000073841607	0.00012986595
CNA 100302211	-0.000009121098	-0.00015224495	0.0000006113414	-0.000115852876	0.00066618784	-0.0000011132609	-0.000171751
CNA 100302212	-0.000001578243	-0.00002983977	0.00000011109399	-0.000099712735	0.00058634306	-0.000005112554	0.00017773203
CNA 100302213	-0.00017510363	-0.000025103516	-0.00000086772445	-0.0011039309	0.00043022854	0.00000488246	-0.0003983516
CNA 100302217	0.000021827143	0.000007599771	-0.00002222329	-0.00047778356	0.00046148952	-0.000003961642	-0.00006805192
CNA 100302219	-0.000010036598	0.000013993353	-0.00000059173016	-0.00026432684	0.00013779795	-0.0000016120971	-0.000018294319
CNA 100302220	0.00006916938	0.00015444426	0.0000026493437	0.00021767631	0.0010511869	0.000008121133	0.00023164586
CNA 100302224	-0.00012150592	0.0000041430835	-0.0000037768762	-0.00024140779	-0.0013375358	-0.0000037666557	-0.00031162013
CNA 100302225	0.000029219927	0.0000036615331	-0.000022009386	0.00056308764	-0.000099701065	0.0000053086924	0.00015089531
CNA 100302226	-0.00018053483	-0.000113734364	-0.00000075415176	-0.00038235393	0.0005007118	-0.000010666683	-0.00005362505
CNA 100302229	0.00007715365	-0.00015269994	0.000003038258	-0.0000010227348	0.00057305297	0.000008419215	-0.00010409343
CNA 100302232	-0.00006826209	0.000012448687	0.0000031782795	0.0000048770935	-0.0012203779	0.0000019712645	0.0000481339
CNA 100302235	-0.000070195165	-0.00013860181	-0.000001692493	0.00001857035	-0.00017070111	0.000004264762	0.0002529711
CNA 100302236	-0.00006555316	-0.000025113217	0.00000032105564	0.00053680997	0.0001529639	-0.0000043057703	-0.00019634326
CNA 100302237	0.000008889267	0.000011835416	-0.0000082875595	0.0003764135	-0.0008473292	-0.0000043490636	-0.00007209681
CNA 100302240	-0.000058349244	0.000049433904	0.0000066543084	0.00023914529	-0.0011461887	-0.0000010852815	0.00015823661
CNA 100302242	-0.00006096306	0.000063575586	-0.0000003533624	-0.00053514395	-0.00036302328	-0.000013405164	0.00001270663
CNA 100302243	-0.00000009141707	0.000065371096	0.00000032183016	-0.0003983449	0.0010083581	-0.00000082990533	-0.000080521815
CNA 100302246	0.000036264148	0.000017778724	-0.0000006863164	0.00008580846	0.0001856869	-0.000010721856	-0.000051960076
CNA 100302250	-0.000045628054	0.00011561322	0.00000007411233	0.00018044606	0.00021347024	0.0000028395202	0.00014482059
CNA 100302254	0.00004624454	0.00010992373	0.00001462308	-0.00030489644	0.001267179	0.000005934899	0.00002234032
CNA 100302255	-0.0000816703	-0.00005185715	0.0000019766546	-0.0003373603	0.00089992635	0.0000057576444	-0.00018126129
CNA 100302256	-0.00005585331	-0.000020416459	-0.0000036831555	-0.00059460645	-0.00049215514	-0.0000045351135	-0.00029917873
CNA 100302257	-0.00002750892	-0.000054917822	-0.00000004941482	0.0014386787	0.0025987357	0.000009011851	0.00020188089
CNA 100302258	-0.00002072027	0.00003451522	-0.00000044856918	0.00023529698	-0.0014089381	0.0000029581886	0.0001585653
CNA 100302261	-0.000041304786	-0.00007520603	-0.0000007558825	0.00046954423	0.00008936905	0.000000026062127	-0.00013421422
CNA 100302263	-0.000013349306	0.00008363018	0.0000034327722	0.00030283147	-0.00016156191	0.0000059070535	-0.000042976906
CNA 100302265	-0.00008794462	-0.00004599349	-0.00000024054043	-0.00040344996	0.0008285691	0.0000023732932	0.000007982035
CNA 100302270	-0.000017468206	0.00023406319	-0.000006049044	0.0007932596	0.0000005988032	-0.0000074736076	-0.00014846986
CNA 100302277	-0.0000409139	-0.000026545362	-0.000010654204	0.00054043304	-0.0012016724	0.000004873872	0.000068323614
CNA 100302279	0.00010928615	-0.00000775154	0.000010175105	0.0013594388	0.0012038738	-0.0000012182593	0.000028716078
CNA 100302280	0.0000002135867	0.0000090126005	0.000002849848	-0.00011528274	0.0006384739	0.000011255438	0.00005647942
CNA 100302281	0.000047651753	0.00006811901	-0.000019686415	0.001238359	0.0014755973	0.000013042271	0.000034795936
CNA 100302283	-0.00008099778	0.000031029896	0.000001174832	-0.00031885298	0.00009200177	0.0000029885964	0.000002716172
CNA 100302691	0.0000712711	0.000079901234	-0.000004190189	-0.00016647797	0.0005252958	0.000009206642	0.0001721878
CNA 100302736	-0.000026285656	0.000047232526	-0.000025863732	0.0003300409	-0.0011314527	-0.0000094640955	-0.0001488776
CNA 100302743	0.000025378125	0.00009314819	0.0000023448467	0.0002065873	0.0009249119	-0.00000039215865	-0.0001445862
CNA 100303491	-0.00002454328	0.00003125596	0.00001431702	-0.00024530655	0.0002949926	-0.0000033626454	-0.00024597583
CNA 100313769	0.000009937878	0.000008038938	-0.0000002786715	-0.00017844538	0.0013168281	-0.000003659447	0.00005273295
CNA 100313770	-0.000042031403	0.000085222346	0.000009090293	-0.0003793017	0.0002075777	0.0000077387995	0.00007666588
CNA 100313771	-0.00001465303	0.000036094345	0.000008028626	-0.00013254643	-0.00026396094	-0.0000031834247	-0.0000629303
CNA 100313773	0.0001088871	0.00012026339	0.000019438894	0.00021527338	-0.00022704972	0.0000049855607	-0.00021556432
CNA 100313777	-0.00002708346	0.000099855955	-0.0000017677954	0.0005293581	-0.0009120024	-0.00000042234356	-0.000012902692
CNA 100313778	-0.00021708687	-0.0000069158123	-0.0000057200036	-0.00034498537	0.000028682854	-0.0000051856437	0.00013664803
CNA 100313779	-0.000019734343	-0.0000963467	0.00000071867254	-0.00004195013	0.00045370063	0.0000026495657	0.00020448522
CNA 100313780	0.000056043726	0.000044418826	0.00000032184917	-0.0005407324	0.00024757982	0.00000070194903	-0.00032807392
CNA 100313781	0.000021674474	-0.000047455927	-0.0000036638396	-0.0004158569	0.0000062674976	-0.000018565166	0.00033326336
CNA 100313837	-0.0000046022074	-0.000002945254	-0.00000092726793	0.00039199818	0.000070117065	0.0000030310152	0.00009791624
CNA 100313839	0.000022524657	-0.00002122915	-0.000009226444	-0.00040270312	-0.0010049574	-0.000024370409	-0.00006912991
CNA 100313841	-0.000100159086	0.000025952646	-0.00000041478583	-0.0005897095	0.00017692611	0.0000025118832	0.0001675311
CNA 100313842	0.000017216309	-0.00026366144	-0.0000017338008	0.0002639824	0.00057594833	-0.0000012054195	0.00022202698
CNA 100313843	-0.000087372486	0.00013796492	0.0000005006771	0.00027983767	-0.0014018555	-0.00000092648486	-0.000020008061
CNA 100313884	0.00017186938	0.000019892741	-0.000005847423	-0.0011749251	-0.0004987395	0.00000074270355	-0.0003756164
CNA 100313886	0.000027366767	0.000018025961	0.000010165278	0.00009641555	-0.00068619277	0.000004642585	0.00044139076
CNA 100313887	-0.000052018688	-0.000013754715	-0.0000075282937	0.00010130225	-0.0003586307	0.0000008434753	-0.00017797315
CNA 100313892	-0.000066357345	0.000029603283	0.000016441049	0.00053990015	-0.0007541955	0.00000778599	0.00013498102
CNA 100313895	-0.00008538848	-0.00010606995	-0.0000277031	0.00036926573	-0.001118935	-0.0000061972887	0.00013215365
CNA 100313896	-0.000005944689	0.00004972708	-0.000004868768	-0.00016522595	-0.0006410746	-0.000011162982	-0.00053304504
CNA 100313914	0.000035724985	0.000061123086	0.00000044625915	0.00008379696	0.00081195903	-0.000013997491	-0.00031515685
CNA 100313923	-0.000031923795	0.0001174286	0.0000029479606	-0.00044961384	0.00051848503	0.000008910968	0.000003489001
CNA 100313938	-0.000024647254	0.00006722493	-0.0000042076626	-0.00020337444	-0.00031228404	0.0000074613886	0.00035698386
CNA 100316868	-0.000072986484	0.0001837049	0.0000025207787	0.0009940652	0.0008115071	0.000013270337	0.0008440781
CNA 100337591	-0.00000029325517	0.000045627043	0.000005771211	-0.00032909997	0.0008639188	-0.00000037085013	0.000008841122
CNA 100359394	0.000043513577	0.00014516411	0.000086136286	-0.00046636112	0.0049806307	-0.000010403563	0.00060668535
CNA 10036	-0.0001297144	-0.000017876382	0.0000013078939	0.00017353549	0.0005566777	0.0000019334354	-0.000069034555
CNA 100379132	0.000006763549	-0.00012917987	-0.0000010454579	-0.00023175498	-0.0002214376	-0.00000058016667	0.00001224473
CNA 100379141	0.000119578595	0.00005594875	-0.0000665579	0.00009184847	0.0006172535	-0.0000030386248	0.00006205407
CNA 100379174	-0.00010996735	0.00021180372	0.00006580116	0.00038171068	0.0018699762	-0.000011867573	0.0002561675
CNA 100379220	-0.0000072470207	0.00005453377	-0.000078188394	0.00059091166	-0.0005446899	0.000008413643	0.00005278287
CNA 100379249	-0.000013109745	0.000025912894	0.000009406803	0.00028319817	0.00017222603	-0.0000009450614	-0.00041985756
CNA 100379250	-0.00006248712	0.000059282323	0.0000038596213	0.000028323291	-0.0002447897	-0.000002623454	0.000035036504
CNA 100379251	0.00027907343	0.00011986556	0.0000033935783	0.0009686713	0.00018509504	0.000003369615	0.00064800936
CNA 100379345	0.00006199869	0.000023577817	0.00006847007	-0.0003105934	-0.00032222888	-0.0000009149808	-0.000046072677
CNA 100379661	0.000062900865	0.000001388937	-0.000004609067	-0.00027480352	-0.0007199884	0.0000018549265	0.000113396454
CNA 10038	-0.00003420998	0.000051910047	-0.00000014009497	-0.00032532171	0.0001370779	-0.0000064152277	-0.00018769555
CNA 100381270	0.000026903015	0.00008650306	-0.0000008583142	-0.00027138926	-0.00091504713	-0.0000045894726	0.00005240415
CNA 10039	-0.000078881305	-0.000107724736	-0.00000041721117	-0.000010026852	-0.0006484088	0.0000070290366	-0.00026059413
CNA 1004	-0.00009899525	-0.00007349483	0.000050530827	0.0008061354	0.00047397875	0.00000087531396	0.00036943782
CNA 10040	0.000027627972	-0.00010726473	-0.0000054372217	0.00014866589	-0.0008508219	-0.0000052401374	-0.0002119239
CNA 10042	0.00003333081	-0.00006260013	-0.0000031230827	-0.00033707212	0.0007797224	-0.000007742752	-0.000041954958
CNA 100422836	0.0000744445	0.00011191717	0.000012177772	0.000031845506	0.0011881507	0.0000012821953	-0.000013327085
CNA 100422837	-0.000054533473	-0.00000036944184	0.00000009365225	0.00056152017	0.0002134705	-0.000004006435	0.00009919314
CNA 100422845	0.000096176336	-0.0000025615666	0.0000039783295	-0.00047784002	0.0005442507	-0.0000151441	-0.0000040970317
CNA 100422849	0.00010329856	-0.00010018995	-0.0000035404116	-0.00036324267	0.00007186985	0.0000059168738	-0.00025685367
CNA 100422854	-0.000040209266	-0.000106736305	0.00006319512	0.0007490279	0.0005291632	0.0000043907157	-0.00034643835
CNA 100422913	-0.00012498109	0.000012811791	0.0000032837465	-0.0006558309	-0.00038409358	-0.0000031539648	-0.000027903132
CNA 100422922	0.000065944536	0.000021924237	-0.0000044892045	0.0005370891	0.00075115624	0.000000035425035	-0.00011116367
CNA 100422923	0.000033779637	0.00008336692	0.000006089295	0.00074188964	0.00198507	-0.0000013283391	0.00035831865
CNA 100422985	0.00003947377	-0.00015613958	0.000051008963	0.00016149922	0.001247204	-0.00003536629	-0.00007160343
CNA 100423006	0.000084609215	0.000100521676	0.00000061126156	-0.0003533726	0.0011881507	0.000005637889	-0.00016814373
CNA 100423036	-0.000061735125	-0.000028187143	0.00000029443532	-0.0003536253	-0.0006578247	-0.0000028649965	-0.0000866982
CNA 100423062	-0.000032269814	-0.000041522984	-0.000027938568	-0.0004598545	-0.00043241482	-0.0000025499262	-0.0002908215
CNA 10043	0.00001936154	-0.0001304136	-0.0000007268864	0.00019762634	0.00054102397	-0.000010212451	0.00006186711
CNA 100431172	-0.000051178657	0.00003401386	-0.0000045120496	0.00053174916	0.0013614976	-0.000003401915	-0.00008594823
CNA 10044	0.000044147724	0.00009709843	0.000013940522	-0.0006086018	0.0008605397	-0.0000022994727	0.00009600869
CNA 10045	-0.00008530492	-0.00022764519	0.0000057551947	-0.00020967689	0.00022561607	-0.0000016742449	-0.00004609217
CNA 10046	0.000019224079	0.00011524046	-0.0002665409	0.00035440494	-0.0006253625	-0.000020011845	0.00009327368
CNA 100462953	0.00012000329	-0.0000062966856	-0.000007121823	0.0007293186	-0.00058723014	0.0000007934967	-0.00014176399
CNA 100462977	-0.000041502695	-0.00009850227	-0.0000022664644	-0.00093962916	0.00012564249	-0.000007098352	-0.000007634714
CNA 100462981	-0.000044392924	0.00014127798	0.0000111307745	-0.00047258657	0.00019083958	-0.0000024243493	0.00016052053
CNA 100462983	0.0000009909456	0.00017997586	-0.00000009688198	0.000106290245	-0.0017549335	0.00000083676963	0.00024312714
CNA 100463285	-0.000025263955	-0.000019039098	-0.0000010907548	-0.00039968578	0.00014018423	-0.00000536861	0.0001239563
CNA 100463289	-0.000115105584	0.000034584737	-0.000004167809	-0.00037123595	0.001068644	-0.000003666237	-0.0000028130592
CNA 10047	-0.00015293235	-0.00005312869	0.0000014297678	0.000044101595	0.0013682937	0.0000014683011	-0.0005639155
CNA 10048	-0.00002939281	-0.000067015746	0.00000006962606	-0.0007527025	-0.000868263	-0.000007811322	-0.0001065497
CNA 10049	-0.00013003462	-0.000051710682	0.000004336761	-0.0006273476	-0.0010420374	0.0000031797485	-0.0002046944
CNA 100499483	0.000034398367	-0.000044784814	-0.000004873292	-0.00053965155	-0.0005871526	-0.0000063747625	0.0001356336
CNA 1005	-0.00021732615	0.000023818344	-0.0000068234926	-0.00071183784	-0.0007552623	-0.000011126075	-0.00006976477
CNA 10050	-0.000029344894	0.00008358475	0.000021218924	-0.00033051186	0.00011226699	-0.0000035935934	-0.0000091392985
CNA 100500824	-0.00008627263	-0.000007338413	0.0000043438904	0.0003007198	0.0004524178	0.0000061590176	0.000065663924
CNA 100505385	0.000032771735	0.0000073427404	0.0000098233695	-0.00018843988	0.00094273436	0.0000023739588	-0.00006864649
CNA 100505538	0.0000087094	-0.000053171836	-0.000037859365	0.00004070989	-0.0016992019	0.000004345184	0.0001394218
CNA 100505591	0.000004688465	0.0000016347287	0.000015932914	0.00047689534	0.000013966778	0.0000040025966	0.00003179708
CNA 100505753	0.000007262334	0.0000021318913	0.00000045700114	0.0002996545	-0.00001727437	0.00000777635	0.00005598361
CNA 100505929	-0.000016590633	0.000010147768	-0.00006856082	-0.0006963275	-0.0014602019	-0.000007837972	-0.00010017825
CNA 100506084	0.00022405633	-0.0001714308	0.00020234649	-0.00018461165	-0.0018476363	0.0000134269785	0.00021956697
CNA 100506164	0.000013251588	-0.00025165195	-0.000057534027	0.00068759924	-0.0012925864	-0.000022164142	0.00025107007
CNA 100506211	0.000074720265	0.00010985811	0.000002947771	-0.0004203395	0.0012093596	0.0000011529127	-0.00009169879
CNA 100506215	0.00014169385	-0.000033924916	-0.0000009916798	-0.00019792767	-0.00025439207	-0.0000009033135	-0.000017507873
CNA 100506241	0.000007985497	-0.00014332177	-0.0000028794263	0.000059025715	0.0006012874	-0.000012623752	-0.00011967852
CNA 100506243	-0.00002990313	0.00017746007	0.000004551068	0.000085900065	0.001018542	0.0000032668363	-0.00025418506
CNA 100506311	-0.0000663429	0.000120730154	0.0000006421407	0.0007669412	0.0008115049	0.000005676781	0.00024253651
CNA 100506380	-0.00015459166	0.00018735621	0.0000026846014	-0.0008844985	-0.0003769473	0.0000005268602	0.0003809397
CNA 100506658	-0.000055169923	0.00008410871	0.00000037177153	-0.00029786717	0.0005663535	-0.000003534456	0.00039229213
CNA 100506736	0.000029931754	-0.000082500985	0.000008491886	0.00083406817	-0.00001542435	-0.000003840352	-0.000094184055
CNA 100506742	-0.00004678348	0.000012692501	-0.00000934065	-0.00029814785	-0.0010333299	-0.00000061339136	-0.000058651643
CNA 100506755	-0.00005937921	0.000046898323	-0.0000016314683	-0.0004558254	0.00038304974	-0.0000065764184	-0.00038154185
CNA 100507135	-0.000114464936	0.000013653639	-0.000012243441	0.00059272215	-0.00037651096	0.000007421699	-0.00028940785
CNA 100507436	-0.0000058929554	-0.00004314527	-0.0000009983972	-0.00028220422	0.00090512814	-0.0000066372404	0.0002451508
CNA 100507674	-0.00006735512	0.000039163675	-0.0000031768175	-0.0010175403	0.0003474974	-0.000004454195	-0.00042003376
CNA 100509894	-0.00008817631	-0.00004144006	-0.000008930347	-0.00063037575	0.0010704137	-0.00000030199683	-0.00031253474
CNA 10051	0.000053975007	-0.000054198626	0.000013428888	-0.00003709169	0.0009896407	-0.0000045529855	-0.00034130373
CNA 10052	-0.00003886025	-0.000024991119	-0.00000013185236	0.0008178254	-0.00074718066	-0.0000022090524	-0.00021149938
CNA 100526664	-0.0000022038764	0.000011588365	0.0000014155661	-0.00043469787	-0.00014572039	-0.0000012712478	-0.00017509515
CNA 100526693	-0.000012284084	-0.00003275109	0.000012664467	0.00033361776	0.0009307468	-0.000004076183	-0.000039811952
CNA 100526694	0.000081580874	0.000026982943	0.00000030210745	0.000110073524	-0.00035055046	-0.0000017541054	0.00033038604
CNA 100526737	-0.000012261573	-0.00001632301	0.0000021935045	-0.00036667063	0.000046143443	0.0000061448654	0.00010933867
CNA 100526739	0.00011694502	0.00004490249	0.000004195133	0.0011948125	-0.0006035815	0.0000010679016	0.00045910975
CNA 100526740	-0.000113659444	0.00006610802	0.00000064718614	-0.00041353537	0.000534427	0.0000024844107	0.000104783554
CNA 100526761	-0.000108560744	0.00005098673	-0.000016496604	0.0001593145	-0.00045027034	-0.0000031685083	-0.00027229908
CNA 100526767	0.00013136098	0.00005990435	0.000020465084	-0.000043375065	0.0012314783	0.0000018933614	-0.00011768242
CNA 100526772	-0.000056760582	-0.00006451535	0.0000015333231	0.0005634663	-0.00038725164	-0.00000014977658	0.00040463725
CNA 100526773	0.000018172103	0.00020326758	0.0000021145768	-0.0003664913	0.000042080366	0.0000021629237	0.00037734825
CNA 100526783	-0.000040310508	-0.00000534594	-0.0000015389388	-0.00024040748	0.00021452847	-0.0000012000601	0.000066271095
CNA 100526794	-0.000027684535	-0.000109933884	-0.000004558974	-0.0000018810955	-0.00095971307	-0.0000036148674	-0.00044837984
CNA 100528064	-0.00007068315	0.000022850125	0.0000005789772	0.0001668528	-0.00041906204	0.000004088302	-0.0000262875
CNA 100529251	0.000056320405	-0.0000044622425	-0.0000016499154	0.00047256335	0.00014132258	0.00000020590427	0.000011889221
CNA 10053	-0.00017885007	-0.000055285396	-0.0000033486017	-0.0010047039	0.00050071365	-0.000004750724	-0.00011602723
CNA 10054	0.000005263551	-0.0001055095	0.0000004009348	-0.00063112396	0.001150536	0.000008737544	0.00003699078
CNA 10055	-0.00018027403	0.000045765086	0.00000005096508	-0.00034981282	-0.0006009434	-0.0000074474415	-0.00022532098
CNA 100551499	0.00013874142	-0.0000017311274	-0.0000054454117	0.00046664118	0.000013930733	-0.000004551937	0.00030822572
CNA 10056	-0.00006735466	-0.000043478783	-0.00000023275535	0.000010033785	0.0001023316	-0.0000011929224	-0.00023259415
CNA 10057	0.00006954141	-0.000027380951	0.0000020409186	-0.00039331795	-0.0007247943	-0.0000006880163	-0.00013782555
CNA 10059	-0.0000029848948	-0.00005436257	-0.000006768605	-0.0006733362	-0.0009851666	-0.00000078251463	0.00030325007
CNA 1006	0.000046853882	0.00009023409	-0.000002475889	0.0005014104	0.00059631845	-0.00000062385203	-0.00019795254
CNA 10060	-0.000009058395	0.0000067497235	-0.0000058456308	0.000806994	-0.0025011227	-0.0000036247425	-0.00002637869
CNA 10061	-0.00014521727	0.000067394016	-0.000009436308	0.000014676175	0.0004583198	-0.000010387349	-0.000042595435
CNA 10062	-0.00007486416	0.00003077026	0.000005818538	0.0005089174	-0.00028178617	-0.0000021183243	0.000017406419
CNA 10063	-0.00005109549	-0.000032836695	-0.0000012107624	-0.0005411329	0.00081381656	-0.0000044867934	-0.0002361443
CNA 100652781	-0.000051761268	-0.000013111541	-0.0000035616752	0.00012534496	0.0000017715939	-0.00000088380267	0.000067785186
CNA 100652791	0.000035198336	-0.0000633555	-0.000014668803	0.00065983814	-0.0005568323	0.0000026174591	-0.00041142848
CNA 100652857	0.00004056161	0.00009357495	0.000022775379	0.0009698431	-0.00043351494	0.00000085933	-0.000010131765
CNA 10066	0.0000014102787	-0.000093125	-0.0000027699682	-0.00041536303	0.00003423299	-0.0000025642114	0.00003004812
CNA 10067	-0.000008494825	-0.0000825404	0.000035881043	-0.0006102568	0.0016168173	-0.0000049162945	0.000066761815
CNA 10068	-0.000044642795	-0.000006814649	0.00015704092	-0.00023547752	-0.0002383315	0.000003578081	0.00006967407
CNA 10069	0.00005804363	-0.00008180598	-0.00000071091006	-0.00046847478	-0.00064464804	-0.0000031025359	-0.000010394621
CNA 1007	-0.000028523255	-0.000016185675	0.000009794757	0.00033064073	0.00022387697	0.000015559604	-0.00007293218
CNA 10071	-0.00008899746	0.00009164111	0.000061227795	-0.000058843205	0.00034129902	0.000002232333	0.000046900048
CNA 10072	0.00000052473456	-0.000048209055	0.000015598565	-0.00017882077	0.00021878335	0.000012683332	0.000026308187
CNA 10073	-0.0000069140015	0.000024831146	-0.0000049994574	-0.00018911221	0.000087018285	0.00000090871254	-0.00019112857
CNA 10076	0.00014351076	0.00007858212	0.000026662641	0.0012877847	0.0007765498	0.0000016228561	0.00036757792
CNA 10077	0.0000695564	0.00007581282	0.00000035192514	0.00021838312	0.00003526734	0.0000021623478	0.00015367431
CNA 10078	0.00004379417	0.000052838677	0.0000020048644	-0.00046656877	0.000100386635	-0.0000044136445	-0.00019844348
CNA 10079	-0.00003280846	0.000064768865	-0.00000028119146	-0.0013288974	-0.0018576373	0.0000073694237	-0.000050103557
CNA 1008	0.00000708664	0.00007960609	0.000004472138	-0.000078336605	-0.0013887865	0.0000007662871	0.0002475047
CNA 10081	-0.00001013311	-0.000012659406	-0.00000020485643	-0.000033072527	-0.0008704031	0.0000041181047	0.00003955002
CNA 10082	-0.00025976074	-0.00015730472	-0.000026606878	-0.0006400271	-0.002878482	-0.000008287286	-0.000016874435
CNA 10083	-0.000033762542	0.00012577005	0.0000043920963	0.00023437214	0.00014477372	-0.000002196958	0.0003415093
CNA 10085	-0.00006570479	-0.000020966787	-0.000009221624	-0.00027986045	-0.00021787273	-0.0000053375966	-0.00002063689
CNA 10086	0.000054422384	0.00013123888	-0.0000021786718	-0.00028488936	-0.00031750515	-0.0000018245877	-0.0002972936
CNA 10087	-0.00009211568	0.000050143903	-0.000002803959	-0.00053738366	0.0006171201	-0.0000034269192	-0.000020913152
CNA 100873965	-0.000047985584	0.00015049877	-0.0000048852935	0.00023491868	0.00033614584	0.0000025393813	-0.0005546966
CNA 100873969	-0.00019039944	-0.00007367199	-0.000009154243	-0.0009873266	-0.0031095846	-0.000005513032	0.00020469204
CNA 100873973	-0.00013938583	-0.00006763289	-0.00005679936	-0.00030233018	-0.002571087	-0.0000102056465	-0.0003245199
CNA 100873976	-0.0000504882	0.00006365717	0.000012390215	0.0006424981	0.0013366943	0.00000014835595	-0.000002267261
CNA 100874058	-0.000008186787	-0.00006504348	-0.000031864496	0.0000318174	0.0007359669	0.000008969615	-0.0005638938
CNA 100874059	0.000048064834	-0.000016947346	-0.00000015731516	0.0003525749	0.0012165861	0.000010031681	-0.0000018087162
CNA 100874064	0.000057981677	-0.00014996332	-0.0000025491815	-0.00093946484	0.0008561209	0.0000010663371	-0.00023756652
CNA 100874074	-0.00011574942	-0.0000015460057	-0.000006396862	0.00070134754	0.0008858669	-0.000001769041	-0.00037535757
CNA 100874107	0.00006903823	-0.00006118981	0.0000001662473	0.00040373704	0.0015798415	0.0000020727712	0.000113560214
CNA 100874190	0.00010168808	-0.00007656912	-0.0000026492214	-0.0007937104	-0.00067860406	0.000004165639	0.00004613995
CNA 100874194	-0.00016445828	-0.00007213886	-0.00004689641	0.000019281399	-0.0010533339	-0.000003234257	-0.0007709001
CNA 100874195	0.00000068790615	-0.000025135034	-0.0000010398978	0.00042638864	0.0015383195	0.000007651866	0.00017337651
CNA 100874196	-0.00004633017	0.00018391442	-0.000009859269	-0.000013852555	0.0008030993	0.00000062479586	-0.0003317425
CNA 100874197	-0.00001486266	-0.0000680605	-0.000007860107	-0.0005031816	-0.0019085514	-0.000014740111	-0.00017603279
CNA 100874198	-0.000065405846	-0.000020814952	0.000003853935	-0.00029119285	-0.00007362648	0.000010104398	0.0001748916
CNA 100874231	0.000023094006	-0.00017489573	-0.000002310686	0.0011110348	0.0002982398	0.0000023927537	0.00000469879
CNA 100874255	-0.00018085181	0.000023788434	-0.0000052174605	-0.0010256037	0.0010365878	0.0000059710733	0.00012955315
CNA 100874282	-0.00005616817	-0.00015973745	-0.0000021245935	0.00015262031	-0.00061157567	-0.0000010295164	-0.00011665833
CNA 100885777	-0.00016230773	-0.00017395915	-0.00001667793	-0.0003347475	-0.00044614807	-0.0000020629961	-0.00001834997
CNA 100885782	-0.00017588772	-0.00007225815	-0.00002451278	-0.00047695133	-0.002065039	-0.000015164643	-0.00011380228
CNA 100885798	0.00002255761	0.00008673658	-0.0000025695351	0.00022814493	-0.00039195738	0.000005632207	0.00006407745
CNA 100887750	-0.00016611148	0.000002193008	-0.00009952997	-0.0005349694	-0.00010722058	0.000004447643	-0.00006153944
CNA 10089	0.0000006830977	0.000044134893	0.00009398639	-0.00028615963	0.0007522226	0.000011191972	0.00010743772
CNA 1009	0.00006689283	-0.0000054638676	-0.0000018448013	0.00038195762	0.0014604728	-0.0000008962204	-0.00009390822
CNA 10090	0.000011243285	-0.0000956161	-0.00000067836055	0.0003122393	0.00014583697	-0.000009573914	-0.00028508267
CNA 10092	-0.00003645059	-0.0000906415	0.000009812736	0.00019737263	0.00062956096	0.000007851065	0.000095333766
CNA 10093	-0.000021689153	0.00011282859	0.00011067071	0.000014617467	0.00093074684	-0.0000007894932	0.000114687726
CNA 10095	-0.000117463314	0.000042722215	0.0000061676933	0.00010294076	0.0004258619	0.000009360463	-0.00022248799
CNA 10096	0.000013220755	0.0000126838395	0.0000011224043	0.000023151108	-0.0003960145	-0.0000022674399	0.000060593415
CNA 10097	0.000023827286	0.0000031465738	0.0000019531633	-0.00033454216	0.00055547565	-0.0000012073168	0.00004074285
CNA 10098	0.0000034828374	-0.00011283729	-0.0000008883848	0.00027567643	-0.00025562028	0.000007998431	0.00019301593
CNA 10099	-0.000019756864	-0.000028664479	-0.000002277801	0.00023181095	0.0007498125	-0.0000044391754	-0.00006126033
CNA 100996331	-0.00017595198	-0.00007044615	-0.00003456175	-0.00009025745	-0.005290316	-0.000012161165	-0.000087805114
CNA 101	-0.00006528387	0.00003405289	-0.00000073898934	0.00022479486	0.0005004473	-0.0000032429894	-0.00021163588
CNA 1010	-0.0000027092333	0.00003588146	0.000004365199	0.0004270454	-0.00048742967	0.000011535251	0.00033073936
CNA 10100	-0.00011901591	-0.00011162772	-0.0000033285073	0.00038577436	-0.0005944198	-0.00000510096	0.0001674199
CNA 10101	-0.000049408365	-0.000026534299	-0.0000005304054	-0.00007085731	-0.0007496147	-0.0000014616846	-0.0002664077
CNA 10102	-0.000033912085	0.0000009153515	0.0000029267471	-0.00049947924	0.00096588203	0.00000029278792	0.0002977337
CNA 10103	-0.000021116071	-0.000074513286	0.000002182569	0.00008061453	0.00019864744	0.000005555893	0.0003103097
CNA 10105	-0.00007051472	-0.00004859847	-0.0000019903657	-0.00052875024	-0.00063025963	0.000003802141	-0.00020716702
CNA 10106	-0.000057729958	0.000024185369	0.00002024598	-0.00003179348	0.0009122217	0.000005124926	0.00020865366
CNA 101060321	0.000043935557	-0.00003535347	0.000013616444	0.00012223484	-0.00042039764	-0.0000074924033	-0.0000810462
CNA 10107	0.000017369692	0.00013615438	0.00000088414686	-0.000016391068	0.0011270874	0.0000035004018	0.00038200847
CNA 10109	-0.00004934861	-0.000015532372	0.0000016268652	0.000045451576	-0.00009312886	-0.0000032688977	-0.000023229628
CNA 10110	0.0000318757	0.00019971574	0.000011610338	-0.00005119521	0.0020251642	-0.0000028501051	0.0004834664
CNA 10111	-0.000021152124	0.00003632663	-0.0000030788467	0.00045635036	0.00033728324	0.0000018641749	-0.00013561925
CNA 10112	0.000019722149	0.0000061491132	-0.000011114794	-0.0002905475	0.00009078334	-0.0000047032236	-0.00017323611
CNA 10113	0.00007402888	0.00000004921817	0.0000017700821	-0.000034807792	0.000323589	0.000004166996	-0.000054024233
CNA 10114	-0.0000026648495	-0.000040076793	-0.0000034897855	-0.00052492763	-0.0012594715	0.00000017800926	0.00016029441
CNA 10116	-0.000014374617	0.000033254037	0.000002565229	-0.00049381214	-0.00022085065	0.000004387239	0.00031796496
CNA 10117	0.000064642074	0.000052649215	0.0000011770153	-0.000058308626	0.000034260716	0.0000040419995	0.000087984845
CNA 1012	0.00002045755	-0.000014828634	-0.0000031022873	-0.0004247269	0.00049892266	0.0000029482296	-0.000097548014
CNA 10121	-0.000058823807	0.000037329202	0.00000093635373	-0.00039256696	0.000052177245	-0.00000033851464	-0.00032989605
CNA 10123	-0.00007703086	0.000010350336	0.0000024097596	-0.00002746384	0.00010025313	0.000001562039	-0.00010475326
CNA 10124	-0.00009495709	0.00007695038	-0.000005699577	0.00048203793	-0.00019285931	0.000009233347	0.0005573051
CNA 10125	0.00008660051	0.00006123172	0.000020780117	-0.00043771794	0.00008529649	0.0000050321373	0.00015342722
CNA 10126	-0.00000007907996	-0.00005261819	-0.000043756652	-0.00034236064	0.00023781876	-0.0000075116905	-0.00006768265
CNA 10127	0.0000032362427	-0.000023217483	-0.0000030394358	-0.0003013913	0.00018779817	-0.000006394918	0.000084391686
CNA 10128	0.000004852954	0.0000110500405	-0.0000019011671	0.000024422656	0.00023074221	0.0000049308237	0.000051326722
CNA 10129	0.000110803514	0.000006359933	-0.000022302753	0.0010065117	0.0001483042	-0.0000061349074	0.00043640166
CNA 1013	0.000020226562	-0.000100636826	-0.000004928997	-0.00004709052	-0.0005353882	-0.0000024462345	-0.000046651672
CNA 10130	0.000032023145	0.000029399615	0.00000060983	-0.0001719923	0.00026721138	-0.000006525983	-0.00034315584
CNA 10131	-0.00000584974	0.000015847916	-0.0000014679682	0.00016344762	-0.00009491827	-0.0000058438286	-0.000118714896
CNA 10133	-0.00013854433	-0.00006046257	-0.00000033624121	-0.00048587206	0.00010668703	0.000004766385	0.00014005767
CNA 10134	0.000032152806	0.000096082564	0.0009495377	-0.00008127665	-0.0002831919	-0.000037831207	-0.00019206078
CNA 101340251	0.0000014575965	-0.00014257521	0.000022421002	0.0010928486	-0.0000066640932	-0.000005986775	0.000039623203
CNA 101340252	0.00005429372	0.000010847806	-0.0000012364217	-0.00034635895	-0.001267144	0.0000025667146	0.00017083174
CNA 10135	-0.000040598203	0.00007655217	0.00000085314315	-0.000027356344	-0.0015528128	0.000010629787	0.00015720792
CNA 10136	0.00010301967	0.00006646668	0.00001226124	0.0006673979	-0.0006977951	-0.0000055933	0.00035296948
CNA 10137	0.00006238537	0.000036545163	0.000015210503	-0.00010524462	0.0017827358	0.000000556916	0.00036091826
CNA 10138	0.000003258782	0.000016142603	0.0000017654567	-0.00031620127	0.00087366055	0.000007378553	0.00026231876
CNA 10139	-0.00008456868	0.000028751045	0.000085419575	-0.00034853083	0.00029558977	0.0000012548567	-0.00008255199
CNA 1014	0.000036472393	0.000079261845	-0.0000028118832	0.0005772697	0.0003881505	-0.00000009204942	-0.00011097357
CNA 10140	-0.000022134334	-0.00017359211	0.00002881356	-0.0006649151	-0.0005126296	-0.0000099906565	-0.00010956219
CNA 10141	-0.000013762448	-0.00007354522	-0.000001684553	0.00047905173	-0.0006790873	0.000004605522	-0.00021830459
CNA 10142	-0.00012259533	0.00010490024	0.0000023764017	0.00056931557	-0.001284324	0.0000070096694	-0.00026569344
CNA 10143	-0.0000037278573	0.000059512993	-0.0000019145762	0.0002541307	0.0012938731	-0.00000090724694	0.000061301485
CNA 10144	0.000035866316	-0.000018645136	-0.0000010384248	-0.00016007425	0.00036959522	0.0000042622687	-0.00011508856
CNA 10146	-0.00010246017	0.000023082552	-0.0000030159224	-0.00033199004	0.00080001	-0.0000026936827	-0.0004097156
CNA 10147	-0.00017840095	0.00008659704	-0.00000057140255	0.00049972965	0.0001287485	-0.0000016885696	-0.000041680276
CNA 10148	-0.000115212606	-0.00008245821	0.0000071985223	0.00029772843	0.0004941934	-0.0000021975634	-0.00039579146
CNA 1015	0.000003840299	0.000008171084	-0.0000031278764	0.00036513683	-0.0011470694	-0.0000031263678	-0.000027758495
CNA 10150	-0.00016345768	-0.0002715034	-0.000023784902	-0.00046988888	-0.0009255651	-0.000007652093	-0.0007602789
CNA 10151	-0.00008558539	0.000038852355	0.0000012631122	0.00049531116	-0.00041296563	-0.0000012329516	-0.00015852653
CNA 10152	0.00001719882	-0.000013944512	-0.0000011599502	-0.00020109992	-0.0007597337	-0.0000004749446	-0.00015112553
CNA 10153	0.00014402276	0.000028879766	0.00000031269707	0.0001261116	0.00019886783	-0.0000025755019	-0.000051808653
CNA 10155	0.000065481676	0.000058773738	0.0000022422012	-0.0007697912	0.0009932104	-0.0000006014306	-0.00013243945
CNA 10156	-0.00008555532	0.00007542391	0.0000025533116	-0.0010592039	-0.00072661036	0.00000057464337	-0.00004633553
CNA 10157	-0.0001683219	0.00008491785	-0.00002758514	-0.00025827784	0.0002913315	-0.00000045226523	0.00019670188
CNA 10158	-0.00005358093	-0.000046029756	0.000002638691	0.00017109427	-0.0007371127	0.0000030186627	0.000074708834
CNA 1016	-0.00002135319	0.00010139735	0.000009606742	0.00014701532	-0.00037351824	0.0000054435827	0.0003094552
CNA 10160	-0.00009724297	-0.00009070498	-0.000007442796	0.00030878052	-0.0010698007	0.000004728556	0.000093231145
CNA 10161	-0.00010906036	-0.00035984733	-0.0000068239974	-0.00019095646	0.00030650324	-0.0000020113039	-0.00021877281
CNA 10162	-0.000024012228	-0.000019547857	-0.0000053602585	0.00033920462	0.00088956725	0.0000062491795	0.00021825802
CNA 10163	0.0000627956	0.0000414012	0.000009748433	0.00055282714	-0.000114872775	-0.000005288238	-0.000088986
CNA 10164	0.00011228761	-0.00003143652	-0.0000033370086	0.000015153834	0.00084249355	-0.000005243421	0.0000009131318
CNA 10165	-0.00008217974	-0.00003997675	0.0000037635882	-0.0001776722	0.00017512456	0.000006189723	-0.0000036303938
CNA 10166	-0.000007893256	-0.000047817193	-0.0000040754817	-0.000120468096	-0.00091818237	0.000007118443	-0.00033312643
CNA 10168	-0.000057185982	0.00001663272	0.0000020602827	-0.00032173438	0.0013782626	0.0000010471344	-0.000011540959
CNA 10169	0.00004327776	-0.000004637266	0.0000057441107	-0.00065345725	0.0012671788	0.000004690915	0.000053685395
CNA 1017	0.000005627371	0.000075482894	0.0000022594336	0.00003823322	-0.0005183021	0.000005082329	-0.00012167556
CNA 10171	-0.000014893621	0.000046399055	-0.000003783947	-0.0005278857	0.00059732323	-0.000014765724	-0.00032985397
CNA 10172	0.000008928635	-0.000014150389	0.000005244993	-0.0005895686	0.0009557762	-0.0000055552423	-0.0000653241
CNA 10174	-0.00007660164	0.000035614907	-0.0000011916303	-0.0011239112	-0.00006215147	-0.00001614909	-0.00052696466
CNA 10175	-0.000010605686	0.000039332088	0.0000037349662	-0.0010208531	-0.0000542555	0.00000016831855	-0.00012036217
CNA 10179	0.000016330456	-0.000018509316	-0.00004286632	-0.0000847471	-0.000031890846	0.0000011432073	0.00019768627
CNA 1018	0.00003114394	-0.0001657215	0.0000005161402	0.000084236664	0.0004545483	-0.000007419144	-0.00013373372
CNA 10180	-0.000110681896	-0.000032019805	-0.0000049746886	0.0006911106	-0.0015543716	-0.000007234742	-0.00017696085
CNA 10181	-0.000103065664	-0.000047554837	-0.0000008403215	0.000060504713	-0.0012316417	-0.0000049995188	-0.00040170134
CNA 10184	-0.0001403864	0.000041712363	-0.0000029039004	0.00006558504	0.00019635161	-0.00000032564003	-0.000011773544
CNA 10186	-0.000052724376	0.000021138532	-0.000019507052	0.000011975984	-0.0013276618	-0.0000010065486	-0.000101628684
CNA 10188	0.0001030717	-0.00012048246	-0.000005933725	0.00018483661	-0.000317148	0.00000046870608	0.00013165109
CNA 10189	0.000017586233	0.000034899283	-0.00000012610185	-0.00034784345	0.0001261071	0.000006221394	0.00000539798
CNA 1019	-0.000039466115	-0.00000036189206	0.000002203252	0.00033176126	0.0009825679	0.0000008020699	0.00018296498
CNA 10193	-0.0000060737143	-0.00008876894	0.0000007445435	-0.000044808505	-0.0003254696	0.0000049513824	-0.000032151944
CNA 10194	-0.0000505196	0.0000024652531	-0.0000036468975	-0.00023678385	-0.0004455251	0.000018895527	0.00028886303
CNA 10195	0.00008561699	-0.00006649326	0.000012146084	-0.00027800814	-0.00079998164	-0.000005909199	-0.000022829721
CNA 10196	-0.000029775554	0.0000205054	0.000004222341	-0.00025874388	-0.00034844005	-0.000007904499	0.00006310182
CNA 10197	-0.000016853426	-0.00007330173	0.0000025460677	-0.0002445064	0.0013111163	0.0000036638328	0.00005001125
CNA 102	0.000032262706	-0.000040465453	0.000030213714	-0.00022291372	-0.00052021845	0.0000001612703	0.0005617852
CNA 1020	-0.00013420578	0.000048880214	-0.00000060911566	-0.0007867687	0.00056123536	0.000006590416	0.00018618442
CNA 10200	-0.000042664542	-0.000010166028	-0.0000004575452	-0.00041212156	0.00082439196	0.0000021172266	0.000021097372
CNA 10201	-0.0000733077	0.000014056622	0.0000016900059	-0.00000922037	-0.0013781672	-0.000020922398	0.000111224195
CNA 10202	-0.00006703296	0.00006909098	-0.000000777569	0.0004709353	-0.0007942535	-0.0000075762073	0.00005094352
CNA 10203	-0.000031384134	0.000009446213	-0.00000012407432	0.00027335176	-0.00003159379	-0.0000013808955	0.000015128678
CNA 10204	0.00004991549	0.00005650822	-0.00001573311	0.0005518732	0.00036308292	-0.0000020130126	-0.0000741421
CNA 10205	-0.000065890745	-0.000038846738	-0.000016819784	-0.00022904521	-0.0004829886	0.000007776866	-0.00023225998
CNA 10206	-0.00010780695	0.000043087966	-0.00011844142	0.0012737137	0.00088681426	0.00000071182353	-0.000369114
CNA 10207	-0.00006881061	0.00004200643	0.0000034760592	0.001097577	0.0006495438	0.000009369254	0.00031540048
CNA 10208	0.00008743049	0.00010520944	-0.000008220331	0.0007080019	0.0013974315	-0.0000078993	-0.000037714566
CNA 10209	0.0000014392452	-0.00007268069	0.000034650217	-0.00048974395	0.0002974552	0.0000031587927	0.000074298194
CNA 1021	-0.00012934719	0.00012202201	0.0000012101125	0.00077832205	-0.0010743565	0.0000027041285	0.00044513878
CNA 10210	0.000017272709	-0.00008970897	0.0000007734596	-0.00040751224	-0.0022385365	-0.0000010636898	-0.00027334105
CNA 10211	-0.0000020572033	-0.000021275318	0.0000022844042	-0.00006466379	0.0005281785	-0.0000041910557	0.00008407295
CNA 10212	-0.00026118665	-0.0000020616721	-0.000017268787	-0.000796147	-0.0016532142	-0.000008606468	-0.000040725736
CNA 10213	0.00000014133609	-0.000030411064	0.00000009525335	0.00014385385	0.00013547642	0.0000009882053	-0.00009108324
CNA 10215	0.000099847886	-0.00004293179	-0.000017799095	-0.00045130253	-0.000018587276	-0.00000075112274	-0.00010794113
CNA 10216	-0.000028570648	0.00004766061	0.0000052794794	0.0001345759	-0.00008117231	0.000005888805	0.00016132712
CNA 10217	-0.000032671043	0.00009805569	0.000004615597	-0.00009128879	0.0011412286	-0.000006092827	0.00019371626
CNA 10218	0.0003255109	0.000045600405	0.000058180663	0.0011900406	0.00009430425	0.000005651419	0.0003110179
CNA 10219	-0.000026804018	-0.000099192526	-0.000012342998	-0.00038999217	0.0008374048	-0.0000015469888	-0.00008151116
CNA 1022	-0.0000794585	0.00005483056	0.000006334774	-0.00012294606	0.0005085734	0.000007697815	-0.000048560996
CNA 10221	0.00003550916	-0.000024235072	-0.000004544502	-0.0012982916	0.00044816462	-0.0000038667813	0.00054931507
CNA 10223	0.000014715669	-0.00009425031	-0.000007696139	-0.00069810933	-0.0013801322	-0.0000011167178	0.0002060132
CNA 10224	-0.00020904637	0.00008738187	-0.000021977108	-0.00094701006	0.0005418008	0.0000017891327	-0.00030240085
CNA 10225	-0.000049053273	-0.00001305976	0.00000025878893	0.00025307148	0.00077152497	-0.0000020483783	0.00012675792
CNA 10226	-0.000113818875	-0.000036077206	0.0000011868722	-0.000013125388	0.00014138046	-0.0000058150395	-0.00036719738
CNA 10227	-0.00000033499734	-0.00012966276	-0.00003385656	0.0010837857	-0.00062931346	0.000011841327	-0.00016608326
CNA 10228	-0.000024155006	-0.000021297159	0.000002231315	-0.00018526008	0.00015013154	0.0000028154254	0.00015745785
CNA 10229	-0.000047198257	0.00005726246	-0.000009692429	-0.0003810892	0.0005977356	0.0000016238093	-0.0001104953
CNA 10230	-0.00001342519	-0.00013994685	0.0000056002887	0.00080078293	0.001078345	-0.000003678287	0.000011419595
CNA 10231	-0.00008964951	-0.00009527066	-0.0000031837253	0.0000060046627	-0.00040451583	-0.000005028227	0.00003808435
CNA 10232	-0.000042993182	-0.000005866979	-0.000005921056	0.00035653144	-0.00046553923	-0.0000056498843	-0.00031262467
CNA 10233	-0.000014928721	-0.000011802591	-0.000017174896	-0.0001951475	0.0009149331	0.00000061349573	-0.000042398715
CNA 10234	-0.000075258344	-0.000077045865	0.000008541844	-0.00071803754	0.0000033090514	-0.0000029296575	0.00033429597
CNA 10235	-0.000010526452	0.0000343632	0.0000044343337	0.0005847915	0.0009219543	0.000004903942	-0.00017311145
CNA 10236	0.00012625003	0.00010592031	0.000027118791	0.0017811478	0.000054765576	0.000006606633	0.00015822958
CNA 10237	0.000015297004	-0.00011429036	0.00000019006391	-0.0000011314929	0.00031523005	0.000004522224	-0.000058585407
CNA 10238	0.000063691914	-0.000071166636	-0.00000068746397	-0.0005001068	-0.00060364883	-0.00000373586	-0.00011203773
CNA 10239	-0.000037437447	-0.000027729802	-0.000028177632	-0.0002537375	0.00021452823	-0.0000012255111	-0.00024465597
CNA 1024	0.00007347279	-0.00006883564	-0.0000010845362	-0.000053876087	0.0017223685	0.00000038251267	0.00020292088
CNA 10240	0.00000020841081	0.00012701427	-0.00001061391	-0.00016325293	-0.00085748837	0.0000037734856	-0.00017217391
CNA 10241	0.0000038316875	-0.000031025	0.00000064218875	-0.00016922035	0.00010098761	0.0000009572208	-0.000360983
CNA 10242	0.00010607323	-0.000059286172	0.000016647555	-0.00001066734	0.001610145	0.000004565502	0.00016673632
CNA 10243	-0.000041906787	0.00009088564	0.0012963946	-0.000017097107	-0.00074581034	0.0000027033884	-0.000030044825
CNA 10244	0.0000656681	0.0000670375	0.0000011351382	-0.00048183542	0.000510571	-0.0000024146539	-0.00017269119
CNA 10246	-0.00003450613	-0.000048359474	0.00000317262	-0.0005917682	0.00011226732	-0.0000006642242	0.000008658158
CNA 10247	0.00001741573	-0.000052254367	-0.0000025166694	0.00085763907	-0.0002287385	0.0000033970823	-0.00032441522
CNA 10248	-0.000097643315	0.000091255206	0.000023096372	0.00028397262	0.00037651227	0.00003835666	0.00018877297
CNA 10249	0.00004573347	-0.0000014315145	0.000013241162	-0.000031521016	0.00062712136	0.000004113148	-0.000100441976
CNA 1025	0.000045020515	-0.000049656417	0.00000555842	-0.00019335194	0.00090005033	-0.0000017277598	0.0003199914
CNA 10250	0.00015068657	0.00017460837	0.000018610674	0.00076603214	-0.00026255273	-0.0000050744957	0.00023723856
CNA 10251	-0.00013029164	0.000051589926	0.0000011604449	-0.00009620602	0.001055953	-0.000013065088	0.00025896216
CNA 10252	0.000029980853	-0.000043378346	-0.00000048768203	-0.00003635279	0.0014591159	0.000008682852	0.00036326188
CNA 10253	-0.000057708156	-0.00005150674	-0.000021622329	0.00068926305	-0.0022180371	-0.00000958422	-0.00020387892
CNA 10255	0.00011025252	0.00004850105	0.0000050113545	-0.00023904018	0.0016850791	0.0000040617238	0.00018011806
CNA 10256	0.0001465428	0.00012004025	0.000004742068	0.0016245975	-0.00014104284	-0.0000034388052	0.0005614731
CNA 10257	-0.00014418946	0.000055993685	-0.000046246107	-0.00017409866	-0.0010609861	-0.000012732798	-0.00017327229
CNA 1026	-0.000062366125	-0.000009249802	-0.0000037329276	-0.0005948137	-0.00006795874	-0.000008833939	-0.0000342967
CNA 10260	-0.000005669011	0.00006423817	0.000000057400896	0.0004817785	-0.00067238376	-0.0000035272487	0.00016607832
CNA 10261	-0.00010759391	0.000072614566	-0.000000507468	0.00006636528	0.000047788166	0.0000034147497	-0.00006356017
CNA 10262	-0.000021576074	0.00002871264	-0.0000012976672	0.00016855837	-0.0003613203	-0.0000024621388	0.000116968105
CNA 10263	0.000005644122	0.000008936182	0.000004673462	0.00011841369	0.0008741014	0.000012234153	-0.00008461385
CNA 10265	0.000016310867	-0.0000025715242	-0.00010488952	-0.000288523	-0.00016609281	0.00000057805585	0.00008056057
CNA 10266	-0.0000120176155	-0.000024752437	0.0000052914743	0.00012019714	0.0012129099	0.00000062866013	-0.00017707673
CNA 10267	-0.000044724602	-0.000013111114	0.000015394877	-0.00010118832	0.00009628385	-0.000005219469	-0.00011905606
CNA 10268	-0.000025325031	0.00020201763	0.00000062108114	0.00080882903	0.0017405298	0.000011691133	0.00006895928
CNA 10269	-0.00017093626	-0.00010391551	0.00000041692203	-0.00014947812	-0.000009694178	0.00000087442	-0.000077059914
CNA 1027	-0.00004258395	0.00005531815	-0.0000040634663	-0.00048680473	0.0006367821	0.0000024982396	0.00027495268
CNA 10270	-0.00021010391	0.000024891084	-0.0000032078979	-0.00015764232	-0.0018177426	0.00000644734	-0.00005883993
CNA 10272	-0.000057715235	0.000026383213	0.000022074075	-0.000059596066	0.00060368946	0.000006822178	0.00017222781
CNA 102723547	0.000023138417	0.000042546126	-0.0000043236755	-0.000116904564	-0.0004936485	-0.00002629903	-0.000023378083
CNA 10273	-0.0000452764	-0.0000083888635	-0.0000014716611	0.00004524661	-0.00042215156	-0.0000026477824	0.0000033670726
CNA 10274	-0.000051434163	-0.00012955659	-0.00003150303	0.0005967082	-0.0021943084	-0.0000005868772	-0.00014008296
CNA 10276	-0.00009309303	-0.00007762532	-0.00000086422546	-0.00015151604	-0.0003651406	-0.0000029653509	0.0001608669
CNA 10277	0.0001375097	0.00021273374	0.0000025020188	0.0010847495	-0.00016097463	-0.0000031713246	0.00044875508
CNA 10278	-0.000059961527	0.00004881988	-0.0000004802846	-0.0008488194	-0.00070347317	-0.0000012166099	-0.00001982154
CNA 10279	-0.000008258162	0.000003905511	0.000003715896	-0.0001221958	0.00035877276	-0.000001684169	0.00016639357
CNA 1028	0.000077907804	0.00003987456	0.00000017604557	-0.000477883	0.0004668263	0.00000027804572	0.000006324141
CNA 10280	0.000058207235	0.000054327953	-0.000013468773	0.00042379193	-0.0020198727	-0.0000029686987	-0.00015067509
CNA 10281	-0.00001530573	-0.000045753764	-0.0000025771149	-0.0005456729	-0.0013264946	-0.0000044480653	0.00012499596
CNA 10282	-0.00014096206	0.0001940856	0.000003467848	0.00008486007	-0.0011693657	0.0000072215144	0.00037584736
CNA 10283	-0.00004372937	0.00006446355	-0.0000034148427	-0.00028590154	-0.00009217739	-0.0000029693342	0.00010430296
CNA 10284	0.00009004419	-0.000073428106	-0.0000016962464	-0.0007452278	-0.00060683105	0.0000068873996	0.00016627063
CNA 10285	-0.00013274892	-0.00003569598	-0.000024309562	-0.00057618687	-0.0015979189	-0.0000039463043	-0.00011536949
CNA 10286	-0.00011555021	0.00008792522	0.0000014261007	-0.00012677372	-0.00048290275	-0.0000073735114	0.00023653901
CNA 10287	-0.00009193561	0.00003339433	0.0000018994367	0.00039031156	0.0003543031	-0.000014316466	-0.000021441077
CNA 10288	-0.00007845892	0.000047364083	-0.0000064786864	-0.00038686718	0.0010111532	0.0000015972406	-0.0004117424
CNA 10289	-0.000029863399	0.00012429508	0.0000020398002	0.00008901019	0.001454564	-0.000009516515	0.00019519961
CNA 1029	-0.00016066704	0.00023785613	-0.000010220639	0.00011829591	0.0014605483	-0.0000109106595	0.00015549794
CNA 10290	-0.00007106604	0.0000036160752	-0.00000031287817	0.000072104274	-0.00018194201	-0.000001476417	-0.0002591196
CNA 10291	0.000021967886	-0.000009439251	0.00000015526005	-0.00007855732	0.0009245361	-0.0000030883598	-0.00022506328
CNA 10293	-0.00011700147	-0.00000037922993	-0.000000544091	0.0003715897	-0.0016370895	0.000000030060615	-0.00029182594
CNA 10294	0.000055919027	-0.000045827834	-0.0000062049057	0.00015124273	-0.00074277597	-0.000007359907	-0.000056491113
CNA 10295	0.0000015394777	-0.00002203268	-0.0000043639566	0.000117675714	-0.00006791235	0.0000010682246	-0.00010725319
CNA 10296	-0.000013149062	0.000030063888	-0.000006708227	0.00039751094	-0.00030673895	0.000004561205	-0.00026712316
CNA 10297	-0.00008332563	0.000048836104	0.0000011512135	0.000713601	0.00032227382	0.00000428012	-0.00016680344
CNA 10298	-0.00008108653	-0.0000032155363	0.0000030023755	-0.00016134852	-0.0011220726	-0.000004620815	-0.000028916189
CNA 103	-0.0000051870593	0.000024526049	0.000012906395	-0.00007411473	0.0012425784	0.00000592343	-0.00002923704
CNA 1030	-0.00012526968	0.00009245284	-0.000014280189	-0.0005991116	0.001257837	-0.000021358941	0.000004093144
CNA 10300	0.000056136047	0.00007475091	-0.000005101066	0.00016510858	-0.001211301	-0.0000060565776	0.00008112814
CNA 10301	-0.00010940003	0.000061260376	-0.00018833758	-0.00016447909	0.00086785195	0.000009094174	-0.00009091359
CNA 10302	-0.000013191594	0.0000770602	0.00000046216888	0.00015083664	-0.0009997585	-0.000004263297	0.00022810105
CNA 10307	0.00003998369	-0.000033806966	-0.000014926494	0.00024581497	-0.00068218744	-0.0000044318635	-0.000098978555
CNA 10308	-0.0000047039657	0.00003312769	-0.0000010378011	-0.00009577567	0.0005404506	0.000001410981	0.000047382204
CNA 10309	-0.00003671079	0.0000821413	-0.0000011559847	-0.00007690586	0.0004066367	0.000010229998	0.00021472924
CNA 103091865	0.000001376042	0.00006804008	-0.000010860883	-0.000020119765	-0.0016197424	-0.0000017512043	0.000008560233
CNA 1031	-0.000071288865	-0.000027890654	0.000007435808	-0.000113396985	-0.0012821505	0.0000050833864	0.00012229032
CNA 10311	0.00006262542	0.000028003322	-0.000007236701	0.00009144941	-0.00075347355	-0.0000059309805	-0.00043408826
CNA 10312	-0.000020277135	0.0000066107214	0.000002263361	0.00003071608	-0.00002316043	0.0000099223835	0.00013630584
CNA 10313	-0.000037037637	-0.0000102560725	0.00000024375387	0.00051162794	0.000006652092	0.0000026508023	-0.00017497699
CNA 10314	0.000006094243	-0.000005773832	-0.000014055564	-0.00042449014	-0.00019253006	-0.0000033044666	-0.00003022693
CNA 10316	-0.00006411637	-0.000013203885	0.00000034253972	0.00019278868	-0.00010951734	-0.0000010036975	-0.000041824147
CNA 10317	0.000022223854	0.00005724586	-0.0000027607787	0.00006441374	-0.0013877145	-0.000003924628	0.00010650503
CNA 10318	-0.00008107993	-0.000014010816	-0.000004493822	-0.0003302266	0.00036119897	-0.0000062199438	0.00006305894
CNA 10319	0.000020455895	0.00011484811	0.0000033896947	0.00019674022	0.00067726156	0.00000406148	-0.000060602946
CNA 1032	-0.00017998676	-0.00003834122	-0.0000010355743	0.00016314948	0.00050071283	-0.0000067717833	-0.00006151698
CNA 10320	-0.00009680554	0.00019054612	0.000011666536	0.00035678892	0.00023320869	0.000017336262	0.000265641
CNA 10321	-0.00006941099	-0.000071073	-0.00000055869856	-0.0006767663	0.00017550246	-0.000012821012	0.000055189135
CNA 10326	-0.00023254863	-0.00015766233	-0.00010460639	-0.000054307977	-0.0012781143	-0.000020378768	-0.00008534102
CNA 10327	-0.000095724085	-0.000059087706	-0.0000000077649025	0.00024986305	-0.00008060304	-0.00000036597245	0.00023186197
CNA 10328	-0.00005402731	-0.000068336674	-0.0000008262551	0.0003871524	0.00008936968	0.00000082203246	-0.00017200383
CNA 10329	-0.000015263438	-0.000046100748	-0.0000006215045	-0.00041513197	-0.00057217357	0.0000009260724	0.00023170486
CNA 1033	-0.000016307873	0.00015607037	-0.00000016687359	-0.00082483445	-0.00005425781	-0.000005779147	0.00012663232
CNA 10330	-0.000024266927	-0.00003448793	0.000006407309	0.00003876968	-0.0004092026	0.0000041191324	0.00005860081
CNA 10331	-0.00015961524	0.000028428163	0.00000027698542	0.00002394515	0.0011303894	-0.000004566297	0.00008500225
CNA 10332	-0.000031405965	-0.000014868402	0.0000029739183	-0.000073155126	0.0016509193	0.0000021956414	0.000050448998
CNA 10333	0.00005412707	-0.000094896066	0.0000013938869	-0.00024784295	0.00029518813	0.000007017732	0.00006029995
CNA 10335	-0.000016937616	0.00007187927	0.0000059871904	-0.00027012825	0.0003367442	0.0000036006666	0.00020605465
CNA 10336	0.000021452042	-0.0000134286975	-0.000010049853	0.00012424754	-0.00036283117	0.00000015668074	0.00027377644
CNA 10342	-0.000009494209	0.000024992009	-0.0000012178872	0.00009865085	-0.00028888002	-0.0000029381913	0.000030781186
CNA 10343	-0.000022606493	-0.00016297252	-0.0000012502102	0.0002712489	-0.0012925768	-0.000012932151	-0.0001039058
CNA 10344	-0.00007484902	0.00016414937	0.0000020131874	-0.00008318989	0.0011085152	-0.0000010827384	0.00016724184
CNA 10345	0.0000400833	-0.00011276596	-0.0000024321807	0.0007292969	0.00005213784	-0.0000077796285	-0.00013751024
CNA 10346	0.000015886182	0.000028515422	0.000016946266	0.0000017095185	0.00024318292	0.000003637418	0.00024565283
CNA 10347	-0.000055657478	-0.000033566255	0.000007591734	0.00046950913	0.00060182065	0.0000026546818	0.00009454137
CNA 10349	-0.000027993205	-0.00007176543	-0.0000035128107	0.00034909026	-0.00051121024	-0.000006180028	-0.0003262105
CNA 10350	0.000004265598	-0.00008240183	-0.0000036560305	0.00050804124	-0.00049035484	-0.0000057466073	-0.00020387089
CNA 10351	-0.000000035466897	-0.00011311048	-0.000016868866	-0.00040802915	-0.00047691984	-0.0000052338096	-0.0002273486
CNA 10352	-0.000071660084	-0.00009940468	-0.00000018317176	-0.000008984585	0.0004885725	0.000010353093	0.00008830266
CNA 1036	-0.000019939767	0.000012478322	-0.00003753444	-0.00019748475	-0.0012894424	-0.000004614959	-0.00022260571
CNA 10360	-0.00007409933	0.000046269986	0.000004437605	-0.0008834687	-0.00039479713	-0.000008358475	-0.00040374885
CNA 10361	-0.00010166781	0.00006141457	-0.0000021364751	-0.00041420522	-0.00027751233	-0.000010885731	-0.00030131947
CNA 10362	-0.000024339837	0.000119481745	0.000054951415	-0.00012111794	-0.00024713294	0.0000024414553	-0.000048090707
CNA 10363	-0.000026160216	-0.000014609019	-0.0000052165365	-0.0005915455	0.0013917683	0.00000032905726	-0.00007076303
CNA 10365	-0.00015881294	-0.000101843005	-0.00000087764727	-0.00012782913	-0.00025157086	0.0000009299864	-0.00006209206
CNA 10367	-0.00006401361	0.000028776552	-0.00000040189641	-0.0002886847	-0.00022827185	0.0000074295845	-0.0004213711
CNA 10368	-0.00008335778	0.000018702243	-0.00000008855209	-0.000024034845	-0.0001822969	-0.0000018211701	0.00011514953
CNA 10369	0.0000105221225	-0.000031041334	-0.000017079521	-0.0003530514	0.0007874904	-0.000011850813	-0.00001806061
CNA 10370	0.0000065513186	-0.0000758058	-0.00000416372	-0.0005473588	-0.00058105827	-0.000008365487	-0.00038250876
CNA 10371	-0.00016458545	0.000008004611	-0.00000016107107	0.0009516339	-0.00048766722	0.0000005814732	0.0005397859
CNA 10376	0.00003399462	-0.000022555252	0.0000031962602	0.000039079638	0.0014175314	0.000004252489	0.00021101738
CNA 10379	-0.00007475527	0.0000660233	0.0000002648088	-0.00025654357	-0.00041905913	-0.0000031222303	0.00011961719
CNA 10380	0.00006340909	0.00005902212	-0.0000008070991	0.0007376476	0.00047441912	-0.000005707527	-0.000037089343
CNA 10381	-0.0000041771927	0.000040507603	0.0000009333797	-0.00025274444	-0.00023927711	0.000004814386	0.00003497179
CNA 10383	0.000015261196	0.000006937395	-0.00000049725173	-0.00076607056	0.00021842003	0.0000011661747	0.0000858192
CNA 10384	-0.000034588014	0.000006502371	0.0000006568735	0.000007856023	0.0003204762	-0.00000786076	0.0002792025
CNA 10385	-0.000023550549	-0.00007671404	0.00000059749425	-0.00042399426	0.00032275383	-0.0000033523243	0.00009148746
CNA 10388	-0.000041448544	-0.000019722182	-0.0000002823184	-0.00026627397	-0.00068936736	-0.0000094658735	0.00017505753
CNA 1039	-0.000044004	0.000027676968	-0.000007710694	-0.00029730384	0.000080080215	-0.000001453072	-0.0000866476
CNA 10390	-0.00006724998	-0.000016736267	-0.00000034872986	0.0002704337	-0.0012956564	0.000010137718	0.0002176047
CNA 10391	-0.00004229076	0.000030091916	-0.0000012399063	0.0001807536	-0.0005404548	0.0000028875615	0.00037168
CNA 103910	-0.000017131923	-0.000034908506	0.0000029455389	0.0005660927	0.0019242654	0.0000020046439	0.00035164208
CNA 10392	-0.00003476673	0.00012867403	-0.0000020064479	0.001657388	0.0014050126	0.0000052793916	0.00050519075
CNA 10393	0.00002838864	0.000085493346	-0.000004044531	0.0002575523	0.00035498868	0.0000117182035	0.0002268822
CNA 10394	0.00000951218	0.00003979004	0.00011894407	0.00000918176	0.00084796647	-0.00000004013874	-0.00008338222
CNA 10395	-0.0001176804	-0.00012379778	-0.00006165905	0.000206673	-0.0022122758	-0.0000011157989	-0.00036826674
CNA 10396	0.000024145918	0.000062439365	0.0000094321385	0.00081706425	0.00092003413	0.000023785806	0.000056264038
CNA 10397	-0.00004815342	-0.00005363332	-0.0000186388	-0.00014164498	-0.000043418	0.0000007276633	-0.000055831195
CNA 10398	0.0000007303383	0.0002520237	0.000015872138	-0.00013368951	0.0023508598	-0.0000037042003	0.00006107593
CNA 10399	0.00000013555594	0.0000003470651	-0.000009746286	0.000059939095	0.0003540223	-0.000004945278	-0.00025522633
CNA 104	0.000066182314	0.000030392548	-0.000027800486	-0.0005742358	0.0006253428	-0.0000069224343	-0.00022023196
CNA 1040	0.00007755099	0.00007473493	0.0000007635111	0.00066991884	0.00026071313	0.000010445573	0.000037945872
CNA 10400	-0.00000046120962	0.00003425169	0.0000016199813	-0.0004999427	-0.000555061	-0.0000048203274	-0.0006234148
CNA 10401	0.000002333362	-0.00011633237	-0.0000018459548	0.00031773935	-0.0010362674	-0.000005993644	0.0000053084586
CNA 10402	-0.000037722046	-0.0000028747643	0.000011579161	0.00016185122	-0.0005837319	0.000005174175	-0.000063706204
CNA 10403	-0.0000375739	0.00009926966	0.0000013660994	-0.00021633811	0.0016106672	-0.0000004774332	0.0006872928
CNA 10406	0.0000067743026	0.00007312196	0.000001011553	0.0011113472	0.00023716841	0.000002626389	-0.00047191567
CNA 10407	-0.00007884665	-0.00004330446	-0.0000048054108	-0.00009028531	0.00010585944	0.00000014328442	0.000079321275
CNA 10408	0.000025217034	0.0000496744	-0.00000021084485	-0.00060528464	0.00050707284	-0.0000051627358	-0.00002125755
CNA 10409	-0.000044016633	0.00017354662	0.000004055295	0.00042808952	0.000107955464	0.000019059627	0.0003082784
CNA 1041	-0.000015076987	-0.000044409015	0.00000027932614	0.00071581255	0.00084657496	0.0000042891998	0.00038093593
CNA 10410	0.00006887751	0.000011987694	0.0000010425551	-0.00033881652	0.0010541729	-0.000004887134	-0.00029231902
CNA 10411	0.000008392906	0.000088202636	0.0000012675752	0.00014685998	0.0011779319	0.0000023207563	0.0002923423
CNA 10412	-0.00007863252	0.000059221555	-0.0000031409675	0.00098778	0.0004611205	-0.0000034961997	0.00018897619
CNA 10413	0.0000866809	-0.000024418183	-0.0000011519883	-0.0004908517	-0.0014989638	-0.0000015258738	-0.00022848243
CNA 10417	0.000013998376	0.00003887339	-0.0000005183349	0.0003663887	-0.00053070945	0.000005997315	-0.000084642
CNA 10418	-0.000023837083	0.00007954659	0.000009789434	-0.000048581805	-0.00012795077	0.000001017486	0.00018243598
CNA 10419	-0.00004318948	-0.000035425717	-0.0000031122024	-0.0007494994	-0.00031715803	0.0000025507861	-0.00014562748
CNA 10420	-0.0000869906	-0.00016060914	0.00000026431516	-0.00014431213	-0.00007709949	0.0000049396053	0.00017605725
CNA 10421	0.0000031476936	-0.000023202545	-0.000007702159	0.00020112084	-0.00020670852	-0.00000032213333	-0.000077148965
CNA 10422	0.00002745608	-0.000046249133	-0.0000015123169	0.000044513185	-0.0006663622	-0.000007656466	0.000046618683
CNA 10423	0.000028960065	0.00013050523	-0.0000014337477	0.00018707811	-0.00072029105	-0.0000026546172	-0.00015901604
CNA 10424	0.00004152496	0.00007986086	0.0000009348671	0.0005439852	0.00093775964	0.0000053635677	0.00054818846
CNA 10425	-0.00010394451	-0.00016020406	-0.000000051903367	-0.0001315855	-0.0019106672	-0.0000039863394	-0.00025860738
CNA 10426	-0.000111360874	-0.00017729755	-0.0000064449155	0.0011200012	0.00025985652	-0.0000025646937	-0.0001607166
CNA 10427	0.000070927505	0.00007377398	0.000000054736162	0.00022645525	0.0003423619	0.0000100719535	0.0002729703
CNA 10428	0.00000307055	0.0000048823854	0.0000015461881	0.00013587305	0.0013192018	-0.0000019687066	-0.00014511686
CNA 1043	0.00014777864	-0.000038597384	0.0000072382118	0.0014507199	-0.000141043	0.0000040699742	0.00024661477
CNA 10430	-0.000014483745	-0.00004920724	0.0000007472172	-0.001135289	-0.00022488536	0.000008176479	0.0000066279867
CNA 10432	-0.000009950465	0.00008159892	0.000013368487	0.00021898733	0.0001218436	0.000013138184	0.0002248368
CNA 10434	-0.0000005251107	0.00005598437	0.000009717837	-0.0006535878	0.00025117456	0.000002592151	-0.00045664096
CNA 10435	0.0000052940345	0.00008720956	0.0000073737788	-0.0005174248	0.0009257208	0.000009561769	0.00035156886
CNA 10436	-0.000009151604	-0.000066818706	-0.0000010605169	0.0004278505	0.0009130854	0.0000012539178	-0.000009292463
CNA 10437	-0.00018476005	0.0000068676077	-0.000000024962933	-0.00037858044	0.0007286671	-0.0000020372968	-0.00037858266
CNA 10439	0.000026540894	0.00007661237	0.0000031636075	-0.000081046215	-0.0007603791	-0.0000016654726	0.00019084735
CNA 1044	-0.00007533005	0.00009886974	-0.0000063018333	0.00006494104	-0.00015844146	-0.000004261573	-0.00033817682
CNA 10440	0.000027277012	-0.0000014775899	-0.0000038656954	0.00035548056	-0.00010316185	-0.0000011394964	0.0001339535
CNA 10443	0.00011562592	-0.00002343863	-0.0000051607512	-0.00021893905	-0.0005279569	-0.0000010404437	-0.00004165703
CNA 10444	0.000033710086	0.00002833663	0.000019772131	-0.00045172358	0.0013901741	0.0000012911158	-0.00007834916
CNA 10445	0.000032762306	0.00014281046	0.0000048455763	-0.000021272996	0.0013310962	0.000007409393	0.00017410371
CNA 10446	0.00004333343	0.0000796014	-0.000006354297	-0.00012470715	-0.00028716872	0.000015193898	-0.00017254536
CNA 10447	-0.00017039961	-0.00009415682	-0.000016981756	-0.00033429323	-0.00043060494	-0.000009077672	-0.000051980147
CNA 10449	0.000037596634	-0.000037508868	-0.000000117493364	-0.00040628525	0.0020355696	0.000013593813	0.00028796913
CNA 1045	0.00012853395	-0.00012693637	-0.0000033353317	0.00015738008	0.0024577312	-0.000004680132	0.00016088555
CNA 10450	-0.00012271763	-0.000011692782	0.000003878741	0.00015982163	-0.000538247	-0.00000085106996	-0.00002936767
CNA 10451	-0.000098842276	0.00003759997	0.0000051508523	0.00068831904	0.00006305433	0.000007239966	0.00038820013
CNA 10452	-0.000064635205	0.000112174	0.00000069382435	-0.0007661878	0.00012456234	-0.0000029891676	0.00012551389
CNA 10454	0.000025524607	-0.000011614969	-0.000004870374	-0.000018828383	-0.00050936046	-0.000005361398	-0.000117225754
CNA 10455	-0.0000015029364	-0.000042210715	0.0000028774384	0.0001468622	0.0013802066	-0.0000046790346	0.00015602917
CNA 10456	-0.000023499162	-0.000017753422	0.0000009772267	-0.00015876674	0.0010720993	0.000011812389	0.000039452207
CNA 10457	-0.00012725662	0.00007216171	0.000008050011	0.0010582615	0.001279028	-0.0000033478834	0.0008045564
CNA 10458	0.000065926484	0.00010937469	0.00000082562207	-0.0004360215	0.0005710138	-0.000008710474	-0.000032238153
CNA 10459	0.00031708588	0.000045861696	0.00003270764	0.0008626114	0.00035505573	-0.000001391182	0.000392821
CNA 10460	0.000022353015	0.000012358039	-0.000003203362	0.00048221435	-0.00030764088	0.000004218236	0.00001155143
CNA 10461	-0.000011969668	0.000014540475	-0.0000001527563	0.000167108	-0.00034712852	0.000001053661	-0.000019094225
CNA 10462	-0.000045244735	-0.000056725992	-0.0000037506122	-0.00060710765	0.00095332705	0.000006848727	-0.00045917503
CNA 10463	0.00004292462	0.00005689421	0.00000276356	0.000008538052	0.0006194521	0.000009884344	-0.0002842029
CNA 10464	0.00007026729	0.00013077927	-0.000010041438	0.0003562394	0.0005991342	-0.0000014661201	-0.00023076792
CNA 10465	-0.00007819792	0.000051774216	0.000004607148	0.00006011008	-0.00046779308	0.000004292652	0.0004235452
CNA 10466	0.000037017504	0.000114543625	0.0000007918466	-0.00009073394	-0.0006406696	-0.00000013240181	0.00036865688
CNA 10467	-0.000089326335	0.00017092723	0.0000036093336	0.00055055576	0.00007354691	0.000004846145	-0.00023949571
CNA 10468	-0.000072532865	0.000002167046	-0.000000346705	-0.00013918693	-0.00030154147	0.0000006549508	-0.000057381672
CNA 10469	-0.000008688918	0.000061260456	0.0000016526168	0.0004858578	0.0017373714	-0.000010379384	0.000024324008
CNA 1047	-0.000007671375	0.00015414026	-0.00000008035335	0.0002483641	-0.0004365068	0.0000022031663	0.000280147
CNA 10471	-0.000027920923	-0.000029984234	-0.0000010432462	-0.00006444685	0.0005958376	-0.000009044594	-0.00008775572
CNA 10472	-0.000043322085	0.00009768089	-0.0000003614692	0.0003266487	0.0008529946	0.000006164521	0.00012654274
CNA 10473	-0.00002190064	-0.00012703895	0.0000007085425	-0.00063532585	0.00034702104	-0.0000024311842	0.00014102203
CNA 10474	-0.000023822031	0.000072804316	0.000018144026	-0.00014418339	0.00078300055	-0.00000045594572	0.00006711595
CNA 10475	-0.000040637904	0.000003161525	0.00000073938213	-0.0004068921	0.000025414378	-0.0000024228093	0.000207252
CNA 10476	-0.00000989394	0.000013132945	0.00000041321695	0.00069564383	0.0005901835	-0.0000031999598	-0.00017590183
CNA 10477	-0.0000023239602	-0.00000801894	0.000026304295	-0.0003948151	-0.00037958173	-0.0000033155877	0.00000916429
CNA 10478	0.00002486015	0.0000028001266	-0.000011642055	-0.000031690393	-0.0012427688	-0.0000027803478	-0.00019522505
CNA 1048	-0.000120050776	0.00008171236	0.000008971386	-0.00093224726	-0.0008323339	0.000002506365	-0.00010909956
CNA 10480	-0.000008474872	0.000012024135	-0.000062233565	-0.00029525807	-0.0008967755	-0.0000036058668	-0.00019131505
CNA 10481	0.000014839991	-0.000020038638	0.0000032326532	-0.00005545528	0.0000015052954	-0.000004549444	-0.00022022767
CNA 10482	-0.000070911265	-0.000037491194	-0.00000015404581	-0.00021901277	-0.00015678206	0.0000054750794	-0.000080348975
CNA 10483	-0.00019685675	0.00000432531	0.00000076473424	0.0002758187	0.0013732215	-0.000012678573	0.00016269923
CNA 10484	0.0000039080824	0.000043020897	-0.0000032369453	0.00025597902	-0.00006790636	-0.000005508508	-0.00024083097
CNA 10485	0.00002461777	0.00004447611	0.00000090051833	-0.00034946378	0.0010750673	0.000008571656	0.000018711076
CNA 10486	-0.000005341158	-0.000058872803	-0.00000025185525	-0.000031013144	0.0007053391	-0.000004787803	0.000246772
CNA 10487	-0.00012360238	-0.000059099355	-0.000012669455	0.00039701935	0.000021591288	-0.0000045475854	0.00003206298
CNA 10488	0.00004685617	0.000081441045	-0.000033962147	-0.0008892681	-0.0026578328	-0.0000007769614	-0.0001966793
CNA 10489	-0.00001799531	-0.000028956223	0.000004353519	0.00040931956	0.00014793464	0.000008100362	0.00032901746
CNA 10490	-0.000040249175	0.00007697075	-0.0000016642716	-0.00045742962	-0.000791592	0.000003502319	0.00012452203
CNA 10491	-0.00006408054	0.0000073490396	0.0000033700935	0.00029878467	0.001295179	-0.0000041669964	0.00053466734
CNA 10492	0.000022199749	0.0000036770057	0.00000081063723	-0.00009773226	-0.0006640286	-0.0000011879999	-0.00014306828
CNA 10493	-0.00001288204	-0.000042853582	0.000015733147	0.00047005966	0.0014069744	0.000002301286	0.000083020495
CNA 10494	-0.00004249843	0.00008147171	0.0000069126822	0.00013198917	0.00018038966	0.0000015221983	-0.000112139256
CNA 10497	0.000057637128	0.00006713225	-0.0000052250284	0.0002752257	-0.0021298374	0.00000037630895	-0.00026169355
CNA 10498	-0.00017394869	-0.00006874786	-0.000015979556	-0.00036530482	0.00075418974	-0.0000074926415	-0.000283395
CNA 10499	-0.000049888713	-0.000023907698	0.0000029216678	-0.0013134923	0.0010433502	0.000008577675	-0.00014316717
CNA 105	-0.000043497304	-0.000028059185	-0.000006197211	-0.00067734934	-0.0008767765	0.0000012696685	-0.0000103395905
CNA 1050	-0.000008260425	-0.00007185782	0.000005415181	0.00014918194	0.001458571	0.000000510494	0.000090212874
CNA 10500	-0.000070211565	0.000008739581	-0.0000047806147	0.00019982643	0.00006631384	0.000009393046	0.00009953975
CNA 10501	-0.0001279311	-0.00000612614	0.0000023619045	-0.00051705714	0.00059970433	-0.0000044922085	-0.00030228077
CNA 10507	0.000036561698	0.000069047775	-0.0000032936275	-0.0008868588	-0.0014278975	-0.000002919882	-0.000078841236
CNA 10509	-0.000035647492	-0.000052933075	-0.000010537262	0.0005829926	0.00083374354	0.0000010088783	0.00033358345
CNA 1051	-0.00005837362	-0.000049182443	-0.000003487093	0.00017279673	-0.00065160607	-0.0000137451225	0.0003395012
CNA 10512	-0.000107963875	0.00006519366	0.0000016931078	-0.001067273	-0.0005251175	0.000007825663	-0.00005294618
CNA 10513	0.000010945357	-0.00018563174	-0.000013821493	0.0002875983	-0.0025864476	-0.000014563052	-0.0003274563
CNA 10514	-0.000060660634	-0.00010325559	-0.000012595028	0.0005772521	-0.00019995724	-0.000004723226	-0.0003193393
CNA 10516	-0.000029830555	0.000042981374	0.0000003892606	-0.00043323438	0.00154541	-0.0000066137613	0.00010905084
CNA 10517	-0.000018638584	-0.000029508872	-0.0000026018165	0.00021601914	0.00013879185	-0.0000012296684	-0.0005692368
CNA 10518	-0.000048436	0.0000033924036	-0.0000048046154	-0.00031237982	0.0004590608	0.0000002636661	-0.000053260144
CNA 10519	-0.000037156937	-0.00010332429	-0.0000013535939	0.000030654788	0.00083374383	-0.00000044064714	-0.00004776326
CNA 1052	-0.000011804449	0.000025751277	0.000025343526	-0.00036816628	0.0020259053	0.000009810294	-0.00013117745
CNA 10520	0.000009806267	0.000020093916	0.0000031237032	-0.00044976635	0.0011689994	0.00000067060193	-0.00016579125
CNA 10521	-0.000014884058	-0.000079935424	-0.0000020254733	-0.0005906634	0.00029990324	-0.0000069201637	-0.00005681229
CNA 10522	0.00007095081	0.000035826368	0.0000029370951	0.00049416994	0.0010810848	-0.0000007455746	0.0000020405903
CNA 10523	-0.00014487149	0.0000670506	-0.0000017550282	-0.0004987005	0.00022263693	-0.0000011882832	-0.000111486035
CNA 10524	-0.0000013425927	-0.00007227631	0.0000033104168	0.00031263096	0.0007273136	0.000008779397	0.00028851096
CNA 10525	-0.00007941233	0.000012058258	-0.0000048230654	-0.00002116474	-0.000078189936	0.00000022210679	-0.00008004359
CNA 10526	0.000030486322	-0.000022742812	-0.0000056359295	-0.00014897369	-0.0025661886	0.000005244756	0.00014003074
CNA 10527	0.000029395456	0.00012201693	0.000002322514	0.00041501646	0.00019957368	0.00000029392032	0.00042996046
CNA 10528	-0.00017825332	0.00005377972	0.000011119106	0.00070546207	-0.0023756253	-0.000007477129	0.000024309515
CNA 10529	-0.00016981018	0.00009187361	0.00000778925	0.0002698034	0.00081411126	0.0000019331028	-0.00018500179
CNA 1053	-0.00006057315	-0.00007747644	-0.0000024282015	-0.00033406555	-0.0004573316	-0.000008492692	0.00010295658
CNA 10531	0.0000075479625	-0.000112220296	-0.0000005632383	-0.0000062404256	-0.0006473003	-0.000009151502	-0.00015363631
CNA 10533	-0.000043441538	0.00010596087	0.000010486367	-0.00019131394	0.00014565267	-0.000014787346	0.000010470104
CNA 10534	0.0000054670213	0.000017474918	0.000031810112	0.00075929076	0.00091519475	0.000008038346	0.00024290459
CNA 10535	-0.00014713555	0.00006981446	-0.0000019836573	-0.00017016621	0.00075828744	-0.0000033755603	-0.00017777199
CNA 10536	-0.000009491765	-0.000022641341	-0.0000016837984	0.0005201159	0.0006294215	0.0000023698406	0.000105363324
CNA 10537	0.0000005506076	0.00004861839	0.0000007201794	-0.0004064426	0.00088796276	-0.0000017360649	0.00004167169
CNA 105375355	-0.000033079235	0.00012930112	0.0015997663	0.0006998801	-0.00042145388	0.0000016805577	0.00025611263
CNA 10538	-0.00005812285	0.0000148328145	-0.00000039750867	0.00045625772	-0.00074367615	-0.0000013469011	-0.0000072994685
CNA 10539	-0.00010772796	0.00007935882	-0.0000023185542	-0.00070771057	0.00037306864	-0.000005767603	-0.00009906211
CNA 1054	0.000002724366	-0.000015040429	0.0000018891194	-0.0001642098	0.0012388802	-0.0000053048925	-0.00036602333
CNA 10540	-0.00002858972	0.00019390731	0.0000033489612	-0.00009435287	0.0008784669	0.0000055439127	0.00027711058
CNA 10541	0.000042508105	0.0000020347939	-0.0000016898721	-0.00064504903	-0.0011501438	-0.0000053295444	0.00012612797
CNA 10542	-0.00010578063	0.000064692445	0.000003887611	0.0008432364	-0.0016961059	0.0000034444283	-0.00009194017
CNA 10544	0.00007770548	0.0002857256	0.0000059022414	-0.000984753	0.0022772977	0.000001516064	0.00036166978
CNA 10548	-0.00007332907	0.00003343262	0.00000041900935	-0.00031735626	-0.00041905965	-0.0000027611202	-0.00026446767
CNA 10550	-0.00006899142	0.000047082438	0.00000009661775	0.000040843577	0.000800992	-0.0000047375265	-0.00016485361
CNA 10551	-0.000087754386	0.00025739343	-0.000005819527	-0.00048365913	0.00010067077	0.0000035963456	0.0005119504
CNA 10552	-0.00012298475	0.00018981013	0.000009824219	0.00043330184	0.00042586002	0.0000029263842	-0.00000082595614
CNA 10553	-0.00003746819	0.000075975535	0.000004513214	0.00031786284	-0.00003546334	-0.00000047094122	0.00008773872
CNA 10554	-0.000044023887	-0.000050013245	-0.0000009748045	-0.00032269195	-0.00008909732	-0.000011004458	0.000021200192
CNA 10555	-0.00000015019226	-0.000017530749	0.000010828264	0.00009518682	0.0002247665	0.000002805322	0.00010286823
CNA 10556	-0.00011007614	-0.000017676482	-0.0000128568145	-0.0009295346	-0.00007250438	-0.000009355127	-0.0002143406
CNA 10557	-0.00012376349	0.000009474386	-0.000000091931625	0.00013691038	0.00002921303	-0.000003845294	-0.0001430204
CNA 10558	0.000044379583	-0.000037068912	-0.0000025292754	-0.000876364	-0.00031907516	-0.000007209569	0.000047982623
CNA 10559	-0.00004254782	-0.00016829037	-0.0000013174105	-0.0011063411	-0.0007613565	-0.0000031299687	-0.0002328306
CNA 1056	0.000027418499	-0.00008556226	-0.00001693654	-0.00003759356	0.00011630326	-0.000004447619	0.00026960226
CNA 10560	0.000044172844	-0.0000022952954	-0.0000039145957	0.0003583554	-0.0020017542	0.000008085431	0.000006993871
CNA 10561	0.000017131106	0.00007509299	0.000016185362	-0.000012078931	0.0013670382	0.000007186879	0.00040274745
CNA 10562	-0.00015140408	-0.000064444605	-0.00009886604	0.00044295617	-0.00003894937	0.000012697189	-0.00029259882
CNA 10563	0.00005241878	-0.0000071379563	0.000003001686	-0.00034529783	0.0008715508	0.000011817498	-0.000051246254
CNA 10564	-0.00005433288	-0.0002129363	-0.0000016301434	0.0006119284	0.00026486375	-0.0000065257996	0.00026435152
CNA 10565	-0.000008224018	0.000050524875	0.000059386493	0.00010725755	0.0010232027	0.000003249372	-0.00020757646
CNA 10566	0.00002138463	0.00017381791	-0.000020593661	-0.0002852141	0.00040430602	-0.00000082775466	0.00029676882
CNA 10567	-0.00012265038	-0.000066488836	0.0000012103798	-0.0009646493	-0.0010306522	-0.00000076802564	-0.0001198266
CNA 10568	0.000007102503	0.00002209006	-0.00000074582294	0.00014733948	0.0000032667567	0.000008510044	-0.00008616392
CNA 10569	-0.00007374702	0.00007521007	0.0000008861849	-0.00011592719	0.00095795526	-0.0000021811722	-0.00036700076
CNA 1057	0.000015662103	0.000042474414	-0.00000028061987	-0.00032775025	0.00011630335	-0.000005596449	0.0001945997
CNA 10570	-0.000051972223	-0.000027846503	-0.00000094789164	0.00007698176	0.00061726134	-0.0000032436449	-0.0000728953
CNA 10572	-0.000049394694	0.00012348696	-0.0000005223862	-0.000045424717	0.0004646457	-0.0000011405448	0.000277039
CNA 10573	0.0000030909466	-0.000041532596	-0.000006443346	0.00019620403	-0.00020898126	-0.0000058239693	-0.00009972311
CNA 10575	0.000037369242	0.000013482636	0.000004226423	-0.00068610033	-0.00022010159	-0.0000020502707	0.00015235183
CNA 10576	-0.00003704912	0.000039371123	-0.0000009291829	0.00022974769	-0.0006455282	-0.000003884842	0.00016450422
CNA 10577	-0.000068591224	0.00007312007	-0.00000036989496	0.00040450142	-0.00048377618	-0.00000083109734	0.000050843726
CNA 10579	-0.0000701436	0.000051918916	0.0000013527464	-0.00067598093	-0.0002442365	-0.000003875708	-0.0003676205
CNA 1058	0.000048568294	0.000005352579	0.00000070993093	-0.00019344277	0.00031980764	-0.0000069957573	0.00015960867
CNA 10580	-0.00006601002	0.00003628875	-0.00002008523	-0.00053695607	-0.0001782964	-0.000007589678	-0.0002773706
CNA 10581	0.00007438167	0.00004958111	0.0000019987406	-0.00025760816	0.0010142006	0.000000473241	-0.0002119676
CNA 10584	0.000045521483	-0.00015241394	-0.000004897948	-0.00074113254	-0.000113323185	0.000008000454	-0.00015920163
CNA 10585	0.000020383322	0.00006984277	0.0000077559	-0.000015145252	0.00042496246	0.000003951276	0.00036279723
CNA 10586	0.0000045567194	0.000011896598	-0.000006565569	-0.00056963955	-0.0001356073	-0.00000046645593	-0.00006203962
CNA 10587	0.00007645334	0.0000024543756	-0.000011232442	-0.000819934	-0.0010231518	-0.000005502939	-0.00021396593
CNA 10588	-0.000028203895	-0.000033706674	0.00000071689675	0.00026280436	0.00035597742	-0.000013134386	0.00015345242
CNA 10589	-0.000015355665	-0.000053316977	0.000010150915	-0.00018161471	0.0004917605	0.0000125314045	0.00034464293
CNA 1059	-0.0001941199	0.0000070256838	0.0000015198676	0.00053845637	-0.0026614082	-0.0000015564759	0.0002788139
CNA 10590	-0.00004251919	-0.00001744285	0.0000011958865	-0.00076392916	-0.000052640557	-0.0000024433139	0.000076389144
CNA 10591	-0.00010237525	-0.000073358	-0.000003359875	-0.00034186384	-0.00019734523	-0.0000064798037	-0.00013755314
CNA 10592	0.000051803367	0.000041326166	0.0000036935642	0.000011320631	0.00040136982	0.0000046382197	-0.00037942594
CNA 10594	-0.000065026434	0.000008159274	-0.000011861912	-0.00032877582	-0.0009381308	-0.000010731736	-0.0005541273
CNA 10595	-0.000071519324	0.000083183964	-0.0000008747475	-0.000013816216	-0.0001119097	0.0000006142408	0.000053577725
CNA 10598	-0.000069910544	0.00012648829	0.00000051563524	0.000079723	-0.00018778833	-0.0000060220805	0.000072488016
CNA 10599	-0.00001231801	-0.000025414209	-0.000043140833	0.0007387531	-0.0020147364	-0.0000023710877	0.00007528557
CNA 1060	0.00007820299	0.000076336575	0.0000011066818	0.00035038602	-0.00028905825	0.000009537408	0.00038671706
CNA 10600	0.00006215918	-0.00004920416	-0.0000057556595	-0.00047742724	-0.0006446502	-0.0000025017955	0.00034156276
CNA 10603	-0.00007837131	-0.000053610936	0.0000060692046	0.0002628764	0.00006602949	0.000014927675	0.0003029332
CNA 10605	-0.0001087906	-0.000014306967	0.000026156033	0.0002855065	0.00010495353	0.000009841547	0.00043441175
CNA 10606	0.000028608514	-0.000011922097	0.000007253932	0.00016641602	0.0015291192	0.000012426702	0.00006733663
CNA 10607	-0.000047301586	0.00000496081	-0.000024854131	0.00016623028	-0.00047562298	-0.0000028518639	-0.00011983344
CNA 10608	-0.0000014623224	-0.000037081063	-0.0000030276992	-0.00008616919	-0.00080550835	0.0000034894845	0.0000958118
CNA 10609	0.000011069783	-0.000070211805	0.00000037751204	0.0009895598	0.00048152285	0.000000027139944	0.000019348934
CNA 10610	0.00002012656	0.000012685235	0.000001778169	0.00006136027	0.0008200787	-0.000006735741	-0.00015223165
CNA 10611	0.000027461601	0.00005640511	-0.00000030410243	-0.00042059898	-0.0000661969	0.0000068462987	-0.00014388878
CNA 10612	0.00002687447	0.00003565075	0.0000015321857	0.00008263016	-0.00014552398	-0.0000035370838	0.00023662116
CNA 10613	-0.000074753036	0.00004037441	0.0000014258632	-0.0003487755	-0.0005128726	-0.000001531417	-0.00025365737
CNA 10614	-0.000014897004	-0.00006177277	-0.000015213506	0.00014090995	-0.00078591093	-0.0000007767082	-0.00036007745
CNA 10615	0.00004057526	-0.00010683447	0.00016530986	0.00016806937	-0.0006128446	-0.000001581351	-0.00018220684
CNA 10616	-0.00010944693	0.000045893623	0.0000010931961	0.00048259925	-0.001509354	-0.000009389817	-0.00044931498
CNA 1062	-0.0000015431161	0.000050126742	-0.0000045599763	-0.00018219487	0.00038873104	0.000009312615	0.00044692622
CNA 10620	-0.000017328633	0.000054631695	-0.0000006398295	-0.00030637422	0.00018311119	-0.0000027581893	0.00021566317
CNA 10621	-0.00021454747	0.000065787004	0.0000017414749	0.0007819926	0.0012956075	-0.000000664408	0.000056756893
CNA 10622	-0.000023264263	0.00006385099	-0.000017456845	0.00023855601	-0.00036291836	-0.0000062949807	-0.00017136388
CNA 10623	0.0000035086744	-0.0000414144	-0.000000539561	0.00008795237	-0.0010362662	0.0000068159256	0.00017584322
CNA 10625	-0.000023299905	-0.00007360492	0.0000025193938	0.00062658545	0.00020814905	-0.000003052801	0.000035498055
CNA 10626	-0.00004491243	-0.0000656659	-0.000001901862	-0.00058004144	-0.00018866503	-0.0000012084641	-0.00016671508
CNA 10627	-0.00003754399	0.00011254512	0.000002581787	0.00030287675	0.0018251413	-0.0000011297813	0.00013973076
CNA 10628	-0.000012383566	-0.000044773606	-0.0000007451605	0.0011792311	-0.0010285687	0.0000013137661	-0.00018199711
CNA 10629	-0.000067405206	-0.00010756364	-0.0000012803443	0.0002023349	-0.00015678287	-0.000005800625	0.0001733853
CNA 1063	-0.0000030137817	0.000008251999	-0.000011600776	0.0007746321	-0.00059517944	-0.000004459748	0.00014980437
CNA 10630	0.00019952797	0.00008860781	0.00004034847	0.00079787243	0.0010805264	0.000006886299	0.0003181003
CNA 10631	-0.00015384388	-0.000031995765	-0.000012287047	-0.0003712986	-0.00091728405	0.00000060402334	0.00028148372
CNA 10632	-0.00005163165	-0.000030192128	-0.000009363588	0.000364272	-0.0006385751	0.0000027990543	0.00004523756
CNA 10633	-0.000007268539	-0.00012791947	0.0000008541885	-0.0000720501	0.0009407269	-0.0000033734934	0.000012641318
CNA 10634	-0.0000031389934	-0.000025936928	0.0000012846198	-0.0004509072	0.00094072724	-0.000008971407	0.000056546767
CNA 10635	0.000021879147	0.0000012263093	-0.0000005054043	-0.0004757483	0.0002895383	-0.00000082797305	-0.000031953743
CNA 10636	-0.000025138557	-0.00000012478246	-0.0000012745897	-0.000059752194	-0.0010437295	-0.0000079537285	-0.00008999572
CNA 10637	0.00003092456	0.000012717365	-0.0000023873897	0.0008458409	0.0012884228	-0.0000023175328	0.00004821595
CNA 10638	0.00004655468	-0.0000899072	-0.000004392753	-0.0004446279	0.0006079247	0.0000010010549	0.000104333834
CNA 10640	-0.000016022266	-0.000035680572	-0.0000034739235	-0.00040987827	-0.00075469736	-0.0000030143956	-0.00011884243
CNA 10641	-0.000081130805	-0.000005102759	-0.0000018635271	-0.0008586856	-0.0012039684	-0.0000054031016	-0.00010466126
CNA 10642	0.0000014883848	-0.00017636459	0.000002141276	0.0001257933	0.0000791898	-0.00000017416498	-0.0002834633
CNA 10643	-0.00013878313	-0.000017875509	0.000025287798	-0.0002420868	0.0011906741	0.00001078867	0.00051573926
CNA 10644	0.00008884084	-0.000042364012	-0.0000006406646	-0.00027850317	-0.0011991757	-0.0000059177523	-0.000006378724
CNA 10647	-0.00001670178	0.00007389417	0.0000012198844	0.00032448157	0.000032301275	0.000005377312	0.000084173975
CNA 10648	-0.000015034843	0.000030572133	-0.0000042036295	0.00023957416	0.00003229858	0.000008652	0.000018227342
CNA 10650	-0.000024552659	-0.000040591833	-0.0000020219602	0.0001246742	0.00094712747	-0.0000015583636	-0.000009769004
CNA 10652	-0.00003398841	-0.0000076545375	0.0000003171596	0.000051071365	0.0012754406	0.000009643643	0.00022022575
CNA 10653	-0.00006948867	-0.00001901965	0.0000010156904	-0.00039393958	-0.0003393489	-0.0000056086983	-0.000013264394
CNA 10654	0.000009693403	-0.00004671327	0.000011216745	0.0011307944	0.002065232	0.000009267111	-0.000111753914
CNA 10655	0.000003611803	0.00015699101	0.00004363439	-0.00096949615	0.0016363425	-0.000006379043	-0.00034733253
CNA 10656	0.000044474833	-0.00009471002	-0.000055252935	-0.0004910652	0.00028363656	0.0000016278874	-0.00009892506
CNA 10657	0.00016053618	0.000021090784	0.000014566964	-0.00039363766	0.00017243177	0.0000052291552	0.0004193581
CNA 10658	-0.000076572825	0.000032478678	0.0000004333918	0.00043308412	-0.00052436616	0.0000022001016	0.000007150359
CNA 10659	-0.000095417156	-0.00003233509	-0.0000020474486	0.00049829873	-0.0006334055	0.0000038919547	-0.00007098374
CNA 1066	0.0000554704	0.00008504958	-0.000005624362	-0.00006573636	0.00014811923	0.0000004417995	-0.00014664166
CNA 10660	-0.00007016562	0.00008405959	0.0000002625325	-0.00055405253	0.00007828181	-0.000010706314	-0.0004783938
CNA 10661	-0.00015898733	0.000101808066	-0.0000025116458	-0.0010405936	0.00063226215	-0.00000070923073	-0.00018747975
CNA 10663	-0.00008972486	0.000041266667	0.0000019316346	0.00034616533	-0.00037444133	-0.0000005277048	0.00013300429
CNA 10664	0.000036922956	0.00006012075	-0.00000042147002	0.00041042452	0.0004930116	0.0000035712867	0.000302358
CNA 10665	-0.00004095394	0.000033281907	-0.0000032258915	-0.00039397663	0.0003744641	-0.000008120905	0.00031226964
CNA 10666	-0.00013132901	-0.000078549856	-0.000033224547	0.00027744612	-0.000074432035	0.00003035259	0.00003190265
CNA 10667	-0.000045757268	0.000039773182	-0.0000019297186	0.00024320977	0.0007551497	-0.000008982429	-0.00008340767
CNA 10668	-0.000015580961	0.000019561201	0.00000004966821	0.00017304574	-0.00009415935	-0.0000045411284	-0.0000121956555
CNA 10669	0.00007209462	-0.000007857591	0.0000004463123	0.0006956867	0.00032358975	-0.00000016692775	-0.000082395825
CNA 10670	0.000051907395	0.00010510835	-0.000024405348	-0.00024143938	0.0007839454	-0.000012049544	-0.00017278148
CNA 10671	-0.0001428109	-0.00004440181	-0.0000047293265	-0.0000029102885	-0.0012164044	-0.0000071645964	-0.00018331413
CNA 10672	0.00012946907	-0.00008259737	0.00000027376961	-0.000354343	-0.0008773602	0.0000019020537	0.00021441205
CNA 10673	-0.00013754287	-0.00012269751	-0.000006240758	-0.0003274543	-0.0016016195	-0.0000061400833	-0.00046892237
CNA 10675	-0.00007038992	-0.00011360671	0.0000024714766	0.000032723234	-0.0009864892	-0.000006661301	0.00018006972
CNA 10677	-0.0000395651	0.0000019396703	0.0000040466825	-0.00016721826	0.0009658827	0.000004607047	0.00019955187
CNA 10678	0.00003686648	0.00001105552	0.000008561716	-0.00039985316	-0.00015831266	-0.000001658554	-0.0000056165013
CNA 1068	-0.0000081722455	0.000036807454	0.0000010251243	-0.00055322447	0.0020587763	0.0000018873411	-0.00015691985
CNA 10681	0.000023789664	0.000025133759	0.000004493393	-0.0004164689	0.00009835965	0.0000042189954	0.000111263806
CNA 10683	-0.000082133636	-0.000105909145	0.00000025535704	-0.00038838305	-0.0006976566	-0.0000066253488	0.00012510309
CNA 10686	0.00007578967	-0.0000024982996	0.0000022062193	-0.00086649775	0.0018862804	0.00000058237714	-0.0003520389
CNA 10687	-0.00008282107	0.000016899196	-0.000020194604	0.0002282224	-0.00045979596	-0.000004959176	-0.00049276714
CNA 1069	0.000023710103	0.000117534764	-0.0000038978433	0.00096504035	-0.00052729	0.000013727952	0.000344958
CNA 10690	-0.00011812237	-0.00000717822	-0.0000021286594	-0.00011932778	-0.0017583884	-0.000024521685	-0.00017148256
CNA 10691	0.0000733561	0.000044579243	0.000002182397	0.000033785553	0.0009433657	-0.0000030421565	0.0003539386
CNA 10692	0.000071540046	0.00008232412	0.00000019360171	0.0011095428	0.00041031552	0.000021468073	-0.000095506555
CNA 10693	0.000025902405	-0.00007992251	0.0000030893602	0.00014187163	0.000022410208	-0.000007361009	0.000053313783
CNA 10694	0.000060480343	-0.00008931578	-0.0000013249138	0.00004680444	-0.0006372675	-0.0000030935205	0.00013004933
CNA 10695	-0.00007601669	-0.00011300577	-0.0000014776084	0.000028508644	-0.00017079693	-0.000004984598	0.000047512283
CNA 10699	-0.000017947592	0.00010202348	-0.00000057153335	0.0003677008	0.0008799001	0.000002999773	-0.000102026235
CNA 107	-0.000046966736	0.00016410687	0.0000051185852	0.0007110855	0.0014916024	0.0000130664	0.0006833236
CNA 1070	-0.000028974218	0.000016913056	-0.000012694067	-0.0000059610015	-0.00052034494	-0.0000035110363	-0.00021041582
CNA 1071	0.000051615403	0.00001589336	-0.0000020333455	0.00003989659	-0.0006331774	0.000000005106083	0.000052391202
CNA 10712	-0.000010391554	0.00013596288	0.0000026998496	0.00039503677	0.0016168178	0.0000056473123	0.0002233325
CNA 10714	-0.000059460854	0.000041115272	0.000007795339	-0.000018074796	-0.0006265594	0.0000020344853	0.0002839518
CNA 10717	-0.00009182849	-0.00001715507	-0.00000005713703	-0.00018386231	-0.00048653438	-0.0000013740358	0.00021099867
CNA 10718	-0.00014311947	0.000010075042	-0.000007711065	0.0002582741	0.000032169915	-0.000009725571	-0.00011514413
CNA 1072	-0.0000119530705	0.0000492439	0.000004546583	0.00064717996	0.00045030302	0.0000082189445	-0.000019888901
CNA 10720	0.0001151781	-0.00004660024	0.0000006629596	0.00006988349	-0.00008529005	0.0000128358	-0.000028419665
CNA 10721	-0.000006806367	-0.000009059329	-0.0000017950516	0.0001485506	0.0004100538	-0.0000065653717	0.00012400436
CNA 10723	-0.00004598896	0.000052743988	0.000004548354	0.00035405773	0.00039803138	0.000013475159	-0.00016433718
CNA 10724	-0.000081981336	-0.000032484295	0.0000041271273	-0.0007368067	-0.00039479698	-0.0000018815894	-0.00012925082
CNA 10725	0.00006131663	0.000021479189	-0.0000020590874	0.0000046056016	0.00077819364	0.0000017931163	-0.000028892953
CNA 10726	0.0000999827	0.00012313042	0.0000023322782	0.00032881586	0.000113323345	0.0000056706717	0.000039570117
CNA 10728	-0.000022592718	-0.000011423831	0.0000014630783	-0.0005443767	-0.00047164128	0.0000034062562	0.0001314971
CNA 1073	0.0000026686357	0.000090939015	0.00000092065005	0.0007890527	0.0010056244	-0.0000026512143	-0.000058753798
CNA 10730	-0.00023884638	0.000059738864	0.0000020324103	-0.00024557652	0.00020271706	-0.0000028876066	0.000034851917
CNA 10732	-0.000026642832	-0.000000031864754	0.000004107787	-0.00084809016	-0.00044950892	-0.000011506219	-0.00005867233
CNA 10733	0.00004474677	0.00004225048	0.000003520974	-0.00037740372	0.00036777408	-0.000007794206	0.00018277921
CNA 10734	-0.00016162897	0.000037448186	0.0000011953296	-0.00036311348	0.0004882914	0.000011760602	0.00037175027
CNA 10736	0.000062260086	0.0000055812347	0.0000015038634	-0.00011258058	0.00008056255	-0.0000028776726	0.0002811835
CNA 10737	0.00005323485	-0.00012724551	0.00000050339145	0.0002158777	0.0010864343	-0.000011359575	0.00019521486
CNA 10738	0.000046201098	-0.00012260737	0.0000002830122	-0.00057114766	0.001086432	-0.000008451788	0.000043443717
CNA 10739	0.00006200501	-0.00003927078	0.000002701565	-0.00050216034	0.0012663879	-0.0000086215005	-0.0000070097894
CNA 10740	-0.0000022009856	-0.00003530076	0.00000025162163	-0.00048683208	0.0010718968	-0.000005660856	-0.0000523956
CNA 10741	-0.00020654508	0.000034447028	0.0000007294569	0.000517713	0.0012563479	-0.0000046642326	-0.00023545245
CNA 10743	-0.000015655927	-0.000022567661	0.000001580892	0.001234365	0.000013400242	-0.000003100663	-0.00012587133
CNA 10744	-0.000046830257	0.00008133174	0.0000006772089	0.00050456094	-0.00038579816	0.0000036213937	-0.00003027997
CNA 10745	-0.00009864872	-0.0000531097	0.0000006061093	0.00015681627	-0.00060529204	0.000007606193	0.0001626635
CNA 10747	0.0002886935	0.00006937592	0.000007524913	0.0006082969	0.000012281885	0.0000071204104	0.0005608553
CNA 10749	-0.00004163592	-0.00009893159	-0.000011654987	-0.00067151146	-0.00014142501	-0.000010591416	-0.00036924853
CNA 1075	-0.00012338106	-0.00001926595	0.000010559769	-0.0004780711	-0.000055272292	-0.0000018015852	0.00009535217
CNA 10750	-0.00006117901	-0.000027948146	-0.000000035914123	0.00008655126	-0.00072394434	-0.00000546295	-0.00020917434
CNA 10752	0.0000109395805	0.00007959138	0.000083781386	0.0000759371	0.0013247171	-0.0000014868231	0.000036756028
CNA 10753	0.00004132602	0.00006122152	-0.000002472574	0.00029031344	0.00021855884	0.00000058542713	-0.00030942078
CNA 10755	-0.00025081533	0.000027013884	-0.0000036005229	-0.00065376126	-0.0016738892	0.0000011361341	0.00039012052
CNA 10758	0.000055599005	-0.000025649553	-0.000000754067	-0.0002311226	-0.00096685544	-0.000012252341	-0.00013644151
CNA 10762	-0.000019006839	-0.000012132715	-0.000011304955	-0.00007685846	-0.0018269398	-0.000014089684	-0.0002120739
CNA 10763	0.000023399305	-0.00003653486	0.000007917569	0.00039609047	0.0009435227	0.000010935833	0.0002767242
CNA 10765	0.000017036396	-0.00000697102	0.000025108007	0.000077828074	-0.0007780751	-0.000008376018	-0.000117905554
CNA 10766	-0.0000061693195	-0.000076685166	-0.000003886499	-0.000007184056	-0.002030578	-0.000010407989	-0.00013405723
CNA 10767	-0.000030403475	-0.0000031722434	-0.0000035674138	0.0001708562	-0.00080453954	-0.0000060114808	-0.00033293228
CNA 10768	-0.00010963307	-0.0000206796	0.00000031906302	0.0006261887	-0.0015045615	0.0000007669186	0.00018317139
CNA 10769	-0.000020168905	0.00018904054	0.0000018305327	-0.00046283612	0.0003990844	0.0000075481025	0.00032937562
CNA 10771	-0.000023273296	0.000049811457	-0.0000012962863	0.00021971451	-0.00084867765	0.0000015154382	-0.00002309681
CNA 10772	0.00011146662	0.00003530639	0.00004057485	0.0003555271	-0.000019673404	-0.0000032497787	0.00073468086
CNA 10773	0.000085309584	-0.000027662101	0.000005891951	0.00015314732	-0.00022649551	0.00000513205	-0.000031366428
CNA 10775	-0.00007230556	-0.000061413775	0.0000001296036	0.000021601378	-0.0006790499	-0.000011711095	-0.00005124081
CNA 10776	0.00004534289	0.000022996646	0.00002205104	0.00036484038	-0.00025020272	0.0000026389357	0.00024681073
CNA 10777	0.000008790647	0.00006891188	0.000007781908	0.00037635316	0.0014729139	-0.000012544001	0.000016384758
CNA 10778	-0.00012294705	-0.00000011711733	-0.0000007732154	0.00026101808	0.000982762	0.0000018281146	-0.0000015606764
CNA 10781	-0.00012379113	-0.00006032073	-0.0000074666655	-0.00085787004	0.00025644543	-0.0000052730484	-0.0003207994
CNA 10782	0.00008578629	0.000049070248	0.000012286638	-0.000009110372	0.0013053144	0.00000071942304	-0.000031381496
CNA 10783	0.00004173412	0.000021315494	0.0000016538539	-0.0002074479	-0.00045027112	-0.000006289263	0.000052570027
CNA 10785	0.000080384314	-0.000037979105	-0.000004288815	-0.0011494788	0.000004607305	-0.000007694806	0.00019612249
CNA 10786	-0.000042550968	0.0000029587297	0.000007991654	-0.0000754955	0.000112267284	-0.000002522439	0.00010136146
CNA 10787	-0.000023948458	0.000046558627	0.0000037296306	-0.00046691418	-0.00008917715	0.0000005661696	-0.0000705039
CNA 10788	-0.00014068584	-0.00004750927	-0.000012036546	-0.0002747643	0.00076868065	-0.0000018860002	0.00016514648
CNA 10793	-0.00023257661	0.000036644135	-0.0000002615476	-0.0014151265	0.0007055454	-0.000004361202	0.00017450853
CNA 10794	0.000014822883	-0.000021038843	0.000009281432	0.0000711126	0.000865262	0.0000039022957	0.000033746597
CNA 10798	-0.0000111657455	0.00007561443	0.000012889745	0.00029961806	-0.00025049396	-0.00000311853	-0.000045815326
CNA 10799	-0.000013158841	0.00002182963	-0.000009926514	-0.00039523176	0.0012782762	-0.000003900285	-0.000112984955
CNA 108	-0.000023016717	-0.0000013015322	0.000025343137	0.0009934148	0.0020591433	-0.0000010680257	0.00041541838
CNA 1080	-0.00013736902	-0.00016477023	-0.000010199664	0.00028442687	-0.0012390574	-0.0000058795113	0.00011823901
CNA 10802	0.000023754897	0.000052466152	-0.0000014242157	0.00016909553	0.00050662085	-0.0000017344254	-0.00019909575
CNA 10803	-0.00009146901	0.000034986027	0.0000016575002	0.00088220276	-0.00037444307	0.000004490226	-0.00020782488
CNA 10804	0.00003335455	-0.0000932914	-0.000005019027	-0.0004603635	0.0004800794	-0.00000050455327	-0.00027766443
CNA 10806	0.000031196632	-0.000023734907	-0.0000027772828	0.00073005917	0.000052296036	-0.0000014954458	-0.00024354405
CNA 10807	-0.00001529249	-0.000078901925	0.00000094409955	-0.00009554542	-0.0006227096	0.0000000141461785	-0.00013991013
CNA 10808	0.00007088008	-0.00006644654	-0.0000251895	0.00092218403	0.0011426947	-0.0000071011973	-0.00019251197
CNA 10809	-0.00007585135	0.000077952	0.000003016556	0.00005767919	0.00007884127	-0.0000040276	0.00011408892
CNA 1081	-0.00005111098	-0.00013632808	-0.0000016190704	-0.00007449895	-0.0010496604	-0.000013937135	-0.00010352689
CNA 10810	0.00011206601	0.000012139803	-0.0000009272744	0.00051312917	0.001640068	0.000012074558	0.00004508132
CNA 10811	0.000020887275	0.000051316933	-0.000019102486	0.00015313587	-0.0002573568	-0.000001603653	-0.00007639653
CNA 10814	-0.00008303162	0.00010862838	-0.0000048251904	-0.0003683508	-0.00043027132	-0.000008812337	-0.00052378804
CNA 10815	0.000024824221	0.000055022454	-0.0000014113175	0.0010491154	-0.0003664348	0.000005289207	-0.000051915627
CNA 10816	0.0000072630396	0.00005323279	0.000049867896	-0.00039219073	0.000042082764	-0.0000016020138	-0.00015080345
CNA 10817	-0.0000798084	-0.00003099837	-0.0000041000458	-0.0006584145	-0.0006026848	-0.000005833188	0.000015477699
CNA 10818	-0.000043107357	-0.00013567	-0.0000009714436	0.00046492188	-0.0006455279	-0.00000046786667	0.000035215788
CNA 10821	0.00010350273	0.000028376917	-0.00000037513098	-0.00034849034	0.00085020956	-0.0000028104482	0.00007682811
CNA 10825	-0.00005271282	0.000099942794	0.000005154086	-0.00057587423	-0.00056035526	0.000008089682	0.00032715904
CNA 10826	-0.000051659943	-0.000005795052	-0.0000010539715	0.00031589624	0.0002318348	-0.0000068140967	-0.00022902252
CNA 10827	-0.00008704522	0.0000088701245	0.00000033335255	0.0003476981	-0.000029220873	-0.00000994922	-0.0002683418
CNA 10838	0.000012894865	0.000035540903	-0.0000088375855	-0.0021123465	-0.000119467586	-0.000029058969	-0.00027263977
CNA 1084	-0.000117843454	-0.00006116577	0.000002622073	-0.0004898612	-0.0009521132	0.000000670592	-0.00020544913
CNA 10840	-0.00003857136	-0.000101011865	-0.0000019848499	-0.000005622287	-0.0011738285	-0.0000015632014	-0.000341936
CNA 10841	0.00006587715	0.00003547019	-0.0000063026187	0.00047726242	0.00024829124	-0.0000014553567	-0.00019553071
CNA 10842	-0.00004257575	0.000100116595	-0.00002225543	0.0016804523	0.0008834416	0.0000025735053	0.0003237698
CNA 10844	-0.00007196032	0.00005488878	0.0000022165138	-0.0003141536	0.00052858033	-0.0000029099085	0.00005277481
CNA 10845	-0.0000036289891	-0.00005732172	-0.00000138994	-0.00080125994	-0.0008704034	0.000008854002	0.00019954849
CNA 10846	0.000061237064	-0.00008137625	-0.0000014058693	-0.00024594422	0.000475958	-0.0000067800183	-0.00018871775
CNA 10847	-0.000007347237	0.00009461049	-0.0000016600927	0.00029259716	0.00001733069	0.000002854635	-0.000025894631
CNA 10848	-0.00005189288	0.000056895773	0.0000011874786	-0.00025469885	0.00011031882	-0.000006658941	0.000046816458
CNA 10849	-0.000053911102	-0.000019190371	0.0000027204292	-0.00014894252	0.00011511525	-0.0000051246275	-0.00034581003
CNA 10850	0.00005572088	-0.000001998341	-0.0000033163692	0.00005942334	-0.0020198734	-0.0000050218596	-0.00016139315
CNA 10855	0.000054905213	0.00002104733	0.0000016479677	0.00050631614	0.00042453114	0.000008144196	0.0002594124
CNA 10856	-0.00007202107	-0.000080984864	0.00000045016526	-0.0006027873	-0.0001822321	-0.000006650939	-0.0003825665
CNA 10858	-0.00007683562	0.00011330379	-0.000009953803	-0.0001480203	0.00027636962	-0.000006124397	0.00011459424
CNA 10859	-0.000082334765	-0.00004307745	-0.00000022645493	-0.00035736308	0.00056031934	-0.00000458025	0.00016641767
CNA 10861	-0.00002212217	0.00009290438	-0.000001521454	0.0005044283	-0.0003357922	0.00000063902155	-0.00022654491
CNA 10863	-0.00008312361	0.000009397284	-0.0000062017216	-0.0003916939	-0.0006093724	-0.0000040471455	-0.0005002804
CNA 10864	-0.00012016296	-0.00010826311	-0.0000024303554	-0.0000980933	-0.00009667298	-0.0000030899296	-0.00020863421
CNA 10866	0.0000001531657	-0.000036273203	0.00000024449045	0.0000030508074	0.00066173694	-0.000006160646	-0.00017796217
CNA 10867	-0.000023630357	0.00008812935	-0.000009665786	-0.000052882704	0.0007251807	0.0000044310436	-0.00001677706
CNA 10868	0.000035932786	-0.0000012416644	0.0000027417263	-0.00047397352	0.0005936073	0.0000018084198	-0.000014697519
CNA 10869	-0.00010213505	-0.000017147408	0.00000043862892	0.00015626388	-0.0019724397	0.000003123507	-0.00007452182
CNA 1087	-0.00011791467	-0.000080471786	0.000006915858	-0.00034674926	-0.0010357054	-0.00000049872204	-0.00021610854
CNA 10870	-0.000024871459	0.000020383717	0.000012919564	-0.00089263427	-0.00017643327	0.0000060073025	-0.00023319876
CNA 10871	-0.00004237097	-0.0001755617	0.000004534656	-0.000056982073	0.00036516544	-0.000005150864	-0.00014197285
CNA 10873	-0.000036572324	-0.00006136286	0.00000052855546	-0.0005577946	0.00033213806	0.00000206245	0.0002283162
CNA 10874	0.000011909043	0.00015730332	-0.000001565961	0.0004544775	0.001207509	0.000009173215	0.000003021204
CNA 10875	-0.0001238771	0.00037759106	0.000025498195	0.00077025226	-0.0015289361	-0.000001094396	0.0002311392
CNA 10876	-0.000016024927	-0.000011148412	-0.0000007555184	-0.00033162735	0.00030769527	0.000003874213	-0.000160839
CNA 10877	-0.000019921828	0.00003897461	-0.00000016292672	0.0008903019	-0.0017923795	-0.0000059191375	-0.00013347964
CNA 10878	0.00007426173	-0.00013182001	-0.00010893646	0.0012001708	-0.0010390793	-0.0000020962946	-0.00017832704
CNA 10879	0.00009907517	0.000034798137	0.00000050094286	-0.00036536437	-0.00010465357	0.000014188911	0.00047056325
CNA 1088	-0.000089789995	-0.000090869704	-0.0000026545338	-0.00092541217	-0.0007248586	0.0000016468017	-0.00014972377
CNA 10880	0.0000625192	0.0000669772	0.0000061864357	-0.00039258608	-0.0006548359	-0.000007764647	-0.00004843245
CNA 10881	0.000061341576	0.00010263127	0.0000010778266	0.0004084366	-0.0005990247	-0.000004676421	-0.00018967435
CNA 10882	-0.0000017457227	-0.000034451274	-0.0000005311779	0.00041275745	-0.00077987375	-0.0000028383286	-0.000055040044
CNA 10884	-0.00008561834	0.00005840989	0.000009956772	0.00015455126	-0.00016377676	0.0000074456025	0.0004560645
CNA 10885	-0.00007696014	-0.000039699233	0.00000052899634	0.00024142017	-0.00018863303	0.000009363422	0.00016509423
CNA 10886	0.000029789499	0.000033711876	-0.0000008832089	-0.0002063871	-0.00052593637	0.000011745677	0.000056691326
CNA 10888	-0.000066133696	0.000035649693	-0.000004249213	-0.00056761096	-0.0011452809	0.00000043410057	-0.00010370758
CNA 1089	-0.00010497042	0.00003906747	0.0000032330695	-0.000703349	-0.0009547969	-0.0000034707539	0.00016216518
CNA 10890	-0.00000008604256	0.000054111635	-0.0000011052508	-0.000043205004	0.000014882894	-0.000004512757	0.000065442044
CNA 10891	0.0000015860376	0.000009181917	-0.0000027719504	0.00042778207	-0.001271862	0.000010719517	-0.000004471117
CNA 10892	0.000050408606	0.00022514095	0.00000023291759	-0.00055155193	0.00007515336	0.0000032736064	-0.00012033329
CNA 10893	0.00007380023	0.000033790722	0.000019195204	-0.0008372773	0.0023054264	-0.0000038933313	0.00034497541
CNA 10894	-0.000014422513	-0.00002649305	0.0000040162436	-0.00004117683	0.00033674177	0.0000018729071	0.00012760065
CNA 10895	0.000025547373	-0.000019022757	-0.000028699704	-0.00021066944	-0.00088148616	0.000014348576	0.00015187639
CNA 10897	-0.000044889915	0.000017944532	0.0000102300555	0.00017293004	-0.00011270987	0.0000118092385	-0.00016355787
CNA 10898	-0.00012055692	0.00012107275	0.0000029660998	0.00049394375	0.0005100971	0.000012080937	-0.00011076706
CNA 10899	-0.000036770387	0.00006866419	0.000001460404	-0.0004919568	0.0010448621	0.000006791418	0.00016109148
CNA 109	0.000029584478	0.000021015961	-0.0000007603542	-0.00043032892	0.00016101859	-0.0000044564263	-0.00003714505
CNA 10900	-0.000030242865	-0.0000796472	0.0000034335908	0.00027847203	0.00031863613	0.000006363421	-0.00023951357
CNA 10901	-0.00006412066	-0.000011526053	-0.0000076192177	-0.00029237953	-0.00042523674	0.0000013060768	-0.000063553896
CNA 10902	0.000017130802	0.000004520793	-0.000010782848	-0.00022346423	0.00009719583	-0.0000018125473	-0.00016392075
CNA 10903	-0.00001640055	0.00001109762	-0.00002115465	0.00016651941	-0.00036132216	0.000007437492	-0.000112338304
CNA 10904	0.000079503836	0.000120728204	0.000002279492	0.00044641344	0.0021168494	-0.000009438309	0.00024897436
CNA 10905	-0.000071204064	-0.000008361662	0.000012158527	-0.000116032716	-0.00009864893	0.000008409395	0.000063032254
CNA 10907	-0.00007131766	-0.000031501277	-0.000046136487	-0.00046986097	-0.00005926728	0.000011383521	-0.00023563065
CNA 10908	-0.000046908754	0.00001012965	0.0000005497349	0.00030793255	0.0009489267	-0.0000013574462	-0.00015730855
CNA 10910	-0.0001868368	-0.00004228124	-0.000013146274	-0.00048609506	-0.00004413279	0.000003049587	-0.000024912371
CNA 10911	0.00017804325	0.00012656687	0.00009511313	0.0008408615	0.0010014384	0.000003658235	0.00014459969
CNA 10912	0.000034578206	0.000096393334	-0.000004231816	-0.00017790862	-0.00095000386	-0.000005007788	0.00007018218
CNA 10914	-0.000002476019	0.00015325061	0.00000074076	0.00024444278	0.0018112214	-0.000009057388	0.00055417354
CNA 10915	-0.000083529754	0.00006140946	-0.0000032285918	0.000072369105	-0.00026334316	-0.0000017552574	0.00010024744
CNA 10917	-0.000009957198	-0.000041205218	-0.000033194265	-0.00005258457	-0.000081752456	-0.000011983336	-0.00043510916
CNA 10919	-0.000033044977	0.0000015034295	-0.0000009238658	-0.00015306451	-0.0003630207	-0.0000035946969	0.000099670986
CNA 10920	-0.00005820485	0.0000057277784	0.00000039188927	0.00039510036	0.00030137444	-0.0000048346615	-0.00029369953
CNA 10921	-0.000022951828	0.0000018034581	-0.000008871311	0.00019021977	0.00006850486	-0.0000032957098	0.000023767228
CNA 10922	-0.00013662163	-0.00005715751	-0.000003905725	-0.00083504	0.00037142212	0.000006542856	-0.000040416107
CNA 10923	-0.00009783743	-0.000015520009	0.00012997827	0.00017012846	0.00094772875	0.0000032542298	0.000170148
CNA 10924	0.000038365968	0.000026216585	-0.0000004723707	-0.00066767324	0.00007495961	-0.000007924888	-0.00032888318
CNA 10926	-0.000099713885	0.00015633911	0.000008942495	-0.000083737315	-0.0015989761	-0.0000012242295	0.0005324733
CNA 10927	0.000030737945	0.000030057457	-0.0000015444431	-0.0006416483	-0.0007336577	-0.00000040161623	-0.00014752577
CNA 10928	-0.000020841273	-0.00005439105	0.000007507663	-0.0003163859	0.0013800279	0.000008629347	-0.00024764787
CNA 10929	0.000027988184	0.00001920006	-0.0000002117331	-0.00023183627	-0.0010096829	0.000004189407	-0.000086761705
CNA 10930	-0.0000730138	-0.00009889215	-0.0000066487705	-0.0003507237	-0.00048312105	-0.000008260761	-0.000076186836
CNA 10933	-0.000043050237	0.00009706059	0.000000009509967	-0.000052563028	0.000299126	0.0000017986248	0.000062599385
CNA 10935	-0.000058742273	0.000040876235	-0.00000011375524	0.000002383436	-0.00095089694	-0.000004054532	-0.000013985026
CNA 10936	0.00006513134	0.000043975055	0.0000009878298	0.00028310053	0.00014392516	-0.000000657752	0.000113942195
CNA 10938	0.0000051965812	0.000006033431	0.0000023492325	0.0007540559	0.0010447172	0.000009326585	0.00006971909
CNA 10939	-0.000026670874	-0.000057930924	-0.00000024441903	0.00032486347	0.0009471284	0.000009627228	0.00019577837
CNA 10940	-0.000013241969	0.00008111087	-0.000054991866	-0.00008636853	-0.00044460333	-0.00000012826425	-0.0004201597
CNA 10941	0.000098783996	-0.000023443337	0.0000018586156	-0.00003155809	-0.00019948244	-0.0000010036579	0.00030686444
CNA 10942	-0.000021166314	0.00007946601	-0.0000019420704	-0.0003143331	0.00035674995	-0.0000011657675	0.00005984529
CNA 10944	-0.00002867094	0.000012106637	0.0000023015878	0.000023850711	-0.00008742273	-0.0000048799116	0.000089855166
CNA 10945	-0.000058299225	-0.000089274465	0.00000224412	0.000084010324	-0.0000039264314	-0.0000036474073	-0.000051382343
CNA 10946	0.000016122236	0.000018423876	0.0000026666066	0.00029493804	0.0011348608	0.000012384786	0.00044695957
CNA 10947	0.00019540316	-0.00015133304	-0.0000030845326	-0.00056172244	-0.00056447595	-0.0000051306793	-0.0000963816
CNA 10948	0.0000649287	0.0000047788126	0.0000030740555	0.00005762077	-0.0001609218	-0.0000054622437	0.00011328362
CNA 10949	0.00003225795	0.000040005645	-0.0000042606794	0.000009746343	0.000023321556	-0.0000074584536	-0.0002174646
CNA 10950	-0.000015137794	0.000054752345	-0.000005328323	-0.0008921932	-0.0014782626	0.000011744925	-0.0003078077
CNA 10951	-0.000033990196	-0.000078293626	0.0000016108085	0.0004918639	0.0007204442	-0.0000051933525	-0.00026184425
CNA 10952	0.000063952044	0.00003101928	-0.0000010991674	-0.00050211546	-0.0009800706	-0.000003897851	-0.00005675907
CNA 10953	0.000030706513	0.00011515288	0.0000022244556	0.00015576673	0.00042489107	0.000009298592	-0.00056410604
CNA 10954	-0.000021921343	-0.000055749646	-0.0000041277704	-0.00030533917	0.000064364314	-0.0000033103129	-0.000106936786
CNA 10955	-0.0000013552325	0.000082879174	0.0000078593675	-0.00042040116	0.00052819087	-0.0000018859458	-0.000022818784
CNA 10956	-0.000033276156	0.000021858037	0.0000019964068	0.00021226704	0.0009825667	0.000000056525128	0.00008789999
CNA 10957	-0.000030279094	-0.0001425291	-0.0000018343096	-0.0010942762	-0.0006226466	-0.000008420497	-0.00018157442
CNA 10960	-0.000029639281	0.000035455134	-0.000028373373	0.00051273487	-0.0010437284	-0.000005007967	-0.0004999219
CNA 10962	-0.00007069202	0.00002254134	-0.0000037361865	-0.000109894245	0.0001460605	0.0000032994	0.00000094267267
CNA 10963	-0.0000029416085	-0.00005263213	0.000016245223	0.00019590861	0.0006134827	0.000006923293	0.00023253768
CNA 10964	0.00001842835	0.00007040538	0.00000572015	0.0011247876	0.0015999249	0.00000019508607	-0.000025636116
CNA 10965	-0.00008182708	0.00008863689	-0.0000009210556	0.000088167326	-0.0011343665	-0.0000063238444	-0.00011010066
CNA 10966	-0.000016994907	-0.00024502637	-0.000020671003	-0.000087135835	-0.00001308568	-0.000003395478	-0.00011269319
CNA 10969	-0.00009819433	0.000025152303	0.000005959204	0.000052515952	-0.00041010854	0.000006140878	0.0003795388
CNA 10971	0.000016993465	0.00004210567	0.0000048829006	-0.00045323576	0.0013236408	-0.0000086843365	-0.00025643274
CNA 10972	-0.00006504708	0.00009346399	-0.00000020751108	0.00076077186	-0.0005870352	0.0000009946276	0.00020113437
CNA 10973	-0.00001760747	0.00004866381	0.00000008917687	0.00015869294	-0.0012709181	-0.000009996865	-0.00026128252
CNA 109731405	0.00006761512	0.000022973358	-0.000002247659	0.00033960192	0.0008039831	-0.000001258686	-0.000022704775
CNA 10974	-0.000029330922	0.0000032014048	-0.00003150175	-0.00044637985	0.00016721906	-0.000013986022	-0.00018737759
CNA 10975	-0.00010063344	0.00018230003	0.0000044283347	0.00018176454	-0.000046035948	-0.00000046472752	-0.00010996978
CNA 10978	0.000015047025	-0.00009131634	0.000031502153	-0.0000012446758	0.0009137913	0.0000014980235	-0.00009737113
CNA 10979	0.00004303725	0.0000023498085	-0.00000084546286	-0.0009196732	0.00027621593	0.0000054797033	-0.00009871229
CNA 10980	-0.00015302781	0.00017057922	0.000014475686	-0.0014543142	0.0002460982	0.0000036539932	0.0004800943
CNA 10981	-0.000022738162	0.00007519691	-0.000010494014	-0.000009434223	-0.00039665835	-0.000015340918	-0.00022025553
CNA 10982	-0.00012008289	-0.000011051598	0.00003358737	-0.00020692535	0.0009920836	0.0000033447732	-0.00016769422
CNA 10983	0.000032195407	-0.000042661934	0.0000011533546	0.0003187678	0.0005156055	0.0000116391375	-0.00007838909
CNA 10984	0.000060670616	0.0000016244095	-0.0000012429675	0.00028066259	0.00046420787	-0.000004293471	0.000023952762
CNA 10987	-0.000014380701	0.000004138606	0.000094060895	0.00023013976	0.0006933713	0.0000027407705	-0.000015562271
CNA 10990	-0.000088341236	-0.0000050154117	-0.000023689698	-0.0002568771	0.001011151	-0.0000045234856	0.00035751
CNA 10991	-0.000058129455	-0.000009977075	-0.0000011583163	-0.00071527733	-0.0011353748	-0.00000530518	0.00011157238
CNA 10992	-0.00002495307	0.0000437837	0.000009368768	0.00059344457	0.00040271113	0.0000085341935	0.00021400912
CNA 10994	-0.00018864594	-0.0000066505318	-0.0000016216915	-0.00014493927	-0.0018011373	-0.000003402079	0.000111586894
CNA 10998	0.000090755006	-0.00016353832	0.0000031581442	0.000022511958	0.0011184772	-0.0000073288234	0.0001494008
CNA 10999	0.000040504103	0.00013924	0.000030836436	-0.00019907787	0.001741449	-0.000003435542	0.00043610766
CNA 11000	-0.000039855287	0.000030184017	0.00000016831676	-0.0005055001	0.00089767703	0.000010150631	0.00009729837
CNA 11001	-0.000005350806	0.00003337713	0.0000056871513	-0.0011084861	0.00055124256	-0.0000023031037	0.0003446824
CNA 11004	-0.0001220777	-0.0000660534	0.0000026868925	-0.00029181095	-0.0005985688	-0.000003876591	0.000358051
CNA 11005	-0.000035584497	0.000034181066	-0.000005604617	0.0004113362	0.00027639425	-0.000005462527	-0.00028286083
CNA 11006	-0.000081264756	-0.000040134408	0.000000076423554	-0.00008591938	0.00056032074	0.0000012228985	-0.00017989211
CNA 11007	-0.00001473043	-0.000060347626	0.00001753144	0.00057132286	0.0005230557	0.000007737115	0.00025195646
CNA 11009	0.000022263976	-0.000063267784	0.00000006557249	0.00032512657	-0.00032489406	0.000009112522	0.0001039521
CNA 1101	-0.000021488386	-0.00014555293	0.0000005330882	-0.00069093856	-0.00057670084	0.0000009774814	-0.00018164376
CNA 11010	-0.000006121237	-0.00001433048	0.00000067669237	-0.00016161769	0.000005415226	0.00000014385583	0.00025793855
CNA 11011	0.000007403893	-0.000056969926	-0.0000115565745	-0.00023962025	-0.0015977811	-0.0000054352336	0.0000009932119
CNA 11012	-0.00013706437	-0.000015713194	-0.0000009890085	-0.000025786887	-0.0009619655	-0.00000801882	0.0001435689
CNA 11014	-0.000070079695	0.000052380354	0.0000011135562	0.00010930021	-0.0020414018	0.0000024546732	0.0010219655
CNA 11015	-0.000020124073	-0.000116734336	-0.00008449564	-0.0002781587	0.00016700862	-0.000008670638	-0.00022078746
CNA 11017	0.000058527447	0.000057629997	0.000003953473	-0.0005288572	0.00035341817	0.0000010258603	-0.00003240009
CNA 11018	-0.00016588984	-0.0000272941	-0.000014832914	-0.00092201534	0.0007615989	-0.000008549441	-0.00011918641
CNA 11019	0.00006541292	-0.000040589555	0.0000009056053	0.0007972466	0.00015944811	0.000008852472	0.00027319725
CNA 1102	-0.00007316827	0.000027524757	-0.0000063727935	-0.000017173392	0.0003609306	0.000008814061	0.000026696394
CNA 11020	0.000039864004	-0.000048019134	-0.00000988908	-0.0003316316	0.000759333	-0.0000141850405	-0.0002683191
CNA 11022	-0.00006781108	0.000079254874	0.00000052727137	-0.000021460177	0.00018045442	0.0000151037275	0.00026490045
CNA 11023	-0.000054509044	-0.000052788815	-0.0000016767456	-0.00016358843	-0.00070288766	-0.0000069670778	-0.0003490224
CNA 11024	-0.000081638405	-0.000018643386	-0.0000018219885	0.000015227604	0.00056031835	0.00000038369993	-0.0002861748
CNA 11025	-0.00007888457	0.00013945978	-0.0000009128811	-0.00033425138	0.0010111514	-0.0000040321947	0.000022107188
CNA 11026	-0.00008051766	-0.0000706848	-0.00000030674238	-0.00013116676	0.0010111508	-0.000004584859	0.000010592937
CNA 11027	-0.00008284273	0.00012671395	-0.0000004772908	-0.00022717178	0.0005603189	0.00000082029896	0.00008751849
CNA 1103	-0.00009817339	0.000005373657	0.00000050262656	0.00010743218	-0.0008714553	-0.0000101563155	0.000054859596
CNA 11030	-0.00010071383	-0.000010590443	-0.0000053757703	-0.0007847346	-0.00082994974	-0.0000031190218	-0.000575168
CNA 11031	-0.000021721695	-0.00005035052	0.0000005745694	-0.0008167481	0.0012981775	0.0000033167942	0.00017114378
CNA 11033	-0.000058786947	0.00014313101	0.0000066818775	-0.000043408192	0.0005612429	0.000005096331	0.0006018667
CNA 11034	-0.0002616985	-0.00013310391	-0.0000005936238	0.00066666375	0.000008142947	-0.000002468079	-0.0003449077
CNA 11035	-0.00006667438	0.00012125172	0.00000055485606	0.00044338265	-0.00056106824	-0.0000029251928	0.000018294564
CNA 11036	0.000011850385	-0.000008572127	0.000000334885	-0.00034589495	0.00022731458	-0.0000008511045	0.00011631704
CNA 11037	0.0000378466	-0.000013199895	0.000000103859534	0.00042260526	0.00023994065	0.0000028462114	0.00015927598
CNA 1104	0.000085037405	0.00007648986	0.00001099844	0.00088189467	0.0009500584	-0.000002207443	0.00041927936
CNA 11044	-0.000034748184	0.000036704456	0.000016404048	-0.00031970156	0.0012834135	0.00001248831	0.0004430885
CNA 11045	-0.000036009445	-0.00008342644	0.000009458381	-0.0007831719	-0.00045375354	0.0000005397846	-0.00018440024
CNA 11046	0.00006705375	0.000081189944	-0.0000006618913	0.00011648825	-0.0003511178	-0.000006935183	0.00006653696
CNA 11047	-0.000044297125	0.000036058456	0.0000053921767	0.00049799756	0.0001589169	-0.000005531638	0.0006617349
CNA 1105	0.00007297059	0.0000031339027	-0.000004230048	-0.00015738556	-0.0007835447	-0.000007181789	-0.00007508968
CNA 11051	0.00005931581	0.000033441047	-0.00003496277	-0.000006338728	-0.00073925237	-0.0000055767546	0.00005893902
CNA 11052	-0.00002590643	-0.000020304626	-0.0000041136195	0.00064397044	-0.00077693054	-0.00000060434144	0.00018086877
CNA 11054	-0.000021563998	0.00018347887	0.0000014038966	0.000036386875	-0.00032638578	-0.00000070290264	0.00012365932
CNA 11055	-0.000080053745	0.0001741232	0.0000043363752	0.0013361665	0.00037017014	0.000012976313	0.00037862745
CNA 11056	0.0000113459555	0.0000053010467	0.000012259974	0.0003294711	0.0000693741	-0.0000015471379	0.00017285648
CNA 11057	-0.000053679873	0.00007551261	-0.0000017182375	0.0007112331	-0.00022332907	-0.0000022397837	-0.000024333869
CNA 11059	0.000008829246	0.000052914133	-0.0000034318211	-0.00026651492	-0.0007242846	-0.0000029809323	0.00017536199
CNA 1106	-0.000059420257	-0.00005723429	-0.000012868821	0.00033709596	-0.00015576313	-0.0000007677276	0.00007727863
CNA 11060	0.000090142785	0.0000018365779	-0.000021566702	-0.00021666418	0.00066093006	0.0000004110287	-0.000069226604
CNA 11061	-0.0001864497	-0.000059900976	-0.000006242276	-0.000013394389	-0.000044132987	0.0000019010998	-0.0005525267
CNA 11062	-0.0000040532623	0.00027375767	-0.0000005935745	0.00023254333	-0.0010999949	0.000012838791	0.000330681
CNA 11063	-0.000075615695	0.000030884414	0.0000017936798	0.00014135694	0.000540459	-0.0000045400757	-0.000059626225
CNA 11064	0.000059089518	-0.000008272092	-0.000009814798	-0.0013834932	-0.00006887581	-0.0000024042724	0.00016933586
CNA 11065	0.000027508571	0.00014756055	0.000012216176	0.00074036117	0.0008230784	-0.00000291722	-0.00021990332
CNA 11067	-0.000108729866	-0.000053200896	0.000018555544	0.00003264896	-0.00035613586	-0.0000042020233	0.000011679887
CNA 11068	-0.0000747757	-0.000012481605	-0.000002940087	-0.00019670688	-0.0012039697	-0.0000069422517	0.00023613338
CNA 1107	-0.000021064085	-0.000051341452	-0.000005125794	-0.001309272	0.0016389969	-0.0000030752517	-0.00018688237
CNA 11070	-0.00007509833	-0.000031636013	-0.0000015690119	-0.0003036372	-0.0012039677	-0.0000037306647	-0.00010816353
CNA 11072	0.000026040294	-0.000061936815	0.0000091831325	0.00045223982	0.00028712105	0.0000010460664	0.00034707232
CNA 11073	-0.00009891896	-0.00007260117	-0.000008929469	-0.00041274168	-0.0025709867	-0.000004453401	-0.000003988321
CNA 11074	0.000050166258	0.000050918115	0.0000024503652	0.00010513321	0.0014169116	0.0000010887486	-0.00007896593
CNA 11075	0.0000118395565	-0.00017747865	0.0000012117692	0.0002541452	0.00038662378	-0.0000017485173	0.0001255668
CNA 11076	-0.000038128634	0.000187983	0.00008360282	-0.00009697972	0.00027018966	0.000017560615	0.00005540058
CNA 11077	0.00019187664	0.0000020777536	-0.0000007713737	0.00031490534	0.0016213844	-0.00000081197425	-0.00061665504
CNA 11078	-0.000025475667	-0.00017248733	-0.0000022790005	-0.00015147832	0.00008674453	-0.000007816542	-0.00034197528
CNA 11079	0.000054019314	-0.0000073976325	0.000005691908	0.00003287894	0.0018801384	0.000007677556	0.00027425992
CNA 1108	-0.000054744785	0.00010868066	-0.000008478581	0.000069725415	0.00068348524	-0.0000014971794	0.000065998305
CNA 11080	-0.0000012180506	0.00003639115	0.0000063857765	-0.00048116565	0.0015497635	0.000012591312	0.0001427428
CNA 11081	0.000043974156	0.000046037498	0.000001938644	-0.00041010202	-0.00028006712	-0.000004365703	0.00014673205
CNA 11082	-0.000037185288	0.000047124257	0.000009341631	-0.00033153238	0.00059985876	-0.0000054845714	-0.0001720677
CNA 11083	-0.00003261523	0.000036092868	0.0000046504288	0.0004946968	-0.00044950854	-0.00001079295	0.000190962
CNA 11085	-0.000040257142	-0.00003989542	-0.00000788265	0.00023629799	0.0012567799	-0.0000013292034	0.00021384953
CNA 11086	0.000033375927	0.00012891917	-0.0000026692908	0.0012257249	0.00043418005	0.0000032335874	-0.00022433457
CNA 1109	-0.00006467551	-0.00007695387	-0.0000013924673	-0.00039286402	-0.0007222274	-0.0000042623283	-0.000023155939
CNA 11091	0.00003684151	-0.000060711533	-0.000002254771	-0.00017956739	-0.00028994738	0.0000021659434	0.00016396464
CNA 11092	0.0000075756184	-0.000048386173	0.0000009721053	-0.000019801935	0.00005220508	0.000006222069	0.000022943772
CNA 11093	0.00003766502	-0.000026215384	0.000002258143	-0.00051613955	-0.0000726535	0.0000037724872	0.00015156207
CNA 11094	0.000038709764	0.000017997168	-0.0000015178791	0.00007505743	-0.000072652976	0.000009331862	0.00031331225
CNA 11095	-0.00021284058	0.00004528482	0.00000073768166	0.00005093397	0.0012956538	0.0000065536246	0.000056471585
CNA 11096	0.00010144313	-0.00006467347	-0.00000085355094	-0.0003367373	-0.000021362455	-0.000010756468	0.00046672195
CNA 11097	-0.00012125356	-0.000014070364	0.0000010524701	0.0003824782	0.0011539256	0.00000006843593	0.0007105243
CNA 11098	-0.00001620058	0.000039645343	0.000009418861	-0.00029661137	0.00019192563	0.0000022979775	-0.000022951765
CNA 11099	-0.000023912728	0.00018477187	0.0000019565484	-0.00071739324	0.00033889702	-0.000010031863	-0.00029296995
CNA 111	-0.000017590624	0.000080149075	-0.00000316929	-0.000765538	-0.00020562185	-0.000007174417	0.00036738117
CNA 11100	-0.000051931715	-0.0000018025735	0.0000018809983	0.00023103486	-0.0008042795	-0.000001673182	-0.0000064248625
CNA 11101	-0.00009140788	-0.000026047801	-0.00000015898799	-0.0008953411	-0.0003345372	-0.000004010394	-0.000037882717
CNA 11102	-0.000040662515	0.000019157871	0.0000011102677	0.0009052234	0.0003145576	0.0000011569115	0.00006898141
CNA 11103	0.00003132164	-0.00012958098	0.0000008992327	-0.00023018946	0.000041779207	-0.0000032899284	0.00030600323
CNA 11104	0.000029403487	-0.000041117662	0.000008097491	-0.000058967813	0.00003526302	-0.000011357555	-0.00028655116
CNA 11105	-0.000010102002	0.000042360913	0.0000009856474	-0.00035913786	-0.00021473318	0.0000054327643	0.00009780852
CNA 11107	0.00004350755	0.00004088941	-0.0000021031715	0.0012561845	0.0011759124	-0.000006030143	0.00041357122
CNA 1111	-0.0001838128	0.000004735131	0.00000034863282	0.00020007927	0.0012733584	0.0000015672246	-0.0000057721527
CNA 11112	-0.000042446383	-0.00002865558	0.00000444665	0.0009001653	0.0010391746	0.000011265811	0.0007930024
CNA 11116	0.000026579337	-0.00014771396	-0.000000374635	-0.0004365529	0.00024062212	-0.0000049079663	-0.00016214595
CNA 11117	0.000079238154	0.000030060532	0.0000011374751	-0.000003210496	0.00040900137	-0.0000032349378	0.000121453864
CNA 11118	-0.000022394515	-0.000013981158	0.0000003987081	-0.00016915365	0.00033742134	-0.000004376968	0.00016245364
CNA 11119	-0.000022735328	-0.000055916702	0.0000005017535	-0.00034172108	0.00027919412	-0.0000075838066	-0.000031814838
CNA 1112	-0.000052967676	0.00010924624	0.00000061938766	-0.0008255471	0.000069179965	0.00000024552145	0.000026835653
CNA 11120	-0.00003713981	-0.0000055198457	0.0000025510694	-0.00030560096	0.00040002007	-0.0000035524165	0.0000009892264
CNA 11122	-0.000011940394	0.00013374929	0.000024504425	0.00052709243	0.0010607314	0.000006881295	0.0001270406
CNA 11123	0.00014081366	0.00013748794	0.000014984597	0.00019219346	-0.000039956394	-0.0000014468237	0.00054715737
CNA 11124	-0.00005834612	-0.0000019492256	0.0000021172905	0.00010103614	-0.0009438506	0.000006090309	0.000020376641
CNA 11126	0.0000044104577	-0.00009769641	0.00000010047573	0.00009691324	-0.0012611889	0.0000063646735	0.00013097913
CNA 11127	-0.00002427658	-0.00000866129	-0.0000005428338	-0.00050200295	0.0004808021	-0.0000047515973	-0.00011822465
CNA 11128	-0.00009819648	0.00005106395	-0.0000062950126	-0.0005582942	-0.00035750383	-0.0000024023748	-0.0005091918
CNA 11129	-0.000070302216	-0.000058539303	0.0000033048377	0.000020768546	0.00018617934	-0.0000014809023	0.0001456441
CNA 1113	-0.000031930416	0.00010729646	0.00000014489711	-0.0009248239	0.0012263856	-0.0000036311694	-0.00013454023
CNA 11130	-0.00007870653	0.000034282053	-0.00000130144	0.0006233992	0.0015756044	0.0000042163924	-0.00011519952
CNA 11131	-0.000105296866	-0.00006133789	-0.000001569439	-0.0005001307	0.000048519752	-0.000013022397	0.000033316705
CNA 11132	-0.000004822002	-0.0000026181413	0.000012370321	-0.0001967502	0.00016093274	-0.0000023618984	-0.000045606368
CNA 11133	-0.00016577612	-0.00010765401	0.000004270941	-0.001018118	-0.00028568128	-0.000004791388	0.00029606165
CNA 11135	-0.000049763996	-0.00022152519	-0.000002619405	-0.00009463467	0.00032034953	-0.0000071609566	-0.00020009148
CNA 11136	-0.000019581155	0.000022403963	0.00000042461244	0.000034267	0.0014127302	0.000000101899055	-0.00014757107
CNA 11138	-0.000021253643	0.000047532438	0.0000022579434	0.000062287705	-0.00045593802	0.0000014708936	0.000055707675
CNA 1114	-0.00018421929	-0.000022084134	0.000005090757	0.00005168965	-0.00029048146	0.0000029928933	0.00033493032
CNA 11140	-0.0001807353	-0.000032330317	-0.0000037228106	-0.0005559087	0.00036438648	-0.0000018366974	-0.00017742283
CNA 11142	0.0000036408815	0.000021084748	0.000010079443	0.00015078968	0.00062601914	0.00000072096304	-0.0003864774
CNA 11143	0.000010100107	-0.0000988875	0.0000010686084	0.0003345803	0.0003152272	-0.0000024668823	-0.00019465075
CNA 11144	-0.000011106796	-0.000040832787	-0.000001561768	0.0007032628	0.00023572473	-0.0000057513466	-0.00015655508
CNA 11145	-0.000030613952	-0.00004513282	0.0000016539805	-0.000027674181	0.00009777146	0.0000041019416	0.00009364542
CNA 11146	-0.000016990005	0.00008226895	0.000012190797	0.00013346977	0.00017149089	0.00000019127151	0.0002732499
CNA 11147	0.000036436893	0.00003726948	0.000008894331	0.00046486303	0.00123281	0.0000060295806	0.00009156605
CNA 11148	-0.00005601277	-0.00002582805	-0.0000005609938	-0.0001234263	-0.00039252156	0.000000031217883	0.00014167142
CNA 11149	-0.000007522006	-0.000085548854	-0.00004246149	-0.0005936446	-0.0016278734	-0.0000075140583	-0.00019755364
CNA 11151	0.0000048827833	-0.000009673735	-0.0000019739534	-0.00026081194	-0.00016578351	0.0000004515151	-0.000015559175
CNA 11154	-0.00007196071	0.000091582435	-0.0000014419408	0.0003626602	0.0010264622	-0.0000068703735	-0.00027636086
CNA 11155	-0.00006697622	0.00007074411	-0.0000031354093	0.00017903726	0.0002953593	-0.000010814474	-0.00044677427
CNA 11156	0.0000043925365	-0.000020506066	-0.0000060485017	-0.00017831418	-0.00014846628	0.000010679531	0.00031889614
CNA 11157	0.000027440356	-0.000030552583	-0.000001985555	-0.00015991522	0.0002908063	0.0000031980724	-0.00012436307
CNA 11158	-0.000032879	-0.00006698412	-0.0000034622724	-0.00023341397	-0.00007145847	-0.00002254467	-0.00042163715
CNA 1116	0.00003409162	0.00009877425	-0.0000008939831	-0.0005691104	-0.000803774	0.0000024345868	0.00023033396
CNA 11160	-0.000018522547	-0.00014344469	-0.000009105607	-0.00001163451	-0.0025692545	-0.0000118273	-0.00022312709
CNA 11161	-0.0000676855	0.00008373803	-0.0000011647099	-0.000041036128	-0.00054911844	-0.0000048204806	0.00011797181
CNA 11162	0.00002689487	-0.000019572442	-0.00000087435154	0.00011372669	0.0008349518	-0.00000080008283	0.000046564874
CNA 11164	-0.00014890291	0.00005217111	0.0000003013775	0.0008673088	0.000036859805	0.00000457412	0.00025661316
CNA 11165	-0.00003259903	-0.000011617378	-0.0000015446149	-0.000071591414	-0.00008741657	-0.000008272856	0.00013130523
CNA 11166	-0.00014875567	-0.00007855681	-0.000027585535	-0.00036801756	-0.0016652398	-0.00001506992	-0.00011253393
CNA 11167	-0.00004946719	-0.00004008691	-0.000019224006	-0.0003712334	0.00068744866	-0.000009053986	-0.000206322
CNA 11168	0.00006482107	-0.00002244397	-0.000018568146	0.0005751753	0.000731957	-0.000008838754	-0.00016946011
CNA 11169	-0.000028101786	0.00017554889	-0.000000016704803	-0.0004995072	-0.0005541562	0.0000044235585	-0.00018487724
CNA 1117	-0.00006950099	0.000038118862	0.000000025873343	0.00006130156	-0.0013954929	0.000001134306	0.00015779755
CNA 11170	-0.00006202431	-0.00006964292	0.0000069815774	0.00017780611	0.00062602403	-0.0000023062328	0.00034938753
CNA 11171	-0.000034512854	-0.00010260482	-0.000001788181	0.0004592706	-0.00045145853	-0.000009602979	0.000105408224
CNA 11172	-0.0000123073	0.00016574915	-0.0000069184557	-0.000176893	0.00070032664	-0.0000062230483	-0.00021899889
CNA 11173	-0.000058272315	-0.000023160574	-0.0000008035226	0.00002396804	0.00019091708	0.0000008638401	0.000044936132
CNA 11174	-0.000032305772	0.000085070074	-0.0000028117959	-0.000974008	-0.000398654	-0.0000037702168	0.00015707947
CNA 11176	-0.000033373115	0.00007950646	0.000004747801	-0.000015711114	-0.00058639125	0.000004435266	0.00008652094
CNA 11177	-0.000009415976	0.000097874705	0.00000497388	0.000055377597	0.0009803711	-0.0000014836738	0.000060646977
CNA 11178	-0.00004902644	-0.000043551365	-0.0000026078421	-0.00055814616	-0.0007820696	-0.0000023957193	-0.00026927923
CNA 11179	-0.00012019416	0.00014413637	-0.0000070897167	0.0003746684	-0.001595985	0.00000073238704	-0.00011232255
CNA 1118	0.000025202322	-0.00009140864	-0.0000007476553	0.000076560544	-0.0008715874	0.0000019280462	0.00009409093
CNA 11180	-0.00011332624	0.000006440243	0.00000021575939	0.0011154874	-0.0019106684	-0.000008175357	-0.0003027604
CNA 11181	-0.000059647784	-0.000054883483	-0.0000022482704	0.00063689746	-0.00015772771	0.000002174601	0.0003266921
CNA 11182	0.00003220456	0.0000023272137	-0.00000009411714	-0.00047819427	-0.000072654795	0.0000016752082	0.000038938422
CNA 11183	-0.000010605208	0.000024183606	-0.000009471955	-0.0005302566	-0.00047148243	-0.0000082554725	0.0004020463
CNA 11184	-0.00006748124	-0.000037539055	0.0000009567746	-0.000302235	-0.00034325614	-0.0000046981822	-0.00002394023
CNA 11185	-0.000013619021	0.00016770003	0.0000040542673	0.0016983489	0.001393562	0.000015957696	0.00072013313
CNA 11186	-0.00007170987	-0.000029109062	-0.0000039350866	-0.0005579058	-0.0012039685	-0.0000043174527	-0.0003847199
CNA 11187	0.00009219175	0.00008206603	0.00000057775026	0.00015469782	0.0011011454	-0.00000087720156	-0.00006302676
CNA 11188	-0.00007227298	0.00005803963	0.0000039887145	0.00015355054	-0.00014055686	0.0000030569136	0.000025081828
CNA 11189	-0.000067311295	0.00006143281	0.00000013314381	0.0002381959	0.00006967774	-0.000006174524	-0.000073362484
CNA 1119	-0.00002377705	-0.000021070078	0.0000040019745	0.00038175506	-0.00010470355	0.000012488525	0.00026998812
CNA 11190	0.000031844018	-0.000027673865	0.000031897733	0.0002128687	0.0025406384	-0.0000040041805	0.0005544735
CNA 11191	0.0000068972995	-0.0000022687245	-0.0000054692746	-0.0005678852	-0.0014197924	-0.0000040768887	0.000017110819
CNA 11193	-0.000057552716	-0.00006659969	-0.000019301015	-0.00032595583	-0.0011052968	0.000004695357	-0.0002759964
CNA 11194	-0.00013535822	-0.000030260764	-0.000001755368	0.000015660813	0.00056123466	-0.00001627342	0.0002957861
CNA 11196	-0.00007868699	0.000091854636	0.00000012072192	-0.0006667175	-0.0007564931	-0.0000063290045	0.00021326494
CNA 11197	-0.0000019433032	-0.0002240087	-0.0000007631474	0.00007480107	-0.00052792317	0.00000085879867	0.0003679204
CNA 11198	-0.000014473766	-0.000016205518	-0.00000068117293	0.000020382697	0.0005498265	-0.000004134317	-0.000028064982
CNA 11199	-0.00001239568	0.000048500227	-0.0000008217529	0.0005159875	0.00046271586	0.0000061169358	-0.000052644737
CNA 112	0.000032041433	0.000073676456	0.00000818704	-0.000368073	0.0009437499	0.000004258056	0.00015380957
CNA 1120	-0.000033336375	-0.00017757095	-0.000026848164	0.00013814401	0.0001844767	-0.000014684072	0.00006988859
CNA 11200	-0.000012350109	-0.00007162343	-0.00000003526531	-0.0000980925	0.0004132172	-0.000005270993	-0.000113278664
CNA 11201	0.000056035504	-0.000014249496	0.000010836322	-0.00032280912	0.0020312306	-0.0000025875474	0.00024527538
CNA 11202	-0.00013256396	-0.000015392461	0.0000001959623	-0.00047826284	-0.00096196646	-0.0000013483069	0.00019304774
CNA 11212	-0.000028723705	0.00005238254	-0.0000148962245	-0.000037626785	-0.002569256	0.0000015014608	0.00013918699
CNA 11213	0.00013453247	0.00000061920025	0.0000064245733	-0.00025297483	-0.00014458521	0.0000019266654	0.00035350726
CNA 11214	0.00000986907	0.00000079443015	-0.000000025426269	-0.000026481528	-0.0005515564	-0.0000008615852	0.00006749687
CNA 11215	0.000047951846	-0.000041092644	-0.0000019262677	0.0005455083	-0.0010300266	0.000016065269	0.00044658917
CNA 11216	-0.00004191977	-0.0000012901708	-0.0000012883113	-0.00007339595	0.00006138529	-0.0000011767698	-0.0002920359
CNA 11217	0.000043410557	0.00009432768	0.0000011969711	-0.000080126505	0.00002512662	-0.0000011842598	0.00024893766
CNA 11218	-0.00006928825	0.000024690231	-0.0000002527567	0.00048712417	-0.0013482503	-0.0000010344189	0.00015583368
CNA 11219	0.000013426849	-0.00016291415	-0.000010426303	-0.0006573936	0.00011344937	-0.00004043845	-0.000082188126
CNA 1122	0.00006473157	-0.00001740986	-0.000006933449	0.0010469665	-0.00015776364	0.0000057339216	-0.00003501419
CNA 11221	-0.00002167025	0.000046540248	-0.00000017664708	0.00021307502	0.00046272055	0.0000014448068	-0.00010374903
CNA 11222	-0.00004675138	0.000046044308	-0.000002007683	-0.000012034864	-0.001843014	-0.000008609256	0.00005053805
CNA 11223	0.00014019027	-0.00012391795	0.00016205023	0.00016012025	0.00020879392	0.000008908033	0.0007195722
CNA 11224	0.00006233331	0.00007451263	0.0000042683478	-0.0006470064	-0.00050110294	-0.0000018131983	0.00032243767
CNA 11227	-0.000014449661	-0.000032091804	-0.0000002021443	0.00010758774	-0.00019727623	-0.0000050543995	-0.000050598115
CNA 11228	-0.0001016691	0.00007599298	-0.000028682149	-0.000109089386	-0.0029837447	0.0000024560343	-0.00006993395
CNA 11231	0.000018078334	-0.00013468388	-0.0000005958819	-0.0011623754	-0.0012646256	-0.000007236072	0.00013782251
CNA 11232	0.00009446109	-0.00015011763	-0.0000015611441	0.00063998427	0.00043162104	-0.000017831633	0.0001670868
CNA 11234	-0.00003417281	0.000006154507	0.0000034870593	0.00048134118	0.000091667025	0.0000010845612	0.0005277679
CNA 11235	0.00006281461	0.000010744444	0.000008779374	-0.00008692716	0.0007668879	0.000005936965	-0.00031056663
CNA 11236	0.000058980702	0.00010407947	-0.0000029757039	-0.00028815668	-0.00044012943	-0.0000051697634	-0.00010319744
CNA 11237	-0.00019873251	0.00001090527	0.00000034773296	-0.0005414878	-0.0024880858	0.00000017939007	-0.00009044019
CNA 112398	-0.000059787122	0.000010291278	-0.0000010168976	-0.00022458262	-0.0007291355	-0.0000083027535	0.00024246938
CNA 112399	0.0000017930894	-0.000019035871	0.0000063354987	-0.0013115116	0.0019073791	0.0000031854956	0.00009368269
CNA 1124	-0.00007154928	0.00009475332	-0.0000071483873	0.0014202021	0.0013132169	0.0000026095163	0.00088220654
CNA 11240	0.00015117305	0.000010203562	0.000009164909	0.0017589233	0.00019433998	-0.0000050888953	0.00017141615
CNA 112401	-0.000062028215	-0.00001719832	0.0000014781115	-0.00052532746	-0.0004251763	-0.0000025193244	-0.00026357296
CNA 11243	-0.000003841846	0.00016401547	0.0000001897267	-0.0008795573	0.00093727733	0.000005060066	0.000012123108
CNA 11244	0.000086220876	0.000037655	-0.00002461652	-0.000035538444	-0.0006170206	0.0000030385897	0.00024951558
CNA 11245	0.00004580513	0.000050597475	0.000003823437	-0.00010753956	0.0006704318	0.0000046837927	0.00007242835
CNA 112464	0.000021141279	0.000006249908	0.0000013308951	0.00015463306	-0.0001455232	0.000011503801	-0.0002514326
CNA 11247	-0.000032959077	-0.00007345826	0.0000004030966	0.00023818949	-0.00017263465	0.000006829794	0.00033098258
CNA 112476	0.000041048264	0.000035244582	-0.0000041290687	-0.00015479061	-0.0007831002	0.0000019944805	0.000019616808
CNA 112479	-0.00005243818	0.000077987555	-0.00000084093546	0.0003429326	0.00012846431	0.00000071558844	0.00011455307
CNA 11248	0.0000007760306	0.000020097275	-0.0000019569745	-0.00013985603	0.00015933972	0.00000047841644	-0.000083006635
CNA 112483	0.000007596402	-0.00009963916	-0.0000045244174	-0.00044869186	0.0019766244	-0.000000625218	-0.00024544465
CNA 112487	-0.00007216882	-0.000020147667	-0.0000015953998	-0.00042839887	0.0010979993	-0.0000014883777	-0.00013475005
CNA 11249	-0.000022942815	0.0000028337533	0.00000020527591	-0.0002007702	-0.000058041744	0.0000020394423	0.00024196281
CNA 112495	0.000055159628	-0.00009340425	-0.000001576829	-0.00038915063	-0.0005679748	-0.0000060036227	-0.000579574
CNA 11250	-0.00004146985	-0.000014367659	0.00000027989077	0.00019707446	0.00034612083	-0.0000021354208	-0.0001252252
CNA 11251	-0.000045406516	0.000007496404	0.000006102972	0.00018153166	0.00002485197	0.0000018497805	0.00034938296
CNA 11252	-0.00004977686	-0.00008403204	-0.000006048276	0.000049876966	-0.0023445217	-0.000018352754	-0.000055012682
CNA 11253	0.000012770479	-0.00003401332	0.0000060008333	-0.000583309	0.0003798027	0.00000003005065	-0.00013132505
CNA 11255	-0.000051648178	0.000113408394	0.0000012571561	-0.0005881938	-0.000108911176	0.0000107625965	0.00040962247
CNA 11257	-0.00012205119	0.00011628195	0.0000020139144	0.0004732668	-0.002195684	-0.0000030220247	0.00026075848
CNA 112574	-0.000052363055	0.00003954221	-0.0000016365888	-0.0003948544	-0.00008241922	-0.0000034705301	-0.0001571823
CNA 11258	0.00003744178	-0.00007149312	-0.0000009989099	0.00012281226	-0.0021006672	-0.0000021985868	-0.00020360062
CNA 11259	-0.00006085421	0.00011641937	0.0000010270808	0.00016454318	-0.00077585183	0.000004981657	-0.00003213586
CNA 112597	0.00026964358	0.000060836064	0.000025610145	0.000026836244	0.0018290811	0.0000032149753	-0.00020150232
CNA 11260	-0.000023989554	-0.00013908658	-0.0000017225138	-0.00038781154	-0.0007870857	-0.000000567923	0.00013817011
CNA 112609	0.00003103697	-0.00013537492	0.0000052020796	-0.0007246786	0.000035076486	-0.0000066365246	0.000020099375
CNA 112611	0.00002907836	-0.00005119209	0.00000075621534	-0.000082420716	0.00032183653	-0.000009588675	-0.0003954004
CNA 112616	-0.00002928555	0.000033281245	0.00004714772	0.00043178574	0.0020483425	-0.000005812485	0.0005799831
CNA 11262	-0.000054677435	0.000046429504	0.00000066303414	0.00012965244	-0.00024608357	0.0000006669461	0.00007010281
CNA 11264	0.00003595941	0.000052023694	0.000004596986	-0.000911746	0.00034332444	-0.000009747322	0.0008124124
CNA 11266	-0.00004289548	-0.00009357243	0.00004131032	-0.00012302899	-0.00029998308	0.0000014695376	-0.00013585524
CNA 11267	0.00000049524857	-0.0000681042	0.000010331462	0.000082788516	0.000121860976	-0.000004230812	-0.000079834965
CNA 11269	0.00006687711	0.000075049604	-0.0000145453	-0.000070435904	0.00077115034	0.0000010235508	0.00014431543
CNA 11270	-0.000009173202	0.000023806952	0.0000040583427	-0.00044427553	0.0008900005	-0.00000050447386	-0.00017364862
CNA 112703	-0.000082599894	0.000011379232	0.0000040036252	-0.00014853898	-0.00030659593	-0.0000037254442	0.00002161232
CNA 11272	0.000059862297	-0.000019447796	-0.0000084895955	-0.00004768746	0.0011707614	-0.00000749494	-0.0001455164
CNA 112724	-0.00009954797	0.00003895032	0.0000017139258	-0.000034357105	0.0000715535	-0.0000021492292	0.00006193081
CNA 11273	-0.000012622624	0.000011191869	-0.0000007773157	-0.000021613667	-0.0008013974	-0.000001920089	0.000033355318
CNA 11274	-0.00003273839	-0.000018217741	-0.000028066384	-0.00087376003	-0.00048803486	-0.000006075685	-0.000568787
CNA 112744	-0.00007121431	-0.0000565639	-0.000011978587	0.0002337591	-0.0006200725	0.0000032829842	0.0000027923156
CNA 11275	0.0000303179	0.000039728267	-0.000000024477098	0.00022315247	0.0004089157	0.000008385026	-0.0002537308
CNA 112752	-0.000057955214	-0.000009278675	-0.0000001684922	-0.00023826714	-0.0006031925	0.000002614756	0.0003735941
CNA 112755	-0.000020748632	0.00008515588	-0.000001086595	0.00081792416	-0.000063589825	0.0000030500987	-0.000069104295
CNA 11276	0.000020410078	0.000049841907	0.0000018994355	0.00024727097	0.0001758302	-0.0000005881836	-0.000019270055
CNA 11277	-0.00006972637	-0.0000730741	0.0000007942764	0.00046753426	-0.0012176036	0.0000043096097	0.00005823634
CNA 112770	0.000014402174	0.00016168169	0.0000006431252	-0.00063420355	0.0011656913	0.0000086035425	-0.000109788925
CNA 11278	0.00010721573	0.000020025147	-0.0000069686093	-0.00041980032	0.0011357149	0.0000060869393	-0.0001947383
CNA 1128	-0.000039541468	0.000037583955	-0.0000011069582	0.00020556957	0.000027344542	0.0000057217867	-0.00002750216
CNA 11280	-0.000020053383	0.000047284568	0.0000069879707	0.0006869284	0.0011861093	0.0000045406914	0.00025154094
CNA 11281	-0.000045357156	0.00012226721	0.00000040633023	0.0013334451	0.0015504435	0.000010214875	0.00084145146
CNA 112812	-0.00019408857	0.000014917466	-0.0000042956945	-0.00034169987	0.000047715148	-0.000008406391	-0.00022702747
CNA 112817	-0.00016645846	-0.000035896603	-0.0000015421103	-0.00034361897	-0.00014210008	-0.000005624954	-0.000016200185
CNA 11282	-0.0000073113715	0.00003396884	0.0000045311153	0.00022806249	-0.00010858053	-0.0000035569617	-0.00010086402
CNA 11283	-0.00020596161	0.00012129775	-0.0000003015848	-0.00040052304	-0.0013115039	-0.0000031239392	-0.000060396673
CNA 11284	-0.000074627125	0.000011734152	0.000061260216	-0.0004887009	-0.00039466505	-0.000004645442	-0.00016378294
CNA 112840	-0.00003643105	0.000007221122	-0.0000032711168	-0.00030230285	-0.0008901804	-0.0000074873565	0.00001543405
CNA 112849	-0.000011453366	-0.000028528622	-0.0000001303553	0.0009995411	-0.0010948603	-0.0000031126735	0.000016823984
CNA 11285	-0.000014189905	0.000029078392	-0.000001601839	0.00047621742	-0.0009959702	-0.000007951846	-0.000052210744
CNA 112858	-0.000022874063	0.00007237865	0.0000005010535	0.0013439824	0.0007885774	-0.000015580245	0.0000869803
CNA 112869	-0.000024512736	0.000041504845	-0.0000012302197	0.0004055071	-0.0009729935	0.00000070056313	0.00003488691
CNA 112885	-0.000012406012	-0.00008607977	-0.000004794331	-0.00042825678	-0.0021148238	-0.000014516077	-0.0000218024
CNA 1129	-0.000121720564	-0.000057559067	-0.000002314424	-0.0008623478	-0.0002509109	-0.000002510026	-0.00008567439
CNA 112936	-0.00018388974	-0.000056165678	0.0000012932998	0.000003058087	0.0013127375	0.0000048861552	0.00019316403
CNA 112937	-0.00016957977	0.000029837265	0.00000011439863	0.000074283875	0.0013127363	0.0000014621266	0.00021771906
CNA 112939	-0.00016328733	-0.000014347317	-0.0000015145492	-0.0001413927	0.00039821837	-0.0000039044417	0.00015651392
CNA 112942	0.000047958594	0.000023545523	0.0000074561754	-0.00060906395	0.00012829053	0.000001392871	-0.000055062843
CNA 112950	-0.000051089195	-0.000021416425	0.000005943794	0.000013374306	-0.0003036776	0.000005248909	0.0001751827
CNA 112970	-0.000062742896	-0.000081110826	0.000011183356	0.00016641367	-0.0005753296	0.0000024124188	0.00029310145
CNA 113	0.0000443496	-0.00007134252	-0.0000020881057	0.0003853565	-0.001777931	-0.0000058690757	-0.00013031272
CNA 1130	0.000051859628	-0.000005592545	-0.0000023324426	0.0006713475	0.0012769679	-0.0000020796258	0.00022601274
CNA 113000	-0.000022156291	-0.00003822561	-0.000018861005	0.0002092456	-0.00046553925	-0.000005629669	0.00004159564
CNA 113026	-0.000016824712	-0.000008736528	-0.000187065	0.00038422173	-0.0005926244	-0.0000028835436	-0.000030054589
CNA 11309	-0.000065764165	0.00005438257	0.0000019426932	-0.00043745444	0.000019882196	0.0000065902573	0.0001950268
CNA 113091	-0.000060281112	0.0000590113	0.0000014352315	-0.0003584015	-0.00009120691	-0.000007620186	-0.000017601182
CNA 1131	0.000068799214	0.000012606105	-0.00000306802	0.00061555114	-0.00009101074	0.000010203093	-0.00023214775
CNA 11311	-0.000033397228	0.00006792858	-0.0000010099212	0.00028151914	0.00017866299	0.000017219963	-0.000060422044
CNA 113115	-0.000032233063	-0.00010146389	-0.000001449058	-0.0004753082	-0.0011491321	-0.0000038160383	-0.00020644566
CNA 11313	0.00013387375	-0.000058892518	0.000045007375	0.00018930186	-0.00014677811	0.000007183801	0.00042646052
CNA 113130	0.00000067371496	-0.00009004165	0.0000023999633	-0.00011577937	0.0009995919	0.0000115609555	0.000139923
CNA 11314	-0.000049817318	-0.00015973068	0.0000011072156	-0.0001730883	-0.00023782045	-0.00000082687524	-0.00019185594
CNA 113146	-0.000054760654	0.00003342725	-0.0000010936618	0.0002744348	-0.00010145893	-0.00000034397834	0.00017513536
CNA 11315	0.00024813612	0.00010294571	0.000032519	0.00121225	0.0012613977	0.0000037411746	0.0006544839
CNA 113157	-0.000041594685	0.00007054767	0.000009125388	0.00035941912	-0.00036754215	0.000003718868	0.000027384458
CNA 11316	-0.0001816444	0.00006657008	-0.00000065411325	0.00012031563	0.00012315021	0.00000020763278	0.00015408284
CNA 11317	0.000019273039	0.00008565952	0.0000016603432	0.00015153037	0.00035142666	-0.000010640209	0.00013627998
CNA 113174	-0.000035855006	-0.000024306266	0.000010729192	-0.00003998575	0.00020875818	0.0000036316562	0.00022651351
CNA 113177	-0.00006659181	-0.000064280015	0.0000017802225	0.00012964463	-0.00001639948	0.000009210976	0.00011779852
CNA 113178	-0.000060190992	-0.000052909618	0.000013474741	0.0002812738	0.00009514041	0.0000044442017	0.000108642256
CNA 113179	-0.00003897653	-0.00007531516	0.0000016744186	0.00050734176	0.0000951388	0.000003906836	-0.000010589746
CNA 11318	-0.00002204499	-0.000009247047	0.00000056595695	-0.000570309	-0.000112958405	0.0000042255424	0.00013299537
CNA 113189	0.00004245923	0.00012154486	0.0000030817594	0.00039572563	0.00065342017	0.00000404121	0.00023722062
CNA 11319	-0.00007206124	0.000043376178	-0.000008402641	-0.0005978889	-0.00025612162	0.000005462409	-0.0003483983
CNA 1132	-0.00003668627	0.000060627746	-0.00000041919645	-0.00029512818	-0.0002508523	-0.0000034315538	0.00003528081
CNA 11320	0.000021186523	0.000019926347	0.000004607132	0.00022823589	-0.00011034969	-0.0000007975549	0.000052133862
CNA 113201	-0.000009422179	0.000022100076	0.000026894528	0.0006031027	0.0013838914	0.0000019863749	0.000049636164
CNA 11321	0.000091857466	-0.000049117654	0.0000065128706	0.0002601282	-0.00013315039	0.00000039671366	-0.000024897703
CNA 11322	0.000069187554	-0.000036874786	0.0000028634736	0.00010481058	0.0010550891	0.0000017095457	0.00010102766
CNA 113220	0.00007619422	-0.00008189816	0.00009111538	0.00010320301	-0.00067690277	-0.0000025735592	-0.0002519648
CNA 113235	0.000024958019	-0.000052585387	0.000003128479	-0.00006863204	-0.0005525228	-0.0000044392204	-0.00015821769
CNA 113246	0.0000030374556	-0.0001297758	-0.000009483255	0.0010542861	0.00089014054	-0.0000069305293	0.000101740145
CNA 11325	0.00006964725	0.0000034472505	-0.000012150409	-0.00040994026	-0.00032982725	-0.000009203558	0.00009240652
CNA 113251	0.00011686176	0.000009589011	0.000023271685	0.0000983948	0.0009546701	0.000006766667	0.00030222518
CNA 113263	-0.000099384226	0.00014553196	0.00000076210165	0.0020645638	-0.0014875707	-0.0000023388313	0.00011665113
CNA 113277	-0.000014338493	0.000048479633	0.000047448957	0.00049653894	0.0008317872	-0.0000028178888	0.000039898758
CNA 113278	-0.00010810235	-0.00007319249	-0.0000023733098	0.00029739496	-0.0014621727	-0.000011740356	0.000043571556
CNA 11328	-0.000017159859	0.00000427282	-0.0000058854507	0.00073941017	0.00035345167	0.000006952222	0.00062214624
CNA 11329	-0.00005071352	-0.000040017512	-0.0000015761317	-0.000016996442	-0.000030743115	-0.00000038712227	0.00012865817
CNA 1133	-0.0000027639942	0.000062553845	0.000002696947	-0.00015815797	0.00017640785	0.0000031592297	0.000085303975
CNA 11330	0.000107563545	0.00014214644	0.000045978297	0.00091916963	0.0001870228	-0.000010120095	0.000498006
CNA 11331	-0.0000090021485	0.0001367041	-0.0000012309047	0.00040048646	0.0009130847	-0.00000018050771	0.000057843645
CNA 11332	0.00022983833	0.00012614635	0.000008134672	0.001299192	0.0022168618	0.00001963186	0.0005634537
CNA 11333	-0.00011336284	0.000070661285	0.0000028273205	-0.00009534474	0.00042586288	0.000008274391	0.0003083118
CNA 11334	-0.00007479464	-0.00012385559	-0.0000005766948	0.0003845551	-0.0012039697	-0.000004007896	-0.00022381057
CNA 11335	-0.00007902018	0.0001430893	0.00000079075227	0.0006059094	0.00030534752	0.000009179772	0.0006217822
CNA 11336	0.000007424892	0.00016866127	0.000007267593	-0.00045720016	0.0000125757515	0.0000032261114	0.00022668639
CNA 11337	-0.000048935348	-0.000063134816	-0.000000053536304	0.00072746613	0.0010881929	-0.0000069046364	-0.00026049756
CNA 11338	-0.000057351244	-0.00003992619	0.000003110873	-0.0004544899	-0.00034270022	-0.0000020179996	-0.00023029411
CNA 11339	0.000043068663	0.00008046573	0.000002015567	0.00005806573	0.0009920767	-0.00000028042984	0.000052686646
CNA 11340	-0.00019603207	-0.0001156187	-0.00000904985	0.00038521088	-0.00057486823	0.00000011636309	-0.0002018529
CNA 113402	0.000039708095	-0.000046510766	-0.0000011296877	-0.0005522521	0.0003946484	-0.00000852118	0.000017937386
CNA 11341	0.00005915618	-0.000051516497	-0.000001428579	-0.00034475434	0.0002376456	0.000006292314	-0.00039271513
CNA 11342	0.000004437757	-0.00018003055	-0.00000079822746	-0.00096989586	0.00086512364	0.0000010156384	0.0001005752
CNA 11343	-0.000051181938	0.0000008884872	-0.00000076520877	0.000037230966	-0.0005907397	-0.0000068432046	0.00009753772
CNA 11344	-0.000079090234	-0.000026891157	0.00000031776528	0.00003613141	-0.00009886668	-0.0000010381738	0.00011450865
CNA 113444	-0.0000016840916	0.000081243146	0.0000029146	0.0005061746	0.0018166937	0.000006147653	0.00018981547
CNA 11345	0.000039971863	0.00003316042	0.00000024236158	-0.00031228905	0.0011332296	-0.0000017511744	0.000091500544
CNA 113452	0.00008608113	0.000013549173	0.0000045497636	0.00027486513	0.0004885401	0.000006909002	0.00031305276
CNA 11346	-0.00010053747	0.00005380415	-0.000005340874	0.00069660315	-0.00020857784	-0.0000038027515	-0.00041755856
CNA 1135	-0.00008391639	-0.00015410357	-0.000016190685	0.0005111271	-0.00025767583	-0.000012335239	-0.00026076805
CNA 113510	0.000051310417	0.000048044894	0.0000048187117	-0.00029271658	0.00044373045	0.0000102818	-0.000034578476
CNA 113540	0.000043011445	-0.00004145584	-0.0000007392799	0.00042082297	0.0001413231	0.0000043035393	0.00005499283
CNA 1136	-0.00005595298	-0.0000682706	-0.0000002285512	-0.0005012525	0.00035158827	0.00000014717376	-0.0001835469
CNA 113612	0.00009043091	0.00015671203	0.0000013359864	-0.0006544428	0.0012457918	0.0000052368987	0.00024783734
CNA 113622	-0.00011897506	0.00008397208	-0.000009925244	-0.0000029814626	0.00050376356	-0.0000058313994	-0.0001415285
CNA 113655	0.00016540493	0.000009147872	-0.0000016841325	0.00012368818	-0.00004234782	0.000012934169	-0.000014763301
CNA 1137	-0.00009048903	0.000060567683	0.0000015258995	0.0010716126	0.00007587555	-0.00000026701883	-0.00020884801
CNA 113730	-0.0000023551333	0.000034868084	-0.000004331306	-0.00033960774	0.00029659717	-0.000008058817	-0.00023390375
CNA 113746	0.000082772734	0.000097816934	0.0000008542086	0.00064628967	0.0009662648	-0.0000009028117	0.00014798643
CNA 113763	-0.00005879074	-0.00003635686	-0.0000020590442	0.00081702374	0.00045885117	-0.00000075276694	0.00010820329
CNA 113791	0.000010582312	-0.000110443936	-0.000000029858974	-0.00039614222	0.0010407247	0.0000030939327	-0.00024824444
CNA 1138	-0.000060914743	-0.00004673631	-0.00000080138955	0.00029126517	0.0003515876	-0.00000086736685	0.000040389587
CNA 113802	-0.00009594744	0.000009052952	0.000009235406	0.00016579345	-0.0005961728	0.0000055353153	0.000092659706
CNA 113828	0.000010480608	0.000078950296	-0.000013326961	-0.00012919703	-0.00083512714	-0.000005262752	-0.0002672885
CNA 113829	0.000038241873	-0.0000040818054	-0.000010905514	-0.00010937766	-0.0006821883	-0.000002415488	-0.00040506187
CNA 113835	-0.000103592065	0.00006395106	-0.0000000782509	-0.0010061036	-0.001319703	-0.0000012877733	-0.000009947043
CNA 113878	-0.00006650022	0.000051038158	0.000014028154	-0.0000053082595	0.0004951383	0.000018559624	0.00068214466
CNA 1139	0.00003167841	0.000048601607	0.0000027856918	-0.00007655388	0.00068061944	0.000008159607	-0.00024234243
CNA 114	0.000088227396	0.00006440682	-0.0000015504486	-0.0018788229	-0.0003268458	0.0000014136683	-0.00025469015
CNA 1140	-0.0000012717959	-0.000116440395	0.00000069018733	-0.0010229765	0.0015219579	-0.000006334191	-0.00064057
CNA 114026	-0.000009708331	-0.00014233695	0.0000016932433	-0.0003769638	0.0007901328	-0.000002366603	-0.000021893738
CNA 114034	-0.0001004071	-0.000086233624	-0.00000040670042	0.0002376255	-0.000080603524	-0.000002877315	0.000031221498
CNA 114036	0.00012367967	0.000039312912	-0.000007259629	0.00025262774	0.00056035316	-0.000007801651	0.00014300297
CNA 114038	0.00018748615	-0.00006466093	-0.00000019347955	0.00014797132	0.0012154855	0.0000039771103	-0.00035513352
CNA 114041	0.000018894476	0.000041162082	-0.000002427509	-0.00042829863	-0.0013877137	-0.0000041594158	0.0003467395
CNA 114043	0.00022337811	0.000047761347	0.0000026876464	-0.00038309835	0.00207936	-0.0000010200491	0.00016387079
CNA 114044	0.00009256124	0.000014032175	-0.000006675739	0.00029579975	0.00013471584	-0.0000001392911	0.00026885263
CNA 114049	-0.00007408923	0.000028138178	0.000015158507	-0.0011576718	0.0013822386	-0.0000004663569	0.00045076586
CNA 114088	0.000029562429	0.00009150871	-0.00000052016463	-0.00009443436	-0.0008628069	0.00000029284757	-0.00003092362
CNA 1141	-0.000037572787	0.000014510215	0.0000021082674	0.00010690423	0.001020107	0.0000032884677	0.00015997108
CNA 114112	-0.00002293822	-0.000017830698	-0.0000018846736	-0.00057997444	-0.0011868948	-0.0000020462571	0.000202112
CNA 114131	-0.00007649201	0.00006169173	-0.0000005299947	-0.00046966868	-0.00030772304	0.00000018036859	-0.00004923904
CNA 114132	-0.00008847242	-0.0000648833	0.0000009406754	-0.0008547993	-0.00032535088	-0.0000052425366	-0.00021594025
CNA 114134	0.00006562441	-0.000025550857	0.0000023101531	-0.0008815754	0.0009790735	0.000011389026	-0.000010946096
CNA 1142	0.00013726343	-0.000007906372	-0.0000016140632	-0.00058556616	-0.0006548567	-0.0000049978053	-0.00007886338
CNA 114294	0.0000020976934	-0.000005960807	0.0000010631127	-0.000051023315	0.00004780609	-0.00000094568725	0.00020677467
CNA 114299	0.00006362959	-0.0001388776	0.00000043329783	-0.0006619239	0.00002770792	-0.0000025150034	0.00015564289
CNA 1143	-0.000056181863	-0.00004594833	-0.0000022290078	-0.00007650768	0.0003515888	0.0000056208924	0.0002206982
CNA 114327	-0.00009042419	0.0000044479393	-0.000013048248	0.0001780275	-0.00060888677	-0.0000011763374	-0.00023119146
CNA 114336	-0.000061828636	-0.00018909614	0.0000027454219	0.00037798545	-0.00008876459	-0.0000026522628	-0.00015863548
CNA 1144	-0.0000473082	-0.00005567898	0.000007155503	-0.000044292356	-0.000282278	-0.000005721326	-0.000074993026
CNA 1145	-0.000050478317	-0.00006593192	-0.0000033278375	0.00016301598	-0.00014142481	-0.0000014568567	-0.00030556993
CNA 114548	0.000027044995	0.000046747504	-0.000002738975	0.00048058145	-0.00033060703	-0.0000041382364	-0.00023771846
CNA 114569	0.000054866403	-0.0000262922	-0.000065516215	-0.0010644429	0.00029947952	0.000016505628	-0.0001941891
CNA 114571	-0.000031180873	0.000034079643	-0.00000005118704	0.00019536041	-0.000008868446	0.0000033132335	-0.000015992857
CNA 114599	-0.00006982397	0.000007667373	0.000003345532	0.00049874245	0.0003943701	0.000005914718	0.000023636727
CNA 1146	-0.000053439264	-0.000043395212	0.0000029668176	0.00030823532	-0.0002822792	-0.0000022694915	-0.00010165821
CNA 114609	-0.0001820238	0.00004713857	-0.0000004987764	0.00003451382	0.0013047273	0.000007454435	0.00020635608
CNA 114614	0.0000573903	-0.0000006752665	0.00000029328865	-0.0011144164	0.00038034597	-0.0000007090667	-0.000008298245
CNA 114625	-0.000068010406	0.000009195978	0.0000011760737	-0.000079062316	-0.00065822114	0.0000047116773	-0.00004247655
CNA 114659	0.00004319709	-0.00008776759	0.0000011384874	-0.0001759506	0.000085610234	-0.000007426237	-0.000083548206
CNA 1147	-0.000048462174	-0.000010651227	0.0000052577907	-0.0009495596	-0.0005709306	-0.0000057570837	-0.00040651482
CNA 114757	0.000013179548	-0.0002024189	0.000011632484	0.00024932018	0.00082007766	-0.000009942547	-0.000024346553
CNA 114769	0.0000017303054	0.000025015683	-0.000006561306	-0.00024834124	-0.0010905386	-0.00000014165046	0.00026309103
CNA 114770	-0.00020495933	-0.000045678065	-0.0000037484674	-0.0006026646	-0.0015280296	-0.00000066786015	-0.0005220502
CNA 114771	-0.000039372753	-0.000044836503	-0.000003426609	-0.00017453621	0.00055995805	-0.0000031588472	-0.000032026084
CNA 114780	-0.00006292174	-0.000050299863	-0.00000021160544	-0.00047609987	0.00069210964	-0.00000421686	0.00011374428
CNA 114781	-0.000067536406	-0.000059097263	-0.000011925177	-0.00043944316	0.00030037828	-0.0000048979578	-0.000080128295
CNA 114783	-0.000053976368	-0.000047874702	0.0000046301325	-0.00023736776	0.00011566799	-0.000004102553	-0.0000632258
CNA 114784	0.000044149045	0.000007610856	0.000003090871	0.0004599107	0.0005199219	0.0000018814105	0.00008220971
CNA 114785	-0.00003009191	-0.0000429405	0.000001240711	-0.0001765999	0.0008784698	-0.00000014930463	-0.000027275664
CNA 114786	-0.00001506625	0.00008246724	0.00001070637	0.00011979827	-0.000077018936	0.0000012089757	-0.00030769667
CNA 114787	-0.00009840292	0.000008196653	-0.0000007517699	0.00015890748	-0.0011051003	-0.0000049366304	-0.0005046936
CNA 114788	0.000028041708	-0.00025255917	-0.000007866434	0.00057183293	-0.0003180323	0.0000007636245	-0.00043408957
CNA 114789	0.00004363558	0.000014055391	0.0000035381595	-0.00007838016	0.0013307384	0.0000033471433	0.0003626166
CNA 114790	-0.000079667465	-0.0000097055845	-0.00000005955458	0.00031838642	-0.00020058647	-0.0000035529235	-0.00009541845
CNA 114791	-0.000011208063	-0.0000003970472	0.000038176833	0.00020318065	-0.000833882	0.0000058518854	-0.000030445755
CNA 114792	-0.000057506342	-0.000026613447	-0.0000032120554	-0.00032437927	-0.001801616	-0.000016227743	0.000017018343
CNA 114793	-0.0000012787121	0.000018124343	-0.00000025149743	0.0003492865	-0.00046750804	-0.000003481577	-0.000109967696
CNA 114794	0.000006869959	-0.00000957858	-0.00001198159	-0.00016849276	0.00013344717	-0.000010347804	-0.0002519804
CNA 114795	0.000065647786	-0.00005636064	-0.0000018798329	0.00034805454	0.00036787873	0.000002405991	0.000109751265
CNA 114798	-0.000076689044	-0.00014232082	-0.00000290682	0.00005707351	-0.0014839524	-0.0000015733839	-0.000022488708
CNA 114799	-0.000101720936	0.000020531623	-0.000016980737	-0.00094803085	-0.004380333	-0.000009762143	0.00012953918
CNA 114800	0.000034926932	-0.000032372125	0.000004268145	-0.00014760206	0.00021718208	-0.00000023687878	-0.00002725831
CNA 114801	-0.000018048255	-0.0000066907396	-0.0000021117712	-0.00038860747	0.00045287513	-0.000007754976	-0.00008017026
CNA 114803	-0.000065378845	0.000040591927	0.0000017532653	0.0005326074	-0.00026759302	-0.0000014110805	0.000036696718
CNA 114804	0.00001336061	-0.00020251398	0.000003952254	0.00007541093	0.0005060196	-0.000012455194	0.00003141701
CNA 114805	-0.00003882929	0.000049552644	-0.00000026840252	-0.000055300592	0.00020101485	-0.0000066203925	-0.000022885552
CNA 114814	-0.0000003196556	-0.0000146208595	-0.0000021680303	0.0009462697	-0.0010330004	0.0000005726666	-0.000035987836
CNA 114815	-0.00013583004	-0.000033335768	-0.000032260126	-0.00065656	-0.0006726556	-0.000004527926	-0.0003809229
CNA 114818	0.0000023353243	-0.000030933737	-0.00000034149892	-0.00054634444	-0.000527199	-0.0000015972405	0.00016766477
CNA 114819	0.00012770505	-0.000079207675	0.0000017599162	0.00038607765	-0.00024609512	-0.00000033537034	0.0004355288
CNA 114821	-0.000023745826	0.00008558719	0.0000007223112	-0.0010945282	0.0011696051	-0.000007139742	-0.00030023357
CNA 114822	0.000091562564	-0.000090902424	-0.0000028729569	0.0004806188	0.00071872195	0.000011439683	0.000011023957
CNA 114823	-0.000075384865	-0.00007444402	0.0000004994617	0.000041528754	0.0008544169	-0.0000048569045	0.000016535383
CNA 114824	0.000010818406	-0.00016739714	-0.0000488536	0.00034121936	-0.0006087803	-0.000017499107	0.00034072698
CNA 114825	-0.00007554981	0.000030131328	0.0000043877103	-0.00029660584	0.0010650272	-0.000004655226	-0.00022858108
CNA 114826	-0.000067519795	-0.000037361155	-0.000026897715	-0.0003633289	-0.0009665412	-0.0000022441843	-0.0004399339
CNA 114827	0.00009972235	0.00011672123	0.0000045786855	0.00064786704	0.000020855095	-0.0000031772151	0.0002360249
CNA 114836	-0.00003116464	0.000018546301	0.0000023814569	0.00091374887	-0.00025124705	0.000007808079	-0.00008690551
CNA 114876	0.000008970068	0.00007956806	0.00000030400153	-0.00047027922	-0.003007796	0.0000048680895	0.000059417154
CNA 114879	0.00011368277	0.000032203705	-0.0000008722003	0.00033534315	0.00040794077	-0.0000036787887	0.000038663366
CNA 114880	-0.000024014103	0.000008700093	0.00000145102	-0.00016473918	0.00014347407	-0.0000010595468	-0.000028046494
CNA 114881	-0.0000035369314	-0.00012461605	-0.0000007449964	-0.00001420784	0.000757437	0.0000031603522	-0.00033483148
CNA 114882	0.00006440575	-0.00005101799	0.0000012535032	-0.00037797802	-0.0001692217	-0.000002648135	0.000014437178
CNA 114883	-0.000044890636	0.00003603724	0.0000021537082	0.0005610649	-0.0007934093	-0.0000020952323	-0.0000654435
CNA 114884	0.000014992134	0.000036300647	0.000011288915	-0.0009854123	0.0015585382	-0.0000061947553	0.00007515016
CNA 114885	-0.000045284032	-0.000020460704	-0.000022094082	-0.000284574	-0.00054967153	-0.00000039749347	-0.00032467494
CNA 114897	0.00006528856	0.00011234498	0.0000027074589	0.0003522587	0.0006045807	-0.000009639366	0.000058170797
CNA 114898	-0.00007308326	-0.000046644716	0.0000008596248	0.0004748621	0.0010083738	-0.0000074523987	-0.00031225802
CNA 114899	-0.00007266695	0.00006376967	0.000022279788	-0.0001411079	0.00020346376	-0.000000457555	0.0000836716
CNA 1149	-0.0000039402657	-0.000049116567	-0.0000011492307	0.0006852671	0.00094103225	0.000003288254	0.000013046453
CNA 114900	-0.00007944354	0.00004181921	0.0000008142809	-0.000019931611	-0.0004757601	-0.000002438143	-0.000052652034
CNA 114902	-0.0001228706	-0.00004963773	-0.0000012908592	-0.00016136513	0.00034139486	0.0000054692773	0.000011019589
CNA 114904	0.00000094064455	-0.00010396898	-0.0000026215107	0.00005219983	0.000524918	-0.000007592683	-0.00009397933
CNA 114905	-0.00006461975	-0.000051385916	-0.000004081523	0.00013350119	-0.00060592213	0.0000008031375	0.00018251738
CNA 114907	0.000072317125	0.0002949625	-0.000018702905	0.0004733055	-0.00047765922	0.000009068333	-0.00010617161
CNA 114908	0.00010673337	0.000024217841	-0.0000027334465	0.00022076696	-0.0010572847	-0.0000033805118	0.000013684532
CNA 114915	-0.000040178347	-0.0000046006144	-0.000006283014	0.00078568497	-0.0010368932	-0.000010283331	-0.00017455821
CNA 114926	0.00018144459	-0.00013940137	-0.0000037016282	0.00004438658	-0.0007958962	-0.0000059538875	-0.00014046792
CNA 114932	-0.00003237509	-0.00006526327	-0.000006217502	0.0010124424	-0.00044139204	-0.0000036961635	-0.000051876286
CNA 114960	-0.00008464638	0.000094875955	-0.00007339918	-0.0002348864	-0.0002807475	-0.0000031766592	-0.00030579884
CNA 114971	-0.00008033224	0.000104791216	-0.0000008262158	0.00018296452	-0.00052518875	0.0000011318575	0.0000995389
CNA 114984	-0.000029961566	-0.000025241421	-0.00000094682866	0.0005427832	0.0006763058	-0.0000005576859	-0.000018236811
CNA 114987	0.00008412661	-0.000062018655	0.0000006200431	-0.00025821055	-0.0008167295	-0.000010467951	-0.00016198194
CNA 114990	-0.00002432423	0.0000074529994	-0.000000638235	-0.00045866746	0.00035384533	-0.0000029109715	-0.000033569948
CNA 114991	0.00007457142	-0.00006228216	0.0000051209086	-0.00030983935	-0.0006769043	-0.0000087058	-0.000015081402
CNA 115	-0.0000072484663	0.000022199749	-0.000006964376	0.00020437916	0.000093981354	-0.0000045321385	-0.00020298152
CNA 115004	0.00004931374	-0.00004221583	0.0000017043931	-0.00094947405	0.0019754716	-0.000006974876	-0.000062732695
CNA 115019	0.000019128756	-0.000040497158	-0.0000031038767	-0.00021113809	-0.00020099936	-0.0000039305733	-0.00037017014
CNA 115024	0.000010102281	-0.000046829413	0.0000027172334	0.0007624639	0.0005386332	0.000002942711	0.0000227004
CNA 115098	-0.00016334193	-0.000036623598	0.0000003621475	-0.00044936637	0.00091619475	0.000005295947	-0.00027593423
CNA 115106	0.000042288662	0.00014883568	0.0000024456722	0.00043728296	0.001612441	0.00001873374	-0.00040910672
CNA 115111	-0.000032853968	0.00007650574	-0.0000030717658	0.00053279405	-0.0003326691	-0.0000041532066	0.00033323446
CNA 115196	-0.00007327446	0.0000345844	0.0000016609036	-0.00040827386	-0.00037849805	0.000011369269	-0.00011944166
CNA 1152	-0.00003342497	0.00010028621	-0.00000046214865	-0.00038720062	0.00058796466	-0.0000068099203	0.00017746094
CNA 115207	0.000092334616	-0.000042577503	-0.000017021193	0.0005194026	-0.00037520667	0.000007759004	-0.00037951724
CNA 115209	-0.00007739396	0.0000511965	0.00000087914384	0.0010774732	-0.00034346772	0.0000021590988	0.0003532424
CNA 115265	0.0000027045971	0.000059177823	0.0000002278147	0.0003747934	-0.00011110772	-0.000013294582	0.0002513599
CNA 115273	0.00007672396	0.000067983434	0.0000018560188	0.0008131853	0.00095523306	-0.000002809708	0.0005876458
CNA 115286	-0.0000287872	-0.00015986228	-0.0000062626755	0.0005174614	0.00036762032	-0.000009681879	0.00017508859
CNA 115290	-0.00007945723	0.00015875485	0.00000349994	-0.00015883204	-0.00093959237	-0.0000060856432	0.00035222966
CNA 115294	-0.0000031852628	0.00010798677	0.0000014430059	-0.000046733177	0.0005095067	0.000011388122	-0.0003021294
CNA 1153	-0.000116607414	-0.000013496764	0.0000017867928	0.00042112244	0.00021797119	0.0000066045923	0.00015425806
CNA 115330	-0.00007043495	0.00021106309	0.000015967333	-0.00016937785	-0.0008862729	0.000014398207	0.0005171721
CNA 115350	-0.000006750645	-0.000035450917	0.00000048663196	0.00019226712	-0.000027695796	0.0000063864686	-0.00010596354
CNA 115352	-0.0000061558317	-0.00002605735	0.0000014192968	0.000070909155	-0.00007244656	0.000011142635	-0.00012241195
CNA 115353	-0.00007570093	0.00002201868	0.000007704692	0.0003319002	-0.0012163415	0.0000033825486	0.000049580427
CNA 115361	0.00000661659	0.00002061157	0.0000035579117	0.0009055725	0.00066994067	0.000009095996	0.00050939183
CNA 115362	0.0000042244405	0.00010012325	0.000021233374	0.0000056827985	0.000539247	0.0000056288536	0.000119523815
CNA 115399	0.00008206898	0.000008053382	0.0015469042	0.000010178972	0.0012093625	0.0000005249282	0.000025861282
CNA 1154	-0.00006563266	0.000020598349	-0.000005076821	-0.0005953719	-0.0006820604	-0.0000011258721	-0.000043251166
CNA 115416	-0.00012587999	0.0003262696	0.0000008954338	0.0006924571	0.0012790266	-0.00000027898457	0.00047212417
CNA 115426	-0.000043706314	-0.00006285633	-0.0000049541654	-0.0007208416	0.0013119418	-0.000004201809	-0.00022795939
CNA 1155	-0.000038413742	-0.000049703824	0.000000912145	-0.00050086423	-0.000021832499	0.0000020145826	-0.00028859812
CNA 115509	-0.000014461383	0.000023901626	-0.000001460541	0.000600759	-0.00024096105	0.0000036096076	-0.000024580726
CNA 115548	-0.000053225824	0.00006262353	-0.000003849227	0.00038737227	0.00025847417	-0.00000036876398	0.00004634987
CNA 115557	-0.000047275906	0.000001750946	0.0000005062817	0.0002367587	0.0008112369	0.0000036221293	0.00019623454
CNA 115560	-0.00006487603	-0.00012016135	0.0000016286122	0.0004175666	0.001312209	-0.000001746719	0.00007052217
CNA 115572	0.00011545858	0.00014269649	0.00002124015	0.00072145916	-0.000058047888	-0.000005490099	0.00080760854
CNA 115584	-0.00010026402	0.000020928144	-0.000005335399	-0.00007811882	-0.00021564448	-0.0000023715993	0.000045504436
CNA 115650	-0.000018013847	-0.00007381548	-0.0000046191076	0.00027016143	-0.0024456852	-0.000009188521	-0.00018644537
CNA 115653	-0.00010672367	-0.00008471839	-0.000004567073	-0.0005007432	0.00058468326	-0.0000056857366	0.000120464465
CNA 115701	0.00004974903	0.000041994932	0.0000018608372	-0.0000089940295	0.0002624209	0.0000072793605	0.000022190025
CNA 115703	-0.000022388098	-0.000040258128	0.00000087738346	-0.0005550289	-0.000052354488	-0.000013532191	0.00026070987
CNA 115704	-0.00001188973	-0.00004474522	0.0000090340245	0.000021348164	0.00174409	0.00000065748895	-0.00028699584
CNA 115708	-0.000031560867	0.000058127054	-0.00001227885	0.00040032153	0.00058796233	-0.00000042206054	0.00028136684
CNA 115727	-0.00006144066	-0.000060821036	0.0000011183521	-0.00017869887	-0.00029698396	-0.0000076770175	0.000011107873
CNA 115749	-0.000038272054	-0.000008077866	-0.0000020568893	0.0005200801	-0.0006566907	0.000003630946	0.00025776034
CNA 115752	-0.000006677211	0.00008680566	0.0000005391341	-0.0006734384	-0.0008626649	0.0000023551581	0.000016061278
CNA 115761	-0.00013106335	0.000083075385	-0.000006138939	-0.000456744	0.00078502094	-0.0000026916762	0.00010513638
CNA 115795	-0.0000024917952	0.00005208887	0.00006139208	0.0005313547	0.00092832994	-0.0000013786255	-0.00021782015
CNA 1158	-0.000056318266	0.00008826745	0.00000695919	-0.0003063509	0.000115114875	-0.0000026516666	0.000039532497
CNA 115817	-0.0000663258	0.0000014462247	0.000008663227	-0.00063120504	-0.0005610671	-0.000006633993	-0.00027570242
CNA 115825	-0.00012230327	0.0000060981383	-0.000010051229	-0.000008720903	0.00029210365	-0.0000003623415	-0.00052847737
CNA 115827	-0.00004018866	0.0000035810167	0.000015101879	0.00047224565	0.00036800647	0.000013400931	0.00008537147
CNA 115861	-0.00017698677	0.000037374484	-0.00000051778426	-0.00015992545	0.0008360008	-0.00000094281125	-0.00033998975
CNA 1159	0.000042671913	0.000009355192	0.000009682698	-0.00016833821	0.0013824143	0.0000014380316	0.00024381977
CNA 115908	0.000040532745	-0.00019529765	-0.0000074180593	0.00015132778	0.0011265441	0.0000009998828	0.00022041865
CNA 115939	-0.000020128446	-0.000031703108	-0.000008992539	0.00012166412	-0.00067885924	-0.0000005874932	-0.0002651408
CNA 115948	-0.00023055369	0.00007782272	-0.000005733047	-0.000050768256	0.00023177353	-0.0000010433794	0.00006694275
CNA 115950	-0.00024999044	-0.00005318597	-0.0000016892559	-0.0003691334	0.0002778189	-0.0000032795172	-0.0003527374
CNA 115992	0.000028404704	0.000045643214	-0.0000042148604	-0.00003930473	-0.00037659315	-0.000000977566	0.000022224933
CNA 116	-0.0000015439525	-0.00001755029	0.00000081502986	-0.00013139837	0.0019456787	0.00000036809337	-0.0002395661
CNA 1160	-0.00007624573	0.000101516955	-0.000024397128	-0.0000048458983	-0.00032375494	-0.0000048958204	-0.00013786062
CNA 116028	-0.000064218	-0.000015720083	0.0000030999518	-0.00050407666	-0.00023029912	-0.0000031453965	-0.00014647486
CNA 116039	0.00001883089	0.000037960366	0.0000027167173	-0.00014075248	-0.00021802861	0.0000029466298	0.000109737586
CNA 116064	-0.000032390864	-0.000084034386	-0.000034614182	-0.00036132897	0.00070867635	-0.000004048362	-0.000061399
CNA 116068	-0.000018523024	-0.000037567726	-0.000009296591	0.00030849504	-0.00036292002	-0.0000063900993	-0.00007183919
CNA 116071	0.00000037594873	0.00004288339	0.000008195449	-0.000020628333	0.000999592	0.000008512347	0.0001323687
CNA 116085	-0.0000107301985	-0.000031827018	0.0000067820874	0.00011828647	0.00082698866	0.000009516105	0.0002889001
CNA 116092	0.000025331841	0.00012271536	0.000000756104	-0.00012180171	0.00023820766	0.0000015220495	0.00027631113
CNA 116093	-0.000032058146	0.000037699057	0.000007150114	0.000372372	0.00015265986	-0.0000032220235	-0.000003876611
CNA 1161	-0.000032187603	0.00017323933	0.0000079081265	-0.00094867154	0.0005756489	0.000000110293435	-0.000098451026
CNA 116113	-0.00006761701	-0.000044379398	-0.0000026645325	-0.0001969715	-0.0006845217	-0.000008649636	-0.00013299761
CNA 116115	-0.00009209427	-0.000053033677	0.0000021744684	-0.0000881928	-0.0011330795	0.00000486428	0.00006942458
CNA 116123	0.000013210339	-0.0000042713887	-0.0000032686135	-0.00023997735	-0.0013756189	0.0000021986218	0.00003930805
CNA 116135	0.000071628725	0.00011595843	0.000016384844	0.00042227437	0.0019628683	-0.000004898414	0.00011448939
CNA 116138	-0.000082008744	-0.000014410111	-0.0000027531546	-0.0003190201	-0.00017002896	-0.000008291964	-0.00027355098
CNA 116150	0.000052208103	0.000016025353	-0.00000042137845	-0.00049050635	-0.00062324316	-0.000006509969	0.00009422594
CNA 116151	-0.000003809509	0.000119808705	0.0000021624073	0.00013359226	-0.0017885824	-0.0000040721347	-0.00016724046
CNA 116154	-0.00006136009	0.00006238932	-0.00000076260255	-0.0010860745	-0.0014886142	-0.000025814863	0.00013564742
CNA 116159	0.0001100155	0.00008479329	-0.00000073623636	0.00021981951	0.00044525843	-0.0000027958304	0.00003983226
CNA 116173	-0.00006029536	0.000023736304	-0.0000006216272	-0.0007806198	-0.0007034706	-0.00000032055877	-0.0001133715
CNA 116179	0.000037002337	0.0001727789	0.0000031293605	-0.000010469057	0.0009590901	0.0000068660133	0.000043719876
CNA 116211	0.000098755765	-0.00001371703	-0.000005556285	-0.00019773311	-0.000007881894	-0.00000009299318	-0.00014630052
CNA 116224	0.00003807074	0.00014319965	0.0000006752792	-0.00049969344	-0.00012682311	-0.0000056015797	0.00005567907
CNA 116225	0.000019100418	-0.00004840262	-0.00000017062565	-0.00060421845	-0.00031705765	-0.000002663712	0.00021719924
CNA 116228	-0.00002387881	0.000031380616	-0.000007723099	0.0006311763	0.00041672096	0.0000008265872	-0.00035571615
CNA 116236	0.000017218641	-0.00012649863	0.000024049414	0.00014377717	-0.000964558	-0.000008857393	-0.0001223528
CNA 116238	0.000052474657	0.00008612432	0.0000009688922	0.00012143006	-0.0005398626	-0.0000052885252	0.00021230118
CNA 116254	0.000016911525	0.0000630083	0.0000022032925	-0.00068302505	0.000035264802	-0.000006279428	-0.0003170452
CNA 116255	-0.000073407115	-0.000005879342	-0.0000009150877	-0.0001334551	0.0001677811	-0.0000006044904	-0.000259862
CNA 116285	-0.000043768432	0.00003167841	-0.000009670053	-0.00020744615	0.00004881075	0.00000013266009	-0.00006391558
CNA 1163	-0.0000056004037	0.000053669042	0.000002773793	-0.00075741566	0.0019964282	0.0000036123145	-0.000006431617
CNA 116328	-0.00000064102545	-0.00002534601	0.000022891316	0.00042454933	0.0007819013	0.000004482975	-0.00025209435
CNA 116337	-0.00009125433	0.0000042189067	-0.000013291714	-0.00018968034	0.0011591037	0.0000048223837	0.000052619253
CNA 116349	0.000008890554	0.00011510882	0.0000145755275	0.0003652521	-0.00024045771	0.000007077549	0.00043938222
CNA 116362	0.00013991755	0.000010627121	0.00001996305	0.00080586993	-0.00016097543	0.000004669835	0.000087799184
CNA 116369	-0.000039572842	0.000021845588	-0.0000010480392	-0.000086633525	-0.00038579103	-0.0000016949525	-0.00012613852
CNA 116379	-0.000040401457	-0.000014982018	-0.0000010913614	-0.000050206545	-0.0007171132	-0.0000047792146	-0.00022795789
CNA 1164	0.000028673609	0.00007281176	-0.00000092217033	-0.0004427197	-0.0014336223	-0.000004779254	-0.00016429416
CNA 116412	0.00009812161	-0.000087724664	0.0000040720306	-0.0011592194	0.0013705896	-0.0000022423712	-0.00013506123
CNA 116441	0.0000121830935	0.000028275525	0.0000006020671	-0.0009485002	0.00087687786	0.0000007505616	-0.00020470304
CNA 116442	0.000016665384	-0.00033985954	-0.0000061218357	0.0010434103	0.001157032	-0.000035827517	0.0005003592
CNA 116443	0.000065412	-0.000033528617	0.0000010785346	0.00003387273	0.00034637976	-0.0000027475312	0.000056248078
CNA 116444	-0.000046473153	0.00001594231	0.0000014840296	-0.00038394815	0.00062411133	0.0000063091125	0.00047645712
CNA 116447	0.00010840548	-0.00006688017	-0.000009168346	0.0010215382	0.0007266839	0.00002045112	-0.000009731788
CNA 116448	0.000099937715	0.00006578898	-0.0000014571596	-0.0002915008	-0.0000848875	-0.0000021910666	0.00027045712
CNA 116449	-0.000063945496	0.00006415981	-0.0000019890897	0.00018384452	-0.0009045525	0.0000051370657	0.000013392403
CNA 116461	-0.000028326147	0.00003550866	0.0000037435627	-0.00012158421	0.0005553421	0.0000023031782	-0.0002046958
CNA 116496	-0.000034680652	-0.000045953064	0.0000012369253	-0.00054810976	0.00059427426	0.0000016602329	0.000066580185
CNA 116511	-0.0000024240571	-0.00005741553	0.0000005699651	-0.00030613557	0.00046067356	-0.0000026614466	-0.000041812906
CNA 116512	-0.000027419863	0.000049636357	0.000009370881	0.00011671232	0.0005394608	0.000010122179	0.000038650163
CNA 116519	-0.000036971065	-0.0000051603624	-0.0000035868875	-0.000100126184	-0.0002352617	0.0000008272528	0.00015114843
CNA 116534	0.00008226037	-0.00003781338	-0.00000010948666	0.000247572	0.00065783825	0.0000006583729	0.000006433205
CNA 116535	-0.000022766455	-0.00003429349	0.000008125375	0.00001793825	0.00053946004	0.000005056272	0.0001809282
CNA 116541	-0.0000720222	0.000058754504	0.00000822303	0.0005270149	-0.000076142234	0.00001117596	-0.0002054877
CNA 116729	0.000057462945	-0.000016386603	0.0000026298555	-0.00039542036	0.00021991834	-0.0000056164363	0.00012941842
CNA 116832	0.000083324216	0.00004619479	-0.00000038581007	-0.00048369318	-0.00072942616	-0.000002941648	-0.000054045322
CNA 116835	-0.00019187239	-0.0000071745208	0.0000051520205	-0.00061238714	-0.0026919744	-0.0000050502763	-0.0005321189
CNA 116840	-0.000016763388	-0.00015324466	-0.0000012969826	-0.0007108839	0.0016373622	-0.0000034187185	-0.00041011441
CNA 116841	0.0000042411657	-0.000026987798	-0.0000007777111	0.00040169092	0.00131148	-0.0000012681285	-0.00004427277
CNA 116842	-0.000022122025	-0.000024043064	-0.0000007254304	-0.000050456834	0.0005078554	-0.0000047940407	0.00012021061
CNA 116843	0.0000010341299	0.000040464744	-0.00000013329864	0.00016763355	0.000481579	-0.000004750038	-0.00026625398
CNA 116844	-0.000120163386	-0.00006234121	0.0000004899897	-0.000033023516	0.00057978503	0.0000032697612	-0.00020296033
CNA 116931	0.00001614384	-0.00010645007	-0.000007981836	-0.0002972036	0.0006005315	-0.00000023655087	0.00032461033
CNA 116933	-0.000006117568	-0.00009047783	-0.0000034771526	0.0013387782	0.00059104554	0.0000016061515	-0.00013782819
CNA 116937	0.000024552293	-0.000004870335	-0.000003619886	0.000017235441	-0.000052799787	-0.000008125941	-0.000049942442
CNA 116938	0.000019894862	-0.00003381369	-0.000020352756	-0.00066595915	-0.000052800442	-0.000007205769	-0.00033553113
CNA 116966	-0.000009492389	0.00013403983	-0.000011022816	0.0002892166	0.00013556509	0.0000037678083	0.00002804308
CNA 116969	0.00008121041	0.000057378358	-0.00000047277157	0.0008121769	0.0011118611	-0.0000016227763	-0.00003784252
CNA 116983	0.000056539466	0.00006072788	0.00001989656	-0.00020043834	0.0022486015	0.000004159768	0.00033479708
CNA 116984	-0.00010857309	0.00006384291	-0.0000002410228	0.000053444637	-0.00050808815	0.000008124938	-0.00013186251
CNA 116985	-0.00006501092	0.00012114931	0.00006128634	0.00035581196	0.00008389865	0.000012861103	0.00028820144
CNA 116986	-0.00003869216	-0.00003476308	0.0000008458024	0.00008202116	0.0009825653	-0.0000010145206	0.00009270125
CNA 116987	-0.00006329384	-0.0000045806714	0.000005564657	0.000093222094	0.00038028264	-0.0000032875685	0.000029972767
CNA 116988	-0.00013038881	0.0000381215	-0.0000014586092	-0.00016162476	0.00045831883	-0.0000034445077	0.00043546234
CNA 117	-0.00006382445	-0.000014166612	0.000014459017	0.0012949053	0.0014057399	0.000008513854	0.0006314591
CNA 117143	0.000017951827	-0.00007883765	-0.000000891327	-0.00034274795	-0.0014160131	0.0000033139045	0.00007728025
CNA 117144	-0.000032026477	-0.000017444761	0.0000028171091	0.0001929276	0.0004936308	0.000012946793	0.00010540518
CNA 117145	-0.00005851842	0.0000571011	-0.00000058238857	-0.0004858175	0.00057428447	-0.0000023616053	-0.00022791182
CNA 117155	0.000040571256	-0.00001335046	0.0000030575081	-0.0001000469	0.001382415	0.000004049306	-0.000067850255
CNA 117156	-0.000059526184	-0.00003261925	-0.000059691614	0.00016907488	0.00039538697	0.0000007666796	-0.0001736996
CNA 117157	-0.00002195856	-0.000053417014	-0.0000066062817	-0.00014669217	-0.0010942777	0.000012850791	-0.00032771536
CNA 117159	-0.000027097973	-0.000023178542	-0.00000010860349	-0.0002626633	-0.0007751175	0.000007909979	0.00015611161
CNA 117166	-0.00004527664	-0.000012818933	-0.000010710837	0.00015837153	-0.0004221547	-0.0000082066745	-0.00007702981
CNA 117177	-0.000033148473	-0.00013782586	-0.000013383643	-0.00013954405	-0.0007028611	0.0000008064409	0.000104708764
CNA 117178	0.000025268893	0.000042726788	0.000007218716	0.00074734853	0.00056079787	0.000009018442	0.00046338874
CNA 117194	-0.000026541356	0.00006142925	0.000022841752	0.00017979783	0.00003331299	-0.0000035110363	0.00010169585
CNA 117195	-0.0000317232	-0.000032934793	0.00000301915	0.00008645076	0.00020875722	-0.000004688328	-0.0000047860917
CNA 117196	-0.0000352646	0.00009209892	0.0000052803375	-0.00014770478	0.00020875843	0.0000059085937	0.000039292114
CNA 117245	-0.00003070151	-0.00006417019	0.0000015745063	0.00000723815	0.00006439873	0.0000028645395	-0.00008035654
CNA 117246	0.00006969767	-0.00011006894	-0.0000028735415	-0.00068870874	-0.0003298249	-0.000009330612	-0.00025028043
CNA 117247	0.000047475707	-0.000018281151	-0.0000023570217	-0.00018680122	-0.00077839143	-0.0000106218395	-0.0002561847
CNA 117248	0.000040395393	0.000055161523	0.000012160973	0.00009915959	0.0011053658	-0.00000014175573	0.00011489799
CNA 117283	-0.000004037106	0.000018787205	0.000000004596852	0.00011494906	0.0006337557	-0.00000034313402	-0.00014535364
CNA 117285	-0.0001165693	0.00033044143	0.00000047590274	-0.0010031326	0.0016409031	-0.000009861045	0.00011376045
CNA 117286	-0.00019541352	0.00004393974	-0.00001145953	-0.000121560886	-0.001451305	0.0000025532245	-0.00033529394
CNA 117289	0.000020231393	-0.000053043288	-0.00000022236603	0.0002194151	0.00032854348	-0.0000056931767	-0.00019246039
CNA 1173	0.00008257125	0.000044804325	0.0000022753627	-0.0008365704	-0.00083649746	-0.000008173431	-0.00008645932
CNA 1174	-0.000103087405	0.000057618174	0.000011093178	-0.0002785073	0.00007132127	0.0000016550719	0.000058554124
CNA 1175	-0.00013360934	-0.000005202453	0.0000051890984	-0.0006961936	-0.0003722872	-0.0000064473193	-0.00014053188
CNA 117531	-0.0000054552816	0.000039933166	0.0000064625183	-0.0011444717	-0.00016425217	-0.000008968199	0.00008776622
CNA 117532	-0.0001819415	0.00017114641	0.0000027359695	-0.0006537957	-0.0023756274	-0.000007662584	-0.000034432414
CNA 117579	-0.00019251977	-0.000016929385	-0.0000138819405	-0.00038827665	-0.0010154105	-0.0000024781027	0.00015808869
CNA 117581	-0.000029993867	-0.000009901347	0.000012211631	-0.0000030946735	0.00013911718	-0.000006150608	-0.00010651716
CNA 117583	-0.000042103555	0.000012939697	-0.0000010282969	0.00037711745	-0.00040480966	0.0000013814321	-0.00006691118
CNA 117584	0.000027181586	-0.00009115153	0.000011854923	-0.00030231112	0.00014051919	-0.000003997594	-0.00016099267
CNA 1176	-0.000007910743	-0.00005646953	-0.00011006736	0.0002493996	-0.0013107748	-0.000012047901	-0.0003012763
CNA 117608	-0.000035208905	0.000037848356	-0.000018619634	0.0003872716	-0.000812049	-0.0000016828428	-0.00045905923
CNA 1178	-0.000082977305	-0.000045807636	0.0000011265962	0.00016023504	-0.0005468975	-0.000007617686	-0.000086156746
CNA 117854	0.000018616234	-0.000017843291	0.0000074893665	-0.00008168251	0.00024318528	0.0000031247685	0.00013400671
CNA 1179	0.000012090186	0.00011213128	0.000007296718	0.00049107795	0.00087995525	0.0000041887956	0.000043472523
CNA 118	-0.000003937535	0.00003014676	-0.000017137716	0.0006330682	-0.0010305231	0.0000009580452	-0.00029514963
CNA 1180	-0.00008492864	0.00011945197	-0.0000018215105	0.00076962676	-0.00014007246	0.000006394431	-0.00016242894
CNA 1181	0.000087346336	-0.000084863874	0.000036021283	-0.0009685335	-0.00079998025	-0.0000040644404	0.00010505847
CNA 1182	0.000013007495	0.00007515364	-0.0000025052784	0.00015859804	0.0004630888	0.000010539791	0.00007229942
CNA 118421	0.00003050777	-0.0000637077	-0.000007904693	-0.00037129916	-0.00077827397	-0.000008936748	-0.00019467411
CNA 118424	0.000051026822	0.00007787365	0.0000034188902	-0.00033518512	0.0022485994	0.000011153395	0.0005540211
CNA 118426	0.00005633131	0.00028390862	0.00002235159	-0.0005230761	0.0013202996	-0.0000036390966	0.00030023805
CNA 118427	-0.00007264742	0.00010397204	0.0000013437108	0.00052370265	0.00012527677	0.000010510902	-0.00002638519
CNA 118429	0.00002665952	0.0000010544113	0.00001314196	0.00020835924	0.0004472464	0.000005627249	0.00046253897
CNA 118430	-0.000019951382	-0.000047243222	0.00000005854061	-0.00013221584	-0.0006119243	0.0000043284945	0.000092390685
CNA 118432	0.000017307446	-0.00008726725	-0.0000072867447	0.0002457762	0.0017769351	-0.0000031271031	-0.00040737717
CNA 118442	-0.00008319728	0.0000031773595	-0.00000040131602	-0.000012977254	-0.0006484074	-0.000008459631	0.00037456723
CNA 118460	0.000073749194	0.0000002942681	-0.0000077479	0.00035930192	0.00071528624	-0.0000018352366	0.00008076406
CNA 118461	-0.0001065958	-0.000020322961	-0.0000016400587	0.000016907241	-0.001020767	0.0000000605631	-0.00013368133
CNA 118471	-0.00007166718	-0.000013036156	0.0000018737878	0.00016589352	0.00081757456	-0.0000033437407	0.000040771265
CNA 118472	-0.00006122464	-0.000029737175	0.0000016892768	-0.0005851971	0.00081757543	-0.0000014113783	0.00018185034
CNA 118487	-0.000084025356	-0.00003216407	-0.00000087128564	0.00051716133	-0.00032226404	-0.00000012944152	-0.00038657064
CNA 118490	-0.000055736735	0.00009938751	-0.0000011659806	-0.00007027148	-0.00020818807	-0.000006166011	-0.0003632639
CNA 118491	-0.00004973657	0.00001670791	-0.0000013661534	0.00002492098	-0.00017957803	-0.0000048685756	-0.00021566085
CNA 1185	0.0003104905	0.00005628989	0.000043979635	0.0011788869	0.00019126646	0.000019427087	0.00018785943
CNA 1186	-0.00005396216	-0.0000063782654	-0.000000603329	0.00024792255	-0.0008758414	-0.000005520135	-0.00003952584
CNA 118611	-0.00004960146	-0.00007446947	-0.0000045661723	-0.00074778305	0.0005692249	-0.0000008004705	-0.000107533095
CNA 118663	-0.000048657876	0.000011374962	0.0000010620247	-0.0006084962	-0.00039775847	-0.0000021252679	-0.00018733944
CNA 118670	-0.00004383072	0.0000036104323	0.0000037019563	-0.0006128105	0.000018768536	0.0000017796457	0.000044738485
CNA 118672	-0.00006235948	0.000026965992	0.0000037589427	-0.0009501016	-0.000048502607	0.0000012861191	0.000020236621
CNA 1187	0.00014018081	0.00020448977	0.000044404984	0.0011278128	-0.000118622454	0.000011524061	0.00025936187
CNA 118738	-0.000079918755	0.00008557839	-0.0000010946437	-0.00024576596	-0.00078152976	-0.0000067279834	-0.000028881532
CNA 118788	-0.00006675432	-0.00004307494	-0.0000016334809	-0.0008172326	0.0000055239793	-0.000002691527	0.000026028098
CNA 1188	0.000135425	0.000096757	0.000017138731	0.00056014396	-0.00032815212	0.000013638207	0.00025250608
CNA 118812	-0.00015528571	-0.00013180792	-0.000006036584	-0.000057953315	-0.00014209776	-0.0000065886024	-0.000114170056
CNA 118813	-0.00019620152	0.000018500323	-0.0000102345775	-0.0016977588	-0.00039364633	-0.000007779791	-0.00045472258
CNA 118856	-0.000032884956	0.00008154406	-0.000000251525	-0.0005464076	0.00073056686	-0.0000090846215	-0.00037377718
CNA 118881	-0.000105769504	0.00004397292	-0.00001296223	-0.00023207946	-0.00039126805	0.0000042693014	-0.00023362687
CNA 118924	-0.000059452163	0.000027970002	-0.000003918955	-0.00030511976	0.0005101422	-0.000010409434	-0.00013389923
CNA 118932	-0.00003772273	0.0000011879007	-0.000003220049	-0.0008305347	0.0007420869	0.000005012189	-0.00036631039
CNA 118980	-0.00010247386	0.000086661414	-0.00000009898678	-0.0005291852	-0.00034509675	0.00000017599264	-0.00003234028
CNA 118987	-0.0000579852	-0.00001748733	-0.0000017156423	-0.00075555296	-0.0006787351	-0.0000052460773	-0.00009256536
CNA 119016	-0.0000107359265	-0.00001942716	0.0000010331553	0.0008119071	-0.00048332664	0.000002463604	0.000013748334
CNA 119032	-0.00009847792	-0.000024040237	0.00000035062928	0.000013605548	-0.00031834023	-0.0000063690686	-0.00028554763
CNA 1191	-0.00007180516	0.000024039859	-0.000010971505	-0.000998342	-0.00017254218	-0.0000006264547	-0.0002646631
CNA 119180	-0.00014742992	0.00006002321	0.0000015127417	0.00005203239	0.00027360162	0.0000033326394	0.000004931652
CNA 1192	-0.00002596517	-0.0001014945	-0.000030924704	-0.000018798708	-0.0003572883	-0.0000053374815	0.00014088237
CNA 1193	0.00003738013	0.00019931751	0.0000014601934	0.0008087253	0.0015450071	-0.000029652721	0.00011342416
CNA 119385	-0.00003852236	-0.00008840102	-0.0000020453735	-0.0011435619	0.00033429073	-0.000014140309	-0.0002661752
CNA 119391	-0.00018902124	-0.00006498977	-0.000004117345	-0.0005394079	-0.00076335616	0.00000090816116	-0.00013357829
CNA 119392	-0.00019626091	-0.00006737209	-0.000040132356	-0.0003712839	-0.000852382	-0.0000031578538	-0.00019330654
CNA 119395	-0.0001843564	-0.0000017491432	-0.0000054372963	-0.00019193355	-0.0008016423	-0.000005998184	-0.000391532
CNA 119437	-0.00009405794	0.00003609009	-0.00000083056204	-0.000982949	0.00034804357	-0.000005351116	-0.00034195938
CNA 119467	-0.00007238481	0.0000053515305	-0.0000016530723	-0.00076671917	0.0005752735	-0.000007664274	-0.00004596578
CNA 119504	-0.000071173425	0.000019027058	0.00000009013921	-0.00039032832	-0.000022748807	0.00000708737	-0.0002848696
CNA 119548	-0.00008766759	-0.00006534966	-0.0000013335809	-0.0011205855	-0.00063279306	-0.0000028580773	-0.00018029251
CNA 119559	-0.00007052207	0.000052704734	-0.00000043720937	-0.0000648941	-0.0009508965	-0.000007662291	-0.00012645015
CNA 119587	-0.0000967569	0.00016167824	-0.000002433632	-0.00032478466	-0.00037255324	-0.0000074962522	0.000121225305
CNA 1196	0.000024089233	0.00013651066	0.0000036413433	0.000038043763	0.001684188	0.000009817614	0.00018955536
CNA 119678	0.000017767128	0.000008972674	0.000002044331	0.00040695257	0.000378077	-0.000003889754	0.000056745524
CNA 119679	0.00002168987	0.000017365559	0.0000110027895	0.00023454643	0.0003780786	0.00000080953043	0.0001855147
CNA 119682	0.000011283525	0.0000014062391	0.0000022034337	-0.00020063805	0.00040277597	-0.0000011340329	-0.000027914397
CNA 119687	0.000022440663	-0.0001090105	-0.0000021234189	0.00022583865	0.00015872244	-0.0000006885925	-0.0002386358
CNA 119692	0.000013223991	0.00006792849	-0.00000025378966	-0.00020635019	-0.00014441785	-0.0000012983182	0.00017727446
CNA 119694	0.0000057895454	-0.000021265789	0.00000026124684	-0.00006292019	0.00025144167	0.0000020302436	0.00016614891
CNA 119695	0.0000042901024	0.0000766688	0.000000116591465	0.00034362782	0.00025144202	-0.0000052526393	-0.0002775746
CNA 1197	-0.00012342093	0.00004021036	0.000011413491	-0.00013090778	0.001247364	0.0000036346962	0.00033417423
CNA 119710	-0.000034240937	0.0000058512014	-0.0000025734698	0.00027973382	-0.0014819737	0.0000016894737	0.00029372517
CNA 119749	-0.0000266516	-0.000047655776	0.0000010649503	-0.00015763851	0.00013252838	0.0000025378165	-0.00008553337
CNA 119764	-0.000030785613	0.00008471203	0.0000014550402	0.00055982603	-0.0002832538	0.0000015001445	0.00022078262
CNA 119765	-0.00003841132	0.00007137636	0.000000017035855	-0.00029438472	-0.000100477184	0.0000025677184	0.00009785625
CNA 119772	0.000000037069547	0.00008067791	0.0000012036987	0.0003738486	0.00033455266	0.0000071724653	-0.000001167393
CNA 119774	0.000010388191	-0.0000020476489	0.0000012154036	-0.000113892675	0.0005395497	0.000005547449	0.0001709727
CNA 1198	-0.000026557966	-0.000020995994	-0.0000030274566	-0.0005088293	0.000107952976	-0.0000050416884	0.000041575233
CNA 12	-0.0000033274273	0.00017976391	0.000016151596	0.000071919414	0.0010315634	-0.0000077096065	0.00017166279
CNA 120	-0.00015705406	-0.0000210932	-0.000039876	-0.00032230225	-0.0015197541	-0.0000009425831	-0.00047299228
CNA 1200	0.00003328379	0.00009360515	-0.000008695036	0.00026724863	-0.00046635367	-0.000005049964	0.0000034101738
CNA 120065	-0.000021403128	-0.000028044515	0.0000068109343	-0.000058009122	0.000017886943	0.0000031144566	0.00033514434
CNA 120066	0.000013540173	0.000059049253	0.000005924229	0.0002984809	0.000014906744	0.0000041846733	0.000082941675
CNA 120071	-0.00004456141	0.000015578995	-0.000009218553	-0.00040527314	-0.00055445835	-0.0000036007266	0.00007152821
CNA 1201	-0.000010208847	-0.000007911899	-0.0000014187596	0.00045737255	-0.00088813883	-0.00000046050545	-0.000025327307
CNA 120103	-0.00012058481	0.000020110318	0.000010866102	-0.00032245272	-0.0009972441	-0.000002762114	0.00019954686
CNA 120114	-0.00015104577	-0.000037278154	0.0000026726557	-0.00054673234	-0.0011290235	0.0000072662283	0.000036375346
CNA 120146	-0.0001379149	0.00002149271	0.0000016114186	-0.00038279628	-0.0007627647	0.00000015138582	0.00003555982
CNA 120224	-0.00023601741	0.00010114164	0.00000239629	-0.000035303245	0.0014744544	0.000007194494	0.00014373967
CNA 120227	-0.000038180107	-0.000036742073	0.0000064637034	-0.0006207979	-0.00016890267	-0.0000018548566	-0.000084745625
CNA 120237	-0.00004115342	-0.00002296722	0.0000025632485	-0.000006557563	0.00034351787	-0.0000023528487	0.00010081133
CNA 1203	0.000076794415	-0.000032239983	-0.000002865753	0.00013407673	-0.00019760377	0.0000011654395	0.00038128885
CNA 120376	-0.000007978906	0.000008344732	-0.0001327848	-0.0001144795	-0.0000575473	0.0000024419826	-0.000047258687
CNA 120379	-0.00005627796	0.000028792629	-0.000009234736	0.000010100225	0.00037471502	0.0000056114736	0.000008737378
CNA 120400	0.00000990995	-0.00007577889	-0.0000050988397	-0.0002465868	-0.0003151357	0.0000022914908	0.0002058556
CNA 120406	-0.0000015495377	0.000038675582	-0.000020431555	-0.0003281251	-0.0003002762	0.0000013512024	0.00031727334
CNA 120425	-0.00007980227	0.00003473654	-0.0000018393149	0.00021067003	-0.0003888439	0.0000034171985	-0.00015660502
CNA 120526	0.000024513178	0.0000734869	-0.0000013782441	0.000026668624	-0.0005156621	-0.000018577053	-0.00044634435
CNA 120534	-0.000015953969	0.0000018377151	-0.0000024605147	0.0005140138	-0.00042547504	-0.0000019388945	0.000028391458
CNA 120586	0.000057904457	0.0000057206894	0.000006202347	0.0001269026	0.00052345515	-0.0000018541167	0.00024398699
CNA 1207	-0.00005823951	0.000019429594	0.0000067782016	-0.0002393268	-0.00030814248	0.000008386328	-0.00009856676
CNA 120775	0.0000216156	-0.000010604577	0.0000005093516	0.00022694001	-0.00078473456	-0.00000065177176	0.00015205424
CNA 120776	0.000028648796	0.000062757725	0.000000536233	-0.00047224975	-0.00074549834	-0.0000019440802	0.000040834595
CNA 120787	0.000023124243	0.000007605771	-0.000016102551	0.000029886836	-0.00005762662	-0.00000010200839	0.00000042404307
CNA 120793	0.00003605603	0.000019456684	0.0000011613829	-0.00015769168	0.000029227976	0.0000017197083	-0.000016345119
CNA 120796	0.00003666016	0.00000050327174	0.0000063924467	0.0003892218	0.000029225279	0.0000032167584	0.0001861799
CNA 1208	-0.00004603686	-0.00006765544	-0.0000013629378	-0.0005861301	-0.00046246027	-0.00000633651	-0.00018544009
CNA 120892	0.00009864255	0.000052561812	0.0000022487172	-0.00044570104	0.0005877957	0.0000022585941	0.00022036461
CNA 1209	-0.0000726871	-0.0000435631	0.0000027742046	-0.000598688	0.00032612367	0.0000047592516	0.000070515256
CNA 120939	-0.000019529078	0.00018474185	-0.0000019312265	0.00012269866	0.0011126662	-0.000017489996	0.00015618735
CNA 121006	0.00012063519	0.00015450147	0.0000020585676	0.00018308956	0.00095466885	0.000011358023	0.00027216246
CNA 1211	0.00009147873	0.000047270292	-0.0000014988562	0.00009582961	-0.0024679494	0.000000060811644	0.00006714137
CNA 121129	-0.00002021919	-0.000013785687	0.00038123186	-0.0003972368	-0.0005048809	0.0000056663907	0.00009927172
CNA 1212	-0.00009436741	0.0001382598	-0.0000035131643	-0.000048776998	-0.001218648	-0.0000053207673	-0.00034202385
CNA 121214	-0.00002846371	-0.000024515832	0.0000006502926	0.00023808335	-0.000419945	0.000006472781	-0.00001285363
CNA 121227	-0.000035243058	-0.00012382162	0.00000032203852	-0.00036134184	0.000651834	0.0000028338777	0.00004124639
CNA 121256	0.00035854854	0.00001560347	0.00006480984	-0.000046400462	0.000029550785	0.000005756735	0.0002987889
CNA 121268	0.00002947136	0.000027055132	0.000020577298	-0.00004694502	0.0014175337	0.0000071138634	0.00014713396
[truncated: 34,650 more rows]
