# Supplementary material for: A fair experimental comparison of neural network architectures for latent representations of multi-omics for drug response prediction
Source: BMC Bioinformatics. 2023 Feb 14;24:45. doi: 10.1186/s12859-023-05166-7 (PMC9926634; doi:10.1186/s12859-023-05166-7)
Supplement: Supplementary file 3 — Additional file 3. Attributions for Cisplatin: Gene level attributions defined by Shapley values. [file 12859_2023_5166_MOESM3_ESM.csv]

Attributions for Cisplatin: Gene level attributions defined by Shapley values.
Feature	early_integration	moli	moma	omi_embed	pca	stacking	super_felt
CNA 1	-0.00020097662	-0.00005294428	0.0000086400405	-0.000036181747	0.00036618568	-0.0000044192643	-0.00002835643
CNA 10	-0.00007026346	-0.0002465843	-0.000004055461	-0.000063598185	0.0007830569	0.00000012183952	-0.000047519105
CNA 100	0.00010693486	0.00038323246	-0.000004531652	-0.000034662316	-0.0001083789	-0.000013482004	-0.00008557433
CNA 1000	-0.0009977475	-0.0000350313	0.000005784662	-0.00009419874	0.0007373111	0.00003281789	0.00006507069
CNA 10000	-0.0001706251	0.000007606468	0.0000042730426	0.00002340686	-0.00024311578	0.0000060089433	-0.00009280587
CNA 100009613	-0.0000009610202	0.00047314801	0.000003917577	-0.00006211101	0.0009549974	0.0000076023243	-0.000042013315
CNA 100009667	-0.000015424155	0.000011724378	0.000002082542	-0.000043974684	0.00017675268	-0.0000028033078	0.000013119993
CNA 100009668	-0.00063537975	0.0005292208	-0.0000040612113	0.000019915034	0.000036361904	-0.000019215084	-0.00041864175
CNA 100009669	0.00032341774	-0.00058974023	-0.00000814114	-0.000055876546	0.0010723535	0.000037979004	0.00020910814
CNA 10001	-0.00019033415	0.000276037	0.0000023174982	-0.000081326114	0.000033471882	0.0000028217655	0.0001348092
CNA 10002	0.0006022196	-0.00069170946	0.0000015565964	0.00002133103	-0.00013896148	-0.0000064990354	-0.0000754609
CNA 10003	-0.00006029424	0.0007197241	0.000001865031	-0.00008366408	-0.00043720254	0.0000058970145	0.0001241873
CNA 100033392	0.0005450552	-0.000026285801	-0.00006625649	-0.00005146258	-0.00003372922	-0.00001609114	-0.0000005796947
CNA 100033395	-0.00023120498	0.00012601749	-0.0000044077788	-0.0000036148979	0.00033906178	0.0000116042675	0.00013319659
CNA 100033398	0.000199678	-0.00046736057	-0.000001839436	-0.0000619253	-0.00007624028	-0.00001846851	-0.0002695463
CNA 100033407	-0.0003524991	0.00003740484	0.0000074625036	-0.00007048778	0.00015427159	0.0000035017206	-0.000032162592
CNA 100033413	-0.0006873778	-0.000029647697	0.0000032457094	-0.00002237617	0.000043302727	0.000006478428	-0.000048589794
CNA 100033414	-0.00048698598	0.00014608853	0.0000031330878	-0.00007159551	0.000043302454	0.000009080516	-0.000048541395
CNA 100033415	-0.0005302993	-0.000008072265	0.0000012383272	-0.00003832172	0.00004330254	0.000007399058	-0.00003280758
CNA 100033416	-0.00067479454	-0.000048259528	0.0000013505593	-0.000050172966	0.000043303105	0.000008817753	-0.000046224875
CNA 100033417	-0.0005755356	-0.00004070775	0.0000032846103	-0.000078238	0.000043303196	0.000008269878	-0.000044920842
CNA 100033418	-0.000531745	0.000018902443	0.0000004308958	-0.00006294344	0.000043302945	0.000008586265	-0.000042360625
CNA 100033419	-0.00068551017	0.00027864348	0.0000056403956	-0.000035258272	0.000043302887	0.000007199546	-0.000044078326
CNA 100033420	-0.00051465596	0.00023649368	0.000014204657	-0.00006599387	0.0000433019	0.0000071053223	-0.000045372555
CNA 100033421	-0.00056560244	0.0002793556	0.0000011046584	-0.000057589015	0.00004330262	0.000008350333	-0.000042872907
CNA 100033422	-0.00030114068	0.000054722914	0.0000088587085	-0.000071046474	0.000043302378	0.0000062262466	-0.000054743938
CNA 100033423	-0.0005863039	0.00032172084	0.000013172989	-0.0000769746	0.000043302673	0.000009250273	-0.000056976256
CNA 100033424	-0.00052989455	-0.00031775306	0.00000676528	-0.000012705036	0.000043302265	0.000007248376	-0.000046115678
CNA 100033425	-0.0005522828	0.000011067037	0.0000025834659	-0.000073565345	0.000043302425	0.000008179714	-0.000039199927
CNA 100033426	-0.00023606243	0.00007894176	0.00001064431	-0.000078143654	0.000043301865	0.0000079061265	-0.000045138997
CNA 100033427	-0.0005007672	0.000366372	0.0000018847586	-0.000053576554	0.000043302753	0.000009086788	-0.000048987662
CNA 100033428	-0.0005206848	0.00029942102	0.0000005455323	-0.000036596943	0.000043302807	0.000011102591	-0.000039075
CNA 100033429	-0.0004337787	-0.0003955406	0.000028857614	-0.00007592943	0.000043303284	0.0000074202844	-0.000045520115
CNA 100033430	-0.00063306344	0.00027726145	0.000009250095	-0.000051783805	0.000043302676	0.000008796737	-0.00004975806
CNA 100033431	-0.00077292166	0.00040489464	0.000024142984	-0.00006379275	0.00004330287	0.000006708688	-0.00004347579
CNA 100033432	-0.00073994696	-0.00010997155	0.0000030253757	-0.00006761415	0.000043302316	0.0000070787987	-0.000045308312
CNA 100033433	-0.000651633	-0.00014081543	0.000006654254	-0.000030079627	0.000043302756	0.00000595801	-0.000046757134
CNA 100033434	-0.00042788644	-0.0004132563	0.0000025952204	-0.00007946114	0.000043302993	0.000005979799	-0.00004830313
CNA 100033435	-0.0005079496	-0.0004698732	0.000007326563	-0.00003749544	0.00004330245	0.000008486172	-0.00004904378
CNA 100033436	-0.00048120206	-0.00015234013	0.00001497747	-0.000073637515	0.00004330313	0.000008501	-0.000055409255
CNA 100033437	-0.0007200343	0.00044369022	0.0000016626601	-0.00007558699	0.00008477932	0.000008101955	-0.00005730096
CNA 100033438	-0.00040782054	0.0002756487	0.0000035155922	-0.000058480375	0.000043302516	0.000007461819	-0.000046620637
CNA 100033439	-0.0005695394	-0.00044462504	0.0000033518459	-0.000017833392	0.000043303167	0.000009696966	-0.00003905744
CNA 100033440	-0.00037024738	0.00028975407	0.00002216928	-0.000046386933	-0.000021054522	0.000009707729	-0.000051523773
CNA 100033441	-0.00042720398	-0.00020741648	0.000001421762	-0.000052778345	0.00017265699	0.000007998978	-0.00004142716
CNA 100033442	-0.00030061344	-0.0001873275	0.00000208941	-0.00002432264	0.00017265734	0.000009271276	-0.000047502996
CNA 100033443	-0.00096023636	-0.00011806328	0.0000022532302	-0.00006992278	0.00024478728	0.000015524995	-0.000012938642
CNA 100033444	-0.0007675125	0.00027402764	0.000013449428	-0.000051018258	0.00024478644	0.0000171442	-0.00000906733
CNA 100033445	-0.0007152691	0.00018773988	0.0000018141099	-0.000059971528	0.00024478725	0.000018874194	-0.000011171029
CNA 100033446	-0.0006042159	-0.0004067886	0.000036551428	-0.000052202962	0.00013895465	0.00001837422	-0.0000057465018
CNA 100033447	-0.0007720445	-0.00017500165	0.0000042393567	-0.000065393084	0.00013895465	0.000017629665	-0.000007819298
CNA 100033448	-0.00032946313	0.000030334306	0.000008884806	-0.000049329312	0.00008477939	0.000008229731	-0.000055497105
CNA 100033449	-0.0003864446	-0.000060136255	0.0000017220406	-0.000048824204	0.00008477888	0.000007554103	-0.000055773206
CNA 100033450	-0.00030793028	0.00012241551	0.000009099301	-0.000062205814	0.00008477954	0.0000073456968	-0.00005228785
CNA 100033451	-0.00038713173	0.00013981319	0.0000039159136	-0.000058211135	0.000084779575	0.000007812501	-0.000046613834
CNA 100033453	-0.000552153	-0.00015504904	0.00000026275538	-0.000059139824	0.00008477914	0.000009593969	-0.000046825564
CNA 100033454	-0.00038853317	-0.00012649811	0.0000020596963	-0.00007996004	0.0000847798	0.000010359195	-0.000047383197
CNA 100033455	-0.0005358302	-0.0002813752	0.000008196726	-0.000015355248	0.00008477911	0.000011978243	-0.00005104466
CNA 100033456	-0.00067933096	-0.0002747292	0.000026823238	-0.00005057331	0.00008477915	0.000010862616	-0.00005143331
CNA 100033458	-0.0004859535	0.000104527884	0.000013156176	-0.000048678794	0.00008478029	0.000011035902	-0.00004036193
CNA 100033460	-0.0004358828	0.00035658656	0.000012614108	-0.00005456504	0.00008478049	0.000008755428	-0.00003925904
CNA 100033603	-0.0006607228	-0.00053341757	0.000015276457	-0.00003811634	0.00015038623	0.000009790753	-0.000042010743
CNA 100033799	-0.0002993225	-0.00011770707	0.0000011980395	-0.000034418288	0.00015038604	0.0000067613273	-0.000040014762
CNA 100033800	-0.0005827731	0.00043710275	0.0000038185135	-0.0000417343	0.0001503858	0.00001087157	-0.00005240509
CNA 100033801	-0.00080627407	-0.00018096043	0.000021587794	-0.00006880146	0.00015038594	0.000009655497	-0.000047142774
CNA 100033802	-0.00041718176	-0.0004408685	0.000013120062	-0.00007600336	0.00015038508	0.0000081707285	-0.00005756559
CNA 100033803	-0.0005504319	-0.00016278999	0.0000024339874	-0.000049187438	0.00015038671	0.000008506941	-0.000040946798
CNA 100033804	-0.0005474878	0.0002895084	0.0000014283598	-0.000057009773	0.00015038588	0.000010402306	-0.00004439361
CNA 100033805	-0.00041903922	-0.00018894087	0.0000030090257	-0.000053353087	0.0001503847	0.00000827762	-0.000047290967
CNA 100033806	-0.0004717727	0.00034094325	0.0000057547595	-0.00004629009	0.00015038601	0.000010546752	-0.000055094308
CNA 100033807	-0.00049133354	-0.0005059081	0.00000036338162	-0.000030459176	0.00015038533	0.000010128493	-0.00004503334
CNA 100033808	-0.0003428967	-0.00042367622	0.000005839464	-0.00003305184	0.00015038621	0.000007777282	-0.000045097295
CNA 100033809	-0.0005759354	-0.00010809726	0.0000020644445	-0.000044272558	0.00015038627	0.000007148786	-0.00004837726
CNA 100033810	-0.0005323637	0.00047239126	0.000012108094	-0.000055998506	0.00015038523	0.000010018417	-0.000048553222
CNA 100033811	-0.00043564878	-0.0004078458	0.0000010454187	-0.000049429684	0.00015038603	0.000010640486	-0.00004438046
CNA 100033812	-0.0007338013	-0.00015975749	0.0000020178713	-0.00006833617	0.00015038562	0.000010477946	-0.000050808532
CNA 100033813	-0.00033416256	0.0001773582	0.0000007319162	-0.00005073951	0.00015038643	0.000008492777	-0.000044403216
CNA 100033814	-0.0004955555	-0.000062986044	0.0000068823147	-0.000046866302	0.00015038525	0.000010588792	-0.000046272995
CNA 100033815	-0.00041182365	0.00012911574	0.0000008658891	-0.000061324405	0.000118356154	0.000010657453	-0.000047086105
CNA 100033816	-0.00065454294	-0.0005111018	0.000008703289	-0.000053265696	0.000118356336	0.000011541954	-0.000042405398
CNA 100033817	-0.0005244059	0.00008341309	0.0000126274535	-0.000040206814	0.000118355674	0.000008444937	-0.00005109171
CNA 100033818	-0.00034241145	-0.0005324705	0.0000020951459	-0.000058156536	0.00011835647	0.00001015658	-0.000047479658
CNA 100033819	0.0005337044	-0.00018733511	-0.000005540291	-0.00000023590374	-0.0005048352	-0.000043913442	-0.00022780219
CNA 100033820	-0.0005625257	-0.00009356469	0.000013754703	-0.000030489893	0.000043302425	0.000006618016	-0.000047939386
CNA 100033821	-0.00055087876	-0.00010601283	0.0000046391283	-0.00003888012	0.00004330185	0.0000069398143	-0.000056727942
CNA 100033822	-0.0004926514	0.00021248375	0.000013359197	-0.000057781162	0.00011835608	0.000008961032	-0.000051368635
CNA 100034743	0.00023465588	-0.000052924333	0.00000008303093	-0.0000067099027	-0.000007512226	0.0000028320942	-0.000033177825
CNA 100036563	-0.0006620411	0.00019258843	0.000002421751	-0.00005159277	0.00015038587	0.000010389394	-0.000046724243
CNA 100036575	0.00028373365	0.000001161694	0.000001124674	0.00009780874	0.00010244391	-0.000007854912	0.000046431454
CNA 100037280	0.00051984726	-0.00021364322	-0.0000072120993	0.000032154257	-0.00015379672	-0.00003223784	-0.0001395054
CNA 100037417	-0.000022267888	0	0	0	0	0	0
CNA 100038246	-0.00007698306	0.000037492904	-0.00000015215025	-0.000100008794	0.00028288268	-0.0000020061593	0.0000026920943
CNA 10004	-0.00014430002	0.00008668528	0.00000029306463	0.000024534447	-0.0003350818	-0.000005289761	-0.000024775303
CNA 100048904	-0.0006256575	0.00026624618	0.000005585485	0.000021293254	0.000627994	0.00001951553	0.00027313762
CNA 100048907	-0.00023903133	0.00024427637	0.000019499084	0.000027407916	-0.000034948556	0.00000811364	0.0002084692
CNA 100048908	-0.00019292429	0.0002538537	0.0000065558716	0.00004586986	-0.00026233104	0.000018662327	0.00027336107
CNA 100048912	-0.00041918101	0.0008224169	-0.000014178933	-0.000011632251	0.000030107169	0.000004262308	-0.000021199729
CNA 100048922	-0.00012156304	0.00022255507	0.000017389462	0.000015615737	0.00050313043	0.000010055419	0.00019675263
CNA 100048923	-0.00042525431	0.00011531446	0.000058849506	0.00005011411	-0.0001284881	0.000009548222	0.00023830896
CNA 100049587	0.00014500969	-0.000111012	-0.0000020900568	-0.00010731822	-0.0007174699	-0.000029371982	-0.00013239625
CNA 10005	-0.000027741129	-0.00012266719	0.0000003750122	-0.000014151705	0.00047975557	0.000004392056	-0.000060634837
CNA 10006	0.00048692655	0.000017952298	-0.000001569431	-0.00004051584	-0.00011171131	-0.000003162577	0.000014258031
CNA 10007	-0.000402138	-0.0000026418027	0.00000024635986	-0.000054749384	0.0003207912	0.000013302563	0.00008725967
CNA 100073347	0.00002538186	-0.00011280074	-0.0000033403949	-0.000059031612	-0.00026500237	-0.000014777484	-0.00009060281
CNA 10008	-0.000073666015	-0.00006861854	-0.0000029734113	-0.00008007507	-0.0005443103	-0.0000073401634	-0.00007714932
CNA 100093624	-0.00023621919	0.00012883428	0.0000006467076	-0.000036065303	-0.0001660454	-0.0000160374	0.00003070474
CNA 100093625	-0.0001342332	0.00008611228	0.0000013019333	-0.00003771305	-0.00016604424	-0.000015605085	0.00003127978
CNA 100093626	-0.0002210565	-0.00006055345	-0.00000014983675	-0.000047721842	-0.0007555082	-0.000020113182	0.00002402005
CNA 100093630	-0.00031211102	-0.00010344014	0.000022184035	-0.00007815841	0.00014308239	0.00003440519	0.00018726104
CNA 1001	-0.00017130756	-0.00058705575	-0.0000055724995	-0.00007506632	0.0007073418	-0.000013967261	-0.00022620505
CNA 100101111	-0.0009718867	0	0	0	0	0	0
CNA 100101267	0.0009979842	-0.00023096683	-0.000028895029	0.000012943331	-0.0005448392	-0.000033462376	-0.00017905096
CNA 100101467	-0.00070515333	0.0005591679	0.00000172702	-0.000088891524	0.00024205734	0.000016697291	0.000010854642
CNA 100101932	-0.000024548739	0.00021162422	0.0000018165131	-0.00009457851	-0.00045417962	0.0000014418162	0.00024173493
CNA 100101935	-0.00017191189	-0.00010060348	0.0000009788135	-0.00010214323	0.00025862866	0.0000019961662	0.000038275553
CNA 100101938	-0.000073968615	0.00007154303	-0.0000060105517	-0.00004193701	-0.0002693722	-0.000021012338	-0.00000027185666
CNA 10011	-0.0004929378	0.00009507755	0.0000008376838	-0.00004082838	0.00035505535	0.000012742082	0.00007312951
CNA 100113373	0.000120225675	-0.000019218445	-0.000004724511	-0.000031293308	-0.000013634607	-0.000019311245	-0.000020531948
CNA 100113378	0.0004049733	-0.00008287582	-0.000006085837	-0.0000053771237	-0.0006030121	-0.000021013338	-0.00015798169
CNA 100113379	0.0002184642	-0.00062681886	-0.0000048148536	-0.00009507823	-0.0007126752	-0.000033415257	-0.00011774689
CNA 100113380	0.00018552759	0	0	0	0	0	0
CNA 100113381	-0.000016824111	0.00015229007	0.00000033008683	-0.00011964734	0.0008463584	-0.000011504979	-0.0001577688
CNA 100113382	-0.00016601558	0.000018361958	0.000000510519	-0.0000073436127	-0.00041470508	-0.0000019441848	-0.0000875333
CNA 100113384	-0.00010927688	-0.00060247484	0.0000028121017	-0.00015267644	0.0012011373	-0.000014421102	0.00022278642
CNA 100113389	-0.000044537053	0.00012275344	0.000008916054	-0.00008528033	-0.0005246564	0.000017345676	0.00013155054
CNA 100113391	0.00006712283	0.00008627747	-0.00000059563655	-0.00010020568	0.00025576382	-0.0000040328055	0.00009922759
CNA 100113393	-0.00012709758	0.000032497184	0.0000004512882	-0.00001209209	-0.000078923804	0.000011799891	-0.00007953756
CNA 100113402	0.000040053186	-0.00048617413	-0.000001980535	-0.00003356165	0.00022296475	-0.000010846869	-0.0002607311
CNA 100113404	-0.00012613503	0.00020600272	0.00010990234	-0.000105233514	0.00035260431	0.000022448165	0.000057830068
CNA 100113407	0.00006594458	0.00009144149	-0.00000937498	-0.000023026616	-0.0010625533	-0.00003221301	0.00008336841
CNA 100124394	-0.00009517539	-0.00093378057	-0.000039869712	0.000104896375	0.00028900345	-0.000022852062	-0.00033744873
CNA 100124516	-0.00029086723	0.0005880583	0.00000037344066	-0.00009675586	0.00012186387	0.000006107097	-0.000035223635
CNA 100124534	-0.000078918536	-0.0001336222	-0.000010578407	-0.0000087777225	-0.00039257528	0.00000603147	-0.00011262223
CNA 100124536	-0.00018470349	-0.00015517721	-0.0000023545422	0.000019214069	-0.00017177175	-0.000007066151	-0.00020910654
CNA 100124537	0.000368566	0.00011974898	-0.00000059641826	-0.000026835056	-0.00026876616	-0.0000114372815	0.000005895495
CNA 100124538	-0.00018694652	0.00015703123	-0.000005644736	0.00000028006954	0.000058359357	0.000033181444	-0.00006799318
CNA 100124539	0.00019556633	0.00014614912	-0.000008768338	-0.0001189975	-0.0012060659	-0.000040326475	-0.00006065991
CNA 100125288	0.00008991884	-0.000016464914	-0.0000019290783	-0.0000050616623	-0.0008658856	-0.000012599764	-0.000087704786
CNA 100126270	-0.001953786	0	0	0	0	0	0
CNA 100126296	0.0004541928	-0.00017014565	-0.000002487565	-0.000044055796	-0.00046454504	-0.00001852154	-0.00020743911
CNA 100126297	0.00014706864	0.00020633642	-0.00000012334661	-0.00008596562	-0.00067670655	0.000015495843	0.000010910546
CNA 100126299	-0.00031640517	0.000020333622	0.000006641796	-0.00004972573	0.00033217855	0.000023186789	0.000092221424
CNA 100126301	-0.0008196463	0	0	0	0	0	0
CNA 100126303	-0.0013194126	0	0	0	0	0	0
CNA 100126304	-0.000902079	0	0	0	0	0	0
CNA 100126306	-0.001186975	0	0	0	0	0	0
CNA 100126307	-0.0014002874	0	0	0	0	0	0
CNA 100126308	0.0002730436	0.00024036868	-0.0000016835954	-0.0000894912	-0.0006577293	0.000017300814	-0.0000108451495
CNA 100126309	-0.000099199766	-0.00014932128	-0.000106473664	0.00016376951	-0.0014989844	0.000053107666	0.00043614634
CNA 100126310	-0.0003178415	-0.0007255824	0.000011271631	-0.00012178317	-0.00088994903	-0.000007652386	0.0000066696903
CNA 100126311	0.00030271983	-0.0006039028	-0.0000020098196	-0.000012842221	0.00005157128	-0.000014301171	-0.00011264065
CNA 100126313	0.00011503022	-0.00013539221	-0.0000018021855	-0.000029092036	-0.00083043106	-0.000023335358	-0.000074562
CNA 100126314	-0.00031403726	0.00022713399	0.000013778053	0.000048713435	-0.00038779675	0.000014645923	0.00027007252
CNA 100126315	0.00009346061	0.00043000703	0.00000087216205	-0.00009404365	-0.0006377873	0.000014891587	0.0000182615
CNA 100126316	-0.000451399	-0.0001525084	0.000052457603	-0.0001305864	-0.0009527436	0.000024660123	0.000006979123
CNA 100126318	-0.0003460806	0	0	0	0	0	0
CNA 100126319	-0.00005187743	-0.0000023976784	-0.00000662905	-0.000031049996	0.00015527025	-0.0000071749405	0.0000043273876
CNA 100126320	-0.000076703705	-0.0002742735	-0.0000008938865	0.00009713992	-0.0006960593	0.0000005284065	0.00013755723
CNA 100126321	-0.00032406836	-0.0012489522	-0.00000227842	0.00005786278	0.0007878501	-0.000005248442	-0.00040978793
CNA 100126324	0.001161537	0	0	0	0	0	0
CNA 100126325	0.00002484771	-0.000026248257	0.000002916874	-0.00010052438	-0.00012103402	-0.000012515314	-0.000101317055
CNA 100126326	-0.00020162831	0.000041118677	-0.0000016618463	-0.000069732596	-0.0000078143585	0.0000004729832	-0.00004368115
CNA 100126327	0.00038185768	-0.0000050527856	-0.0000026440075	-0.000058912592	0.00038105418	0.0000018472448	0.000011474721
CNA 100126328	0.00013717031	-0.00032809723	0.000003621299	-0.00009714883	-0.0003474874	-0.0000072186735	-0.00007980548
CNA 100126329	0.000432757	0	0	0	0	0	0
CNA 100126331	0.0004362296	0.00012168425	-0.000008361136	-0.000027008211	-0.00021537654	-0.000016638174	-0.00002716823
CNA 100126332	-0.00007673026	0.00039787276	0.000017032833	-0.00013160496	0.0006372835	0.00004025688	0.0001415934
CNA 100126333	0.000054367363	-0.00013630294	-0.000004950902	-0.0000424751	-0.00061917497	-0.000012925328	-0.000054371703
CNA 100126334	-0.0000926924	0.00008485116	-0.000009544276	-0.000120473924	-0.0010521524	-0.00003323218	-0.0001793054
CNA 100126335	0.00010122194	0.000056673456	-0.0000047539193	-0.000120843644	-0.00067670766	0.000025509371	0.000012244651
CNA 100126336	0.00009584155	-0.00017845313	0.000018130131	-0.00010587812	-0.00045498996	-0.000009581798	0.00009053832
CNA 100126337	-0.00005613724	0	0	0	0	0	0
CNA 100126338	-0.0000713467	0.0013500511	0.00003645117	0.00025803572	0.000056918725	0.000040279665	0.0004465361
CNA 100126339	0.000013057743	0	0	0	0	0	0
CNA 100126340	-0.0002570034	-0.0010838788	0.000004619944	0.00004160528	-0.0015737216	-0.000028150167	-0.00064493576
CNA 100126341	-0.001386376	0	0	0	0	0	0
CNA 100126342	-0.00047144238	0	0	0	0	0	0
CNA 100126343	-0.000504226	0.00008369229	0.000056399287	-0.000053992113	0.00027778663	0.000018234205	0.00007252576
CNA 100126345	0.00018142446	-0.000084329564	-0.00003066723	-0.00010554941	-0.0006767081	0.000030240164	0.000018143446
CNA 100126346	0.00033970593	-0.000087066896	-0.0000010599052	0.000017544848	-0.00019078088	-0.0000032941725	-0.000071671115
CNA 100126347	-0.0001002304	0.00012847497	0.00001239773	-0.00009578463	0.0013631324	0.0000059363833	0.00017721816
CNA 100126348	0.00018093067	-0.000059213326	-0.0000009759239	-0.000033708944	-0.00013316184	-0.0000083944615	-0.000049311937
CNA 100126349	0.00027848262	-0.000013386345	-0.000002930502	0.0000824746	0.00018309098	-0.0000068032155	0.0000023891164
CNA 100126351	0.00012270869	0	0	0	0	0	0
CNA 100126352	0.00094449025	0	0	0	0	0	0
CNA 100126355	-0.00006662416	-0.00016697301	-0.0000016243151	-0.000037552225	0.00037265482	0.0000030349802	-0.00010590114
CNA 100126356	-0.00075015146	-0.00007919006	0.000008041813	-0.000016822321	0.00015019077	0.0000010010781	-0.0000672872
CNA 100126693	-0.00007702094	-0.0000021999094	0.0000042336496	0.000033312943	-0.00009952132	0.0000054707034	0.0001756071
CNA 100126791	-0.000008566711	0.00017757602	-0.000010353991	-0.000104960374	-0.0010349215	-0.00004574151	-0.0002523221
CNA 100126793	-0.00010007596	-0.0005327113	-0.0000020610873	-0.0001236931	-0.0012634364	-0.000035250963	-0.00016479738
CNA 100127905	-0.00041045021	0.00014619782	0.00000023551492	-0.000036120757	0.0003275142	-0.000007839254	-0.000013364843
CNA 100127911	-0.00011095232	0.000025578945	-0.00000067887595	-0.000044706787	0.0004097071	0.0000012432062	0.000049031336
CNA 100127922	0.00045151266	-0.000011282926	-0.0000067762994	-0.000042797452	-0.00016129564	-0.00003417087	-0.00009641115
CNA 100127960	-0.00008717194	0.00020947773	-0.000003396976	-0.000054106324	-0.0002698287	-0.000016323944	0.000022083115
CNA 100127969	-0.000091976326	-0.00000072066246	-0.000028874287	-0.0001145643	-0.0003955723	-0.000010323985	-0.000034278342
CNA 100127979	0.0004395479	0	0	0	0	0	0
CNA 100128011	0.00018291184	-0.00012916651	-0.000015101557	-0.00012940624	-0.00034328806	-0.000025553483	-0.000041420128
CNA 100128015	0.00073363073	0.00018832696	-0.0000013826273	0.000054687553	0.000029860816	-0.000010015885	-0.00002854044
CNA 100128017	0.00012894026	0.00003258653	-0.0000047820818	-0.00016908643	-0.00010332176	-0.000045961322	-0.00013781575
CNA 100128020	0.00009520721	-0.0011681292	-0.00001949136	-0.000105171486	0.0002586163	0.000010688234	0.0001120286
CNA 100128036	-0.000024685463	-0.001650227	0.000018893785	0.00006242684	0.0023202265	0.000027004891	-0.00025511472
CNA 100128055	0.000012543595	0.0003447209	-0.00000051876043	-0.000023014678	-0.00018458803	-0.00001127806	0.00014845756
CNA 100128060	0.0002346285	0.000026086958	-0.000012026374	-0.000055693952	-0.0009938673	-0.000040786646	-0.00010615746
CNA 100128092	0.0003118857	-0.000053710864	-0.00000034757383	-0.000044213753	-0.00016001625	-0.000011455333	-0.00003536696
CNA 100128094	0.0006946103	-0.00012940033	-0.0000007148458	-0.000020669291	-0.00039090312	-0.0000064832925	-0.000034538632
CNA 100128119	-0.00042576616	0.0006121164	0.000021038923	0.00013679895	0.0018160128	0.00011844988	0.0007227993
CNA 100128135	0.00023058629	-0.00004891178	0.0000022253628	-0.000036340993	-0.00015305942	-0.0000030390827	-0.00012401593
CNA 100128159	-0.0003849738	0.000039795945	0.0000006645268	-0.00007806764	0.0004145811	0.0000032886478	-0.000029324063
CNA 100128181	-0.00000390368	0.0000786869	-0.0000016548095	0.000057449317	0.000115100745	-0.0000030255433	0.0000056866984
CNA 100128183	-0.0005685261	0.00034118534	0.000013475519	-0.00006851094	0.0002806376	0.000013785518	0.00012879743
CNA 100128203	0.00016585187	-0.0002166979	-0.00003390984	-0.000035695324	-0.00049154635	-0.000015987129	-0.00010845875
CNA 100128227	-0.000042544612	-0.00011166798	-0.000003970625	-0.000033752047	0.00012589597	-0.000016700296	-0.000008010301
CNA 100128237	-0.00003270983	-0.00033351846	-0.0000065158415	0.000010871089	-0.00008429861	0.000015808768	-0.000110924906
CNA 100128266	-0.0000033095928	0.00029262374	-0.0000026743396	0.0000026656596	0.00043670382	-0.000007402987	0.00018362522
CNA 100128275	0.00018365998	-0.00032309655	-0.00006164771	-0.00010423813	-0.0012820772	-0.000034778834	-0.00010898085
CNA 100128285	0.0005069977	-0.0008843366	-0.00000068163706	0.0000120997975	-0.00023262305	-0.000008262687	-0.00005080484
CNA 100128327	-0.0000034866237	-0.00008633057	-0.000005016016	-0.00005434149	0.000048665963	-0.000016340553	-0.000100842895
CNA 100128337	-0.0001658877	0.000008830362	-0.0000005928253	-0.000026920665	0.00025127575	-0.00001486533	-0.000078295256
CNA 100128339	0.000028295624	-0.0000912675	-0.0000022525485	-0.00012704203	-0.000026507769	-0.00004482556	-0.00022904458
CNA 100128341	-0.00019800533	-0.000028685952	-0.0000013989106	0.000011703528	0.0003594182	-0.000016013133	0.00003481357
CNA 100128368	-0.00017336923	0.000090388115	-0.00002315468	-0.000100801546	-0.00047999856	-0.000021297696	-0.0001617261
CNA 100128372	-0.00001137272	0.00024593316	-0.00000040105928	0.0000052437995	-0.000086842825	-0.000005950112	0.00016106783
CNA 100128378	-0.0000067544674	0.0004075685	0.0000018488	-0.00017992723	0.00038054385	-0.00001111997	-0.00009167159
CNA 100128385	-0.00004585531	-0.00020992852	0.000012568926	-0.000039152255	-0.00008914799	0.000032667416	-0.000094808696
CNA 100128423	0.00016523915	-0.00033385327	-0.0000034887294	-0.00002953812	-0.0003716767	-0.00002436622	-0.00017733102
CNA 100128448	-0.00022613238	0.00029325354	-0.000034438275	-0.000102285	-0.0008241845	-0.00008446138	-0.00037177044
CNA 100128459	-0.00047712604	0.0001212684	-0.0000011434572	0.000045808876	0.00093000283	0.000012259078	0.00006706231
CNA 100128465	0.00011492142	0.000063976266	-0.0000006300165	-0.00007918184	-0.00015409212	-0.000018592758	-0.000029020513
CNA 100128496	-0.00010417653	-0.000090328685	0.00000014114373	0.00001787693	0.000087829016	-0.000008988911	-0.00004558273
CNA 100128512	0.00014368702	-0.000010160388	-0.0000005241748	-0.000041554857	0.00016678935	-0.00000031401026	0.000022234917
CNA 100128516	-0.00001432415	0.00028557482	0.000011525922	0.000054371354	0.00029239422	0.000019027399	0.00036225576
CNA 100128525	-0.0005972626	0	0	0	0	0	0
CNA 100128541	-0.0003808818	0.0005668887	0.000118412696	0.00011183972	0.0009077457	0.00008319577	0.0005941349
CNA 100128553	-0.00029137978	0.00003787418	0.000004274706	0.000027312693	0.00015194606	0.000011978843	0.00008308911
CNA 100128569	-0.000132951	-0.00015300585	-0.000019404595	-0.000106677064	-0.0005680139	-0.00004340139	-0.0003672752
CNA 100128579	-0.00020596081	0.000041804593	0.00000028686256	-0.000011134844	-0.00008651533	-0.0000008612713	0.00006160396
CNA 100128589	-0.00062074	-0.00045182335	-0.000044025594	0.000100176636	-0.0033657427	-0.00003249909	-0.00037023664
CNA 100128625	-0.000028511515	-0.00015740516	-0.00003986872	-0.000067666486	-0.0016619845	-0.000069597816	-0.00024423932
CNA 100128628	0.0001205051	-0.00009245794	-0.000003256425	-0.00011543264	-0.00047467908	-0.000020760843	-0.00009508263
CNA 100128637	-0.0014430544	0.0000042910324	0.0000060031093	0.00008087596	0.00045659492	0.000014314328	0.00006885595
CNA 100128639	-0.0003185199	0.000024699442	0.0000053951153	-0.000021730348	0.00004001798	0.0000060985108	0.000051645326
CNA 100128665	-0.000211131	0.000087450346	0.000022836046	-0.00002822391	0.0010466313	0.000039614006	-0.00008000496
CNA 100128690	-0.0010329644	0	0	0	0	0	0
CNA 100128696	0.000046590292	-0.000015748721	0.00000066127615	-0.0000037089085	-0.00013533849	0.0000013632124	-0.000026711117
CNA 100128705	-0.00020257242	-0.00067015935	0.000006152237	-0.000094684154	-0.000163527	0.000044031753	0.000081160724
CNA 100128723	0.000047659687	0.00007227063	0.00000010717972	0.000053816362	0.0003034254	-0.0000009175593	0.00004857016
CNA 100128731	-0.000040557916	0.000054959055	-0.00000014249905	-0.000019267118	0.000060844108	-0.0000022250413	0.00006229044
CNA 100128756	-0.00024099862	0.000100124045	0.0000037303605	-0.000068945774	0.00029878103	0.00000384713	0.000020872601
CNA 100128764	-0.00019768298	0.000002523823	-0.000005909999	-0.0000046594855	0.0011990746	-0.0000063183084	-0.0000023684265
CNA 100128766	-0.0002190142	0.000084094776	-0.000000029133819	0.000038034374	0.0001912903	0.0000141071905	0.000050748942
CNA 100128771	-0.00020017945	0.00020699973	-0.0000132009045	-0.000035677727	0.000016358039	0.0000125697115	-0.00011064364
CNA 100128782	-0.000010809547	0.00021880692	-0.0000013509263	-0.000013821365	-0.000192622	0.000002943988	-0.00015175666
CNA 100128867	-0.00008461071	0.0002730949	0.00001730335	0.00007724033	0.0006371826	-0.0000009574379	0.00003407431
CNA 100128890	-0.000053109354	-0.00032779682	-0.0000011695881	-0.0001087965	-0.00052516005	-0.000013991561	-0.0002168149
CNA 100128902	0.00040812275	-0.00012793069	-0.0000041324124	-0.00006882852	-0.0028908406	-0.000054871765	-0.00019063549
CNA 100128903	-0.00015643038	-0.00013933888	-0.000011071072	-0.00009128687	0.0013088853	-0.000012703464	-0.00005723698
CNA 100128923	-0.00007584785	0.00015716565	0.0000028520562	-0.000018753595	-0.00017880305	0.000013635955	0.00026295008
CNA 100128927	0.00019377358	0.000035127137	0.0000009194317	-0.000013596784	-0.000050427276	0.000046933204	0.00008383825
CNA 100128936	-0.00016554746	-0.00024453748	-0.000023077246	-0.00017403178	0.00035474976	-0.000046963738	-0.0003128559
CNA 100128946	0.0011928108	0	0	0	0	0	0
CNA 100128961	-0.00009323873	-0.00018142546	-0.000015824626	0.00020232651	-0.0022373435	0.0000669501	0.0004904519
CNA 100128963	-0.00042493627	0.0006983872	0.000009878337	0.00013610067	0.0013023186	0.00011258494	0.00069460087
CNA 100129007	0.00025128177	-0.00024779356	-0.0000013640497	0.000082303115	0.00019356237	-0.0000048704464	-0.0000000018606057
CNA 100129023	0.000257414	-0.00015986053	-0.000025677475	-0.00016519018	-0.001269093	-0.00007145618	-0.00023558026
CNA 100129074	0.000018957067	-0.000058702743	-0.0000053384924	-0.000007883992	-0.0011128627	-0.000025514357	0.000090162124
CNA 100129075	0.0000048820916	-0.00019800194	0.0000053150666	-0.00009953978	0.00013995655	0.000018126011	0.00018536339
CNA 100129086	0.00011027828	0.00008645315	-0.000001275693	0.000034107914	-0.0005492756	-0.000014999301	0.00003434126
CNA 100129128	0.00029740183	0.000019724293	-0.0000047287795	-0.000018531486	-0.0004614829	-0.000012454441	-0.000004058209
CNA 100129162	0.00010161645	-0.000024988352	-0.0000007576549	-0.000033151333	-0.00050212	-0.000014554375	0.000020602147
CNA 100129167	0.00012483446	-0.00025135212	-0.0000029109178	-0.00008043014	-0.00013821314	-0.000051695326	-0.00018807546
CNA 100129176	0.000053765285	0.00010352732	0.0000035221417	-0.000026542719	0.0003858492	0.00006160168	0.00007447469
CNA 100129192	-0.0004130039	0.00022704767	0.000017962006	0.000016206199	-0.00035151505	0.000016331323	0.00027223164
CNA 100129199	-0.00026973936	0.000022110551	0.000002801421	-0.000037581343	0.00035120684	0.000019999756	-0.00005626498
CNA 100129227	-0.00006299897	0.00010589172	0.000010449018	0.000007404102	0.000034898243	0.0000015448801	0.00007287237
CNA 100129237	0.00006685049	0.0001041	-0.0000010878098	0.00015862496	-0.0005805368	0.000041530453	0.00029091278
CNA 100129239	-0.0003308705	0	0	0	0	0	0
CNA 100129250	-0.00033765045	0.0000420559	0.0000045710426	-0.000077342986	0.0008792458	0.000006361205	0.000046581663
CNA 100129251	-0.0001520327	0.00048705714	0.000052276475	-0.00012682787	0.0004964514	0.00001470523	0.000045218065
CNA 100129259	0.00038258883	0.0000398452	-0.000013145366	-0.00011620085	-0.00087866245	-0.00004535945	-0.00013082253
CNA 100129260	0.00022716487	-0.000035580702	-0.0000029465855	-0.00019173756	-0.000423644	-0.000025264897	-0.000035838508
CNA 100129271	-0.0006001253	0.0000058121036	0.0000018295316	0.0000010572567	0.0005223109	0.000010132304	0.000025886064
CNA 100129279	-0.00015350153	0.00017763306	0.0000015095532	-0.000057362195	-0.00012825488	-0.000016237205	0.000016501106
CNA 100129283	-0.00002435775	-0.00002561244	-0.0000017955955	-0.00007461543	0.00034155455	-0.00002311691	-0.000051169
CNA 100129306	-0.00027378465	-0.00005546943	-0.0000044875496	-0.000014132527	0.0012342848	-0.000009346978	-0.000055199773
CNA 100129308	0.000006482318	0.0005147099	0.0000033112617	-0.00009784969	-0.00046149545	-0.000026185613	-0.000057878104
CNA 100129315	0.00012210137	-0.00013321676	-0.00000034646686	-0.00001314667	-0.0004445345	0.0000025286097	-0.00007214696
CNA 100129320	0.00049241586	-0.00009448911	-0.000015851801	-0.00002554191	-0.00026659036	-0.000009869647	-0.000023014363
CNA 100129337	-0.00013043867	0.00000038082314	0.00000030536233	-0.000047134803	-0.000022015849	0.000011908306	0.000009166644
CNA 100129354	0.00009135505	0.00006872678	0.0000108964205	-0.00013794177	0.00002862811	0.000026637716	-0.000059273672
CNA 100129382	-0.0003116223	-0.00012206103	2.6740177E-10	-0.000015586122	0.00061661215	0.0000046745463	-0.00006205522
CNA 100129428	-0.0000017954085	-0.000033198106	-0.00000061053765	-0.000024440944	-0.00004937355	-0.0000048645384	0.0000075151524
CNA 100129452	-0.00005177789	0.000052585816	-0.0000038643184	-0.00009699828	-0.0008758259	-0.000022576825	-0.00006454337
CNA 100129459	0.00019088223	-0.00020620612	-0.000013222251	-0.00016393121	-0.0009687852	-0.00007258255	-0.00024097359
CNA 100129482	0.00055146846	-0.00006835666	-0.00000012587603	-0.000054613436	0.00019623677	-0.000006952665	-0.0000037420875
CNA 100129512	-0.00006909203	-0.0003899101	-0.000007234544	0.00019943957	-0.0019373182	0.000045862067	0.00045801117
CNA 100129543	-0.00032789054	-0.000043860615	0.0000040077357	-0.00004262721	0.0012250688	-0.000009204501	-0.00006987382
CNA 100129555	-0.0001451164	0.00006380503	-0.00000073295723	-0.000011924408	-0.000120655604	-0.0000026149007	0.000022466565
CNA 100129561	-0.0006339165	0.0000032863745	0.00001175965	-0.000026346672	-0.00016036803	-0.0000029639923	0.000013786453
CNA 100129583	-0.0006080127	0.000025785466	0.00001438518	-0.00009441727	0.00036632575	0.000012458415	0.00015374513
CNA 100129587	-0.00015334513	-0.00009988638	0.00000851983	0.00003984345	0.00046147854	0.000004251911	0.000000034046547
CNA 100129595	-0.0003759604	-0.000028439006	0.00000044822832	-0.00007144364	0.0011093802	-0.000003184308	0.000011265355
CNA 100129604	-0.000014468458	0.000049101476	-0.00000007058966	-0.000026636217	-0.00022431421	0.000002170221	0.000034688328
CNA 100129631	0.00026772695	-0.00015835406	0.0000049650416	-0.000035251862	-0.0012409042	-0.0000022400216	-0.00005671195
CNA 100129696	0.00013994494	0.00069610117	0.0000061371234	0.00001754355	0.00028419375	-0.0000022116292	-0.00017287473
CNA 100129706	-0.0003349235	0.000117659234	-0.0000062602394	-0.00006252849	-0.000034023975	0.0000015027077	-0.00005438151
CNA 100129727	-0.000232825	0.00048358846	-0.0000036591682	0.000014694597	0.000036363122	-0.000043723267	-0.0004154998
CNA 100129755	-0.0005358795	0.000120092875	0.0000006511698	0.000021689762	0.000041724357	0.0000059865934	0.00013054957
CNA 100129772	-0.00028886786	0.00014440081	0.000008012394	0.0000055356372	-0.0003152429	0.000016476755	0.00027243939
CNA 100129792	-0.000060274197	-0.00046953675	-0.0000006510199	-0.00009126026	0.00032509203	-0.000031108593	0.0002227617
CNA 100129793	-0.00018104257	0.000010067621	-0.0000014708758	-0.000022987688	0.00020353307	0.000016598759	-0.00004158998
CNA 100129824	0.0006100901	0	0	0	0	0	0
CNA 100129842	-0.00021970089	0.000018606592	0.0000020036393	-0.00004456005	0.00043457656	-0.000012618807	-0.00009844669
CNA 100129919	0.0005534315	-0.000029744704	-0.00000053830547	-0.000017024964	-0.00031814072	-0.0000021585913	0.0000013075543
CNA 100129921	-0.00015841589	0.0002457854	0.0000007024895	0.00003217149	-0.00034392628	0.0000076444085	0.00027492602
CNA 100129941	-0.0003543873	0.000050841663	0.000015123513	0.000034810255	0.0003346096	0.000007996065	0.0000817871
CNA 100129958	-0.000494548	-0.000075013275	0.000013093362	-0.00010966847	0.00017451242	0.0000010700547	0.00000026257652
CNA 100129959	-0.0005159037	0.00015249597	0.000012264222	-0.000050290473	0.00048820607	0.000009384538	0.000073366595
CNA 100130002	0.00073268893	0.00050401455	0.000002252409	-0.000050596107	0.00032478423	0.000015627089	-0.000038226324
CNA 100130006	-0.00007921661	0.00008955637	0.0000029907465	0.000100386824	0.00028879152	0.0000011889974	0.00001723683
CNA 100130017	-0.00027436524	-0.00000525205	0.0011204339	-0.00009857838	0.0000683777	0.00000862537	0.000096163065
CNA 100130029	0.00023593924	-0.00006178433	-0.000015941421	-0.00010487323	-0.0005853963	-0.000043191594	-0.0001653418
CNA 100130064	-0.000044227076	-0.000068747446	0.00000090458093	-0.00014044257	-0.00028316217	0.000006956589	-0.00019698411
CNA 100130086	-0.00047364598	0	0	0	0	0	0
CNA 100130099	0.00020465648	0.000016206628	0.00000017490623	0.000021805383	-0.00083467417	-0.00000661374	-0.000114597155
CNA 100130117	0.000028122726	-0.00021557082	-0.000004298596	-0.00016812363	-0.0010342427	-0.00005095505	-0.00011947985
CNA 100130119	0.0001140471	-0.00011586256	-0.000029462733	-0.00009056687	-0.0016317129	-0.000024726609	-0.00006770631
CNA 100130139	-0.000018090124	0.00020572323	0.00000028527145	-0.00008676944	-0.0003159347	0.00001675174	-0.00012570007
CNA 100130167	-0.000011622089	-0.00020482705	-0.0000012888295	-0.000100011974	0.00030052604	-0.000013658311	0.000023300705
CNA 100130190	0.0010157814	0	0	0	0	0	0
CNA 100130234	-0.00068163575	0.00009214004	0.0000014042256	0.0000381588	-0.00015106774	0.0000074894588	0.000040634994
CNA 100130239	-0.0016593962	0.0015881702	-0.0000012579977	-0.000032435648	0.00028605413	0.00001973221	0.00012218868
CNA 100130240	-0.00025952357	0.00000028143714	0.0000027477045	0.00003636861	0.00024252286	0.0000103492475	0.00012354323
CNA 100130259	-0.0005562775	0	0	0	0	0	0
CNA 100130265	-0.00032794607	-0.0001908285	0.00000023387061	-0.000055687236	-0.00024915513	0.000007643406	0.00002868632
CNA 100130277	-0.0014454853	0	0	0	0	0	0
CNA 100130279	-0.000507034	-0.000026585325	0.0000075994017	-0.000063897045	0.000055993332	0.00002256791	0.00016271477
CNA 100130289	-0.00001815014	0.000016019381	0.00000081360736	0.00006493893	0.00017140507	0.000002018949	0.000025029725
CNA 100130311	0.000435189	-0.0001776012	-0.000004198328	0.000004941988	-0.00036643315	-0.00003239749	-0.00015591082
CNA 100130313	0.000016686647	-0.00013995536	-0.0000026805344	-0.0000884233	0.0003472252	-0.000011574058	0.000059769198
CNA 100130319	0.00034920243	0.000014143656	-0.0000025931756	-0.000077667166	-0.00041678795	-0.0000025453667	-0.000038526156
CNA 100130335	0.00011757651	0.0008244056	-0.000007977079	0.000040113882	0.00090710993	0.0000090970425	-0.00015298021
CNA 100130338	0.00013555145	0	0	0	0	0	0
CNA 100130396	0.00012827518	0.00022710292	0.000003072066	-0.00001529572	0.0002617612	0.000001492227	0.00016834994
CNA 100130409	-0.00006902152	0.00007304802	0.000004298609	-0.000084424406	-0.000047317146	0.00000017389875	-0.000055933695
CNA 100130418	-0.00047608776	0	0	0	0	0	0
CNA 100130450	-0.00001604339	0.00021503585	0.000006801611	-0.00003205836	0.0009313712	0.00000031958487	-0.000021529082
CNA 100130462	0.000080701284	-0.00011835971	-0.0000027449014	-0.00012581749	-0.0012294455	-0.000034081677	-0.00013502364
CNA 100130481	0.00054860517	-0.0015600299	-0.000005550349	0.00013497025	-0.0012064651	-0.0000045767374	-0.00048938213
CNA 100130519	0.00021724412	-0.000075950426	-0.0000011507182	-0.000038015296	-0.00026375984	-0.000013569417	-0.0001335394
CNA 100130555	-0.00027390246	0.00005833323	0.000006228019	0.000033797052	-0.000033918142	0.0000040270093	0.00005092435
CNA 100130561	-0.00022074817	0	0	0	0	0	0
CNA 100130564	-0.00008121377	-0.000039273287	0.000006267421	0.0000022096065	0.0008446755	0.000028348606	-0.000039822196
CNA 100130613	-0.0020566096	0	0	0	0	0	0
CNA 100130621	0.00080754695	0	0	0	0	0	0
CNA 100130626	0.00026020256	-0.00006561202	-0.0000022090069	-0.000032105465	-0.00018529598	-0.0000019371373	-0.00005394322
CNA 100130636	-0.00011962484	-0.00010577635	-0.000010342286	-0.000015571364	-0.00044920712	0.0000014607016	0.000008625782
CNA 100130637	-0.00041820726	0.000009935371	0.0000022261606	0.00007825934	0.00063711544	0.0000066721277	0.00005808012
CNA 100130671	-0.00045329297	0.00014220893	-0.000023142602	-0.000108550106	0.0005102878	0.0000036975805	-0.00016699814
CNA 100130677	0.00011357434	-0.000048069225	-0.000004496515	-0.00007531084	-0.00089313264	-0.000049984883	-0.000211234
CNA 100130687	-0.00022904662	-0.00013457333	0.0000013581274	-0.00007770157	0.00021433344	0.000004747844	0.00006851846
CNA 100130708	0.0007801861	0	0	0	0	0	0
CNA 100130717	0.0003109298	0	0	0	0	0	0
CNA 100130718	-0.0001686892	0.0000707763	0.000004076838	-0.000088528104	0.000104495215	-0.000004038892	0.0000735426
CNA 100130719	0.00009237747	0.00044249566	-0.0000070527094	0.00006928794	-0.0006866483	0.000007132514	0.000010373139
CNA 100130721	-0.000811672	0.00004773565	0.000005456353	0.000029115892	0.00022015843	0.000028228287	0.00010710489
CNA 100130733	-0.00004625985	0.00005084066	-0.000009068217	-0.000039594735	0.00042764653	-0.000015721893	-0.000010232991
CNA 100130742	-0.0003617241	0.0004969967	0.000008292509	0.00009362493	0.0022259608	0.00011605493	0.0007315305
CNA 100130756	-0.00015748962	0.00012387738	-0.0000014183064	0.00006644322	-0.000096279866	0.000010172514	0.00026438152
CNA 100130758	-0.0003193433	-0.0020608124	-0.000021185313	0.0001329749	0.00045225036	-0.000013183459	-0.0003411664
CNA 100130771	0.0005070708	0.000045673223	-0.00000085270693	0.000049296148	0.00006239829	-0.00001608825	-0.000040163173
CNA 100130785	-0.00010816475	0.00016213559	-0.0000040084155	-0.000156027	-0.00017489171	-0.0000024246876	-0.00003126712
CNA 100130820	-0.00038417245	0.000104163286	-0.00000019038245	-0.00009992082	0.00007894751	0.0000066868693	-0.000047538604
CNA 100130866	-0.00021335203	-0.00033181766	-0.000016941047	-0.00015412859	0.00061909336	-0.0000011939482	-0.00016808961
CNA 100130873	0.000025074496	0.000003727082	0.000028852344	-0.000077285564	-0.00031690812	0.00004823105	0.000091957016
CNA 100130889	-0.0002810268	0.00027219916	0.0000036358763	0.000047841462	-0.0004094912	0.000017099386	0.0002754076
CNA 100130898	-0.00058364373	-0.0022050925	-0.000039335348	0.00004968884	-0.00019733142	-0.000033209362	-0.0005957309
CNA 100130935	0.002368937	0	0	0	0	0	0
CNA 100130958	0.00021364803	-0.00057419814	-0.00003228645	-0.00006433447	-0.00007624038	-0.000019658984	-0.00026287365
CNA 100130962	0.000041471125	0.000039710107	0.00000021878566	-0.000059715712	0.00051122945	-0.0000045747897	0.000006412889
CNA 100130967	0.00010657372	0.00012363374	-0.0000032361118	-0.000096079486	-0.00077619223	-0.000011548294	-0.00000035422306
CNA 100130968	-0.00017107582	0.000053078104	0.0000017760157	-0.00006108332	0.00024747234	-0.0000030292274	0.00007422683
CNA 100130988	-0.0004885108	0.000109322966	0.00000040177648	0.00006020402	0.00046957438	0.000012783562	0.00010381398
CNA 100130994	0.000026268552	0.00008766416	-0.0000014138466	0.000025193716	-0.00018090922	-0.000008243574	0.00015479792
CNA 100131027	-0.000036222675	-0.000013229581	0.0000049157843	-0.000054754528	-0.0010078287	-0.000016490492	-0.00013123699
CNA 100131055	-0.00051472994	0.000040862626	0.0000024706953	0.0000011739608	-0.000008870783	0.000006052353	0.000052628264
CNA 100131065	-0.0002673001	-0.00010890036	0.000032178457	0.000043734002	0.00051166303	0.0000104067385	0.000022864484
CNA 100131084	0.00075282255	-0.00009556718	-0.000002609968	-0.0000447432	0.0000052750056	0.0000014548116	-0.0000026012735
CNA 100131130	-0.0005092202	-0.00008997261	0.000016273601	-0.000029356248	0.00052849157	0.000022026883	0.00009707853
CNA 100131137	-0.000082368286	0.00005435698	0.0000017262095	-0.00008939423	0.0015573135	0.000010591682	0.0000023946411
CNA 100131173	0.0018964378	0	0	0	0	0	0
CNA 100131183	-0.00014296456	0.000061318824	0.000004303427	0.00007529678	-0.00015685013	-0.0000015599754	0.000012591103
CNA 100131187	-0.00012204789	0.00031673844	0.0000010545787	0.000057509686	-0.00034576008	0.000010367934	0.000058892638
CNA 100131188	0.0001901351	-0.00008284622	-0.0000032592907	-0.0001394495	-0.00023778032	-0.000034703884	0.000048150345
CNA 100131189	0.000033757457	-0.00024720622	-0.000008008161	-0.00011293584	-0.00073398673	-0.000049446786	-0.00019834682
CNA 100131211	0.00021190573	-0.0000725002	-0.0000087510925	-0.000020366482	-0.00071484665	-0.000006795839	-0.000053678028
CNA 100131213	-0.00029832014	-0.0000028841334	0.0000022279066	-0.00005344482	-0.00048971444	-0.0000011583442	0.000026529811
CNA 100131236	-0.000077020995	-0.00013180403	-0.000023510202	-0.00007911329	-0.000031801763	-0.000021699376	-0.000028168542
CNA 100131244	0.00031191346	-0.00055437477	-0.00000031025178	-0.00002565926	0.000091272275	-0.000014442677	-0.00013022282
CNA 100131268	-0.000027441285	-0.00003885728	-0.000004004565	0.000042835974	-0.00030603548	-0.0000043997597	0.000052853302
CNA 100131309	-0.00010958956	0.00033488628	0.0000044512262	-0.00015888007	0.000011569942	0.000018855786	0.000085851854
CNA 100131378	0.00008340592	-0.00011997062	-0.000010534891	-0.00003368377	-0.000593469	-0.000022285505	-0.00015365535
CNA 100131418	-0.00023778877	0.0001201695	-0.0000009062422	0.00006115017	-0.0005251822	-0.0000044067747	0.00014504557
CNA 100131439	-0.0005408942	-0.0000030347385	0.000005904991	-0.000022486565	0.00058104465	0.00001629259	0.0000010496826
CNA 100131451	-0.00047169486	0.000010750848	0.0000011194667	-0.000008579321	-0.00012305597	0.0000074361706	0.00002427315
CNA 100131454	0.0016143486	0	0	0	0	0	0
CNA 100131539	-0.00014277204	-0.000011676083	0.000006017457	-0.0000047517497	0.0006283871	0.000018317156	0.000033963846
CNA 100131550	-0.0003854922	0	0	0	0	0	0
CNA 100131609	-0.00025158175	0.00014510474	0.0000046229907	0.000068025976	0.00026167848	0.000008628046	0.0002548336
CNA 100131629	-0.00015639907	-0.00017255163	0.0000071839067	-0.000015001783	0.00083592907	0.00004203799	-0.000050689454
CNA 100131743	0.000042861775	0.00012073439	0.00000041452392	-0.000019805078	-0.00021498473	-0.000009255144	0.00003901592
CNA 100131789	-0.0011044806	0.000037924907	0.0000038352955	0.000009559564	0.000028812576	0.000018530167	0.00015385295
CNA 100131800	0.0000015889907	-0.00002351984	0.00000057985284	-0.00015749062	-0.0008979095	-0.000029112756	-0.000052747222
CNA 100131810	0.0004850251	-0.00009308289	-0.0000021554706	0.000019797519	-0.0005241583	-0.000006031987	-0.00013321708
CNA 100131814	-0.00045511578	0.00018481693	-0.000004430885	-0.00008094727	0.00020309095	0.00000060692435	-0.00007443866
CNA 100131823	0.000032125263	0.0000085829615	-0.0000052730657	0.0000073285937	-0.00028755164	-0.0000125815495	-0.00018542532
CNA 100131827	-0.000100232544	0.0003303786	-0.000032017902	-0.00004808049	-0.0015743319	-0.000060867376	-0.00030936408
CNA 100131874	0.00030313508	-0.00002331228	-0.0000031291122	-0.000015062153	-0.00020665981	-0.0000055268515	-0.00003093745
CNA 100131879	-0.00015166917	-0.000057047877	0.000022065231	-0.0000020246578	0.0013146489	0.00007192857	-0.0000012684791
CNA 100131897	0.00005872492	0.000059750884	-0.000019920752	-0.00003438237	-0.0006954647	-0.000024971703	-0.00006797069
CNA 100131899	-0.00028618542	0.00011284479	0.000005900673	0.000029829762	0.00082899845	0.000009797715	0.00015527058
CNA 100131902	-0.00009003875	0.000055524517	0.00000091763667	0.000035566958	0.00017933424	0.0000068926847	0.00004918602
CNA 100131935	0.00013116132	0.0000094704465	-0.0000012002815	0.00000015230354	-0.000100008816	-0.000010299727	-0.000015887532
CNA 100131940	-0.00033400275	0.00014488926	0.000021386566	-0.000095147094	0.00045263412	0.00001413188	0.00015527644
CNA 100131961	-0.00026236268	0.00004944841	0.0000037301122	0.000097100245	0.00055616145	0.000015252353	0.00011597072
CNA 100131964	0.0008539512	0.0000471706	-0.000006742601	0.000038935046	-0.00014731787	-0.00003230847	-0.00016835118
CNA 100131980	-0.00021302674	-0.00025955122	-0.0000016718898	-0.000037334874	-0.0002819695	-0.000003541992	-0.00014500378
CNA 100131995	0.0008323416	-0.0002488452	-0.000018444587	-0.00005858184	-0.000050837785	-0.0000088940715	-0.000022033491
CNA 100131997	-0.0004863528	0.000007391888	0.0000012163338	-0.00000053034466	0.0003515713	0.000013705625	0.00016103567
CNA 100131998	-0.000102512386	-0.00016411961	-0.000000013834737	-0.000032536587	-0.00015737813	0.0000071361087	-0.00008762149
CNA 100132074	-0.00028661423	0.00004914024	0.00000556694	-0.000030211571	0.00009370709	0.000010599403	0.000060391034
CNA 100132103	-0.00030153347	-0.00038300824	0.0000026907526	-0.00003880009	0.00019861326	0.000011478158	-0.0000652003
CNA 100132104	-0.000104302126	-0.00006675083	0.000001937062	-0.00001742586	0.00016957437	0.000012801723	0.00014736786
CNA 100132195	0.00017406807	-0.00007709004	-0.0000255516	-0.000162174	-0.00038611284	-0.000015550793	0.00001592745
CNA 100132341	-0.000033319822	-0.00005979821	-0.000000013097082	-0.000021668739	-0.00044023528	-0.0000014976592	-0.00007069622
CNA 100132358	0.000017837527	0.00016297391	-0.0000016903867	0.00000028904105	0.000027345855	-0.000008141498	-0.00005740731
CNA 100132380	0.0010194493	0	0	0	0	0	0
CNA 100132386	0.00029970947	-0.000025645493	-0.000000036275367	-0.000027442782	-0.00019329018	-0.000009652638	-0.00010302412
CNA 100132396	-0.00019618499	-0.000039446437	-0.000012442556	-0.000027289547	0.00040035503	-0.0000028523214	-0.00013176356
CNA 100132406	0.00020794844	-0.00006374424	-0.000001983808	-0.000008395884	0.000177564	0.000004710266	-0.000030269515
CNA 100132417	0.0003253477	0.000094800795	-0.0000014151997	-0.000010638743	-0.00011838899	0.0000063303473	-0.000020502406
CNA 100132463	0.0000063667644	0.00053989684	-0.000010229982	0.00005670771	-0.0009715295	-0.0000023253078	0.00016676079
CNA 100132464	0.0004128358	-0.00013059947	-0.0000026740295	-0.000023635634	-0.00036925677	-0.000037253732	-0.00021775825
CNA 100132467	-0.00012372392	-0.000042674852	0.000090090376	-0.000087299835	0.0014326604	0.000060828734	0.00006087293
CNA 100132476	-0.000081641345	-0.00005173246	-0.0000005042092	-0.000037155285	-0.00019328971	-0.000010485089	-0.000106565865
CNA 100132509	0.00034777587	0	0	4.594524E-10	0	0	0
CNA 100132510	0.00015831561	-0.00008373929	-0.0000018524471	-0.000018157432	0.000013628739	-0.000015861178	0.0000084711855
CNA 100132565	0.0005857713	-0.00000506227	-0.00000042434618	-0.00007973111	-0.000928604	-0.00002667403	-0.00017538425
CNA 100132580	-0.0006697709	0.00034819733	0.0000021115252	-0.000078619545	0.00069757854	0.000021694237	0.00015683073
CNA 100132601	-0.0007933502	0.000027738553	0.000001568155	0.00005618663	0.0002648138	0.000004846424	0.000027588207
CNA 100132617	-0.00059136265	0.00015571876	0.000009633598	-0.000094287694	-0.0006748592	-0.0000009682301	0.000049286697
CNA 100132619	-0.00042333288	-0.000022400054	0.000005662944	-0.000014513497	0.0005781999	0.000020551344	0.00016735499
CNA 100132630	-0.0026362294	0	0	0	0	0	0
CNA 100132753	0.0006246614	0.00015173895	-0.000006063484	-0.000097634365	-0.0001398203	0.000058955335	0.00015097455
CNA 100132759	0.0026356764	0	0	0	0	0	0
CNA 100132766	0.00020721467	-0.000010692495	0.0000009224521	-0.000015590082	0.00013520692	-0.0000001523305	0.00000868362
CNA 100132808	0.0017962254	0	0	0	0	0	0
CNA 100132832	0.0016500627	-0.00014856359	-0.000013354295	0.00006666447	0.00042289944	-0.000035361627	-0.00020406787
CNA 100132863	0.0000021300089	-0.000043648728	-0.00000012721054	-0.000004962926	-0.00006676639	0.000013597199	-0.00007414521
CNA 100132911	0.00047467102	0.000100270125	-0.00000993314	-0.00008204093	-0.000058525162	-0.000044303502	-0.00034222874
CNA 100132916	-0.0000031002546	0.000051092324	0.0000029919818	-0.000042172655	-0.00007653916	-0.000010181939	0.000036856603
CNA 100132920	0.0011346905	0	0	0	0	0	0
CNA 100132923	0.00021156041	-0.00041976332	-0.000006796698	-0.000060902195	-0.0015303062	-0.000024197729	-0.00027302018
CNA 100132938	-0.00028321272	-0.00004819393	0.0000023802274	0.000009506136	0.00034172236	0.000013541935	0.00016294923
CNA 100132948	-0.00024060896	-0.000013420942	-0.0000010848374	0.000020528632	0.00080142345	0.000020106128	0.00013031042
CNA 100132965	-0.00035266642	0.0004227312	0.00007787389	0.00016553524	0.0002924713	0.000104007006	0.0005688246
CNA 100132978	0.0005298954	-0.0001699447	-0.000004058207	0.00000618711	-0.00035789073	-0.000026836555	-0.00015050892
CNA 100132979	0.0013802352	0	0	0	0	0	0
CNA 100133036	-0.00043408162	0.00001390401	-0.000004373229	-0.000025656167	0.0005825737	0.000003888693	0.00014951896
CNA 100133037	-0.00024190088	0.00012411077	0.0000027824515	0.000027064641	-0.00059866137	0.000012680783	0.000282221
CNA 100133038	-0.00008601441	-0.00017511642	-0.000002061323	-0.00013259266	-0.00037127195	0.0000060312655	-0.00017031706
CNA 100133093	0.0002225521	-0.000017482358	0.0000044208023	-0.000031511707	-0.00022655868	-0.000008242192	-0.000012197368
CNA 100133100	-0.0002605851	-0.0008716805	-0.000017890392	0.00014164609	0.0007670988	0.000000020794273	-0.0003128852
CNA 100133121	-0.0003614691	0.000078991674	0.0000013218794	-0.000029230303	0.00035157095	0.000015358393	0.00016187454
CNA 100133122	-0.00036178547	-0.000017428752	-0.0000027506721	0.00001732012	0.00041089195	0.000011958901	0.00012350071
CNA 100133163	0.00014609026	0	0	0	0	0	0
CNA 100133172	-0.00019346623	-0.0002381385	0.0000031545426	-0.00012936389	0.00008665785	0.000000006531681	-0.00017540052
CNA 100133193	-0.000065512926	-0.00012673967	-0.000032793392	-0.000105333194	-0.0006599769	-0.00003634821	-0.00012513982
CNA 100133204	-0.00009688484	-0.00034255066	0.00015029791	-0.000042708765	0.0004644084	0.000022056493	-0.00010376544
CNA 100133206	-0.00027442392	-0.00023248163	0.000007675505	-0.000027941709	0.00010094346	0.000023774983	0.000101865175
CNA 100133210	-0.00012612046	-0.000058966878	-0.0000014574351	-0.000026256976	-0.00022011554	-0.0000011995774	-0.000054484248
CNA 100133234	0.0000036805022	0.00014898428	0.00000065214	0.00021194876	-0.0004700795	0.000051145344	0.00033999447
CNA 100133259	-0.00042187603	-0.0017579333	0.000005982179	0.000020285279	0.00022426872	-0.00005475603	-0.00045898452
CNA 100133265	0.0005473531	-0.00010084338	-0.0000001954698	-0.000029690815	-0.00035022854	-0.000012398442	-0.000032292657
CNA 100133285	-0.000075532145	0.00008614804	0.000030196614	-0.00002584176	0.00028484614	-0.000006534997	-0.00010698614
CNA 100133310	-0.000035713958	0.00016240793	0.0000009091127	-0.0001762996	-0.00088750763	-0.000009581792	0.0000319919
CNA 100134869	0.00024502652	-0.0007000828	0.0000056798185	-0.00001913174	-0.00021544026	-0.0000025853697	-0.00005155959
CNA 100134938	0.00055071246	0.000060877446	-0.0000011012085	0.00006186203	-0.00024964917	-0.000028577278	-0.00006242586
CNA 100135756	-0.00043782397	0.000055381188	0.0000020758325	0.000006052025	0.0003120675	0.000007556372	-0.00007066333
CNA 100137047	0.00046244776	-0.00044925002	-0.0000034501284	0.0000009414237	0.00009916096	-0.000018110122	-0.000087358145
CNA 100137049	0.00069879834	-0.0003936762	-0.000009020354	-0.0000067143255	0.0000991607	-0.000015629616	-0.00007873972
CNA 10014	0.00009596746	-0.000021994601	-0.0000025353556	-0.000046579695	0.00015607623	-0.0000055161418	-0.00009327609
CNA 100141515	-0.00037197812	-0.00026752072	0.0000014087188	-0.0000011148056	0.00027295656	-0.0000045420948	-0.00006545178
CNA 100144494	-0.00022683245	-0.00010109051	-0.00000037826584	-0.000043725755	-0.000096255986	-0.0000006425787	0.00001894596
CNA 100144596	0.00038247104	0.0000043734644	-0.000011523878	-0.00002592071	-0.00006962694	-0.000040545	-0.00034053967
CNA 100144748	0.00030003127	0.00009551618	-0.0000010537185	-0.00005014185	-0.00092786277	-0.000024731551	-0.00009068584
CNA 100147744	-0.00020435321	0.00038733028	0.0000052029327	0.000047678448	0.00025128076	0.0000051404354	0.00013290926
CNA 100147746	0.00007607149	0.00012265853	0.000003108119	-0.000113517686	-0.00013004152	-0.0000037822826	0.000026478325
CNA 100147749	0.00065542274	-0.000120554854	-0.0000008457859	-0.000032017535	0.00019057385	-0.000018938219	-0.00018701771
CNA 100147751	-0.00004066175	-0.00023450582	0.0000011853107	-0.00008968703	0.0000425225	0.000012051506	-0.00012984815
CNA 100147752	-0.00038151862	0.00012170941	0.0000010976913	-0.00006690385	0.00021980054	0.000008297989	0.00006010485
CNA 100147757	0.00003224452	0.000019351028	-0.0000012937521	-0.00004119127	0.00077184493	-0.000011152655	-0.000050573173
CNA 100147758	0.000027825572	-0.000039616556	0.00000034288158	-0.00009556271	0.00019634533	0.000006312992	-0.000040270446
CNA 100147759	-0.000079748315	0.00029142163	0.0000074335785	-0.0001925329	-0.00044056098	-0.000011497406	0.000061688035
CNA 100147761	0.0004752499	0.000048603357	-0.0000031424397	0.00008529405	0.00024043009	-0.0000058370892	-0.000030578987
CNA 100147762	0.00036574554	0.00030336404	-0.0000027029378	-0.000053559048	0.00046314637	-0.000014966019	-0.00018537983
CNA 100147763	-0.0004932343	-0.00004244827	0.0000012060995	-0.000047607824	0.00010281277	0.000014503514	0.00008623705
CNA 100147764	-0.00039914015	0.00012292663	0.0000037543894	0.000075752156	0.00001772564	0.0000040716113	0.0000739993
CNA 100147768	-0.00040339993	0.000085928	0.00000083794725	0.000049194783	-0.00007481386	0.000012416868	0.00007576568
CNA 100147769	-0.00002556723	0.0005262459	0.0000022739405	-0.000039830327	0.0006947681	0.00003411546	0.000079669226
CNA 100147771	-0.0004171491	0.000107146116	0.0000058415612	-0.000011646282	0.0004010675	0.000026905564	0.000053838547
CNA 100147812	-0.00013053774	0.00020771999	0.0000003848786	-0.000072126626	0.0003335325	0.0000064784736	-0.000011591568
CNA 100147813	-0.00024143039	0.000063550215	0.0000017387249	0.00005637747	0.000021210331	0.000007843007	0.0001508883
CNA 100147814	0.00033679648	0.0002238075	0.0000009685228	0.000036827587	-0.0001920624	-0.0000076831275	0.000033102056
CNA 100147815	0.000029830664	-0.000026540432	0.00000017449388	-0.000026091097	0.000340044	0.0000026134378	-0.00010115854
CNA 100147816	0.00009323682	-0.0000860315	0.0000006593482	-0.000054402506	0.00007122542	-0.000008446499	-0.000025516849
CNA 100147817	0.00022914569	-0.00015950264	-0.000017253178	-0.00010320575	-0.0010861859	-0.000018376068	-0.000060040165
CNA 100147819	0.00037551162	-0.0016029661	0.000011068113	0.000007700127	0.0011447875	0.000040920706	-0.00025277928
CNA 100147821	-0.00023624186	0.00048434176	0.0000016548062	-0.00007329002	0.00028220203	0.000004211899	0.000095132076
CNA 100147822	-0.00030908157	0.00011608652	0.0000048119446	0.00005761728	0.000049013805	0.00000013088864	0.000020690586
CNA 100147825	0.00019313133	0.000017135937	0.0000069194266	-0.000060566956	0.0002407599	0.0000023488567	-0.0000057933617
CNA 100147828	-0.00029806627	-0.0001596049	0.000026358335	-0.000095865485	0.00006354839	0.000012944089	0.000079453916
CNA 100147829	0.00001597151	0.0002530178	-0.000002563232	-0.00009339896	0.00034859398	-0.000019494579	-0.00025831067
CNA 100147834	-0.00024236152	-0.0013443939	-0.000010607887	0.00007775436	-0.0016832822	-0.00004810294	-0.0002861964
CNA 100147836	-0.00007820849	0.000024669898	-0.00000054235846	-0.000029021923	0.0004365711	0.0000063466573	-0.00015563914
CNA 10015	-0.00003754016	-0.00020992546	0.00000034352962	-0.0001518122	-0.000021604414	0.000012636978	-0.00017912508
CNA 100151640	0.000137138	0.000009096418	-0.00000043666432	0.000033823475	-0.00019768711	-0.000009877473	0.000032883705
CNA 100151641	0.0004083095	0.00009846412	0.000000025177105	0.000058367907	0.00047957813	-0.00000674642	-0.00002184712
CNA 100151643	-0.0000012777305	0.00002212679	-0.0000029754217	0.00000835785	-0.000053601507	-0.00000014428605	0.00005810879
CNA 100151645	-0.00026185074	0.000081154045	0.0000014431347	0.000022863429	0.0004419917	0.0000027246142	0.0000949286
CNA 100151647	0.00016348025	-0.0004968443	0.00000051332563	-0.00008684904	-0.00085177936	-0.000008964654	-0.000010096056
CNA 100151648	-0.000059464368	0.000033400585	-0.0000013332673	-0.000036007823	0.00000024927385	-0.0000063883517	-0.0001827013
CNA 100151649	-0.00030512718	-0.0002308827	0.00000038629213	-0.000061765226	-0.000225624	0.000009165699	0.000026695401
CNA 100151650	0.00021243197	0.00003125611	0.0000020589875	0.000060143324	-0.0001021908	-0.0000036152994	0.000065084794
CNA 100151652	0.00024107104	0.000026812282	-0.0000010400939	0.000024865414	-0.00012936365	0.000000053935377	-0.00006990075
CNA 100151653	-0.00011545965	0.0000052479927	-0.00000012177325	0.00001760511	0.00007280235	-0.000004832399	-0.0000099220515
CNA 100151655	0.00008251218	-0.00013413519	-0.0000028370014	0.000084546875	-0.0010505532	-0.000021876122	0.00005712744
CNA 100151658	0.000100404395	-0.00018775363	0.00000080477	-0.00002976478	0.00041865063	-0.000003190255	-0.0001267385
CNA 100151661	-0.0001020523	-0.00011954647	-0.0000030524172	-0.000050810497	-0.002221944	-0.00005879205	-0.00032122977
CNA 100151663	-0.0000078641815	0.00012856405	-0.000008463087	0.0000054525517	-0.00008463038	-0.000008302931	0.000048658487
CNA 100151667	-0.00028300105	-0.00012240239	0.00000037747634	-0.000047404657	0.0003761252	0.0000018257491	0.00007126255
CNA 100151668	0.00027276963	-0.0009322003	-0.0000063603875	-0.00007378162	-0.00035195213	-0.00002778947	-0.0002590559
CNA 100151669	0.00041384096	0.0002513085	-0.000011361909	-0.000009167977	-0.0007533088	-0.000017212391	-0.00015929894
CNA 100151670	0.000030382049	0.00041296813	0.00000071649504	-0.000099919154	-0.00026374697	0.000015132225	-0.0001287537
CNA 100151671	-0.000039008555	0.0004372417	0.0000058225337	-0.00016260362	-0.00041989435	-0.000010814708	0.0000129464315
CNA 100151674	0.00029006603	-0.00006714118	-0.000001611076	-0.00006370669	-0.0001526957	0.0000038455987	0.000010150084
CNA 100151676	-0.00010939781	-0.0008750745	0.0000111278205	0.000012740983	0.000035068922	0.000009643199	-0.00005055492
CNA 100151677	-0.00011251605	-0.000020747582	-0.00000052213363	-0.000027139458	-0.00009151915	-0.00000075980796	-0.000038363818
CNA 100151678	0.00030382234	0.00002528044	-0.0000012544517	-0.000028456212	-0.000040933028	-0.0000096469275	0.000015739455
CNA 100151682	-0.0004855868	0.0011187335	0.000008559718	0.000131608	0.001273269	0.00012904392	0.0006981047
CNA 100151684	-0.00002410459	0.0003170888	0.0000015256994	-0.000037008478	-0.0000015648114	0.000031193897	0.00007125949
CNA 100151685	-0.00031774602	0.00018547017	0.0000031339882	-0.000052703494	0.00056175323	0.000013184072	0.000118484015
CNA 100151686	-0.00013286292	-0.00008515586	-0.0000021547287	-0.000049491613	-0.0006349833	-0.000009395565	-0.00015655118
CNA 100151687	-0.00003533979	-0.0003331486	-0.00000033445554	-0.0001574448	-0.0002216193	0.0000075076164	-0.00011954139
CNA 100151688	-0.00058803166	0.00016208124	0.0000498214	-0.0000902148	0.000448158	0.000007882951	0.00012632432
CNA 10016	-0.0013351468	0	0	0	0	0	0
CNA 100169750	-0.00039877463	-0.000028299297	0.0000048254474	-0.000058756752	0.00044081738	0.000008840647	0.00003468467
CNA 100169751	0.0005477538	0.000107686385	-0.0000099442195	0.000035129742	-0.0006782738	-0.00001816644	-0.0001710497
CNA 100169753	0.00032512622	0.00012415179	-0.000008304123	0.000017962642	-0.00067827344	-0.000018632962	-0.00017119748
CNA 100169754	0.000378829	-0.00014230241	-0.0000030796275	0.00004293683	-0.00067827373	-0.000018318255	-0.00017113642
CNA 100169755	0.00028853567	-0.000036764926	-0.000014387539	0.000025902007	-0.00067827385	-0.000017265871	-0.00017204668
CNA 100169756	0.0001981454	0.0003509305	-0.00000708442	0.000033844244	-0.00067827245	-0.000016183405	-0.00017169525
CNA 100169757	0.00013110996	-0.00023552858	-0.000011507264	0.000034566972	-0.0006782734	-0.000018113833	-0.00017130961
CNA 100169758	0.000082911625	0.0001450481	-0.0000022350264	0.000011153677	-0.00067827356	-0.000017549057	-0.000170151
CNA 100169759	0.0005942907	-0.00007311503	-0.0000053980807	0.000020001033	-0.00067827385	-0.000016646536	-0.0001718833
CNA 100169760	0.0002707972	-0.000058253354	-0.000050266503	0.000016810727	-0.00067827385	-0.000016334125	-0.00017215764
CNA 100169761	0.00036039783	-0.0001823553	-0.000005691906	0.000030149458	-0.00067827397	-0.00001739933	-0.00017160199
CNA 100169762	0.00040442887	-0.00017159666	-0.00000900659	0.000047337337	-0.0006782743	-0.000020160409	-0.00017243525
CNA 100169763	0.00014631187	-0.00014586239	-0.0000027521783	0.000010882769	-0.0006782737	-0.000018477112	-0.00017074595
CNA 100169764	0.00043967817	-0.00012873036	-0.0000062229083	0.000021746413	-0.0006782726	-0.000018081875	-0.00017088311
CNA 100169765	0.0003039464	-0.00007311484	-0.0000018407187	0.000028488235	-0.0006782742	-0.00001959983	-0.00017052652
CNA 100169766	0.00041612843	-0.0005206827	-0.000013218863	0.000037606285	-0.00067827484	-0.000018445515	-0.00017083914
CNA 100169767	0.00010676258	-0.00001194952	-0.000010146027	0.000015759353	-0.00067827385	-0.000018822884	-0.00017027775
CNA 100169768	0.00035071926	0.00026503907	-0.000017069202	0.00002392888	-0.000678274	-0.000018107514	-0.00017165278
CNA 100169836	-0.000011433342	-0.0014874364	-0.0000010979916	-0.0000901516	-0.00022220294	-0.000017511924	-0.0003857081
CNA 100169851	-0.0000055245187	0.00038586976	-0.000004431769	-0.000031273554	0.00007095979	0.0000070961387	0.0003653253
CNA 100169989	0.00011914528	0.000019109075	-0.0000034432176	-0.000024527313	-0.0003363746	-0.000011227238	0.000018150933
CNA 10017	0.0004194787	-0.00039368562	-0.000005353663	0.0000043423747	0.00017772366	-0.000029228133	-0.00014560863
CNA 100170229	-0.00017520659	-0.00010416832	0.0000068009062	-0.00014468834	-0.000059084545	-0.000008134643	0.00006622148
CNA 100170765	0.00008922259	-0.000017418852	-0.0000039599845	-0.00011539485	-0.0004965578	-0.000011360824	-0.000038291008
CNA 100170841	-0.00048738706	-0.000037261067	-0.00000013137364	-0.000019675434	0.00021537591	-0.0000075939365	-0.00006442205
CNA 100187716	-0.000026392256	-0.00068957225	-0.000009733907	0.00013412298	0.000038412323	-0.000016996393	-0.00049126416
CNA 100188847	0.000016642389	-0.00046875468	-0.00000065970374	-0.000115915405	-0.0004269216	0.0000016307605	-0.000083200044
CNA 100188891	-0.000038484337	-0.0001872777	-0.0000063192024	-0.000008705234	-0.0015629431	0.00000067921724	0.00024616986
CNA 100188893	-0.00037629716	0.00008593201	0.0000040380955	-0.00002444736	0.000105014966	0.000009262257	0.00017537619
CNA 100188953	-0.0002683897	0.00012162232	-0.000004046895	-0.00003429856	0.00001134848	0.000010839601	-0.00010471168
CNA 100188954	-0.000052826188	0.00006644086	-0.0000021341668	-0.00009447777	0.00020470405	-0.000005582955	-0.000023041135
CNA 100189441	0.00009190516	0.00000053589014	-0.00000017444839	-0.000081623446	0.00012362284	-0.000002363897	0.00011961872
CNA 100189452	0.0006798293	0.000043251872	-0.0000015286511	-0.0000142649715	-0.00020376353	0.0000061947603	-0.000021172655
CNA 100189454	0.00043649875	-0.000046770496	-0.000021711645	-0.000013099745	-0.00014851107	0.000005971218	-0.00002294934
CNA 100189457	0.00035399784	0.000057368852	-0.0000044115473	-0.000012185348	-0.00023679738	0.000005760707	-0.000020990807
CNA 100189458	-0.0001513027	0.000107139	0.0000010797769	-0.0000023143712	-0.000089787085	-0.0000006555563	0.00008276993
CNA 100189467	-0.0003433046	-0.00027867625	-0.000001271523	-0.00011508225	0.00008525742	0.000009392635	-0.00005735392
CNA 100189480	0.00014415687	-0.00014927042	-0.000005177869	-0.000118979595	-0.000535039	-0.000011306811	-0.000039684124
CNA 100189486	0.000068217756	-0.000020912224	-0.0000007503595	-0.00007927995	0.0000860062	-0.000013397212	-0.00004283133
CNA 100189506	-0.00008952466	0.00015609678	0.000007969235	-0.00009364372	-0.0007597213	-0.00001862357	-0.000093503804
CNA 100189515	-0.00035673828	0.00001866592	0.0000011594395	0.000098861194	0.00062515656	0.000011566462	0.000048566944
CNA 100189531	0.0009832483	0.000041481002	0.0000018759329	-0.000005730824	-0.00009920778	0.000002855645	-0.0000298223
CNA 100189537	-0.00004458364	0.0000716286	-0.0000016843508	0.000041437565	-0.00049909484	-0.0000020222838	-0.000041655847
CNA 100190799	-0.00011960733	0.00036757527	0.000001622364	0.000017256758	-0.0005690634	-0.000004424127	-0.00010175926
CNA 100190949	0.000049766295	0.000009862284	-0.000001893345	-0.0000312651	0.00026990872	-0.0000096907215	-0.0000012883473
CNA 100190952	-0.00016145012	0.000055019285	0.000011568813	-0.00017575527	-0.0006178358	0.000008733021	-0.00008110473
CNA 100191040	-0.000021163623	0.00005061887	0.000005959022	0.000019070194	0.000010981567	0.000008000891	-0.0000139072445
CNA 1002	-0.00010992922	-0.00009241386	-0.0000016887668	-0.000088314475	0.000010218904	-0.0000034227469	-0.00022524346
CNA 10020	0.00033924193	-0.00020819723	-0.000029222841	-0.00009232975	-0.00073752773	-0.000029365949	-0.00008828661
CNA 10021	0.00010800159	-0.00043748194	0.00000045790378	0.000010911605	-0.00042676166	-0.000005800399	-0.000063251944
CNA 10022	0.00046520957	-0.000005667653	-0.000004219294	-0.00003391573	-0.00040465055	-0.000005065494	-0.00007389265
CNA 10023	-0.00031747052	0.00003539489	0.0000054994243	-0.00008199938	0.00012837644	0.000007769669	0.000008857387
CNA 100240707	0.00039643157	-0.00002208595	-0.000007127924	-0.00003976102	-0.0011923154	-0.000020261386	-0.000023226727
CNA 100240709	-0.0002037243	0.00006718568	0.00000086446636	0.000023665556	0.00029846624	0.0000059885865	0.00007018093
CNA 100240710	0.0008182558	-0.00006124589	-0.000002205744	-0.00006441505	-0.00039548211	0.0000039855395	-0.0000011023565
CNA 100240711	0.00022788122	-0.00007418313	-0.00000086947074	-0.000020218948	-0.00038569598	-0.000007670125	-0.000033345677
CNA 100240712	-0.00037714525	0.00043486478	-0.000009413813	0.000022825234	-0.0015290655	-0.000015741216	-0.00033520642
CNA 100240713	-0.00019444073	0.000101187194	0.0000010652419	-0.000014537836	0.0003202474	0.000005202025	0.000084429084
CNA 10025	-0.000005794377	-0.00022519103	-0.000009082243	-0.00019139511	-0.0008184454	-0.00001992906	-0.0003609021
CNA 10026	0.0002134344	-0.000033899163	-0.0000006378971	-0.000019964205	-0.0005249423	-0.000002559236	-0.000027217231
CNA 100270673	0.000035793302	0.00059717946	0.0000025088025	-0.000012458249	0.00007493015	-0.00000017048076	0.00020188901
CNA 100270753	0.00034918071	0.000029825313	-0.000033597946	-0.00011627242	-0.0008786614	-0.000052379288	-0.00013164454
CNA 100270841	-0.00014494524	0.0008203174	-0.000038979513	0.00012442055	-0.0018198149	0.000047637346	0.00044455312
CNA 100270868	0.00071116275	-0.00009661132	-0.000007031174	0.000023032962	-0.00036065807	0.0000006994899	-0.0000688744
CNA 100270869	0.00008487126	0.00037055448	0.0000057790326	-0.00006335272	0.00092506927	0.000057992558	0.00030660557
CNA 100270870	0.000032638	0.00012481448	0.000007283971	-0.00014358928	-0.0009987092	-0.000014594218	0.000025975789
CNA 100270880	-0.00004660414	0.000034419078	0.00000051109504	-0.000025237208	0.00024873466	0.0000042779793	0.000029192182
CNA 100270907	-0.00012563894	-0.000042634892	0.00000017856911	-0.000013876105	0.00005146869	0.0000036741003	0.0002792251
CNA 100270951	0.000016801065	0.00015844272	-0.0000022222735	0.00017763319	-0.001731805	0.00005633301	0.00046728394
CNA 100270978	-0.00039605564	0.00017972547	0.000009058458	-0.0000632474	-0.00027765174	0.000016023967	0.0001379935
CNA 100271001	-0.0003072142	0.0006455386	0.000012325932	0.00015484111	0.00028232613	0.0000617804	0.00043402048
CNA 100271006	0.00012598895	0.00007516359	0.000000113631934	0.000058996986	-0.00028658358	-0.0000029529137	-0.000010687352
CNA 100271007	-0.00013403191	-0.0001455389	-0.00002663949	-0.000076854376	0.0005510583	-0.000004816676	-0.00006918603
CNA 100271031	-0.00010346631	0.0005597055	-0.0000059100275	0.00013401122	-0.0007786969	0.000039384944	0.0003240049
CNA 100271050	-0.00016194218	0.00013259337	0.000001330889	0.00023071545	0.0018487148	0.000056428667	0.0004750218
CNA 100271053	-0.000020089848	0.00044589266	0.00001112137	-0.0001431988	0.0015311147	0.000024191104	-0.00006515757
CNA 100271059	-0.000059981394	0.00060881744	-0.000001610028	0.00017654318	-0.002138301	0.00006260996	0.00049389846
CNA 100271065	-0.00013029692	0.0004136839	0.000001779092	-0.00006117955	-0.000053518033	-0.0000032182843	0.00019454153
CNA 100271074	-0.00012442532	0.0011431989	-0.000002774608	0.000106944586	0.00032386128	0.0000430744	0.00034085376
CNA 100271087	-0.00015247431	0.00008220259	-0.000021669215	0.0000069571774	-0.00072328234	-0.0000000849069	0.000069454465
CNA 100271093	0.0000058951205	0.0005552901	-0.00000031547202	-0.00010480015	-0.000016977872	0.0000028383802	0.00005944953
CNA 100271114	-0.00039404657	0.0011781269	0.0003183031	0.000108883025	0.0016179522	0.00013372202	0.000725999
CNA 100271116	0.0004918065	-0.00013139304	-0.000013866644	0.000018292156	-0.00024171585	-0.0000172582	-0.00010368004
CNA 100271117	-0.0005939302	0.00032757924	0.00000010454421	-0.000052768046	-0.00016671883	-0.000035760193	-0.0003183612
CNA 100271119	-0.00013614271	0.00006937791	-0.0000017200971	0.00007311962	-0.00030365225	-0.000011477964	-0.000006459771
CNA 100271168	0.00010165345	-0.0004454442	-0.0000025880659	-0.00010045139	-0.00065318117	-0.000038517326	0.00010212219
CNA 100271196	-0.0002549781	0.000597362	0.000012189075	0.00010083067	-0.00006387812	0.00008771603	0.0005275853
CNA 100271201	-0.00010281349	0.0004794286	0.000004395053	0.00017959089	-0.00003239504	0.00006554467	0.0004096207
CNA 100271225	0.000020166479	0.000041727562	-0.000007806086	-0.00016611954	-0.000858527	-0.0000123907985	0.000100877274
CNA 100271229	0.000038028542	-0.00004507599	-0.000012405644	-0.00012271684	-0.00033904382	-0.00002833234	-0.00012086258
CNA 100271232	-0.00029884148	-0.00033204985	-0.000015487334	-0.000017868164	0.0003373301	0.000013122065	0.0000837158
CNA 100271233	-0.00028261947	-0.00024654088	0.000056192705	0.00013501251	0.0009282615	0.00010704406	0.000530216
CNA 100271234	-0.00033103838	0.00016025502	0.00027956418	0.00014653284	0.00029247013	0.00009675735	0.00056353945
CNA 100271244	0.000011118247	0.0006200119	0.00001668628	-0.00006384895	0.0013301002	0.00003625732	0.00034840946
CNA 100271254	0.00006025989	-0.00023131135	-0.000016543752	-0.00012607394	-0.0011295044	-0.000015569376	-0.00024477387
CNA 100271258	-0.00025464798	0.00044807064	0.000012928717	0.00015888303	0.00029247062	0.0000945801	0.0005575325
CNA 100271259	0.00006341688	-0.000049084832	-0.000015509695	-0.00011245696	-0.0006368173	-0.000005571662	-0.00024381749
CNA 100271260	0.000067209985	-0.00008803731	-0.0000050062818	-0.000103695624	-0.00036750294	-0.000017338809	-0.00022811766
CNA 100271261	-0.00013991236	-0.00017501735	-0.0000022064849	-0.000031016898	0.00041975477	-0.000022938202	-0.00017917257
CNA 100271286	-0.000116992596	0.00016830713	0.000003641418	-0.00013645881	0.00028365263	-0.0000016838313	0.000079838166
CNA 100271291	0.00020075745	0.000117166725	-0.000058974136	0.00006482297	0.00014886358	0.0000014120026	-0.000004342541
CNA 100271305	-0.0003446056	0.000021373668	0.00000013200898	0.0000060800103	0.000032368407	-0.0000012921137	0.0001104683
CNA 100271316	-0.000050404025	0.0004930416	0.0000063327243	0.0000054276857	-0.00038719142	0.00001796969	0.00019368413
CNA 100271322	-0.00013635904	0.00057161023	0.00003227534	0.0001328681	-0.00007072406	0.00005713979	0.0005632768
CNA 100271325	-0.0011700577	0.000019926347	0.00000070353735	0.0000085751035	0.0003179454	0.0000017762634	0.00003123538
CNA 100271351	0.000092461625	-0.000021612695	-0.000014724418	-0.00012420243	-0.0011334489	-0.00006963428	-0.0002068575
CNA 100271358	-0.00043010103	-0.00033057597	0.00000058961405	-0.000027931237	0.00024312023	0.0000036475724	-0.00034290532
CNA 100271360	0.00037833827	-0.00025784646	-0.000011428333	-0.000041425053	-0.0000725579	-0.000031108826	-0.00014748922
CNA 100271380	-0.00007978133	0.000012940459	0.0000006386171	-0.000074984455	-0.00017662701	-0.0000049213972	-0.000029378143
CNA 100271381	-0.000021499094	-0.00010352882	0.0000038758453	-0.00009204787	0.00035934144	-0.000015989464	-0.000038976905
CNA 100271385	0.000020983962	0.0005314894	-0.00000078271415	0.000022109185	-0.0002902353	0.000010184643	0.000334376
CNA 100271393	-0.0024215344	0	0	0	0	0	0
CNA 100271407	0.0001750565	-0.00017092498	-0.00001186343	-0.00017640697	-0.0019573385	-0.00008607871	-0.00029181002
CNA 100271411	-0.00072460703	0.00005394825	0.000012761609	0.0000014951225	0.00012713684	0.00001132547	0.000091327296
CNA 100271418	0.0001221073	-0.00003377631	-0.000000019627267	-0.000020653566	-0.00018694128	-0.0000109402745	-0.000086296466
CNA 100271433	-0.0001922023	0.000031644056	0.000002212059	0.000035212084	-0.00012556296	-0.0000011087616	0.000056527584
CNA 100271434	0.000029729597	-0.00009809326	-0.0000100609195	-0.00010787754	-0.00048937986	-0.000041382307	-0.00016750378
CNA 100271435	-0.00023989797	0.00002010653	0.0000007926874	0.000026382959	-0.000018885998	0.0000068274635	0.00007696922
CNA 100271437	0.00018699284	-0.00005533564	-0.000018187024	-0.00009479643	-0.00087559235	-0.00007022765	-0.0002223641
CNA 100271438	0.00008828098	-0.00036115354	-0.0000031332468	-0.00009488748	0.0001479285	-0.000039378727	-0.00016459804
CNA 100271439	0.000027195565	-0.00012710252	-0.000005382445	-0.00013296487	0.0003183832	-0.000035571262	-0.0001928742
CNA 100271444	-0.000033348293	0.00023584883	0.0000013852406	-0.00001514658	0.00033428564	0.000006522471	-0.00010354014
CNA 100271469	-0.00006128144	0.00017206717	0.0000021304606	-0.00004877066	0.000680349	-0.00000018327768	0.00020040995
CNA 100271470	0.000012813358	-0.000064254935	-0.0000013782295	0.000004810198	0.00028578777	-0.000023292856	-0.0000968619
CNA 100271472	0.00018844579	-0.000040706338	-0.0000047511776	0.000012222214	-0.00025114862	-0.000009323491	-0.00008845621
CNA 100271474	0.00016877426	-0.00016306767	-0.000011307361	-0.00008456157	-0.000595611	-0.000046838195	-0.00008037615
CNA 100271477	-0.000022291577	0.000017107835	0.0000021789233	-0.00010822859	-0.0012067453	-0.00002087417	-0.00014320074
CNA 100271481	-0.000054540084	0.00035492715	-0.0000008990812	0.000010312141	-0.00026729153	0.0000070731226	0.00030527436
CNA 100271483	-0.000014794737	0.000021773169	-0.0000060684565	-0.00014921042	0.00036163907	-0.000038965853	-0.0002066927
CNA 100271491	-0.00035599183	0.000057944162	0.0000036235904	0.00001865415	0.00028147374	0.000009193791	0.00007587087
CNA 100271495	-0.00007612712	0.0007042417	-0.000006272514	-0.000011464041	-0.00038305513	0.000010413905	0.00026758751
CNA 100271499	-0.000023212271	0.0006242129	-0.000007838688	-0.000026553565	-0.00026729124	0.000004006863	0.00030673743
CNA 100271516	0.00011422763	-0.00024395202	-0.00002365638	-0.0001506595	-0.0018800595	-0.00008959545	-0.00032869165
CNA 100271517	-0.00032126144	0.0000020040522	0.0000011300963	-0.000066167035	-0.00033546318	0.000001629819	0.000029660201
CNA 100271518	-0.000117114985	-0.0000378783	0.00000567699	-0.000018189341	0.00039343128	0.000008640472	-0.00012849005
CNA 100271522	-0.00004247053	0.000011576727	-0.00002843746	-0.00014882191	0.0002476662	-0.000026565122	0.000032565404
CNA 100271531	0.0000811355	0.00004541465	-0.000006791718	0.000014419164	-0.00010573288	-0.000008421208	0.00006621081
CNA 100271537	-0.000036995927	0.000026372081	0.00002967827	-0.000079581485	0.0010267316	0.000012685507	0.00016035262
CNA 100271539	0.000037670667	0.00007767214	-0.000007884396	-0.000068050766	0.00039235482	-0.00001255223	0.000015839825
CNA 100271549	-0.00028160054	0.00000004335236	0.000011312826	-0.000039546318	0.00045363032	0.000024320068	0.000005712433
CNA 100271550	-0.000024257535	0.00015542629	-0.000000007782011	-0.000102950355	-0.0001788035	0.000015728288	0.00026386746
CNA 100271551	-0.000006723773	-0.000085278865	-0.0000064832684	-0.00008159101	-0.001833164	-0.000021077076	-0.000106809806
CNA 100271564	-0.00012153677	0.0004420192	0.000022266851	-0.000054218715	0.000041527106	0.00004428781	0.00010943123
CNA 100271571	-0.000032950054	0.00054624095	-0.00000068052555	-0.000041821044	-0.0002672923	0.0000069960784	0.00030817805
CNA 100271583	0.00008413906	-0.0007714824	-0.0000027776687	-0.0000681125	0.00021448862	-0.000012143219	-0.00026857338
CNA 100271585	0.0000380496	-0.00022986712	0.000003854889	-0.000084725616	-0.000029377205	-0.000008634383	-0.00037045035
CNA 100271587	-0.00004585375	0.0000011482197	-0.0000021900214	-0.000008368755	-0.00020394083	-0.000013483465	-0.00014825515
CNA 100271597	0.0000021939313	0.00066232256	0.0000039483434	-0.00009539622	0.00093514007	0.000020891017	0.00026653276
CNA 100271605	-0.00000014924973	0.000015712325	0.0000065690183	-0.00017284429	0.0005477425	0.0000013389393	0.00004995267
CNA 100271617	-0.000027588443	-0.000036695048	0.000001725608	-0.000013163939	-0.00020657995	0.000012459892	0.00023739364
CNA 100271623	-0.00019492202	-0.000011028003	0.0000008097603	-0.00007306084	0.00062252436	-0.000011249107	-0.000027260252
CNA 100271630	-0.000028747365	0.00037285354	-0.000039687828	-0.000022792061	-0.00082489755	-0.00001556953	0.00027231433
CNA 100271640	0.00027005997	-0.000019865578	-0.000060787494	-0.00012021355	-0.0013155855	-0.00006718252	-0.0002092143
CNA 100271715	-0.0007376833	0.000114842296	0.00000076787586	0.000010697526	0.000092597445	0.00001348689	0.000078096404
CNA 100271849	0.00000090126275	-0.00011520507	-0.0000067907904	-0.000044212346	-0.00047805178	-0.000015646137	-0.00012667441
CNA 100271870	0.00002494211	0.000034524845	-0.000011473897	0.000029997562	0.00029975243	-0.000006086609	0.000049456838
CNA 100271871	0.00012489164	-0.000060417147	-0.0000017888676	-0.00005593788	0.00055807957	-0.000010256519	-0.00003784991
CNA 100271884	0.000015095988	0.0003123871	0.000005526205	-0.00004402615	0.0014153112	0.000027293945	0.0002645508
CNA 100271927	0.0007777502	-0.00006938225	-0.0000013329517	0.000034287103	-0.00028617884	-0.000026477788	-0.000048771657
CNA 100272147	0.00022810782	0	0	0	0	0	0
CNA 100272205	-0.0001927731	0.00012844069	-0.000000975632	-0.00008582817	-0.00059968705	-0.000007115611	0.000020531923
CNA 100286929	-0.00013003398	0.000033290995	-0.0000029617856	0.00003197974	0.00063718326	-0.0000007767998	0.000033872468
CNA 100286971	-0.0003150249	0.00018110518	0.0000011806035	-0.0000075428907	-0.0002850314	0.000002257754	0.00016152102
CNA 100287029	0.00006899861	0	0	0	0	0	0
CNA 100287083	0.00015904123	-0.000029385272	-0.0000047578196	-0.00013381934	-0.0012993055	-0.000020009162	-0.0002602629
CNA 100287091	-0.0005947025	-0.0015711164	-0.000047248453	0.0001178593	0.00050376303	0.000007549342	-0.0004174418
CNA 100287140	-0.00022202941	0.000004979385	-0.000000020542041	-0.0000210236	0.000067690664	0.000007496436	0.000021517597
CNA 100287193	-0.00023769596	0	0	0	0	0	0
CNA 100287226	-0.00026254682	-0.00009007467	0.0000016236404	-0.00005585786	0.00095910026	-0.000008835819	-0.00008519576
CNA 100287272	-0.00033578047	0.0001998457	0.000008398022	0.000022424467	-0.000115637784	0.000034514032	0.00034133205
CNA 100287284	0.0001363588	-0.00023833227	-0.000011381921	0.000059275717	0.00049228425	-0.000014435429	0.00010802899
CNA 100287325	0.00018299093	-0.00014144307	-0.0000009259138	-0.00006919983	0.0000049151254	-0.000007800679	-0.000009179479
CNA 100287345	-0.00004280377	-0.000050381655	-0.00000017835887	-0.00013907904	-0.0009935807	-0.000028518103	-0.000066512264
CNA 100287388	0.00006780981	-0.00015342895	-0.000030764255	-0.00017056474	-0.00076440576	-0.000036177444	-0.0000852884
CNA 100287573	-0.0012199271	-0.0012458613	-0.000024631176	0.00007139526	-0.00064132415	-0.000064123626	-0.0006428753
CNA 100287579	0.000007451928	0.0000014794517	-0.000002127914	0.00006312696	0.0005744796	0.000008504098	0.00033689354
CNA 100287603	-0.00051393325	0.00000643189	-0.0000004445531	-0.00004290932	-0.0003412367	-0.000013656732	-0.000090839065
CNA 100287755	-0.00045014522	-0.0008555916	0.0000043289815	0.000033388704	0.00011487673	0.0000132343075	-0.00041734884
CNA 100287768	-0.00047504174	0.0001411322	0.0000003614364	-0.000019222518	-0.00084931625	-0.0000097920965	-0.00010794722
CNA 100287778	0.00017343392	-0.000067499284	-0.000007866759	-0.000049117953	0.00020167074	-0.00001164126	0.000050792012
CNA 100287880	-0.00007217163	0.0010695449	-0.000008284475	-0.00009011203	0.000270985	-0.000023041004	0.000044710643
CNA 100287887	0.0000049760242	-0.000020117837	-0.0000036727236	-0.00012547857	-0.0011208158	-0.000030141095	-0.00011038714
CNA 100287898	-0.0002553904	0	0	0	0	0	0
CNA 100287900	-0.00054402894	-0.000011298005	0.000003939376	0.00009407101	0.00058592757	0.000008744468	0.000012878341
CNA 100287932	0.00038466704	-0.00007170419	-0.0000000044495376	-0.0000392779	-0.00038351817	-0.0000088010565	-0.0000108860095
CNA 100288022	0.00010470533	0.000001778648	0.000003441144	0.0000498556	-0.00003594082	0.0000009674083	-0.00001946126
CNA 100288079	0.00016234064	0.000034420547	-0.000016886735	0.000088023626	-0.00011198149	-0.0000038123014	-0.0000050526496
CNA 100288142	0.0006990611	0.0001028477	-0.000000050245557	-0.000008136964	-0.00018587196	0.000003898708	-0.00003083991
CNA 100288185	-0.00026427215	0.00001430731	-0.000000045417494	0.000029603925	-0.000022406126	0.0000009033377	0.00006592766
CNA 100288195	-0.00007411209	0.00008839258	0.0000009165078	-0.00008327408	-0.00014599312	-0.000013122112	-0.00010406275
CNA 100288222	-0.00043872956	0.00005731502	0.0000035475398	-0.000051791554	-0.0005050371	0.000008553711	0.000046659297
CNA 100288252	-0.0004377081	0.00008388216	0.0000006328009	0.000034793542	0.00027072555	0.000008883873	0.00009574919
CNA 100288264	-0.00008380588	0.00006291695	0.0000022552492	-0.00008563955	0.00021192913	-0.00001458596	-0.00009655468
CNA 100288287	0.000005236441	0.000009118634	0.00000027294948	0.000044321278	-0.00012003385	0.0000012078972	0.00005435414
CNA 100288319	0.0009114993	0.000000977336	-0.0000051168504	-0.00005619483	-0.00010772775	0.0000005735773	0.00001769193
CNA 100288323	-0.0001385381	0.00008138391	0.000018935976	0.000013303495	0.00008091452	0.000010452279	0.000089545574
CNA 100288330	-0.00005203944	0.000043840002	-0.00000054805156	-0.00007180464	-0.00034879503	0.000005839458	-0.000015801434
CNA 100288405	-0.000449848	0.000087764754	0.0000027056003	-0.00009057955	0.000024520747	0.0000017192733	0.00000489549
CNA 100288483	-0.00022341002	-0.00009082338	0.000010376561	-0.000056323894	0.0005412194	0.000019555378	0.00015487596
CNA 100288485	-0.000038595994	-0.000026367523	0.0000001077773	-0.000055390057	0.00020480838	0.0000058403452	0.000038034763
CNA 100288517	0.0002136923	-0.00015718323	-0.0000215145	0.000045316498	-0.0006629744	-0.000020556992	-0.00017349182
CNA 100288524	-0.0002661311	0	0	0	0	0	0
CNA 100288527	-0.00023372799	0.00037656171	0.000024097666	0.00006865826	0.0020047906	0.00012988228	0.00078245084
CNA 100288540	0.0007059886	-0.000035991674	-0.0000026887963	0.000013119797	-0.0010538201	-0.000027225176	-0.00017948043
CNA 100288563	0.00024772645	0.00041364462	0.000011809968	-0.00010283818	0.0009606114	-0.0000023551802	0.0000069169614
CNA 100288659	-0.00023212741	0.00023482567	0.00003693415	0.00007886784	0.00055242155	0.000093094124	0.0006505543
CNA 100288667	-0.0031137709	0	0	0	0	0	0
CNA 100288691	0.00013510887	0.00010322263	-0.00000802954	-0.00006985777	0.00015891189	-0.000010434457	-0.000043074568
CNA 100288713	0.0009323967	-0.00023943889	-0.0000032104808	0.000018304689	-0.00045102334	-0.00003514753	-0.00017239922
CNA 100288742	-0.00038523957	0.00025803744	0.000005924569	0.000055584333	0.0002993997	0.000009061329	0.00013389565
CNA 100288757	-0.00013921647	0.000087918736	0.0000010001685	-0.000035269197	-0.00027399667	-0.000015967646	0.000011158568
CNA 100288772	0.000075706506	-0.00015045554	-0.00005768203	-0.00005894095	0.00029861013	-0.000022995666	-0.00005781352
CNA 100288785	-0.00018057774	-0.00011666023	0.000007015803	-0.00014981815	0.0013525703	-0.000004767912	0.00017710516
CNA 100288801	-0.00005186886	0.00059423054	-0.00004790436	-0.00015357109	-0.0014670214	-0.00006367703	-0.00032417398
CNA 100288841	-0.00013125764	-0.000074919604	-0.000013611213	-0.000028956025	0.00041918506	0.0000037901486	0.00013873714
CNA 100288870	-0.00006132909	-0.000049077156	-0.0000028383117	-0.0000045174343	0.00004850583	-0.000017640807	0.000017525419
CNA 100288904	-0.0006433856	0.00017024581	0.0000021665494	0.00003878338	0.0004969476	0.000010352066	0.00005459036
CNA 100288964	-0.00026892952	0.00007083761	-0.00000432632	-0.00007498479	0.00007873211	-0.000008042387	0.000017635919
CNA 100289017	0.00000050081275	-0.00010878922	-0.00000070105943	0.000030744264	-0.0001586425	0.000002985468	0.000051666368
CNA 100289027	-0.0003616421	-0.000029964853	-0.0000030314397	-0.0000043745235	0.00077581767	0.000013029128	0.00012387242
CNA 100289098	-0.0005053841	0.000027461281	0.00002988595	0.00004365431	0.00072720525	0.000012369481	0.00004606374
CNA 100289102	-0.00023291631	0.00014844663	-0.000005218853	-0.00007042464	-0.00018398787	-0.00000486285	-0.000010218939
CNA 100289124	-0.00024795282	0.0002098122	-0.0000008198478	0.00003339079	0.0007643753	0.000017063716	0.00012611668
CNA 100289133	-0.000044619766	0.0000807304	-0.00000510558	-0.00007021299	0.000092027454	-0.000012473246	-0.000018373054
CNA 100289158	0.00010762117	-0.00068747514	0.000023268467	0.000021273705	0.00053427083	0.000011434498	-0.00020338925
CNA 100289187	0.00018705716	0.000035069017	-0.0000009680762	0.000040031082	-0.00015870873	-0.000015727754	-0.000023800683
CNA 100289191	-0.00006761692	0.000026701093	0.0000024280741	0.000026264654	0.00013606134	0.000010376708	0.000019079373
CNA 100289259	0.00037898205	0	0	0	0	0	0
CNA 100289274	0.00040542788	0.00008802997	-0.0000095752885	-0.00011489855	-0.00017781442	-0.00002832444	-0.00009115887
CNA 100289319	-0.000053165404	0.00019429694	0.0000006725588	-0.0000012796484	-0.000050622737	-0.000007534376	0.000103758844
CNA 100289410	-0.0001881089	-0.000093008806	-0.0000008930995	-0.000105651314	0.00080140727	0.00000029415565	0.0000043144187
CNA 100289414	0.00010982046	0.0000044349354	-0.0000014893874	-0.00009573034	0.00022245501	-0.0000026196467	-0.000027373659
CNA 100289450	-0.00041111937	0.00008544246	0.00000082757924	-0.000017821183	0.000041546267	0.0000028991292	0.00003945516
CNA 100289462	-0.00010775225	0.000006268494	0.0000017566475	-0.000054559794	0.00079698773	-0.000004168116	-0.00013672994
CNA 100289475	-0.00007525462	0.0001433431	-0.0000065229187	-0.00018436872	0.0006661665	-0.00000964936	-0.00002096782
CNA 100289581	0.00046811858	0	0	0	0	0	0
CNA 100289635	-0.00088440836	0	0	0	0	0	0
CNA 100289640	-0.000009889517	-0.0007106191	-0.000019919991	0.00001412777	-0.0024049548	-0.00007301291	-0.00028586783
CNA 100289667	-0.000054508582	0.00016682487	-0.000010359364	-0.000105154824	-0.000025392255	-0.000030168107	-0.00008147708
CNA 100289678	-0.00049377425	0.00015715396	0.00000225211	-0.0000023504845	0.000118609394	0.000013012383	0.00007815779
CNA 100289682	-0.000094039366	-0.001941953	-0.00000878086	0.0000821891	0.00097186345	0.000013107578	-0.0003022959
CNA 1003	-0.00020378806	-0.0005685028	0.0000019081442	-0.000044229397	-0.0005810778	-0.000007698679	-0.00024900914
CNA 100302111	-0.00015295029	0	0	0	0	0	0
CNA 100302112	-0.00008064689	-0.00018639033	-0.00006648099	-0.00011495498	-0.0013451893	-0.00009821939	-0.0004543368
CNA 100302113	-0.0007123435	0.000028317005	0.000004084039	0.000064683314	-0.0003361066	0.0000011576533	0.000021875798
CNA 100302114	-0.00011991508	0	0	0	0	0	0
CNA 100302116	0.0000054233515	0.000014436108	0.000001066811	-0.00005246893	-0.0003264674	0.00001573513	0.000027712236
CNA 100302117	0.00044245712	-0.0000043251644	-0.000008806649	-0.000036899182	-0.00023900982	-0.000017285045	-0.000022983151
CNA 100302118	-0.00041218425	0	0	0	0	0	0
CNA 100302119	0.0001486703	-0.00073565013	-0.000008628718	-0.000032984935	-0.00021112994	-0.000017471602	-0.00025778858
CNA 100302121	-0.00031894865	-0.001120543	0.00002959472	-0.000037190795	0.00044658396	0.0000152440625	-0.000008000207
CNA 100302122	-0.0004508248	0.00006293834	0.000027457596	0.0000552426	-0.00034704484	-0.0000011720282	0.0000052745463
CNA 100302123	-0.00008858985	0.00011251528	-0.0000010276833	0.00003243408	-0.00033515014	-0.0000027021606	0.00012846479
CNA 100302124	-0.000100217876	-0.00023693038	-0.000036031764	-0.00005305262	-0.0003181695	-0.000013263615	-0.00004002483
CNA 100302125	-0.00016267793	0.00023999954	0.0000014526116	-0.000029658264	0.00037277295	0.000010513093	-0.00005998087
CNA 100302127	-0.00022228633	-0.0000018453146	0.00000035104867	-0.00004494498	0.0003905459	0.0000059543213	-0.00008035663
CNA 100302129	-0.00014582607	-0.00004286605	-0.00000014375739	-0.000053258493	-0.000097713615	0.000012744433	0.000006190123
CNA 100302132	-0.00032837462	0.00007659189	0.000006852758	0.00004921587	-0.00007830922	-0.00000021396245	-0.000051651215
CNA 100302133	-0.00028548902	0.0000006624561	0.0000017017155	-0.000094998344	0.00036875848	0.0000027200354	-0.0000012495932
CNA 100302134	-0.0004389675	0.0000830843	0.0000037008501	-0.000060167637	0.00045017147	0.000022319995	0.00009721373
CNA 100302135	-0.00048458876	-0.00009318637	0.0000007764239	-0.00006624502	0.00033261208	0.00001803642	0.00009214584
CNA 100302136	-0.0002766972	0.00003441766	0.0000024801254	0.00003317642	0.000106335705	0.0000047873546	0.000028549252
CNA 100302137	0.0005280811	0	0	0	0	0	0
CNA 100302138	-0.000003175818	-0.000015642821	-0.0000009624573	0.000026142623	0.00003246695	-0.000011986311	-0.00009568011
CNA 100302139	-0.00012162947	0.00009651734	0.0000032159312	0.000018113973	-0.0006084686	-0.0000039145325	-0.00010128938
CNA 100302140	-0.0009540216	0.00033853814	0.00001955352	0.00008088262	0.000075025804	0.0000082214365	0.000063647254
CNA 100302141	-0.00049304124	0.00017289561	0.0000016651626	-0.00006386503	0.0005592968	0.000010824262	0.000092143724
CNA 100302145	0.0001287701	0.00008500882	0.00000062908856	-0.00010105341	-0.00012431534	0.00005025112	0.000031519598
CNA 100302146	0.00086878176	-0.00018863642	-0.000019552417	-0.00006377894	-0.0006610591	-0.000022582972	-0.00027143047
CNA 100302148	-0.00046770988	-0.0021592192	0.0000010082356	0.00012343912	-0.00111047	-0.000072725736	-0.0004877469
CNA 100302149	0.0005068742	0	0	0	0	0	0
CNA 100302150	-0.00029146997	-0.000054826723	0.0000042612496	-0.000055222896	0.00015216046	-0.0000029792457	0.0000039644437
CNA 100302155	0.0005414049	-0.000038569757	-0.0000021068372	-0.000069741865	-0.00042919783	-0.00002072387	-0.000091235124
CNA 100302156	0.0003771172	-0.00013770425	-0.000013098747	-0.000050183182	-0.00018547107	-0.000028748433	-0.00014249791
CNA 100302157	0.00011735038	0.00002126181	-0.00000058413224	-0.00012893646	-0.00067670806	0.000013975746	0.000012680326
CNA 100302158	-0.000038932594	-0.000048509388	-0.0000031996726	0.000078000616	0.00003370517	0.0000036047013	0.000022559308
CNA 100302159	-0.00009101063	0.0000592098	0.00000020817636	-0.00007728433	0.00023219796	-0.000009479534	0.000034432018
CNA 100302160	0.00023539698	0.00013015344	0.000003901544	-0.00005109755	-0.00032263098	-0.000013452204	-0.00014296209
CNA 100302161	-0.00029298564	-0.000036930793	0.00068597717	0.00007075345	0.00043135887	0.00009088115	0.0008325248
CNA 100302163	0.00029503228	0.000051469404	-0.0000032854323	0.0001066862	0.00006594267	0.0000038173234	0.000028544991
CNA 100302164	0.00039760844	-0.00004422708	-0.000003698385	-0.000049515886	-0.00027150536	-0.000033052675	-0.00010200018
CNA 100302167	-0.00031277078	0.0000063362027	0.000020005093	-0.000030973795	-0.000013469189	0.000015675845	0.00014507273
CNA 100302168	-0.00034699411	0.00009207425	-0.00000013153344	-0.00008471839	-0.0002898371	-0.00001812946	-0.0001865407
CNA 100302169	0.00085007364	0	0	0	0	0	0
CNA 100302174	-0.0001106326	0.00006775763	-0.0000016627816	-0.00011148409	0.00023981844	-0.000003902381	-0.000029123139
CNA 100302175	-0.00014247971	0.0004968904	0.0000364978	0.0000377383	0.00009712744	0.00007434994	0.00064103457
CNA 100302177	-0.0001699491	0.000099411445	0.00000051686084	-0.0000872837	0.000032416363	0.0000039164065	0.000055827797
CNA 100302178	-0.00023350235	-0.00014456513	0.0000016929015	0.00009582056	0.0007442643	0.000011692318	-0.00000036338994
CNA 100302179	0.00026122588	-0.000015899423	0.00000016690359	-0.00004956955	0.00015985515	-0.000015170615	-0.00012017566
CNA 100302181	0.00021194271	-0.000041209536	-0.0000070506385	-0.000043717468	-0.000044196535	-0.0000073410274	0.000040953608
CNA 100302183	0.00030057493	-0.00013883153	-0.0000033571755	0.00004458888	-0.0016629989	-0.000024403607	-0.00021293307
CNA 100302184	0.0004478725	-0.00081005064	-0.00000083870964	0.000029478391	-0.00020377524	-0.000014736585	-0.00008425976
CNA 100302185	-0.00023853319	0.0012204958	0.000016330665	0.00011744847	-0.00006553655	0.00009132634	0.000575226
CNA 100302186	-0.00038179182	0.00021692518	0.0000032718713	-0.00007443381	0.00004661649	0.000025496198	-0.000117436786
CNA 100302190	0.000014987028	-0.000024434836	-0.00000063360346	-0.00008476194	0.00023021504	-0.000014649314	-0.00004640423
CNA 100302192	0.0002272307	-0.00007590986	-0.0000151290615	-0.00003024021	-0.0007971484	-0.00000903948	-0.00006203855
CNA 100302193	-0.0005309696	0.00004779552	0.0000070000247	-0.00006430807	0.00022289756	0.00002173163	0.00012856637
CNA 100302195	-0.0011239804	0.00025511842	0.000005958121	-0.00006149231	0.0009933665	0.000038289705	0.00007112948
CNA 100302196	-0.00021723351	0	0	0	0	0	0
CNA 100302197	0.00012683817	0	0	0	0	0	0
CNA 100302201	-0.00019878584	0.000021369071	0.0000006360764	0.000026718442	-0.000055167067	-0.0000031232223	0.000069966234
CNA 100302202	0.00023676972	-0.0003310977	-0.0000028529146	-0.000009211607	0.00033472077	-0.000021628002	-0.00013130915
CNA 100302203	0.00015191859	0.0000047855524	-0.0000032282132	-0.000020262245	0.000042191597	-0.00002490705	-0.00009004153
CNA 100302204	0.0004556966	0.0000016419557	0.000009281617	0.0000013239163	0.001986448	-0.000020865062	-0.000119190016
CNA 100302205	0.0000139944195	-0.00015367147	0.0000004275984	-0.00009401464	-0.0002235116	-0.000013284721	-0.00007748661
CNA 100302208	0.00068104925	-0.000047841262	-0.0000016615429	0.0000047006884	-0.00047853997	-0.000019322812	-0.00010843332
CNA 100302209	0.00018685323	0.0002477573	-0.0000035195687	-0.00006954125	-0.00067670766	0.000018194169	0.000017639843
CNA 100302210	-0.000086823115	-0.00018707248	-0.0000016978915	-0.000112488226	0.00004807512	-0.000025750274	-0.0002753284
CNA 100302211	0.0004698772	-0.0000689469	-0.0000016247092	-0.000034620964	-0.00042272973	-0.000014455871	-0.00018640973
CNA 100302212	-0.00013704623	0.00013618018	-0.000018596367	-0.000059178175	-0.0013592484	-0.000060104456	-0.00034540615
CNA 100302213	0.000052525895	-0.00031164737	-0.0000006528088	0.000009106922	-0.0010330172	-0.000014775663	-0.00008927033
CNA 100302217	0.00031714744	0.0000061711526	-0.00000023232232	-0.000018402348	0.00010979607	0.000004205058	-0.000073653166
CNA 100302218	0.0013754589	-0.000035982866	-0.0000052025694	0.000051685707	-0.00039914297	-0.000018588278	-0.00006368031
CNA 100302219	-0.00009595267	-0.000043552896	-0.00000050928173	-0.00003389766	-0.00031088194	-0.0000013517769	-0.000025901652
CNA 100302223	-0.0000921913	0.00030218234	-0.00000029309712	-0.000011958111	0.00020148781	0.000029767316	-0.00010836875
CNA 100302224	0.0002138318	0.000044901986	-0.000010807993	-0.0000800967	-0.00070210523	-0.0000016831832	-0.00004891278
CNA 100302225	-0.000031967018	0.0009756735	-0.000006987373	0.00010435309	0.0010702733	0.000024905325	0.00026131782
CNA 100302226	-0.00005438877	-0.00026180773	-0.0000011212401	-0.00000057326446	-0.0009891496	-0.000011998389	-0.000085919586
CNA 100302228	-0.000058814174	0.0006006403	0.000046970483	-0.000015198334	0.000017571323	0.000005188752	0.00017945119
CNA 100302229	0.000078116085	-0.000008224499	-0.0000051032657	-0.000008128172	-0.0005867047	-0.000020175255	-0.000041197367
CNA 100302232	-0.000009946859	-0.000025775314	0.0000046223827	-0.00014850122	-0.00060662715	0.00000917038	-0.000101677935
CNA 100302233	-0.0027993217	0	0	0	0	0	0
CNA 100302235	-0.00045722045	-0.00030400566	0.000015554899	0.000020987392	0.00022417957	0.000019770925	0.000019086288
CNA 100302236	-0.00024419255	0.000057695164	-0.000000084156284	-0.000040150808	0.0005531412	0.000017398348	0.00012389684
CNA 100302237	-0.0010388613	0	0	0	0	0	0
CNA 100302240	-0.000015125617	0.00033453075	0.0000027888987	-0.000088134744	-0.00029792523	0.000011183868	0.00020394925
CNA 100302242	-0.00018624013	0.00021108951	0.00000024676908	0.000033179127	0.00019994187	0.000009551008	0.00025685233
CNA 100302246	-0.0003174527	0.000024808889	0.00000019184222	-0.000015880925	-0.00014726231	0.0000020751133	0.00009508281
CNA 100302250	0.00009348254	0.00012950256	-0.0000036116649	-0.000066504326	-0.0006767062	0.000016857013	0.00001751664
CNA 100302254	0.000288985	-0.00055625645	-0.00000011401401	-0.00004139548	0.0002697468	-0.000011027992	-0.00010025702
CNA 100302255	-0.00006582522	-0.000033457552	0.0000011994275	-0.00008351796	-0.00026790847	-0.000014422664	-0.000094534524
CNA 100302256	-0.0003892043	-0.000014503426	-0.00000035623262	-0.00004798995	0.00066743855	-0.000017409915	-0.00010477859
CNA 100302257	-0.0002814554	0.00047292394	0.0000074449954	-0.000082759725	0.00012186329	0.0000056481795	-0.00003464608
CNA 100302258	-0.0005401171	-0.00040702347	0.0000082326615	0.0000066188118	0.0008047425	0.000022434508	0.00001547975
CNA 100302259	-0.00012996547	0.000103710336	0.0000000035143315	-0.0000671066	-0.00049373345	0.000001333435	-0.0000047175627
CNA 100302261	0.00030717533	-0.0005696378	-0.000004782402	-0.000091433394	-0.0004950282	-0.000013496013	-0.00032391533
CNA 100302263	0.0003008813	0.00004375519	0.000000020615392	-0.0000030198464	-0.000098856246	-0.000009289978	-0.00004380342
CNA 100302265	0.000012187428	0.000057965135	0.000012755985	-0.00007255491	-0.00026790905	-0.000012484101	-0.00009282913
CNA 100302270	0.00007992966	-0.00024948435	-0.000008738012	0.00003058614	-0.00026966882	-0.0000049696364	0.0001513113
CNA 100302275	0.000028593413	0.0003748645	0.000009978082	-0.000032848355	0.000074582	0.00000852735	0.00021522694
CNA 100302276	-0.00017669589	-0.000015039461	-0.0000022576241	-0.00007131806	-0.00033114303	-0.000015171804	-0.00005836299
CNA 100302277	-0.000084173116	0.00036115973	0.000009481199	-0.00009789071	0.0003865562	0.000022603732	0.0001739068
CNA 100302279	0.00015556929	-0.0000350177	-0.0000024396425	-0.00002799878	-0.00016935643	-0.0000013660458	-0.000045050583
CNA 100302280	-0.000038150178	0.00018120644	0.000003142512	0.000007352215	-0.00004538674	0.000014709043	-0.000011578252
CNA 100302281	-0.00016006958	0.000023202929	0.000017745313	0.00012376126	-0.00031374098	0.00006461969	0.0005051928
CNA 100302283	-0.00018253228	0.00009119535	-0.0000063563007	-0.00010206234	-0.00042002174	-0.00004173063	-0.00034629562
CNA 100302284	0.00004201129	0.00003429227	-0.0000013773658	-0.00002123297	-0.00016610339	-0.000008861822	0.000023460172
CNA 100302286	-0.00011980507	0.000059926762	0.00000007494222	-0.00014238559	-0.00031223614	0.000009952004	0.000055488126
CNA 100302288	-0.00010966956	-0.00016242513	-0.000005673803	-0.000051154864	-0.000024021858	-0.000019821775	-0.000060287657
CNA 100302691	0.000024821751	0.000578192	-0.00000006788704	0.00004401441	-0.0007672495	-0.0000106576235	-0.00006963679
CNA 100302736	-0.0004800302	-0.000060942286	0.00000085809836	-0.00006524261	0.0004920192	0.000009532287	0.00008088785
CNA 100302738	-0.00007474305	-0.00102904	0.00000008393649	-0.000100475416	0.00031748932	-0.0000054859415	-0.00037211052
CNA 100302741	-0.0002734938	-0.00007575879	-0.000000032538434	-0.000044341068	0.00001288888	0.000014486616	0.0000010843576
CNA 100302742	-0.00008680018	-0.0008483359	-0.000026484686	0.00012879692	-0.000044735225	-0.000010458459	-0.0005221555
CNA 100302743	0.00013878333	0.000055125744	-0.00000021219093	-0.0000012984384	0.000091072296	-0.0000031181853	0.00008201775
CNA 100302751	0.00006769777	-0.0002332341	-0.000012453984	-0.000068791116	-0.00039080376	0.0000025163386	0.000021862652
CNA 100312775	-0.00013345623	-0.00032712493	-0.0000024615144	-0.000042814132	-0.0005832936	-0.000019872658	-0.00014256874
CNA 100312782	0.000059132926	0.00015620899	-0.000012818808	0.00006827137	0.00068063755	-0.000001248618	0.000031880943
CNA 100312785	0.00075590773	0.000030485762	-0.00000047103194	0.000047931106	0.0004743417	-0.000011028289	-0.000028960685
CNA 100312787	0.00013191394	-0.0000032325695	0.0000013145935	0.000049395883	-0.000035941066	0.00000043653858	-0.000020362608
CNA 100312788	-0.000012225451	0.0000045197535	0.0000009281077	0.000017421242	-0.00003594011	0.0000003393807	-0.000019681444
CNA 100312789	0.0000051824422	-0.000055685432	0.000001955076	0.000040673025	0.00046147735	0.000003522456	-0.000000108543425
CNA 100312790	-0.00012111862	0.00012280536	0.0000033389601	0.000053941447	0.00046147904	0.0000021525448	-0.00000042753715
CNA 100312792	-0.000091351976	-0.00000935705	0.000010912371	0.00004731166	0.000247235	0.000010681108	0.000021036103
CNA 100312794	-0.00036116535	0.00004652369	0.0000015767362	0.00005031823	0.000055175897	0.000008180448	0.000045398585
CNA 100312798	0.0001434108	-0.0005586502	-0.000065826345	-0.00009526215	-0.00080700027	-0.000022127766	-0.0000045629163
CNA 100312801	0.000030303885	0.00015588169	-0.0000027462195	0.000026663101	0.000053236097	0.000019946943	-0.00011542777
CNA 100312806	0.00034417037	-0.00007664018	0.00000001851674	-0.000052143896	-0.0000013617448	0.0000018649254	0.000022959955
CNA 100312850	0.00025080284	-0.00021801936	-0.0000071115865	-0.000011924682	-0.0008046459	-0.00001753812	-0.00008767892
CNA 100313769	0.000024029156	0.00011969532	-0.000000063529676	0.000098973	0.00008535556	0.0000022353274	-0.000011282401
CNA 100313770	-0.00007240145	0.00025415624	0.000005749279	-0.000057908077	0.00068972056	0.000014189955	-0.000010857992
CNA 100313771	0.00037799025	-0.00015340229	-0.000020762016	-0.000011728537	-0.0011508681	-0.000019031871	-0.000121548066
CNA 100313774	0.00013880682	-0.00013808535	-0.000001569197	-0.0000101950045	-0.00027341052	-0.000005142303	-0.00013295152
CNA 100313777	-0.000043600532	0.000014048525	0.0000004123325	0.0000059520976	0.00038421713	-0.0000067740834	-0.00009522661
CNA 100313778	-0.00016651161	0.00005788036	0.00003333458	-0.00013735928	0.00084435055	0.000004873208	0.000046595407
CNA 100313779	0.00006891599	-0.000013538419	-0.0000007070612	-0.000057590983	-0.00016743585	-0.000009053568	-0.000096959004
CNA 100313780	-0.00017404191	-0.00007082643	-0.0000011318251	-0.000019054514	0.00012182625	0.00001372702	-0.00011539585
CNA 100313781	0.0032794236	0	0	0	0	0	0
CNA 100313806	0.00048789004	-0.00042122253	-0.000019863362	0.000059576083	0.00007253495	-0.000039220846	-0.00021647455
CNA 100313822	-0.0005820303	0	0	0	0	0	0
CNA 100313829	0.00019061127	-0.00005556969	-0.00000037316298	0.000059047994	0.000037186917	-0.000018047662	-0.000017225082
CNA 100313830	-0.00028825353	0.00022659868	0.000005103561	-0.00008347793	0.00048601627	0.000043726122	0.00021179949
CNA 100313835	-0.0004040705	0.000009039203	0.000015978367	0.00008795716	0.0003449754	0.0000034692387	0.000061374645
CNA 100313839	-0.00016913486	0	0	0	0	0	0
CNA 100313840	0.000025330048	-0.00010725675	0.0000018144441	-0.00018939235	-0.0003198951	0.0000030647036	-0.00010838871
CNA 100313841	0.000119321754	0.00007749985	-0.0000026434388	-0.000056934354	-0.00038702614	0.0000050197923	-0.000006543492
CNA 100313842	-0.00008335841	-0.000065344815	-0.0000005356312	-0.000033956578	0.00025127642	-0.000015852156	-0.00007163117
CNA 100313843	-0.000012580031	-0.00046883296	0.000009433699	-0.00018494087	-0.00001254441	-0.000002428835	-0.000047985395
CNA 100313886	0.0006814887	-0.0009774297	-0.000005517514	-0.000020658286	-0.00015122113	-0.000025793897	-0.00014864144
CNA 100313887	0.000003410147	0.00003985743	-0.000007786878	-0.0000780077	0.000120903955	-0.000021673524	-0.000053245312
CNA 100313892	0.0001643339	0.000017751996	-0.0000038773364	-0.000025230953	0.00002126838	-0.00000409844	-0.000001325025
CNA 100313895	0.00010150724	0.00011202703	0.0000043601976	0.000020885765	-0.0003545003	0.000005516724	0.000045416702
CNA 100313896	0.000033932563	-0.00011426635	-0.000005361884	-0.00009293909	-0.0007246213	-0.00001705901	-0.0001504487
CNA 100313914	-0.00004842208	0	0	0	0	0	0
CNA 100313921	0.00008152157	-0.0000012675417	-0.0000035612325	-0.000071980976	0.00035650344	0.00000089831195	-0.000041701438
CNA 100313923	-0.00024068293	0.00015422433	0.0000020142015	0.0000040733194	0.000069934955	0.00000074955096	0.00012381398
CNA 100313938	0.00005875821	0.0003810136	0.000002280818	0.0000016265725	0.00019770507	0.0000032781384	0.0001642331
CNA 100313962	0.00072883547	0.000023591525	-0.0000018578315	0.000046476358	-0.00075246644	-0.0000117945165	-0.00015375444
CNA 100316868	-0.0007436752	0.0000054848247	0.0000019887675	0.000031161846	-0.00017838889	0.00000081492414	0.0000065604618
CNA 100337589	0.000039709754	0.0001908835	-0.0000006037503	0.00008137509	0.00021732689	-0.000004067976	-0.00000678803
CNA 100337590	0.00000731877	-0.00018320196	-0.0000012040475	0.000065767075	0.00011488098	-0.0000012771108	0.000011285616
CNA 100359394	-0.00048298706	0	0	0	0	0	0
CNA 100359396	-0.00019083345	0.0004410357	-0.0000022836905	-0.000073776224	0.000063736516	-0.0000074496934	0.000002470877
CNA 100359397	-0.00043524188	-0.0000724811	0.0000112654025	-0.00003737541	0.0005324957	0.000021854892	0.0001211381
CNA 10036	-0.000008179885	-0.00017753565	-0.000017112236	-0.0001433512	-0.00011169344	-0.0000538871	-0.00031282756
CNA 100379132	-0.00026351292	0.000025826314	0.000003863591	0.000026056963	0.00020446425	0.000011336604	0.00007551869
CNA 100379141	0.00015974551	-0.00043773162	-0.0000020844204	-0.00008006301	-0.00032418795	-0.000025803512	-0.0002718848
CNA 100379142	-0.0009823879	0	0	0	0	0	0
CNA 100379174	0.00029440297	0.000037110567	-0.00000091821886	-0.000015792955	0.00036764782	-0.00003065143	-0.000074988755
CNA 100379220	-0.00019189846	0.00018764031	0.000032197924	-0.0000638774	0.00051719305	0.000022279244	0.00007653968
CNA 100379249	-0.000070392976	0	0	0	0	0	0
CNA 100379250	-0.000021976783	0.00010716897	-0.000005454199	-0.00005432655	-0.0002285893	-0.000014436477	0.000022393971
CNA 100379251	0.0002491694	-0.00006907381	-0.000003916391	-0.000056333185	-0.000060400136	-0.000021179145	-0.000047777576
CNA 100379295	0.00024390241	-0.00003599203	-0.00000041564365	-0.00004588237	0.00011183041	-0.00000818293	-0.000075774675
CNA 100379345	0.00008920247	0.00040198595	0.0000040831956	0.0000035296976	0.000084883475	0.000021927335	-0.00001986963
CNA 100379584	0.00030373596	-0.00005226686	-0.000009116309	-0.00010593892	-0.0014275309	-0.00003254971	-0.00014028816
CNA 100379661	-0.00033696974	0.000048400954	0.0000041350904	0.00006554826	0.0003362293	0.0000207512	0.00007883672
CNA 100379667	0.0018182428	0	0	0	0	0	0
CNA 10038	0.00014701212	0.000081538725	-0.0000003006955	-0.000069418355	0.00031115024	-0.000006147616	0.000087068096
CNA 100380272	0.00021194768	0.00048035214	0.0000013175048	0.00008816331	-0.00020670418	0.0000019487943	-0.00001526186
CNA 100380878	-0.00009845369	0.0000082419965	-0.0000041624244	-0.00017793081	0.00028302395	-0.000006938805	0.00008268441
CNA 100381178	-0.00021969636	0.00023443924	0.000002139383	-0.000092067836	0.00013068809	0.000007901292	0.00006659769
CNA 100381270	0.00015295047	0.00007214023	0.000000095056286	0.000088082896	0.0003625406	0.0000017728227	0.00004705447
CNA 10039	-0.00007729423	0.0002761808	0.000003278835	-0.00019315707	0.00046348266	0.000014897152	-0.00004908322
CNA 1004	-0.00006465165	0.00038524935	-0.0000004728932	-0.00010438346	-0.00013484532	-0.00001657311	0.00022628554
CNA 10040	-0.00008259679	0.00007729788	-0.0000013167672	-0.000025214651	0.00012791791	-0.0000034715683	-0.00016982022
CNA 100418711	0.0008403671	0	0	0.0000000023841846	0	0	0
CNA 100418715	-0.00008880868	-0.00004460931	0.000004370027	0.000053270367	0.00017437345	-0.0000005460756	-0.000020382051
CNA 100418718	0.000039693627	-0.00005077003	0.00000028131237	0.000041591356	0.000025104697	0.0000020219454	-0.000023391949
CNA 100418720	-0.00051570416	-0.000033385448	0.0000013754642	0.00002161036	0.00023912235	0.000020973328	0.000021187501
CNA 100418724	0.00076104363	-0.000075443684	-0.00003972627	-0.000037600283	-0.00031048813	-0.000006206997	-0.00003774714
CNA 100418735	-0.00008686424	-0.00008278296	0.00000033624875	-0.00009683882	-0.00019477679	-0.000015404396	-0.00009001557
CNA 100418737	-0.00027603016	0.000034439436	-0.00000025076073	-0.00007601329	-0.000086505184	-0.0000017807315	0.000049052396
CNA 100418744	-0.00027128507	0.00021180543	0.000015711928	-0.00008286625	0.0003467247	0.000013457352	0.00013001446
CNA 100418745	0.0004727137	0	0	0	0	0	0
CNA 100418747	0.00012670086	0.00063728535	0.0000051837874	-0.00019170511	0.0005453018	-0.0000076956985	-0.00029414473
CNA 100418748	-0.0005123248	0.0002568893	-0.0000054461143	-0.000041782034	-0.003489919	-0.00005854456	-0.00035983228
CNA 100418750	-0.000097188524	0.00004571072	-0.0000042982438	-0.00010061855	-0.00008323955	-0.00000027571892	-0.00009985356
CNA 100418751	-0.00036433697	0.00094963744	0.00003735529	0.00012249927	0.001970821	0.00012197796	0.00080178963
CNA 100418763	-0.00005093647	-0.00007509798	0.0000005252046	-0.00003074614	0.00030066448	-0.0000005405351	0.000068492314
CNA 100418769	-0.000755262	0.00007903957	0.00000017918507	0.000010597001	0.000018825089	0.000005369026	0.00008047837
CNA 100418792	-0.00036037457	0.0004421524	0.000010646343	-0.0000124863545	-0.00016654193	0.0000073860356	0.00012213888
CNA 100418799	0.00007912561	0.000020001578	-0.0000013233758	-0.000063121195	-0.00016640038	-0.00001580503	-0.00003796508
CNA 100418804	0.00030869897	0.00011768566	0.0000007529412	0.000015091834	0.0006577017	-0.0000019610377	-0.000023620489
CNA 100418820	0.00072729867	-0.00010337443	-0.000004557801	-0.000034091678	-0.0003794795	-0.0000050221634	-0.000017575725
CNA 100418843	0.00007529068	-0.00012902856	-0.0000846418	-0.000065400614	-0.0017163731	-0.000041075367	-0.00009463655
CNA 100418887	-0.00009125049	-0.0003186248	-0.000037170717	0.00020375577	-0.00041792303	0.000039001894	0.00033907918
CNA 100418905	0.001137764	0	0	0	0	0	0
CNA 100418975	0.00026065717	-0.00077837356	-0.000037394813	-0.00010994528	-0.0009841565	-0.000027950231	-0.000017468667
CNA 100418976	-0.0001892309	-0.00016789061	-0.0000031794953	-0.000027968057	0.0005825739	0.000004823775	0.0001442036
CNA 100418980	0.00034872445	-0.00060898345	-0.000020885213	-0.000098988065	-0.00017311354	-0.00003779144	-0.0000976909
CNA 100418981	-0.00032725724	-0.00005460829	-0.0000015508517	-0.000020907151	0.0005825728	0.000005848701	0.00014782659
CNA 100419004	-0.00067939947	0.000018438592	0.000026167138	-0.00008161248	-0.0006503989	0.0000023223456	0.00005283282
CNA 100419005	-0.0008754932	0.00008030059	0.000012965189	-0.00009715449	-0.00075364934	0.0000117064255	0.000052366308
CNA 100419019	0.000012660429	-0.000008843738	-0.0000068021586	-0.0000139274825	-0.000026185775	0.000006680421	0.000018955649
CNA 100419020	0.0000077657105	0.000034115023	-0.00000034358393	0.0000023105379	-0.0000261854	0.0000073581887	0.000017674402
CNA 100419028	-0.00019781935	0.00009144807	-0.00000089423514	0.000076147604	0.0003721542	0.000010632226	0.00006364432
CNA 100419031	0.00051885966	0	0	0	0	0	0
CNA 100419038	-0.00039398868	0	0	0	0	0	0
CNA 100419042	0.00056057266	0	0	0	0	0	0
CNA 100419069	0.0008088645	0.0010041315	0.00001990423	0.000048275248	0.0023044564	0.00006200934	-0.00008706176
CNA 100419074	-0.00018479183	0.0005003682	0.000009960322	0.00021592753	0.00041958352	0.000023717728	0.00035896714
CNA 100419075	-0.00013798384	0.000008963559	-0.0000015226241	0.000040675353	-0.00015652225	-0.000011938853	-0.0000044692597
CNA 100419095	0.00013295964	-0.000093837676	-0.000007673964	-0.00021053542	-0.0010043839	-0.000049841223	-0.00013984244
CNA 100419149	0.0000127594585	0.0000016255358	-0.00002341413	-0.00015803323	-0.0004592773	-0.000039891933	-0.000011289141
CNA 100419337	-0.000026669826	0.00010091378	-0.000010377756	-0.0000232408	0.00017139125	-0.00002381465	-0.000017184335
CNA 100419423	-0.000463864	0.00038142104	0.000013353933	0.00016939739	0.0009759019	0.00008626362	0.0006187632
CNA 100419558	0.00001992867	-0.00007390318	0.0000030118945	-0.00008346582	0.0003989618	-0.000014217095	-0.000039771407
CNA 100419560	0.00007627288	-0.00006932583	-0.0000030563208	-0.00016789568	0.00071122684	-0.0000048263996	-0.000024959896
CNA 100419606	-0.00026934565	0.00016352505	0.000002974875	0.0000051614097	-0.00034531477	0.0000050986014	0.00014184088
CNA 100419609	-0.00019457538	0.00014766435	0.0000016499032	0.000076552824	0.000074452415	0.000010599491	0.0001851007
CNA 100419682	-0.00020902454	0.000029420202	-0.0000002061814	-0.000014051976	-0.00008273112	-0.0000030248955	-0.00000067149176
CNA 100419717	-0.00032215627	0.0004086356	0.000013564581	-0.000042113963	0.00072682416	0.000010960193	0.0000992479
CNA 100419903	0.001179504	-0.00019323204	-0.000055227	0.00005101568	-0.000030956646	-0.000029902281	-0.00007057253
CNA 100419947	-0.00018276012	0.000049564635	-0.000006211147	-0.00002923469	0.00017470225	-0.00000949711	0.000019674899
CNA 100419948	-0.00023833007	-0.0001132877	0.0000004263588	-0.000051702566	-0.00008650459	-0.0000010107141	0.000047127432
CNA 100419949	-0.000120449724	-0.00025630905	0.000000515347	-0.00007999402	0.0013317821	-0.000008132575	0.00019444492
CNA 100419950	-0.00010343659	-0.00015467724	-0.0000015959841	-0.000036073852	-0.00036627552	-0.000009197567	0.000013930606
CNA 100419955	0.00023005031	-0.000006707911	-0.00003884996	-0.00009863624	-0.00039091872	-0.000043903314	-0.00017119163
CNA 100419962	0.00042218363	0.000068433044	0.00000005869449	-0.000050458868	-0.0001185719	-0.0000076279975	0.000019490413
CNA 100419968	-0.00025208335	-0.00042206966	-0.00010913626	-0.00015268534	-0.0010766996	-0.00010086727	-0.00046379623
CNA 100419972	0.0004928195	0.00000085453786	-0.000013511473	-0.00008364383	-0.00062831	-0.000016713837	-0.000036557878
CNA 100419974	-0.0002611916	0.000020576892	-0.0000039945803	-0.00008210743	0.0002643904	0.0000019953604	-0.000072799216
CNA 100419978	0.000027427304	0.0004316826	-0.00012329787	0.00014662769	-0.0004128458	0.00003210337	0.0003045152
CNA 100419979	-0.000089024936	0.00060566224	-0.000010113141	0.00019523801	-0.00048691672	0.000049842434	0.00033789384
CNA 100419996	-0.0006954384	0.000094305484	0.0000020030586	0.00012477607	0.00061819324	0.000012922779	0.00001664008
CNA 10042	-0.0014941689	0	0	0	0	0	0
CNA 100420030	0.00004895467	-0.00004525907	0.0000026820842	-0.00008294161	0.0002208088	-0.0000066477037	-0.000054915145
CNA 100420033	0.00008062548	0.000047678714	-0.00004102013	-0.00014976528	0.00037639737	-0.00003363722	0.000042161635
CNA 100420044	0.0004075663	-0.00003279668	-0.000005536262	-0.000057436602	-0.00010864645	0.0000021356525	0.0000022128131
CNA 100420155	-0.0006321854	0.000102010425	0.000010621205	0.00001905228	0.00035084732	0.000013451626	0.0000793849
CNA 100420200	0.000055056924	-0.00019066168	-0.0000021468243	-0.000102371254	0.00033924892	-0.000009237301	0.000075243945
CNA 100420203	-0.00021783992	-0.000089222136	0.000018498577	-0.00008948859	0.000099627665	0.00002059956	0.00015914865
CNA 100420224	-0.00038394466	0.00024667344	0.00000012376933	0.000038453276	0.0004640448	0.000008756987	0.00004539959
CNA 100420258	-0.00003161236	-0.00007631486	-0.0000026791097	-0.000028227967	0.00006353641	-0.0000023814923	-0.0000015386262
CNA 100420259	-0.00060358644	0.000035550886	0.000049234513	-0.000023160326	-0.0006504821	0.0000038072758	0.000035109362
CNA 100420281	0.00047590633	-0.00007621508	-0.00001067422	-0.00008657143	-0.0027513558	-0.000052795614	-0.0001997231
CNA 100420293	-0.00002757521	-0.00007403331	0.0000008629423	-0.0000305574	-0.0001511074	0.0000021039966	0.000036981193
CNA 100420300	-0.00020858974	0.00015329287	-0.000039040722	-0.00012373702	-0.001439961	-0.000085296844	-0.00044067999
CNA 100420303	-0.00008209071	0.0000771374	-0.000004575668	-0.00009867755	0.0003646002	0.0000008141001	-0.000085168576
CNA 100420405	-0.00044230378	0.00028849705	0.000022303593	0.00015524705	0.0007941923	0.00008854328	0.0005981927
CNA 100420412	-0.000054497876	-0.00013300682	-0.000013040546	0.000067419074	0.00068063696	0.0000009922321	0.000031527026
CNA 100420414	-0.0003214669	0.0000026321468	0.000015739037	0.0000473075	0.0004112489	0.00000453758	-0.000002941344
CNA 100420415	-0.0003167172	-0.000033274562	0.0000053735853	0.00006218315	0.00038838372	0.000009655788	0.000019058874
CNA 100420458	0.00016121345	-0.000009125969	-0.0000037819418	-0.000058092002	-0.00030246138	-0.000041343763	-0.00015335162
CNA 100420476	-0.0003685313	0.00013242406	-0.00000083938903	-0.00007516543	-0.000057807265	-0.00000036471047	0.000015961328
CNA 100420519	0.00007351764	-0.00012413942	-0.00006788974	-0.00006076201	-0.0011079827	-0.000057297526	-0.00009981094
CNA 100420557	0.00027647775	-0.0000018596717	-0.0000043836117	-0.000018563236	-0.000515525	-0.000010878933	-0.00004218154
CNA 100420612	0.0005363392	-0.000098215976	-0.000014511965	-0.000038089664	0.000050215385	-0.000019472604	-0.00019153523
CNA 100420689	0.00012458304	0.00009670439	-0.0000068021022	-0.00004050289	-0.00066163245	-0.000037208865	-0.00005087484
CNA 100420695	-0.00059344195	0.000034006836	0.0000043385016	-0.00007483705	0.00030362917	0.000020305239	0.00015731639
CNA 100420834	-0.00006396086	-0.000101948994	-0.0000031656323	-0.00007066929	-0.0032290928	-0.00007795627	-0.00027242774
CNA 100420881	0.0005109223	0.00017648157	0.00000050913604	0.000031320742	0.00015411958	-0.000012270345	-0.00012805132
CNA 100420920	-0.00011046458	-0.0000068602144	0.000009846079	-0.00008169838	0.0012002984	0.000017833714	0.00005506946
CNA 100420921	0.00035810258	-0.0003317534	-0.00001578232	-0.000108656066	-0.000513202	-0.00004580825	-0.00013091574
CNA 100420924	-0.00003626151	0.000032939402	0.00000012553664	0.000028338949	-0.00042538135	-0.000007425689	0.00004623832
CNA 100420926	-0.000045352037	0.00049026014	0.00004036708	-0.000063651336	0.0012874629	0.00006833065	0.00030211773
CNA 100420972	-0.000067924026	0.000011408356	-0.00000018454122	-0.0000148562585	-0.00023341349	0.0000055081055	0.00005706245
CNA 100421018	-0.00010271327	0.0000597617	-0.0000011801943	-0.000107151485	-0.0006704694	-0.000007988095	0.000044368127
CNA 100421045	0.0005285904	-0.00009625267	-0.0000068063364	-0.00001565802	-0.00024096442	-0.0000096232225	-0.000012709034
CNA 100421047	-0.000023135886	0.00018389853	-0.0000038268427	-0.00003390155	0.00033019847	-0.000001368631	-0.0000015683922
CNA 100421058	0.00016782043	0.00021444751	0.0000063693556	-0.0000341073	0.000092864335	0.00002093042	-0.000033021497
CNA 100421143	-0.0007267488	0.00019647372	0.00007810582	-0.000047874557	-0.00044503994	0.000014826631	0.00015996656
CNA 100421226	0.00011677163	-0.000032737844	-0.0000066819775	-0.00013618926	-0.0011863502	-0.00006482878	-0.00027928234
CNA 100421232	-0.00029989495	0.0004795214	0.000003455699	-0.000053466007	-0.00026892647	0.0000057418665	0.000105995045
CNA 100421236	-0.000004852127	0.000006282157	-0.0000151453705	-0.00002394617	-0.0019256867	-0.00004874961	-0.000099498655
CNA 100421271	0.00014475791	0.000007766665	-0.0000015109048	-0.000016980917	-0.000014863926	-0.0000026068135	-0.000002007168
CNA 100421295	-0.00024312554	-0.00011197609	0.000008073762	-0.000027562357	0.00015920376	0.000026760068	-0.000025748668
CNA 100421313	0.00015289692	-0.000109940884	-0.0000068858244	-0.000027179836	-0.00087140966	-0.00004321075	-0.00010855239
CNA 100421318	0.000024194325	-0.000041200405	0.000005633876	-0.000017849672	0.0000270388	-0.0000014895519	-0.00003329409
CNA 100421319	-0.00023189731	-0.000017250146	0.0000001848277	-0.000010260447	0.00022343358	0.000007745892	-0.00006359726
CNA 100421324	0.00024642306	-0.00049014436	0.0000000426701	-0.000052852934	0.0003083315	-0.00001223143	-0.00010248077
CNA 100421328	0.000046384463	-0.00018433674	-0.000008930591	-0.000009694975	-0.00027498885	-0.00000022717838	-0.00035303517
CNA 100421351	-0.00011485133	-0.00015305134	0.0000017980091	-0.000028552608	0.000019897727	0.000021513652	-0.000037114078
CNA 100421353	0.000017576289	-0.00019462773	0.0000005149671	-0.000009111514	-0.00003416208	0.000025522924	-0.000005392015
CNA 100421376	0.00024752461	0.0008333617	-0.000009427804	-0.00008672405	0.00021704544	0.000035731424	0.000026730793
CNA 100421389	0.0013792446	-0.00021715811	-0.000013473883	0.000043254935	-0.001154044	-0.000029812909	-0.00014279962
CNA 100421422	-0.000035391367	-0.000041962827	-0.0000013346765	-0.000049678943	0.00019952687	-0.000018973542	-0.00008922179
CNA 100421424	0.0003176656	-0.000033783996	-0.000004355703	-0.00006555191	-0.001096693	-0.00005187254	-0.000113371876
CNA 100421428	-0.00019036396	0.00004700824	0.00000213318	0.000038855513	0.00005687325	0.0000010653041	0.000056478777
CNA 100421484	-0.000085166066	-0.00013838694	-0.000005431029	-0.000027457456	0.00012449273	-0.000009141561	0.0000050185395
CNA 100421485	-0.00016327672	-0.000366458	0.0000087710605	-0.00008989997	0.0014513802	0.000007886092	0.00018934901
CNA 100421496	-0.00018119124	0.0005688539	-0.0000006840829	0.000018131503	0.0006510912	-0.0000013562178	0.00024527177
CNA 100421498	-0.00032123332	0.00014817811	0.000028724655	0.000031319414	0.000243121	-0.000005756476	-0.0003415621
CNA 100421500	-0.00054031325	0.00020938976	0.000004985808	0.00004312885	0.00024312153	-0.0000036005213	-0.00034388233
CNA 100421515	-0.000422408	0.00002963256	-0.0000052584573	-0.00006299407	0.00005260393	-0.0000073740243	-0.000065522334
CNA 100421542	0.00046325487	0	0	0	0	0	0
CNA 100421560	0.00003173498	-0.00020344884	-0.000016989536	-0.00012236545	-0.00048312568	-0.00005698491	-0.000109634944
CNA 100421565	0.00006866007	-0.000104788705	-0.000024197476	-0.00015404842	-0.0003178416	-0.00004408761	-0.00013442802
CNA 100421581	0.00016780448	-0.0012990079	0.0000118323105	0.00018133104	-0.0011422104	0.000008055985	-0.00047395576
CNA 100421582	-0.0002838502	0.00013664826	0.0000017911882	-0.0000030519702	-0.000045507175	0.000010422173	0.0002484191
CNA 100421598	0.0008541369	-0.000039670053	-0.000018376642	0.0000625231	0.000094824034	-0.000033089385	-0.00017033634
CNA 100421638	-0.00047350628	0.000118262484	0.0000018338303	-0.00011329109	0.0004197057	0.000011234605	0.00012235301
CNA 100421648	-0.00029941555	0.000046335186	0.00000034440166	-0.000023883234	-0.00023337423	-0.0000002302681	0.0000880959
CNA 100421718	-0.0003672742	0.000023242432	-0.00000033753176	0.00003419155	0.00019035273	0.0000006416147	0.00010763462
CNA 100421754	0.0004807713	0	0	0	0	0	0
CNA 100421799	-0.00086477085	0	0	0	0	0	0
CNA 100421820	-0.00050136	0.00007439554	-0.0000014042624	-0.00008930933	0.000163016	0.000004718613	-0.000052964293
CNA 100421829	-0.00031576838	0.0000034946693	0.0000015191582	0.000024171211	0.000026378088	0.000013856556	0.000059778584
CNA 100421865	-0.00015666045	-0.00014140655	-0.0000009680383	-0.00006074444	0.001186186	-0.0000053971235	-0.000051207764
CNA 100422023	-0.00041843433	0.00008286693	0.000002476121	-0.00011209368	-0.00011161545	-0.00000015805425	0.000066538756
CNA 100422273	0.00000078996254	-0.000037199847	-0.0000027286248	-0.000013605704	0.00057465077	-0.000016822705	-0.00010892082
CNA 100422305	0.00008937921	-0.00012460152	-0.000003892806	-0.00010063291	-0.0013848214	-0.000070547125	-0.00022249117
CNA 100422343	-0.0000886926	-0.00041587863	-0.0000032527437	-0.00005984585	0.00065003947	0.00002920328	-0.000077248165
CNA 100422371	-0.00007378204	0.00019945571	-0.0000011319758	0.000113762064	0.00039938718	0.000010928844	-0.000006696455
CNA 100422486	0.00027427732	-0.000026208249	-0.000012816206	-0.000021629996	-0.00086594996	-0.00005445903	-0.00008452878
CNA 100422505	0.0004368895	-0.000063703534	-0.000000035049833	-0.000059684957	-0.000093812996	-0.0000005466649	-0.000017748403
CNA 100422523	-0.000119603406	0.000042507036	0.000008892434	-0.000088850466	0.00045451144	0.0000047104913	0.00004417527
CNA 100422595	0.0002150649	-0.000038124217	-0.0000016116782	0.000023763614	-0.00029258037	-0.000010330533	-0.000015843601
CNA 100422602	-0.0001548132	-0.00022699626	-0.0000008069928	-0.00014036923	0.0004943496	-0.000003672434	-0.00014587284
CNA 100422603	-0.00025173902	-0.00021036112	-0.000016909877	-0.00001438811	-0.0015290661	-0.000046236535	-0.00033022073
CNA 100422605	-0.00020461426	0.00006099568	-0.0000005536007	-0.000033414886	0.00039878947	-0.000009378931	-0.000026952155
CNA 100422635	-0.00012393438	0.00010020634	0.000007458676	-0.00007127848	0.0006047245	-0.000018713923	-0.000054678647
CNA 100422636	0.003453829	0	0	0	0	0	0
CNA 100422642	-0.00012658865	0	0	0	0	0	0
CNA 100422711	-0.00013659507	0.00016285386	-0.00003258157	0.000005837851	-0.0024985222	-0.00006736131	-0.00027415433
CNA 100422712	-0.0002988838	0.0008052797	0.000068903486	0.00007231265	0.00202565	0.00011755463	0.0007138485
CNA 100422836	-0.000119300516	-0.00011775896	-0.0000006711929	-0.00003543026	0.0002885702	0.0000029304601	-0.00008827548
CNA 100422837	0.00018214936	0.00039267555	-0.0000044253034	-0.000113104834	-0.0006767075	0.000017375018	0.000016847209
CNA 100422845	0.00067425834	-0.0003130996	0.0000050773638	-0.00005641336	-0.00044156023	-0.00002781654	-0.00015808461
CNA 100422847	0.00004582796	0	0	0	0	0	0
CNA 100422854	-0.00007104106	-0.00034670508	-0.00000092031365	-0.00018908734	-0.0007358611	-0.000019400144	-0.00036637782
CNA 100422884	0.000035364254	0.000029167615	0.00000002109093	-0.000050946237	-0.000058154634	-0.000009535609	-0.000059169837
CNA 100422913	0.00015055231	-0.0002082286	-0.000004270761	-0.0000716003	-0.00013892271	-0.000017501538	-0.000019857594
CNA 100422923	0.000014762365	0.00013272403	-0.000008453103	-0.000012110284	0.000030347743	-0.000014842565	-0.000008555082
CNA 100422985	0.0006236906	0	0	0	0	0	0
CNA 100423006	-0.000035454395	-0.000021782707	-0.0000010379151	-0.000029578474	0.00028856928	0.0000021386147	-0.00008680012
CNA 100423061	-0.000046847694	0.000016842925	-0.000043454926	-0.00010536943	0.00044826829	-0.000008450198	0.00007760152
CNA 100423062	0.00030536324	0	0	0	0	0	0
CNA 10043	-0.0009805938	0	0	0	0	0	0
CNA 100431168	-0.00008216206	0.000043494878	-0.0000008982872	0.000046516398	-0.00043602713	-0.0000065175827	0.00004595095
CNA 100431172	-0.0000083041805	-0.000028121854	-0.0000055254113	0.00009189443	-0.000053238906	-0.00000016307102	0.00009005642
CNA 10044	-0.00001854735	-0.00033401794	0.000014565123	-0.0000008319421	-0.00013858936	0.000012477851	-0.00004081672
CNA 10045	-0.00007564845	-0.0001577373	-0.000001680349	-0.000094535455	0.00031198026	-0.000024429797	-0.00016863181
CNA 10046	0.0002897369	0	0	0	0	0	0
CNA 100462647	0.0013156281	0.000039170438	-0.0000039140336	-0.000005692361	-0.00016232328	0.0000023897105	-0.000036599853
CNA 100462732	-0.00017675791	0.00010040936	-0.0000014674812	-0.000034961467	0.00021622382	-0.000010785993	0.000018588082
CNA 100462767	0.00029955633	-0.00011630242	-0.0000011989794	-0.000026147365	-0.00033036034	-0.000007905788	-0.00003180613
CNA 100462772	0.00047263037	-0.000050854997	-0.0000072556363	-0.000027182716	-0.00035325825	-0.000019441153	-0.00003658654
CNA 100462780	-0.00059266936	0.00007637182	0.0000022673903	-0.00008027402	0.00028369718	0.000016047095	0.00016353965
CNA 100462782	-0.0003339901	-0.0011328346	0.0000066041325	-0.000006629038	0.00084436336	0.000009123282	-0.00022230016
CNA 100462786	-0.00077606307	0.000022575023	0.0000056162116	-0.000030596944	0.00014026657	0.0000056950885	0.000026515077
CNA 100462787	0.00067977485	0	0	0	0	0	0
CNA 100462790	0.000101923804	0.00016041823	-0.0000030395354	-0.00012536607	0.0004937012	-0.0000151602435	0.000008495342
CNA 100462797	0.00023815555	0.00033879638	-0.000000026267884	-0.000018352466	-0.000131424	-0.00000506819	0.00012102427
CNA 100462799	0.00037074983	0.00005935809	-0.00000474731	0.000093923685	-0.00012565004	-0.0000051648285	-0.00003137722
CNA 100462800	-0.00046114365	0	0	0	0	0	0
CNA 100462809	-0.00014748701	-0.00016526235	0.000005314368	-0.000014447415	0.00023394088	0.000008044432	-0.00006554079
CNA 100462810	-0.00033715786	0	0	0	0	0	0
CNA 100462811	0.000121799414	0	0	0	0	0	0
CNA 100462812	-0.0002659484	0.00022524677	0.0000069450575	0.000036956822	-0.00026233145	0.000016744176	0.0002842929
CNA 100462824	-0.000038696337	0.0000974512	-0.0000022682502	-0.000039453327	0.0005182998	0.000031469222	0.0000333266
CNA 100462829	-0.00012380087	0.00005975932	0.0000010408667	-0.000032710203	-0.0006127797	-0.000007610693	0.0000065069034
CNA 100462830	-0.000025326986	0.000053543892	0.00001990748	-0.00007233011	0.00024429167	0.0000125141105	0.0001093793
CNA 100462833	-0.00037722284	0.00001937127	0.0000029405119	0.00010097158	0.0005984162	0.000006676533	-0.0000084725825
CNA 100462838	0.00011747888	-0.00019073836	-0.000024068308	-0.000068976384	-0.00032728785	0.000004981966	0.000024504505
CNA 100462843	0.0004377277	-0.00006887569	-0.000021558819	-0.00008001275	-0.00017944444	0.0000008792453	-0.0000073983833
CNA 100462880	0.0000807523	-0.000085273714	0.0000031970985	-0.00002150937	-0.000062039646	-0.000004521051	-0.00003613065
CNA 100462881	0.000059070346	-0.00016491364	-0.000010978212	-0.00013234139	0.00046349395	-0.000036990332	-0.00020500904
CNA 100462953	-0.00011768619	-0.00017782988	-0.00000021609085	-0.000060890485	-0.00073439797	-0.0000152313305	-0.00004854043
CNA 100462977	0.00007447164	-0.000043909837	-0.0000075111598	0.00000039151664	-0.000037180347	-0.000007927971	-0.00005870458
CNA 100462981	-0.00015823741	-0.000055129636	0.0000013785755	-0.000030406067	0.0006275318	0.000016294407	-0.00015015117
CNA 100462983	0.00024688177	0.000011239372	-0.000011993829	-0.000038915587	0.00012160524	-0.0000087824665	-0.00019661886
CNA 100462985	0.00015803882	0.00010956398	-0.0000021206538	-0.00010519635	-0.0006419859	-0.0000026836494	0.0000054623774
CNA 100462990	-0.00024054719	0.00028793793	-0.00000011051907	-0.000036792495	0.00034955447	-0.00000075210664	-0.00006034813
CNA 100463285	-0.00046597607	0.00009091246	0.000004182228	-0.000091771435	0.00014406616	0.000014573087	-0.0000062266263
CNA 100463289	-0.00007514343	-0.000017446515	0.0000074637533	-0.000033493518	-0.00058640295	0.00000047782834	0.0000031806758
CNA 100463487	0.00012120794	-0.0000018424743	-0.0000040997165	-0.00003156804	-0.00049313606	-0.000015790827	-0.000025383752
CNA 10047	-0.0001659838	-0.00008615138	0.0000011322155	-0.000059659622	-0.0002853176	-0.0000035304663	0.000006472839
CNA 10048	0.000097970784	0.000119705386	-0.000022442464	-0.000001695639	-0.0002734588	-0.000022492342	0.000094254494
CNA 10049	-0.00024027584	0.00006933849	0.0000097489565	0.000026640162	0.00017865805	0.000012489761	0.000044591743
CNA 100499251	0.00037969902	0.0011550157	-0.0000036877686	-0.00008551994	0.00073920615	0.000030529827	0.0001634742
CNA 100499258	0.00093507284	-0.000049139642	-0.000016285136	0.000050220387	0.00032063515	-0.000018882536	-0.00010582511
CNA 100499261	-0.00017584856	0.000040827825	0.000006512476	0.000023263166	0.0005283856	-0.00000065951184	0.000095735064
CNA 100499483	-0.00012904432	-0.000053051597	0.000017667484	-0.0000017803208	0.00020148887	0.000027190588	-0.00010206939
CNA 100499485	-0.004386392	0	0	0	0	0	0
CNA 1005	-0.000031602936	0.0005134632	-0.0000010546848	-0.00008251003	0.00023335863	0.0000009319571	0.00006429423
CNA 10050	-0.00029490475	0.00011897703	0.0000022949823	0.000036822163	0.00018272008	0.0000143779325	0.00013489468
CNA 100500737	-0.00021000921	0.000067901994	0.0000058715013	-0.000021653399	0.00033666327	0.000006986321	-0.000046393958
CNA 100500824	0.000008795012	0.00022381914	-0.0000017812403	-0.00013729832	0.000059729486	-0.000037087295	0.00021002047
CNA 100505385	0.00076575764	-0.0005906921	0.0000049874134	0.000035087338	0.0032288097	0.00004857219	-0.00012948702
CNA 100505494	-0.00017645289	0.00009465072	0.0000056678377	-0.0001380364	0.0013985478	0.000020641854	0.00009653279
CNA 100505538	0.0000018807107	-0.00007805921	-0.000006742907	-0.00011643073	0.00021450974	-0.000044809833	-0.00022860544
CNA 100505557	-0.000071570576	0.00035694134	0.000020205216	-0.00016696347	-0.00039407564	0.000010810267	-0.000011370975
CNA 100505591	-0.00024655496	-0.00004472458	-0.00000008133833	-0.000041669875	0.00013499252	-0.000009790521	-0.00007507825
CNA 100505704	0.00015257731	0.00040546426	-0.000012176593	-0.00012293943	0.000018566521	-0.000018258543	0.0000031131733
CNA 100505705	-0.00077310833	0.00007750615	0.0000068334502	-0.00009660993	0.00008601537	0.000009942488	0.00010861324
CNA 100505724	0.0009611125	-0.00006496478	-0.0000053124963	-0.000031176143	-0.0001401885	-0.00001919311	-0.00009377434
CNA 100505741	0.000026917858	-0.000015842219	-0.000001247396	-0.00004433657	-0.000056939854	-0.000007954394	-0.000023894203
CNA 100505753	0.000063782834	-0.00003605548	-0.0000024236497	-0.000031249863	-0.00008897113	-0.000011097876	-0.00009537188
CNA 100505852	0.0011042283	0	0	0	0	0	0
CNA 100505879	-0.0005619494	-0.00002563108	0.0000025764045	-0.000117584204	0.00021654488	0.000011794557	0.00009527168
CNA 100505892	-0.00036560814	0.000014756838	-0.0000019278484	-0.000026201238	0.000349554	-0.0000019854758	-0.00006685928
CNA 100505919	0.000012540178	0.00013592732	-0.00000026865376	-0.00010895441	0.00075135793	-0.00000053060313	-0.00008254842
CNA 100505929	-0.00007178716	-0.0000031244301	-0.0000062931085	0.0000443316	-0.000026982432	-0.000005659287	0.00005755207
CNA 100505945	-0.00018508756	-0.000010166158	-0.00000069729816	0.000044058394	-0.000053950454	-0.000005942755	0.000057858775
CNA 100505993	-0.000046002755	-0.0002679156	-0.00008420433	-0.000049395443	-0.0007033486	0.0000020839636	0.000014623717
CNA 100506020	-0.00018806233	0.00019974241	0.0000118151365	-0.000039093007	0.0004536301	0.000023312954	0.000008226639
CNA 100506039	-0.00006918991	0.000023797309	0.0000024747283	-0.000064706306	0.00035216322	0.000006344661	-0.000026678346
CNA 100506061	0.000056281384	0.00038752847	0.0000015013824	-0.000022974284	-0.000039489296	0.0000065424715	0.00026783484
CNA 100506080	-0.00017973097	0.0003909567	0.000005702858	-0.000050927236	0.00020727508	0.000032119977	0.000048493835
CNA 100506084	-0.000031284446	-0.00004052458	-0.000012017947	-0.00006741742	-0.00045622798	-0.000005700197	-0.00012328099
CNA 100506164	-0.00036834856	0	0	0	0	0	0
CNA 100506205	-0.00043057487	0	0	0	0	0	0
CNA 100506211	0.00051162083	-0.00022033707	-0.000001916839	-0.000024664607	-0.0005804301	-0.000043120162	-0.00022439897
CNA 100506215	-0.00009075669	0.00003824102	0.00000030172706	0.000013116574	0.000083394894	-0.0000056719036	0.00005366163
CNA 100506241	0.00056624506	0	0	0	0	0	0
CNA 100506243	-0.00012907846	-0.00028240902	0.000000027538931	-0.0001730388	0.000445968	0.0000028471784	-0.00018867382
CNA 100506244	0.00004771244	-0.00019667688	-0.000013877	-0.00003102791	0.00031160843	-0.000013016518	-0.00011409175
CNA 100506311	-0.000634088	-0.000069989735	0.000001833115	0.000018325018	-0.0002959601	0.0000004997193	0.0000063277416
CNA 100506365	-0.0003520573	0.0006744263	0.00010341159	0.00012409428	0.0024351527	0.00012403599	0.0007364679
CNA 100506380	-0.0002929936	-0.00013379607	0.00000793445	0.000018628638	-0.000024948278	0.000010971126	0.000046705674
CNA 100506658	-0.00015867254	-0.00004376473	0.0000014934643	-0.00007194743	-0.00012825443	-0.000017452365	0.000014725723
CNA 100506680	0.0001849734	-0.0000943732	-0.000013027569	-0.00008019442	-0.00058171863	-0.000050217983	-0.00016794652
CNA 100506736	0.00017382586	-0.000053580094	0.0000023990299	-0.000019460467	-0.00010168852	-0.0000071804566	-0.00006939706
CNA 100506742	0.00007065271	0.00033839667	0.000009215812	-0.000024597273	0.0010169802	0.000023413051	0.00039752838
CNA 100506755	0.00067439553	-0.000048212543	-0.00009009951	0.0000045176735	-0.00009261672	-0.000027538894	-0.00013031486
CNA 100506925	0.00017436227	-0.00010755957	-0.000010601908	-0.0001650665	-0.00082215003	-0.00006870795	-0.0002483519
CNA 100507044	0.0003643143	-0.000116893694	-0.0000066451653	-0.000051142408	-0.000017363473	-0.000013623075	-0.000008954908
CNA 100507099	-0.00028005833	-0.00017220454	-0.0000017014903	-0.000043884018	-0.0006869608	-0.000009389689	-0.000044252174
CNA 100507135	0.00012511222	-0.000082484534	-0.0000085763695	-0.00009135484	-0.0013942181	-0.000023753586	-0.00007653404
CNA 100507143	-0.00014042266	0.000031550295	0.00000020402528	-0.00007455652	0.00007264223	-0.0000017463755	0.0000052170867
CNA 100507267	-0.00019267706	0.000021692658	-0.000003866859	-0.000042043917	-0.00046100898	-0.000010757661	-0.000021407244
CNA 100507436	-0.00024200951	0.00018404213	0.00000071245194	0.000047340545	-0.00027551458	0.000019477704	0.00025995608
CNA 100507444	-0.00011881417	0.000013322642	-0.0000018280169	0.000022906503	0.000111434514	0.000007955715	0.00018514178
CNA 100507490	0.00015320821	-0.000081125065	-0.0000039671136	-0.000013053072	-0.00014049152	-0.0000005599676	0.0000020087039
CNA 100507608	0.00043939074	-0.000025758472	-0.000003296599	-0.00003634508	-0.00015841899	-0.000010036641	-0.00009856903
CNA 100507617	-0.00005792673	0.00021452144	0.0000062424897	-0.0000023606963	-0.00010407332	0.0000026556536	0.00014065875
CNA 100507648	-0.0009906784	0	0	0	0	0	0
CNA 100507650	0.00014747005	-0.000005170515	0.0000036118413	-0.00008329829	-0.00044117626	-0.000012366345	0.000090221525
CNA 100507674	-0.000010382451	0.00012311702	-0.00000018770949	-0.00006830897	-0.000016036367	-0.000004159605	-0.0000073092947
CNA 100509894	0.000028854676	0.00010462029	0.0000051413444	-0.0000864503	0.0010595189	0.000014223018	0.00011246008
CNA 10051	0.00006125892	-0.0005580115	-0.000024236371	0.00013215125	0.0015829805	0.000015621808	-0.00024459057
CNA 10052	-0.00007761475	-0.00008706832	-0.0000002758274	-0.000054877408	0.000053912918	-0.000011262416	-0.000085527005
CNA 100526416	-0.00027276244	0.00004576645	-0.000000314913	-0.000042920845	-0.000040859308	-0.000011611869	-0.000019558534
CNA 100526693	-0.00013222641	-0.0004316284	-0.0000021117485	-0.000088912566	-0.0008480522	-0.000024209714	-0.000052757743
CNA 100526694	-0.00041090843	0.000031461757	0.0000075091702	-0.00008427344	0.0010350582	0.00003423153	-0.00005180741
CNA 100526737	-0.00030136592	0.00008653369	0.0000032677824	0.000012975794	0.00031990174	0.000025192976	0.000031104293
CNA 100526738	-0.00009949657	-0.00006151002	-0.0000010329838	-0.000031760832	-0.00035092296	-0.000019665313	-0.000018429942
CNA 100526739	0.00013792144	-0.00037144613	-0.0000055443907	-0.000062548075	0.000028800383	-0.000021317173	-0.000049958286
CNA 100526740	0.00037562955	0.000009016836	-0.000009885961	0.000038429193	-0.00026717634	-0.000016400589	-0.00002785074
CNA 100526761	0.000011715665	-0.0001825837	-0.000003170975	-0.00007816038	-0.0012834831	-0.000020849959	-0.0000737463
CNA 100526772	-0.00006909158	0.00004931407	0.0000010926502	-0.00015780055	0.0009115005	-0.000013787719	-0.00018035737
CNA 100526773	-0.00013091498	0.000019864647	-0.00000072976997	-0.000021703487	0.00034955415	-0.000002134923	-0.00006375412
CNA 100526776	-0.00015944598	-0.00011090676	-0.000002652631	-0.0000513986	0.00012777827	-0.000010941658	-0.000013148999
CNA 100526783	-0.00022949178	0.00060448534	0.0000015731408	-0.000027872258	0.00018144623	0.000015417574	0.00001869749
CNA 100526793	0.00006295941	-0.000060798968	-0.0000016556438	-0.00004163038	-0.00008753474	-0.00001141698	0.000042071533
CNA 100526794	-0.00029266754	0.00013043199	0.0000007073804	-0.000010236195	-0.00015394801	0.0000044621484	0.00002301347
CNA 100527945	0.00018129754	0.000009988625	-0.0000046447735	-0.000104173574	0.0004669463	-0.000014651829	0.00008143187
CNA 100528064	0.00029838915	-0.000015347514	0.000014812004	-0.00013535527	-0.000011797804	0.0000016081084	0.000085264066
CNA 100529251	-0.00007833487	-0.00017214326	-0.0000004456093	-0.00003524241	-0.00054971565	-0.0000060119896	-0.0002610537
CNA 10053	-0.000027373853	-0.00011601597	0.0000048320217	-0.000016256978	-0.0009891496	-0.000013477835	-0.00008337592
CNA 100533646	-0.00019205084	0.000031821015	-0.00000074955705	-0.000014085748	0.0003356387	0.000000011891616	-0.000064418506
CNA 100533682	-0.0009766098	-0.00005285297	0.000004453065	0.000063328895	0.0010661889	0.000008420396	-0.000021661015
CNA 100533695	-0.000044818968	0.000016518969	-0.00000082138797	-0.00007771375	-0.00032821612	-0.0000052098676	-0.00012737459
CNA 100533713	0.00021420032	-0.00025547764	-0.00005478298	-0.00007263568	-0.0015622324	-0.00008205284	-0.00031205884
CNA 100533731	-0.0001463204	-0.000049729424	0.00000036958758	-0.000049627466	0.00039468345	-0.000000021112252	0.000059537688
CNA 100533800	-0.000011167314	0.00015276033	0.0000066567645	-0.000016772348	-0.00029023396	0.000014570998	0.00033610765
CNA 100533851	0.000027833963	-0.000050435898	-0.0000037570805	-0.00006929959	-0.00081257103	-0.000019331046	-0.000058538993
CNA 10054	-0.00013155439	-0.00001454057	-0.00000004570642	-0.00007890737	0.0002929316	-0.0000045998645	-0.0000013057348
CNA 10055	0.0001004052	0.000017380098	-0.0000021665523	-0.00007746834	0.00033613958	-0.000013875335	-0.00002958393
CNA 100551499	0.00011065422	0.00003009287	-0.0000010696523	0.000011999932	-0.0001929936	-0.00001019775	0.000045717403
CNA 10057	-0.0001952995	-0.0002486424	-0.000005447522	0.00002175695	0.00014335642	-0.000029663217	-0.0004985397
CNA 10059	-0.0004388838	0.0003921113	0.00007837734	0.00003589225	0.0002020887	0.000026291285	0.0002025482
CNA 1006	-0.00005157255	-0.0009076917	-0.00000082672733	-0.00006735067	0.00007834092	-0.000008244069	-0.0004032434
CNA 10060	-0.00017185298	0.000080866674	-0.000008844346	0.00009593932	-0.00015122068	-0.000003215063	0.00015948428
CNA 10061	0.00013938326	0.00028345385	0.0000025648724	0.000014516588	0.00007428788	0.00000473034	0.000039626273
CNA 10062	-0.000111537694	0.00008559668	0.00000005425767	-0.000002896858	-0.00021937312	-0.000016884504	-0.000065026914
CNA 10063	0.00017302128	0.0009515815	0.0000013975252	0.000051340758	0.0006577006	-0.0000051053694	-0.000025246525
CNA 100631252	0.0009131486	0	0	0	0	0	0
CNA 100631260	-0.00021341417	-0.000039314524	-0.0000009018869	0.00009357397	-0.00064715726	-0.000005746901	0.000004655303
CNA 100631381	0.000015685553	-0.00010528986	-0.000031402393	0.000011276767	-0.000026770122	-0.000017148472	0.0000039506276
CNA 100652748	0.00020584966	-0.000052761927	0.0000012516784	-0.00003145377	-0.00038302652	-0.0000104744095	-0.000015715823
CNA 100652781	0.000057785463	-0.00011499365	-0.0000040609953	-0.000053957236	-0.000253371	-0.000005352023	-0.00014472645
CNA 100652791	0.0000319092	-0.00014199884	-0.000014555629	-0.00012510526	-0.0012857022	-0.000007732942	-0.000264984
CNA 100652801	0.00033106303	-0.000062910054	-0.000043396805	-0.000064101194	-0.0022479608	-0.000050034614	-0.00020792277
CNA 100652857	0.00022675133	-0.00029338503	0.00000081839585	-0.00003760826	-0.00047178668	-0.000015407248	-0.00012175078
CNA 10066	0.00023908041	-0.00081377145	-0.0000008661676	0.000011723999	-0.00041354986	-0.0000044508793	-0.00007253897
CNA 10067	0.00028788668	-0.000012448229	-0.00000033809334	0.000054016655	-0.00022798128	-0.0000017131775	-0.00006739652
CNA 10068	-0.00012271041	-0.00003425833	0.0000024170192	-0.000046758494	0.0006639805	0.000021178286	0.000041367268
CNA 10069	-0.0004387424	0.00010060181	0.0000022248364	0.000055398825	0.00047612918	0.0000232977	0.00010267138
CNA 1007	0.00007240812	-0.00021857944	-0.000025468864	-0.0001546609	-0.000850617	-0.000048041104	0.000038020564
CNA 10071	-0.00014117699	0.000007721456	0.00000563835	0.000052351956	0.00030690877	-0.0000051957327	0.000021722162
CNA 10072	-0.00063920696	0.000088645436	0.000013799407	0.000004515582	0.0003241903	0.000025431753	0.000051010597
CNA 10073	0.00046540794	-0.0005188965	0.00000026992126	0.000029063018	-0.00032019976	-0.0000039669776	-0.000056822857
CNA 10076	0.0007492412	-0.00004974327	-0.00001143282	-0.000009200045	-0.0003671689	-0.000013339902	-0.00005093446
CNA 10077	0.0005118916	-0.0001515084	-0.0000036113183	-0.000029698142	-0.0004122656	-0.000042829528	-0.00021639613
CNA 10078	0.0004983668	-0.0001818223	-0.000007331488	-0.000020195006	-0.000431315	-0.000040507093	-0.00022898975
CNA 10079	0.000036262303	-0.000045280314	0.00000083966387	-0.000046070938	0.00006331007	0.0000062024865	-0.00011783995
CNA 1008	0.000065035034	-0.00037325436	-0.000008451426	-0.000073321775	-0.00056188134	-0.0000480109	-0.000058606616
CNA 10081	0.00055085385	-0.000260623	-0.000001212759	-0.0000053207978	0.000050648236	-0.000015324853	-0.0000973883
CNA 10082	0.0003606632	0.000061658924	-0.0002547179	-0.000120699064	-0.00068998244	-0.00005007531	-0.00016559094
CNA 10083	-0.00026964696	-0.000115704555	0.000000011896234	0.000037552476	0.0005223472	0.0000109569055	-0.00013992855
CNA 10085	-0.00029992798	0.00016318496	0.0000036733763	-0.000025859013	-0.00044188512	-0.0000014308591	0.00005685864
CNA 10086	-0.000054764343	0.0012403084	0.000013126274	0.00011640216	0.0002062272	0.00007807196	0.0005482894
CNA 10087	-0.00027848617	0.0003911705	-0.00000021820253	-0.000054868462	-0.00056674285	-0.000014465236	0.00003568154
CNA 10089	-0.00020661738	0.000109212706	0.0000028890452	-0.00000019360121	-0.00007855898	0.0000024270855	-0.000024276058
CNA 1009	0.000043984877	0.000052085994	0.000000104210066	-0.000060705064	-0.00009079399	-0.00000606065	-0.00030352798
CNA 10090	-0.0003192546	0.00011618407	0.0000030151343	-0.00011306274	-0.00014575722	-0.0000023874481	0.00002808551
CNA 10092	0.00032188822	0.000070600436	0.0000048548213	0.00007526636	0.00034544413	-0.000003261679	0.000036373607
CNA 10093	-0.00015212073	0.00020809878	0.000006113767	-0.00009684349	-0.0008480512	-0.000018390483	-0.000052389605
CNA 10095	0.00014586984	0.0000794056	-0.0000027803858	0.000020601768	-0.0002688533	-0.000018435027	-0.000034672215
CNA 10098	-0.00063861633	0.00030035933	0.000032699765	-0.000103952254	0.000039623294	0.000022974882	0.00017848892
CNA 10099	0.00037216174	-0.0013348769	0.000000777461	0.000010818505	-0.00009051244	-0.0000016911849	-0.000038367394
CNA 101	0.00010645995	0.000019787962	-0.000012529035	-0.000047434685	-0.00007431187	-0.000016117949	-0.000070050686
CNA 1010	-0.00005891142	-0.0006688339	-0.0000020830453	-0.000112686204	0.00025245175	-0.00003910369	-0.000062746396
CNA 10100	0.00016739513	0.00013570207	-0.0000060672387	-0.00005416901	0.00036488185	-0.0000014223227	0.000069802336
CNA 10101	0.000026488398	-0.0002978045	0.000000035194123	-0.000060930848	-0.00013333572	0.0000118483085	-0.00007634643
CNA 10102	-0.0000103581815	0.000052857402	0.00000020360865	0.00003648765	-0.00039422375	-0.00000726074	0.000056555204
CNA 10103	-0.00009128185	0.0000056000913	0.0000017403971	-0.000042639153	0.0000584686	0.0000031193208	0.000053568856
CNA 10105	-0.00019029541	0.000044822733	0.0000027862793	-0.00008282034	0.000002120313	0.0000008945686	0.0000049623623
CNA 10106	0.00007344431	0.0000050899075	0.00000420194	0.00002456769	-0.00039422396	-0.0000067741967	0.000055174252
CNA 10107	-0.00029757508	0.00018418356	0.000003899494	0.0000132507585	-0.000045506888	0.000010002641	0.00023739433
CNA 1011	-0.00012675126	-0.000059733942	0.00000085279123	-0.000035565008	-0.00016604514	-0.0000147103	0.000030484269
CNA 10110	0.00003317481	0.00018931479	0.00000090061366	-0.000056866476	0.0005109107	-0.00000002794864	-0.00006783558
CNA 10111	-0.00033689226	-0.00026727185	0.000047627655	-0.000044376997	0.00036533826	0.000016312695	0.000086733766
CNA 10112	-0.00053740985	0.00031571838	0.0000019959443	-0.000029032082	0.00033203227	0.000014256051	0.00008904893
CNA 10113	0.000043689743	0.00005628522	-0.0000017483293	-0.000014219898	0.000013645737	-0.0000025265483	0.00006276735
CNA 10114	0.00011412774	-0.00015692177	-0.000009527105	0.000052605345	-0.00031945106	-0.000013547584	-0.00012966731
CNA 10116	0.00047250182	-0.00009895147	-0.0000064040883	0.000021864133	-0.0003592991	-0.000022955599	-0.00013267496
CNA 10117	-0.00016366357	0.00023873348	0.0000023531547	-0.00010903082	0.000017980688	0.0000027346587	0.000072946634
CNA 1012	0.00005970565	-0.0018939261	-0.0000071189643	-0.000072429044	-0.0009180146	-0.000028186318	-0.00036103904
CNA 10121	-0.000099799174	-0.000030120504	-0.0000054028114	-0.000059398786	0.00033956775	-0.0000045177317	-0.000020597377
CNA 10123	-0.00007220536	-0.00037162745	0.000008830563	-0.000034315042	0.00087057607	0.0000053961276	-0.000010029645
CNA 10124	-0.0004919823	0.00007035711	0.000012370038	0.000075558935	0.0002649015	0.000003886428	0.000008530811
CNA 10125	0.00021554141	0.00021400454	0.0000021381618	-0.000006687036	-0.00013844346	-0.000013827127	-0.00010384715
CNA 10126	0.00035525026	0	0	0	0	0	0
CNA 10127	-0.0004189923	-0.00009573969	0.000005394087	-0.0000891238	0.00021863698	0.000016770777	-0.000019772668
CNA 10128	-0.00055707095	0.000018440796	0.00000061393456	-0.0000025766903	-0.00005529018	-0.00000018251438	0.00001664464
CNA 10129	0.000010629878	-0.00017655085	-0.0000037040732	-0.00006813171	-0.0008856517	-0.000014037401	-0.00006057817
CNA 1013	-0.00004219652	-0.00053729286	0.0000015338527	-0.000079939804	0.00008440301	0.000008494095	-0.00022052707
CNA 10130	0.00011109271	0.00010957881	0.0000010096165	-0.0000051391257	-0.0002766431	-0.0000015520757	0.00008670547
CNA 10131	-0.00038903326	-0.00020788144	0.0000006549007	-0.00012523342	0.00066392554	0.000012551012	-0.00001631099
CNA 10133	0.000064942105	-0.000010521442	-0.0000039883844	-0.00005736542	-0.00044093045	0.000003086543	0.0000050743356
CNA 10134	0.0033022736	0	0	0	0	0	0
CNA 10135	0.0011905498	0.000016347398	-0.000013122584	0.000046691664	-0.00017011251	-0.000029746958	-0.00009866191
CNA 10136	0.00008846211	-0.000019194209	-0.0000056501967	-0.00007506557	-0.0000696675	-0.000016752603	-0.000069184076
CNA 10137	-0.0004320017	-0.000113709524	0.0000024511935	-0.000013610269	0.000435085	0.000007695281	-0.00004714075
CNA 10138	-0.00035659672	0.00009344968	0.0000008965917	0.000013042601	0.00015325824	0.000009338374	0.00013577669
CNA 10139	0.0005849533	0	0	0	0	0	0
CNA 1014	-0.00007120861	-0.00073805975	-0.0000021478656	-0.00007057361	0.00007699935	-0.000010473207	-0.0002787703
CNA 10140	-0.0006366064	-0.00008932196	-0.0000008347723	-0.000014740772	0.00013196643	0.0000019605864	-0.00013697226
CNA 10141	0.0000038360613	0.00031501785	0.00005324521	-0.00011421804	0.00024135628	0.00005269291	0.0002610339
CNA 10142	0.0014084177	0.00007085164	-0.000005366209	0.00005472237	-0.0004065051	-0.0000141378305	-0.00006332088
CNA 10143	0.00038960972	-0.0006263228	0.000007704858	-0.00007271937	-0.00018228088	-0.000014185267	-0.00019130424
CNA 10144	-0.0002800219	0.00003470342	0.0000037374455	-0.00007109366	-0.00010416248	0.000007571447	0.00013196898
CNA 10146	-0.0002798599	0.00006685509	0.0000014204769	-0.00002191176	-0.000059846825	0.0000013618984	0.00001734409
CNA 10147	0.00006119563	-0.00012175622	-0.0000039217725	-0.000050625935	-0.00041521408	-0.000016532951	-0.00013083973
CNA 10148	-0.00006734242	-0.00013994313	-0.000015799515	-0.00016765407	-0.00027201464	-0.000053019463	-0.0003648515
CNA 1015	-0.00021393842	0.0010991169	0.0000065348395	0.000116219075	0.00006682965	0.00009777939	0.00067029975
CNA 10150	0.0001416189	-0.00014492196	-0.000047942664	-0.00011571531	0.000099422294	-0.000023726618	-0.000013967919
CNA 10151	0.00087081775	0.00007282188	-0.0000008212466	-0.00006916306	-0.00005173319	-0.000009797872	-0.000022311897
CNA 10153	-0.001177158	0.00015357236	0.0000074418567	0.000008632089	0.00040470203	0.000012982761	0.000084407926
CNA 10155	0.00021266083	0	0	0	0	0	0
CNA 10156	0.00011394098	-0.00011064613	0.0000021804603	0.00004532543	0.00015229156	-0.0000087272665	-0.000017646387
CNA 10157	-0.0008155647	0.000055715238	0.00000084259085	0.000030953393	-0.00005492086	-0.0000026695159	-0.000015325355
CNA 10158	-0.00028724998	-0.000011842756	0.0000010368472	-0.000021683905	0.00008997267	0.0000041629487	0.000026197518
CNA 1016	0.00016500823	-0.00040608426	-0.000005710062	-0.0000431106	-0.00026101945	-0.000059824106	-0.000057145196
CNA 10160	-0.0000049008295	-0.0001039961	-0.000011234612	-0.00007683378	0.0001913233	-0.000017640396	0.000018161025
CNA 10161	-0.00008997124	0.000018788516	-0.00000055355173	-0.00011525568	0.000043285003	-0.000020544121	-0.000043127784
CNA 10162	-0.00016147617	0.00023108443	0.000001907034	0.000053699154	0.000242235	0.0000012542465	0.00012502515
CNA 10163	0.00018136113	-0.0000039210736	0.00000080637017	-0.00006478048	0.00004034693	-0.000011471558	-0.00003344083
CNA 10164	0.00017619353	-0.00046706817	-0.000003591751	-0.00010040722	-0.00039865606	-0.000029922738	-0.0002695054
CNA 10165	0.0007717496	0.000101894024	-0.0000040790446	0.000050485192	-0.0006966585	-0.00001331223	-0.00007545032
CNA 10166	-0.000098895885	-0.00008217686	-0.00000065755034	-0.000050035247	-0.0006339952	-0.000012166562	-0.00010269604
CNA 10168	-0.000037903803	-0.00010042093	0.000013677121	-0.00016136133	-0.00024387643	0.000011718171	-0.00014180322
CNA 10169	0.00019358392	-0.00019156664	-0.000000027770705	-0.00005186734	0.0002697464	-0.000013871028	-0.00009916639
CNA 10171	-0.0002171116	0.0001277904	0.00005572843	-0.000051379728	0.00028623876	0.000045361732	0.00010817168
CNA 10172	-0.00014885936	-0.00012910826	0.0000029832368	-0.00006546166	0.0004972705	0.000015047082	-0.000009640763
CNA 10174	0.00011103164	-0.0006536801	-0.000008182698	-0.000051603223	-0.0010961621	-0.000029147677	-0.00019562857
CNA 10175	-0.00004537106	-0.000035097113	0.0000002527952	-0.000085298416	-0.00018691877	0.000016870874	0.0001325556
CNA 10179	-0.00007427056	0.00043911848	-0.0000028807185	-0.000026577096	0.0007572374	0.000000739845	0.00029046796
CNA 1018	-0.00048478742	-0.00020973015	0.0000035868086	0.00000004386355	0.0010485556	0.0000024274855	-0.00004932998
CNA 10180	-0.000014350982	0.0005980904	-0.0000032711043	-0.00021112304	-0.00007047941	-0.0000025587838	-0.00008138561
CNA 10181	0.000016484237	-0.0001202568	-0.0000038528037	-0.00015386134	-0.0005087138	-0.000013863699	-0.00010915565
CNA 10184	-0.00021380791	0.000060438608	-0.0000052445243	-0.000037715112	0.00017470201	-0.000009663775	0.000016070799
CNA 10186	0.00019553231	0.00004982442	-0.000022507222	-0.00011640185	-0.0015313436	-0.000029734509	-0.00013686359
CNA 10188	0.00032732903	-0.0017714113	0.00000015620112	0.00014773784	0.00058060786	-0.000010943269	-0.00042807695
CNA 10189	-0.0000738944	0.00004686407	-0.0000050921244	-0.00002910703	-0.0006006415	-0.000048795788	0.000031023694
CNA 1019	0.000050410767	0.0000073991655	0.0000004865797	0.00002344985	-0.00023436929	-0.0000049781665	0.000058206067
CNA 10194	-0.0009566191	0.000014573595	0.0000048353754	-0.00014215433	0.00030986563	-0.000005325216	0.000017952634
CNA 10195	-0.00010553927	0.00036441238	-0.0000005829493	0.00010278739	0.000038413466	0.000012927502	-0.00048720327
CNA 10196	0.00003527584	-0.00009237485	-0.00000090754565	-0.000007668859	0.00020011501	-0.0000019692925	-0.00012932137
CNA 10197	-0.00015985421	-0.00007509602	-0.00000016582021	-0.000067298584	-0.00010265913	-0.000011062323	-0.00012851018
CNA 10198	-0.00047202117	-0.000019126799	0.000013074645	-0.0000064331794	0.0004952931	0.000007807653	0.0000459267
CNA 102	0.0006533774	-0.0009069549	-0.000015831884	-0.000010840988	-0.00023643266	-0.00003154208	-0.0001536272
CNA 1020	0.00011930532	0.000067179695	0.000013687567	-0.00000008333829	0.00007412281	0.0000045818	0.000042848274
CNA 10200	-0.00012841127	-0.0006358734	-0.000003895838	-0.000033125845	0.00032205338	-0.0000073646047	-0.0001875348
CNA 10201	-0.000017215196	0.00021849945	0.000003418162	-0.00025017603	-0.00031989306	0.000006900167	-0.000107619526
CNA 10202	0.00012456777	0.00019019822	0.0000014996058	-0.00008706704	-0.00046691383	-0.0000050025706	0.00008109836
CNA 10203	0.00028364034	-0.000055917968	-0.0000026471916	-0.00002141476	-0.0005375981	-0.000007934119	-0.000044657674
CNA 10204	0.00011868434	-0.00020700721	-0.000010238923	-0.000067600966	0.00023026536	-0.000016234582	-0.00030630548
CNA 10205	-0.000019202635	-0.00009451336	0.0000007764144	-0.000024987632	0.0005449264	0.0000029206908	0.00028440895
CNA 10206	0.00008535739	0.00013887192	-0.0000010487612	-0.000171119	0.00020472366	-0.00002005665	-0.0000005479206
CNA 10207	0.0003437105	-0.000032795935	-0.0000055470978	-0.000019530346	-0.000043660955	-0.0000028067288	-0.000020791314
CNA 10208	-0.000030483176	-0.0000057370853	-0.0000028220945	-0.00009942537	0.00041448107	-0.000011502969	-0.000059017493
CNA 10209	0.00021768599	-0.000101593665	-0.0000020422008	-0.000044118897	-0.00021276789	-0.000014202344	-0.0001272096
CNA 1021	0.0013804113	0.000034897617	-0.000009082455	0.000046868012	-0.00033654994	-0.000016375066	-0.00006730329
CNA 10210	-0.00041179304	0.00054228934	0.00002044844	-0.00008779343	0.0003944801	0.0000021041592	0.000026557045
CNA 10211	-0.00030869458	0.00022780774	0.0000012275473	0.0000360181	-0.00048366707	0.000018033797	0.00028903197
CNA 10212	-0.00012717168	-0.000017217106	0.0000044270882	-0.00003715341	0.0006186158	0.000010798828	-0.00009349575
CNA 10215	-0.00009294624	-0.000042404055	0.0000028902357	0.0000556816	0.000242608	0.00000012458953	0.000082035185
CNA 10216	0.0002651624	0.00004230933	-0.000007829723	0.000070728835	-0.000068989204	0.0000043845625	0.000009983163
CNA 10217	-0.00007242494	0.00015067913	0.0000007906639	-0.00015237961	-0.0005791078	0.0000039789625	-0.00015919126
CNA 10218	0.0001312149	-0.00002884098	-0.0000024936708	-0.00005664116	-0.0003469416	-0.000018446706	-0.000049094262
CNA 10219	-0.00017467944	-0.00010666564	0.000008115779	0.000034385943	0.00021285863	0.000010881907	0.00014101075
CNA 1022	-0.00017635117	-0.000063996566	0.000000994063	-0.000045370776	-0.00018513476	-0.000017031069	0.00001939122
CNA 10221	-0.00012655935	0.0007573294	0.000009091556	0.00017763184	0.0007176787	0.000083606916	0.0004635783
CNA 10223	-0.0003809094	-0.00009953026	0.00000061425453	0.00011638091	0.0002520973	0.0000029641094	0.000030854397
CNA 10224	-0.0003395748	0.000050238545	0.0000015462841	0.000019976374	0.00023823441	0.0000069033176	-0.000041137962
CNA 10225	0.00036210273	0.0010077741	-0.000010448033	-0.00007914772	-0.0002213758	0.000018945602	0.00014452585
CNA 10226	-0.000083135536	0.00004890485	-0.0000366324	-0.0001344132	-0.00059040444	-0.0000470804	-0.00030883623
CNA 10227	-0.00020629703	0.000313192	0.000031394273	-0.00011570956	0.0005081629	0.000044920693	0.00019235977
CNA 10228	0.00036247773	0.000041154137	0.0000003513323	0.00009660761	-0.00008650395	-0.000015722533	0.00001903216
CNA 10229	-0.00021970797	-0.00017516826	0.000000004877103	-0.00004984611	-0.00024120245	0.00000052800226	-0.00019451235
CNA 10230	0.00016118948	-0.000042969077	-0.00000006466484	-0.00004917733	-0.00020662985	-0.000009772266	-0.000110779365
CNA 10231	-0.00009401374	-0.000005558229	-0.0000042040674	0.000016394695	0.00031944003	-0.000009168152	0.00008177663
CNA 10232	-0.00014190905	0.00017918833	-0.0000016414405	-0.00005639056	0.00014597579	0.00000044430283	-0.000060948027
CNA 10233	-0.000042813423	-0.00019848725	0.000004500599	0.00008806597	0.00038735868	0.00000092487903	0.0001370651
CNA 10234	0.00040426463	-0.00021781003	0.0000006085943	0.00003707291	0.000030016388	-0.000010902044	-0.00003153952
CNA 10235	-0.00022535327	0.00012654348	0.0000029759271	-0.0000030807812	-0.0001546681	0.000019681753	0.00000788839
CNA 10236	-0.0000533857	-0.000020537733	0.00000052683157	-0.00008393214	0.0002876126	-0.000014621512	-0.00007236933
CNA 10237	0.000061540566	-0.00008184189	-0.0000015048142	-0.000029087627	-0.0004285434	-0.000015099717	-0.00017693632
CNA 10238	-0.00008670148	-0.00017393188	-0.000015656648	-0.0000007163213	0.000024810659	-0.000011800272	-0.00021776372
CNA 10239	-0.00026559475	0.00053517596	0.0000032574046	-0.00001552543	0.00018144585	0.000017756558	0.000017999662
CNA 1024	-0.00015762223	0.00008583571	-0.000000084911235	-0.000042617143	0.0011990762	-0.0000033920821	-0.000003839732
CNA 10240	0.00014413563	-0.00022497078	-0.000022752918	-0.00010393147	-0.00065856887	-0.00001717661	-0.00014328343
CNA 10241	-0.000038048544	-0.000118105374	-0.0000029577973	-0.000020726544	-0.00038425662	-0.000009999729	-0.00017117812
CNA 10242	-0.0006359471	-0.001586671	-0.0000014401928	0.000013409731	0.0010432663	-0.000009429833	-0.0006032274
CNA 10243	-0.000069182206	0.00015670559	0.000023350518	-0.00006715289	-0.00077781704	0.0000038017963	0.00010398318
CNA 10244	0.00010300153	0.00018517795	0.000012607507	0.000019714493	0.00024509645	0.000029752478	-0.000027840366
CNA 10246	-0.00019403058	0.00020734545	0.0000040677255	0.0000435087	0.00018271827	0.000009655159	0.00013624542
CNA 10247	-0.00018861945	0.0004330775	-0.000005439279	0.00008950113	-0.001878299	0.00006889302	0.00049822655
CNA 10248	-0.0002965969	0.00008757912	0.0000013858624	0.000042294552	0.00028834748	-0.0000018545984	0.000028407287
CNA 10249	-0.0006815138	-0.000013548334	0.0000035731518	-0.000017194516	-0.00003392241	0.0000059387135	0.000019298697
CNA 1025	-0.00011748325	-0.00022519613	0.000004122451	-0.000056051624	-0.00021512952	0.00001069127	-0.000039688843
CNA 10250	0.000001082569	0.00006947365	6.1453076E-10	-0.00007792425	0.00039935982	-0.0000110048095	-0.0000554401
CNA 10251	0.0006817339	0	0	0	0	0	0
CNA 10252	-0.00035462237	0.00048751265	0.0000030794454	-0.00006215788	-0.0002716369	0.000014640231	0.00015484328
CNA 10253	0.00012292845	-0.00030299896	-0.0000025982013	-0.00012799296	-0.00001176391	-0.000055203396	-0.00021693172
CNA 10255	-0.0003058828	0.00026694927	0.000005171216	0.000044372006	-0.00017384147	0.000014095726	0.00024482197
CNA 10256	0.0001226322	0.0000044873264	-0.000000040281808	-0.000061358034	0.00021144937	-0.000010988406	-0.00003991221
CNA 10257	0.00028809317	-0.000028439215	-0.0000044798044	-0.000104304134	-0.00054300885	-0.000038750004	-0.00013128642
CNA 1026	-0.000039665632	0.00020559084	0.0000028891202	0.000020086145	0.000457903	-0.0000016468402	0.00017925291
CNA 10260	0.00031016069	-0.0010773744	-0.0000019937127	0.000031714204	0.00006690851	-0.000012973497	-0.00009076086
CNA 10261	0.00025487642	-0.00021087397	-0.000004717983	-0.000038897128	-0.00027399365	-0.00001086436	-0.0001476588
CNA 10262	0.000014438028	0.000032216238	0.0000055959536	0.00000187206	0.00010094574	0.000007759861	-0.000018351582
CNA 10263	-0.00012965481	0.000015150181	0.0000017434098	-0.000036817928	-0.00018142015	0.000013959429	-0.000047344336
CNA 10265	0.0001404561	-0.001117375	-0.00004958947	-0.000107134	-0.00029614463	-0.00002297351	-0.00025904347
CNA 10266	-0.00015131384	-0.0000728273	-0.0000008197633	-0.000038568895	-0.00015867261	-0.000012384159	-0.00013053046
CNA 10267	-0.000042574073	-0.000015525666	0.0000012922231	-0.000020236253	0.0003624764	-0.0000061638966	-0.00007900011
CNA 10268	-0.0005718892	-0.00011455594	0.0000030517258	0.000078416684	-0.00007710117	0.000003588665	0.00008448918
CNA 10269	-0.0001881729	0.00008163318	0.000009231777	-0.00002998054	0.00007355551	0.000011262963	0.00007869137
CNA 1027	0.00007885059	0.00018456038	-0.000008099857	0.00010179936	-0.00005872824	-0.000019189223	0.00007607953
CNA 10270	-0.00015699421	-0.00007915722	0.00000088897036	-0.000057790116	0.0004432724	0.0000031682846	-0.00007618079
CNA 10272	0.0000072577695	-0.0003771619	-0.000001028616	-0.00018666775	-0.0003140613	-0.000014340486	-0.00033691633
CNA 10273	-0.000020673382	0.00018055571	-0.000000953351	-0.000111407964	0.00026579367	0.0000035230744	-0.00006972481
CNA 10274	-0.0002432846	0.000017735814	-0.0000206859	0.000029191135	-0.002373854	-0.000028865925	-0.00037009807
CNA 10276	0.00040094138	-0.00008044925	-0.0000032450862	-0.000068647314	0.0000071154172	-0.000009520547	-0.00005358023
CNA 10277	0.00000018926706	-0.00023759027	0.000016100616	-0.0000767116	0.000003570431	-0.000025665538	-0.000053714946
CNA 10278	0.00031620852	0.00018816492	0.000020551806	-0.000078995494	-0.0004549908	-0.0000107910155	0.0000898987
CNA 10279	-0.00036238987	0.0001835751	0.000028232791	0.000038102764	0.00043922564	0.000005469234	0.00015217547
CNA 1028	0.0006422649	-0.00023551632	-0.000008017768	-0.000034276323	-0.00083416037	-0.000053756194	-0.00025090852
CNA 10280	0.00017295417	-0.00029041182	-0.000012251202	-0.00007854649	-0.0010264874	-0.000027631295	-0.000080626174
CNA 10281	-0.000025189182	0.00007726915	-0.0000006631048	0.000057080266	-0.00041538558	-0.000003796466	-0.0000004912934
CNA 10282	0.0010960359	0.0000676075	-0.000003983317	0.000049026214	-0.0003262483	-0.000017764587	-0.00008700764
CNA 10283	-0.0001802868	0.000043485823	0.000002480762	-0.000032330492	-0.00010720469	-0.00001503249	0.000019468687
CNA 10284	0.000085509455	-0.00009821785	-0.000015914367	-0.000018578094	-0.0008714104	-0.00004482131	-0.00010837756
CNA 10285	0.000055636563	0.000004202589	-0.00000333096	-0.00006512498	0.00022006611	0.0000014292314	-0.000047982037
CNA 10286	-0.0001752424	0.00034088295	-0.0000080315995	-0.000029689425	0.000300465	0.00000031713503	0.00008459874
CNA 10287	0.0010904756	0	0	0	0	0	0
CNA 10288	-0.0000048107863	-0.000008032152	0.0000019029268	-0.000057786343	-0.00014599333	-0.000016089754	-0.000104411745
CNA 10289	-0.00021675901	0.000115651055	-0.000002064998	-0.00012996721	-0.00026074564	-0.0000012131418	-0.00018561809
CNA 1029	-0.00093113445	0.00090026285	0.0000027483438	-0.00008982622	0.001136708	0.000019284029	0.00014645077
CNA 10291	-0.00072009023	0	0	0	0	0	0
CNA 10293	-0.00011204429	0.0001109747	-0.0000012795167	-0.00013945207	-0.0002128629	0.0000053538047	-0.000067601955
CNA 10294	0.00012240719	-0.00023924313	-0.00006717057	-0.000080496306	-0.0002484526	-0.00003244594	-0.00033651164
CNA 10296	-0.00003568212	0.00033285504	0.000008067133	-0.00009419302	0.00044412608	0.000022603916	0.000089469344
CNA 10297	-0.00006490373	-0.00023064352	-0.00000042383502	-0.000118202544	0.00011765592	-0.000023785862	-0.00028247418
CNA 10298	0.000038829512	-0.000048576643	-0.000015310467	-0.000106910884	0.00017179041	-0.0000050437043	-0.000058132722
CNA 103	0.00050251285	0.000005288306	-0.000004785008	0.000016926651	0.000028923429	-0.0000030100616	-0.00006421327
CNA 1030	-0.0012550214	0.0018304476	-0.0000024966985	-0.000064889085	0.00047861345	0.000020146668	0.00010337796
CNA 10300	0.00010172637	-0.0012133323	-0.000006241958	-0.000101773054	-0.00046178122	-0.000038497004	-0.0003624321
CNA 10301	-0.00006011453	-0.000032485717	0.00002414477	-0.0001372295	0.00028365073	-0.0000034332138	0.00009052726
CNA 10302	0.00026691618	-0.00066834025	-0.0000033692427	-0.000023486025	-0.0002827774	-0.000016965578	-0.000110450324
CNA 10307	-0.00045335753	0.00022615447	0.0000019763124	-0.00004867162	0.00035505416	0.0000105850195	0.000073650146
CNA 10308	0.00044708143	-0.00029079814	-0.0000040830687	-0.000025040203	-0.00065483805	-0.000003832383	-0.00008256999
CNA 10309	-0.00017150282	0.00017549637	0.0000035353237	-0.00003480033	0.0001769086	-0.00000016497619	0.00013487639
CNA 1031	0.0005494933	-0.000058821443	-0.000004411333	-0.000025984711	-0.00018659454	-0.0000034315046	-0.000016227026
CNA 10311	-0.00008614521	0.000056656892	-0.00000015197627	0.00006495365	-0.00032184765	0.0000012549237	0.00007832893
CNA 10312	-0.00017330235	0.00010350053	0.000027129434	0.000014565006	0.0003653883	0.000023452209	-0.000049079787
CNA 10313	-0.00015341931	-0.000020011528	0.00000055621155	0.000014927372	-0.00035247434	-0.00000011857708	-0.00002933001
CNA 10317	-0.00003606033	0.000014627603	0.0000015083792	0.000030789488	-0.00043602628	-0.000008319155	0.000044585042
CNA 10318	-0.0004722718	0.0000072722905	0.0000001800564	-0.000024927867	0.00019024986	-0.00000084136246	0.000036881946
CNA 10319	0.00004529062	-0.00028058875	0.0000021076105	-0.00006507589	0.00028122563	0.000030404464	-0.0000048657053
CNA 1032	0.00010016585	-0.00008327186	-0.000000080123726	0.0000106837615	-0.0009891517	-0.0000127212015	-0.00008371376
CNA 10320	-0.000951636	-0.000007777024	0.000003916412	0.00007891823	0.00044335978	0.000009448904	0.00011343094
CNA 10321	-0.00022437896	0.00018576576	-0.0000024833855	-0.000038297603	-0.000016558048	-0.000009580135	0.00004012679
CNA 10326	0.0021690761	0.0001246281	-0.000009214486	0.00005694112	0.0005191683	-0.000056687608	-0.000329775
CNA 10327	-0.00026688105	-0.000036826244	0.0000014333118	-0.000027157777	0.000040017527	0.0000069299613	0.000051831594
CNA 10328	0.00037057858	-0.0005784904	-0.000027035203	-0.00007369794	-0.0004950277	-0.000014661718	-0.00032417953
CNA 10329	-0.0005144651	0.000020523812	0.000002289801	0.00001833228	0.00021303793	0.000012862562	0.00007998437
CNA 1033	-0.000031936266	-0.00024967568	0.0000018716687	-0.00011347992	-0.00018691951	0.0000143963325	0.00013044653
CNA 10331	0.0003214213	-0.00016257237	-0.000001447592	-0.00004080885	-0.00043456935	-0.000013562558	-0.00014330712
CNA 10332	-0.00018466689	-0.00008556434	-0.0000050775625	-0.00008111939	0.0001978215	-0.0000084125295	-0.00016778034
CNA 10333	0.000051254763	0.00040078562	0.0000012914433	-0.00018148619	-0.00067597895	-0.000003144292	0.00004423299
CNA 10335	-0.00025595425	-0.00011466742	0.0000006704105	-0.000015548721	0.0005339578	0.0000110187575	-0.000114894785
CNA 10336	-0.0010636245	0	0	0	0	0	0
CNA 10337	-0.00042344304	0.000120018776	0.000008325668	0.000038358132	0.00003894307	0.0000076166807	0.00013121363
CNA 10338	-0.00023927243	0.00030701282	0.000014197257	0.000029908331	0.00018781143	0.000008347492	0.00013142526
CNA 10340	-0.00049551297	0.0000880564	0.0000014028554	-0.0000017961994	0.000038942864	0.000006461459	0.00012784872
CNA 10342	0.000072105286	0.0005275131	-0.0001667047	-0.000090503134	0.0005046863	0.000023475683	0.00010435217
CNA 10343	0.0008942017	0	0	0	0	0	0
CNA 10344	0.00095819175	-0.00016140057	-0.000024572431	0.0000008696272	-0.00026066092	-0.00003978597	-0.00019542532
CNA 10345	-0.000943787	0.00014402605	0.00000034301002	-0.000048441652	-0.00018874326	0.00000033124823	-0.00004156375
CNA 10346	0.00007843355	-0.00005159246	0.00000040362247	-0.000016689703	-0.00005795329	0.0000008089456	-0.00011180901
CNA 10347	-0.00006554854	-0.0003172375	-0.00000357366	-0.000111575624	-0.00030774355	-0.000033526987	-0.00035297533
CNA 10349	0.0000682631	-0.00033872057	-0.000009646091	-0.00002337149	-0.0004605123	-0.000018031253	-0.00022241205
CNA 10350	0.00022664834	-0.00021861492	-0.000004623484	0.0000042947418	-0.00027327638	-0.000015708107	-0.00022379278
CNA 10351	0.0002684196	-0.00022373704	-0.0000028428628	-0.000011161517	-0.00020403262	-0.000020291163	-0.00022167004
CNA 10352	-0.00009152002	-0.00002575672	-0.0000013036906	-0.000020296427	0.00031537135	-0.0000009284823	-0.0000010700522
CNA 10354	-0.000155779	-0.00015450404	0.00000005993097	-0.00010627599	0.00033854067	-0.0000028831807	-0.00008103121
CNA 10356	0.00001759491	-0.00000079954	0.0000006791116	-0.00005410505	0.0006876755	-0.000008426827	-0.00008497745
CNA 10357	0.00030087988	-0.0000717218	-0.000027004879	-0.000042183892	-0.00013399096	-0.000010467667	-0.000197258
CNA 1036	-0.00050235644	0.00017720342	0.000049790302	-0.000055727225	0.00050931016	0.00000900196	0.00007718406
CNA 10360	-0.00020389451	0.000022798187	-0.00000071168216	-0.00005829608	0.00044336318	-0.0000010910608	-0.0000074214854
CNA 10361	0.00006639144	-0.00022857088	-0.00003114799	-0.000041466137	-0.00010090366	-0.0000270974	-0.00017441374
CNA 10362	-0.00007057763	-0.000062300176	-0.000009392795	-0.00013242658	-0.00056801224	-0.00004567027	-0.00038345042
CNA 10363	0.0006481129	-0.00023390912	-0.000005462117	-0.0000040910772	-0.00015340371	-0.000004480366	-0.000034749082
CNA 10365	-0.00006439188	-0.000037565806	-0.00000012272187	0.000019203819	0.00005808732	-0.0000030069796	-0.0000901813
CNA 10367	-0.00014715931	-0.000014041514	0.0000034248728	-0.00005665315	0.0005552389	0.0000006476947	0.000036806803
CNA 10368	-0.00011078141	0.000028969427	-0.00000045278185	-0.000043154556	0.00030826702	0.0000017636722	-0.00007673803
CNA 10369	0.0002504064	0	0	0	0	0	0
CNA 10370	0.0002890529	-0.00006186148	-0.0000034811344	-0.000082615894	-0.00030509816	-0.000010029976	-0.00009750582
CNA 10371	0.0008083129	0.000022059776	-0.000005911705	0.000051111245	-0.00032664358	-0.000016260812	-0.000061467974
CNA 10379	0.00014679924	-0.00002384533	0.00001667994	-0.000113323105	-0.0000117973805	-0.000008420399	0.000083501334
CNA 1038	0.00053200603	0	0	0	0	0	0
CNA 10380	0.00017973385	0.000059136335	0.0000010851749	0.000063277286	-0.000021471064	0.00000774309	-0.00003457678
CNA 10381	0.00017797235	0	0	0	0	0	0
CNA 10383	-0.00014946937	-0.00024942379	-0.000019838553	-0.000032403797	-0.0007033471	0.0000038900903	0.000012343187
CNA 10384	-0.00030626284	0.00020883376	0.000006160288	0.000016357957	0.0006520441	0.000005140585	0.00015714376
CNA 10385	-0.00046765752	0.00024377392	0.00003208224	-0.000030661045	0.0008473175	0.0000051563775	0.0001757389
CNA 10388	-0.000063484986	0.0002075915	-0.0000060813654	-0.000016719063	-0.0002940831	-0.0000009982377	-0.00014720639
CNA 1039	-0.0001008284	-0.00014556233	-0.0000009481365	-0.000044039207	-0.000074588206	0.0000007478306	-0.00010285271
CNA 10390	-0.00024852733	-0.000038608625	0.00000041581015	-0.00003794759	0.0002522278	-0.000000776075	0.00006123815
CNA 10391	0.00063847826	-0.0014552426	-0.00000055140646	0.0000078722605	-0.0003752781	-0.000026057158	-0.00013399239
CNA 103910	0.000008449869	0.00012980311	-0.00000026750195	-0.000075025695	0.00006526559	0.000006401821	-0.000010425683
CNA 10392	-0.0005246401	0.00006339334	0.0000014508075	0.00007977582	-0.00017993753	-0.0000051718253	0.000017693463
CNA 10393	0.00013662776	-0.00038147304	0.0000016122103	-0.000029516781	-0.000069758105	-0.0000046847713	0.00015679875
CNA 10394	-0.0006107309	0.000061842846	0.0000049328446	0.00001970954	0.00033232052	0.000008356353	0.000028197215
CNA 10395	0.00029123016	-0.000066039414	-0.000024196746	-0.00015709345	0.00027922838	-0.0000024830754	-0.00004935187
CNA 10396	-0.00003569953	0.0003515069	0.0000016235314	-0.00016059748	-0.00092619925	-0.000013024658	0.000022077666
CNA 10397	0.000016777545	-0.000042327607	0.000022512504	0.0001370854	-0.00012966036	0.000040654417	0.00037063885
CNA 10398	-0.00044803123	0.000022186869	-0.00000035925316	0.000022357835	0.0006205447	-0.0000010590074	-0.000092056216
CNA 10399	0.0024012125	0	0	0	0	0	0
CNA 104	-0.000092121445	-0.000022602631	0.0000026968225	0.00001602479	0.00026737174	-0.0000037331497	0.00013744508
CNA 1040	-0.00031375987	0.00016049882	0.00002269687	-0.000095711555	-0.00033476914	0.0000146665125	0.00014103562
CNA 10400	-0.0005340662	0.000081088394	0.00000584361	-0.00008510631	0.0003173834	-0.000010525837	-0.000052830525
CNA 10401	0.0015411994	-0.000057805417	-0.0000120242075	-0.000016278715	0.000047276102	0.0000014587018	-0.00004826387
CNA 10402	0.00052489195	0.000481755	-0.0000032704322	-0.00010608637	0.0006553897	0.00004446149	0.00022784618
CNA 10403	0.000010031723	0.000024858367	-0.0000011177831	-0.00007833392	0.00013543876	-0.00000036803382	-0.000036730096
CNA 10406	-0.00035364454	-0.000008967039	-0.00000075064634	-0.00005613564	0.0003495544	-0.0000015583859	-0.00006961169
CNA 10407	0.00007480697	-0.00013261396	-0.0000066233456	-0.0000939274	0.00079698773	-0.000008351448	-0.0001371835
CNA 10408	0.0003607379	0.000083914754	-0.0000014122209	-0.000022043281	-0.0006557929	-0.000014461472	0.000013551713
CNA 10409	-0.00015421472	-0.00006989159	-0.0000023020016	-0.00009417924	0.0007632038	-0.000008358611	0.00015633114
CNA 1041	-0.00028442853	0.00020771382	0.0000016194671	0.00003844405	-0.0003838974	0.000016952157	0.0002464733
CNA 10410	0.0016253996	0	0	0	0	0	0
CNA 10411	-0.00010214226	0.000024541485	-0.0000008662591	0.00002729948	0.0001434927	0.00000033353544	0.00007383564
CNA 10412	-0.00005705826	0.00013227295	-0.0000058862693	-0.000046489673	-0.00032448609	-0.000022794378	-0.000021490969
CNA 10413	0.000043799813	0.000218626	0.00001508223	0.000012857107	0.0011000184	0.000037026653	0.00040486432
CNA 10417	0.000024611976	0.00021487268	0.0000026606672	-0.00007513056	0.00049816305	0.000020587846	0.00007777328
CNA 10418	0.00013947365	-0.00009590322	-0.00000051436314	-0.000020225223	0.000055935925	-0.00000052539906	-0.00014538398
CNA 10419	0.00025119868	-0.0002746221	0.0000028966415	-0.00011737076	-0.00002369027	-0.0000035051867	0.00008070026
CNA 10420	-0.00046235445	0.00010637774	0.0000020868633	-0.000029953095	0.00004001883	0.0000069081016	0.0000514827
CNA 10422	0.000020639665	0.00018404804	0.0000011965492	-0.000049914746	-0.00011387132	0.000019720586	0.000004078447
CNA 10423	-0.00037769252	-0.00011947212	0.00000042372005	-0.00003132701	0.000015588234	0.0000042896827	-0.0000020516013
CNA 10424	-0.0003168462	0.00032590106	0.000004240441	-0.00004500122	-0.00031715125	0.000010510405	0.000115954594
CNA 10425	0.0001382273	0.00023330028	0.0000022781967	-0.00019550225	-0.0004981207	-0.0000008254043	-0.00008920202
CNA 10426	-0.00008664644	0.000043702974	-0.000010550609	-0.00014628074	0.00025282416	-0.000015574535	-0.000012556594
CNA 10427	-0.00040758928	-0.00006235808	0.000001100607	-0.000067493675	0.00069702935	0.000018349945	0.00015703507
CNA 10428	0.00038959034	-0.0011466672	-0.000013144689	-0.000033035474	-0.00024282644	-0.000029683897	-0.0003341171
CNA 1043	0.00019229241	0.000023547123	0.00000021684079	-0.000060158607	0.00021144947	-0.000009386469	-0.00003787368
CNA 10430	-0.00027515762	0.00010635492	-0.0000002907455	-0.00006213536	0.0006057209	0.000005743781	0.000005738782
CNA 10432	-0.00030568303	0.0001593274	0.000004650823	-0.000018989824	0.000286454	0.000023204968	0.000031585816
CNA 10434	-0.000028253315	0.00036888072	0.000007184113	0.00018176385	-0.00075238664	0.00005102645	0.00041526812
CNA 10435	-0.000041336625	0.00017672908	0.0000011492951	0.000014432248	-0.00018386188	-0.0000051751867	-0.0000032036592
CNA 10436	-0.00030636007	0.00029871377	0.000028997485	0.00007514093	0.00027509837	0.0000048907123	0.00013178813
CNA 10437	0.00020356156	-0.00007587772	-0.0000011878236	-0.00005843338	-0.00080759876	-0.000012351119	-0.0001236014
CNA 10439	0.00013253823	-0.000051876825	0.00003214937	-0.000032417513	-0.00014886427	0.000016117983	0.0000040894465
CNA 1044	-0.0002796334	0.00009100421	-0.00000023504148	-0.0000380985	-0.00028463383	0.0000006587194	0.000055818982
CNA 10440	-0.0000014023489	0.000012281142	-0.000000104318005	0.000072182775	0.00000240195	0.0000057305647	0.000026836955
CNA 10443	-0.000068109395	-0.000076529905	-0.00000084551573	-0.00004342342	-0.000812571	-0.000019706435	-0.00006166508
CNA 10444	-0.00014494169	0.000050180766	0.000004056654	-0.000051145056	0.0002801675	0.000023683493	0.000046854537
CNA 10446	-0.0002595026	-0.0000055029	0.00000067525974	0.00007520429	0.0003229679	0.000008614623	0.00006460609
CNA 10447	-0.0003924891	-0.00010636992	0.0000031231082	0.00004265944	-0.0001744375	-0.000001196606	-0.000024289613
CNA 10449	-0.00087100687	0.00054195843	0.00000043012986	-0.000085305204	0.00023291174	0.0000014078663	-0.000012194
CNA 1045	-0.00013469967	-0.000050815248	-0.0000047884387	-0.00006458434	0.0014496542	-0.0000032352093	-0.000041061598
CNA 10450	-0.000489463	0.000026614936	0.000003199308	-0.000042704512	0.000034719316	0.000011803722	0.00008506808
CNA 10451	0.00012653247	-0.00012343645	-0.000009904769	-0.00003697373	-0.00015126582	-0.000011043616	-0.0000015968128
CNA 10452	-0.000034501674	-0.000040303	0.00000072312616	-0.000063444226	0.00023782304	-0.0000051831425	0.000025483934
CNA 10454	-0.0006679021	0	0	0	0	0	0
CNA 10455	0.000019392051	-0.000035088735	-0.000004401031	0.000007762734	-0.00078669016	-0.000019801071	0.00013925976
CNA 10456	0.0003268319	-0.00012010913	-0.000000090127685	0.00001661828	-0.0001293628	0.00000022962465	-0.00006806409
CNA 10457	0.000058161455	-0.000029488125	-0.000010126907	0.00005569092	-0.00026276227	-0.000013157086	-0.000031630138
CNA 10458	0.00012213644	0.0004368815	-0.0000135692	-0.00002809275	-0.00058670546	-0.000026157191	-0.000041691037
CNA 10459	0.00024266177	-0.0000073113865	-0.0000029239097	-0.00005169467	-0.000083650935	-0.000019954847	-0.00004054704
CNA 10460	-0.00013023628	0.0005432029	0.0000163878	-0.00012139407	0.00062000105	0.000029052477	0.00012591733
CNA 10462	0.0007495124	-0.000119822595	-0.00001993133	-0.000016875632	-0.00009261621	-0.00002822322	-0.00012792909
CNA 10463	-0.000037589307	0.00039933727	0.000006325871	-0.00018708088	-0.0006919631	-0.000010233491	0.000030411975
CNA 10464	-0.000024144756	-0.00013599278	-0.0000015706678	-0.00011781359	0.00013324294	-0.00003680599	-0.00018652092
CNA 10465	-0.00066512445	0.000068267596	0.000010249446	-0.000034463494	0.00013843495	0.00001606913	0.000096846234
CNA 10466	0.0010432051	0.000035545123	-0.00000223591	0.000041732277	-0.00077745685	-0.000027508442	-0.00007921829
CNA 10467	-0.0006191184	-0.00006722725	0.000035407447	0.000046768582	0.00021266995	-0.000003471494	0.000036773123
CNA 10468	-0.00017157674	0.00000173107	0.0000010743896	-0.000030636293	0.0002792574	-0.000009464583	0.000066150926
CNA 10469	-0.0001057188	-0.00006505525	-0.000003485451	-0.000103952014	0.00032842538	-0.000011543748	-0.00016604037
CNA 1047	-0.00042550423	-0.00010524153	0.0000020746236	0.000038458813	0.00001013585	0.0000037485588	0.00015148852
CNA 10471	-0.0002488039	0.00016590388	0.0000023448194	0.000053576263	0.00035768893	0.000008626274	0.00018357066
CNA 10472	-0.000061301456	0.00055515993	0.000002171755	0.000036768026	-0.00026306495	0.000006111352	-0.000076599536
CNA 10473	-0.00023199689	0.00021762439	0.0000048083716	0.000020405381	0.00039925077	0.0000052214973	0.00016287177
CNA 10474	-0.00012462478	-0.00057160587	0.0000002761876	-0.00018753175	-0.00090429216	-0.000015421989	-0.000052288553
CNA 10475	-0.00009152235	0.00023051079	0.0000030887504	0.000016585878	0.00024187962	0.000008714159	0.00014000367
CNA 10476	-0.00044572176	0.000070330854	0.000013467226	-0.000024893541	0.0006117196	0.000014419111	-0.000019850837
CNA 10478	-0.0003058412	0	0	0	0	0	0
CNA 10479	0.00029498313	0	0	0	0	0	0
CNA 1048	-0.000022392562	0.000042050935	-0.00000018560273	-0.00011569418	-0.00017857134	-0.0000040247405	0.000003971096
CNA 10480	0.00013220085	-0.000027223969	-0.0000059105196	0.000014870588	-0.00053032686	-0.00001911426	-0.00011907315
CNA 10481	0.00011373165	-0.00013380877	-0.0000063223083	-0.000048318052	-0.00035757633	-0.000010558988	-0.00016792676
CNA 10482	0.00020030125	0.000010636701	0.0000009749515	0.000046065856	-0.00024820876	0.000000110460476	0.0000012418986
CNA 10483	-0.0001644877	-0.00003134758	0.0000005475158	-0.000010279494	0.00009059792	-0.0000052064115	-0.000055069355
CNA 10484	0.00006874106	-0.0000022533927	0.0000041603735	-0.0000752933	-0.0009226826	-0.000010076774	0.00011030232
CNA 10485	0.00070085254	-0.0001787314	-0.0000003997748	0.00003246504	-0.0004255053	-0.000007824847	-0.00010437427
CNA 10486	0.000023294704	0.00009935923	-0.000008821785	0.000026799647	-0.00068594643	-0.000015752948	0.000086850836
CNA 10487	-0.00031488904	0.000059179903	0.000014725879	-0.000040185274	0.00010096775	0.000010099508	0.00008491289
CNA 10488	0.0004777731	-0.00042037515	-0.000006716997	-0.00006242466	-0.0012220249	-0.000018760245	-0.00009408027
CNA 10489	-0.0005905575	0.000017287117	0.0000033696008	-0.000022091916	0.000019249743	0.0000040078253	0.00005355765
CNA 10490	-0.000120018936	-0.00014486481	0.0000028898046	-0.0000957379	-0.000023852654	0.000018136674	0.0001964909
CNA 10491	-0.0001192983	0.00027360924	0.00000030500672	-0.000114821225	0.00030302803	0.000013503665	-0.000117681
CNA 10492	-0.00039964265	0.00006385472	-0.0000014614565	-0.000051294657	0.00031433554	-0.00000737309	-0.000019493977
CNA 10493	0.00000077339615	-0.00006656076	-0.0000006657591	-0.00006993012	-0.00012708847	-0.000010655593	-0.00013492002
CNA 10494	0.000050211627	-0.000030267815	-0.0000003142212	-0.000038032886	-0.00072349224	0.00000007717897	-0.000070992
CNA 10497	0.000510375	0.000057293226	-0.000052221974	-0.00005518969	-0.0015354403	-0.000028297223	-0.00011964473
CNA 10498	0.00007978509	-0.000066599685	-0.0000053425065	-0.00003020818	-0.001147637	-0.000023538627	-0.00015865972
CNA 10499	-0.0000737868	0.00020596258	0.00006103996	0.00014100889	0.000693469	0.0001012166	0.00057435624
CNA 105	-0.000100876125	-0.000077525256	-0.0000023580108	-0.0001013166	0.000052772888	0.000005924417	-0.00004564487
CNA 1050	-0.000045758537	-0.000033662047	-0.0000067300602	-0.000084974614	-0.00034802145	-0.000011636965	-0.000031367945
CNA 10500	-0.000038417824	0.00000494437	0.0000021977457	0.000022436725	-0.000063762585	0.000005523874	-0.000045981913
CNA 10501	-0.00013553543	-0.0006156459	-0.000005547058	-0.00015155225	0.0000022887912	-0.000051219486	-0.00032800096
CNA 10507	-0.00040819112	-0.0000809216	0.000003300196	-0.0000039310594	0.000042496387	0.000031811796	-0.0000140957345
CNA 10509	-0.00026120365	0.000057537174	0.0000060037405	-0.000003357755	0.00031565377	0.0000148089675	0.000016516175
CNA 1051	0.0007707548	-0.000046083132	-0.000005008906	-0.000055064018	-0.00088273356	-0.000021122598	-0.0002099247
CNA 10512	0.0009114493	0.000031269734	-0.000005543552	0.00007446719	0.00035183274	-0.000022901215	-0.00010659023
CNA 10513	0.000013240051	-0.00020252269	-0.0000025057639	0.0000014117223	0.00013643419	-0.000019537729	-0.0002177117
CNA 10514	0.00007831808	-0.00010524868	-0.000005804219	-0.00000900707	-0.00006216649	-0.000018219067	-0.00010459719
CNA 10516	0.00018363155	0.00024298068	-0.0000004082502	-0.0001364255	-0.0006527103	-0.000012257081	-0.000018456818
CNA 10517	-0.00036358787	-0.00009655841	0.000050248982	-0.00007392482	0.00020230772	-0.000009893594	-0.000081747094
CNA 10518	0.00037076668	-0.00037098848	0.00000012011381	-0.000007361332	0.00015649595	-0.0000014960971	-0.000054503515
CNA 10519	-0.0005629054	0.0003156057	0.00000320345	-0.0000032542694	0.00031565398	0.000015222083	0.000014554091
CNA 1052	-0.00035981607	0.0006732044	0.0000072821317	0.0001558791	0.00092008547	0.00007659809	0.00049537723
CNA 10520	-0.00010949059	0.0000486952	0.000003696366	-0.00008280541	0.00023738659	-0.0000028634636	-0.000026135673
CNA 10521	0.00033101713	0	0	0	0	0	0
CNA 10522	0.00050895684	-0.000057603553	-0.0000025192167	-0.000034392247	-0.00057040405	-0.000044420533	-0.00021542111
CNA 10523	0.00017099852	-0.000047703303	-0.0000012445885	-0.000029852508	0.00006537029	-0.000009759917	-0.00011570041
CNA 10524	-0.00037565987	0.000037389018	0.000013124981	-0.000010842835	0.00002683571	0.00000841455	0.000023391915
CNA 10525	0.000033553224	0.0002595119	-0.00000028144848	0.00007294113	0.0007542724	0.000008575892	0.0003327551
CNA 10526	-0.00011460955	-0.00007602966	0.000015401882	0.000032607662	0.00079251145	0.0000058058663	0.00016407839
CNA 10527	0.0003561248	-0.00005229199	-0.0000019109843	-0.00001811968	0.00037008684	-0.0000071323752	-0.00014692241
CNA 10528	0.00022313422	0.000066817774	-0.0000038553785	-0.000016433907	0.000032466225	-0.000017740937	-0.00009365179
CNA 10529	-0.0002829914	-0.000030358236	0.0000011122434	-0.000054365184	-0.000023150555	0.0000026372186	0.000009390278
CNA 1053	0.0001701104	-0.00023658159	0.000024439534	-0.00008959701	-0.00023943023	0.00000085525437	0.00009136641
CNA 10531	-0.00003499837	-0.00008599658	-0.0000010485281	-0.00009429051	0.00010654154	0.000003977445	-0.00002670721
CNA 10533	-0.00022355997	-0.00024756035	0.000000031479054	-0.00013461705	-0.0004501667	-0.00001770243	-0.00012792883
CNA 10534	-0.00014315681	0.00008814561	0.00000054725473	-0.00001817374	-0.00010913694	0.0000019289553	-0.000027171998
CNA 10535	-0.00022245722	0.00015811421	0.000001976683	-0.000047879555	0.00024515783	0.000006499311	-0.00010050728
CNA 10536	-0.00021141919	-0.00012921027	0.0000020741497	0.000048493403	0.00031514213	0.000007720127	0.00010578148
CNA 10537	-0.00030269223	0.00008312234	0.0000011417178	-0.0000064430287	-0.00026089564	0.00000025191537	0.00016466793
CNA 10538	-0.00025387798	0.0001258847	0.0000020562786	-0.00010253843	0.0006595754	0.000033813823	0.00009994049
CNA 10539	0.00011107352	0.00001005036	-0.00000034048378	-0.00006220821	0.00033583824	-0.000004380605	-0.000053805215
CNA 1054	0.00005967348	-0.00008327401	-0.000021556425	-0.00010221886	-0.00029304586	-0.00001388926	-0.000027851172
CNA 10540	-0.0001255545	0.00002948413	0.000000062618746	0.000021020991	-0.0003129315	-0.0000045992683	0.000054644668
CNA 10541	-0.00021210434	0.00006353855	0.0000002664553	-0.0000062285853	0.0006120379	0.000011222845	-0.0001421586
CNA 10542	-0.0005972644	-0.00003311876	0.00000019485456	-0.000011333645	0.00039075242	-0.000007364926	0.000016655926
CNA 10544	-0.00018044485	-0.000021005124	0.0000002795554	-0.000027375816	0.00057235966	0.000010208524	-0.00009989115
CNA 10548	0.00009923376	-0.00017573648	0.000023074832	-0.000082045684	-0.000011798347	-0.000007677557	0.00008735012
CNA 10550	-0.00016842503	0.00035475605	-0.0000029921891	-0.00013562686	-0.000817299	-0.00007837909	-0.000353511
CNA 10551	-0.0014912715	-0.0000040538157	0.0000372197	0.00007090966	0.00024910574	0.000011676888	0.000057813653
CNA 10552	0.00043449184	-0.00010367584	-0.0000086225	0.000026565529	-0.00026885426	-0.000016103182	-0.00002978166
CNA 10553	0.000060675855	-0.00014664515	0.0000014324194	0.000019599642	0.00013163571	-0.0000016883442	-0.000114370225
CNA 10554	-0.00013830556	0.0001503611	0.00000075355956	0.00008523629	0.00020915939	0.000009357286	0.00025945893
CNA 10555	0.00007990312	-0.00025185847	-0.000009562958	-0.000042344956	-0.00012457979	0.0000072863018	0.0000045997103
CNA 10556	-0.00019224707	0.00007780603	0.0000017958807	-0.00007317282	-0.00013466699	-0.000008268771	-0.000004397967
CNA 10557	0.00041447798	0.000018397706	-0.0000015242986	-0.00007025491	-0.00039548168	0.000003944028	-0.00000092875325
CNA 10558	-0.00021155138	0.00019992623	-0.000004177749	-0.000025639585	-0.00053180935	0.000008711333	-0.00011432794
CNA 10559	-0.00035075613	0.0000246969	-0.0000020656869	-0.000044411674	0.00035272865	-0.00000883388	-0.000027922337
CNA 1056	-0.00006922562	-0.0004096615	-0.0000028216757	-0.00005412296	-0.000042382348	0.0000089270325	0.000014024669
CNA 10560	-0.00015878429	0.000078486504	0.0000007560939	0.00007680889	0.00054334005	0.000005568857	-0.0000091628035
CNA 10561	-0.000121355464	-0.00008612589	-0.0000040564414	-0.00002595377	-0.0003156083	-0.0000068969575	-0.000028264507
CNA 10562	-0.00014269052	0.0000011504362	0.00002506813	-0.00012460903	0.00041188626	0.00000087892255	-0.00004262403
CNA 10563	-0.00049649837	0.00038661656	0.0000023229209	-0.00006682425	-0.000033255226	0.000017408025	0.00016992347
CNA 10564	-0.00040015028	0.00006351723	0.00000042422096	-0.000029571684	0.0003118096	0.000016689206	-0.000037721897
CNA 10565	-0.00019194078	0.0012204591	0.00006084252	0.00017034053	0.00026765623	0.00007738908	0.0004972098
CNA 10566	-0.000029887806	0.0001857273	0.0000018760717	0.000103288876	-0.0007815441	0.0000008646808	0.00017849107
CNA 10567	0.0000012887432	-0.000121567595	-0.0000030967456	-0.000093909934	-0.0006031743	-0.000007791076	-0.000021262762
CNA 10568	-0.00006436599	0.0003667726	0.000002595707	-0.00011203393	-0.0005869101	-0.0000013850741	0.00013855404
CNA 10569	-0.00014136531	0.00014857855	0.0000011114546	-0.000025685507	-0.00013727232	-0.00000831564	0.00003603273
CNA 1057	0.000019037587	-0.00071936543	-0.00002246968	-0.000040112263	-0.000042381977	0.000018441462	0.000011493266
CNA 10570	-0.000116003095	0.00002834385	-0.0000012316589	-0.00008306125	0.00021206	-0.000009481361	-0.000052147963
CNA 10572	0.00005863466	0.0005139125	0.0000002423214	-0.0000605323	-0.0000404589	0.00004856968	0.000083909115
CNA 10573	0.0002607242	0	0	0	0	0	0
CNA 10575	0.00041343193	-0.00008638837	-0.00000030503566	-0.000029001174	-0.0003143551	-0.0000129696955	0.000014634232
CNA 10576	-0.00040204846	0.00001789718	0.00000052671686	0.000028532148	0.00010591748	0.000009338853	0.00007440643
CNA 10577	-0.00021126616	0.00048304422	0.000013596303	-0.000057588422	0.0005839053	0.000025764377	0.00007606737
CNA 10579	0.000075888376	0.000055334953	-0.00000298174	-0.00007588035	0.0003385684	-0.000005662603	-0.000035461908
CNA 1058	-0.00002850544	0.00008344314	0.00000065232626	-0.000028340506	-0.000047640813	-0.0000018784403	0.00006184776
CNA 10580	-0.0001479445	0.000029999492	0.0000011343236	-0.00008585476	0.000095685806	-0.0000012930595	-0.0000027535152
CNA 10581	0.0015021666	0	0	0	0	0	0
CNA 10584	-0.00015840007	0.001446157	0.0000038992885	0.00013826454	0.0007688607	0.00006379853	0.0005445211
CNA 10585	-0.00018699307	-0.0001976247	0.00000036261545	-0.00008158586	0.00028458633	0.000031590287	0.000005277942
CNA 10586	-0.00027901243	0.00047177981	0.0000073651145	-0.000008334964	0.0002426316	0.0000040306845	0.00014261175
CNA 10587	-0.0012488087	0	0	0	0	0	0
CNA 10588	0.00055886904	-0.0010641176	0.00000017021333	-0.000009055535	0.000035223413	-0.0000081557255	-0.00007295528
CNA 10589	-0.00047691065	0.00016652675	0.0000024803594	0.000032234148	0.00032578065	0.00002574111	0.000051502262
CNA 1059	0.0003542204	-0.00005339386	-0.000001065333	-0.000043706004	0.000009340084	-0.000020786858	-0.00016010604
CNA 10590	-0.0001799736	-0.000103403436	0.0000018605691	-0.00001193018	0.0000012211141	-0.000007427049	0.00012423626
CNA 10591	-0.00027119432	0.00010621905	-0.0000005287358	0.000028726095	-0.00016426365	-0.0000051454617	0.0001475227
CNA 10592	-0.00026556672	0.00043713825	0.00003373978	-0.000015377549	0.0005008303	0.000036118254	-0.00008417339
CNA 10594	0.00017495234	-0.000015708198	0.00000012771784	0.0000051820634	0.0003765421	-0.0000039334277	-0.000028173707
CNA 10595	-0.000011617029	-0.0001000593	-0.0000017337511	-0.00004965804	0.00032124895	0.0000025447457	-0.0000855392
CNA 10598	-0.00022810757	-0.000046660083	-0.0000009369232	-0.00008164252	0.0006237004	0.00002855174	0.000120221084
CNA 10599	0.0000340789	-0.00006619091	-0.000033172513	0.000094787436	-0.00055844587	-0.000003891418	0.00009910217
CNA 1060	-0.00003443419	-0.000028515604	0.0000016237669	-0.000101197555	0.00013068745	0.0000105939835	0.00006673302
CNA 10600	-0.00034599102	0.00007865411	0.000007519199	0.00007113712	0.0004761285	0.000019875055	0.00010188953
CNA 10602	-0.0011510042	0.00017773059	0.0000024088895	-0.0000063120056	0.00044062093	0.000014628451	0.00009268082
CNA 10603	0.0005076691	-0.000041251544	-0.00000068647756	0.0000697824	-0.000014064999	-0.000016766988	-0.000011173993
CNA 10605	0.000041165586	0.0000029967205	-0.0000026185307	-0.00013111628	-0.00050923496	-0.000030061241	0.0001591493
CNA 10606	-0.0006665704	0.00033476268	0.000003617839	-0.00007711001	0.00021783875	0.0000016439437	0.00008111839
CNA 10607	0.00032652233	-0.00052463985	-0.000002226903	-0.00008083571	-0.0006116081	-0.0000004532167	-0.00012444447
CNA 10608	-0.00015341092	0.00017611436	0.000016095646	-0.0001454456	0.0005255783	0.000039321178	0.000121071556
CNA 10609	0.00015421258	-0.000057036115	-0.00000037649457	-0.0000399612	-0.00019768771	-0.000011618189	-0.00011182066
CNA 1061	-0.0003845905	0.000039259136	0.0000051761403	0.000015285927	-0.00015605972	0.000011316537	0.000059716254
CNA 10610	-0.0007677298	-0.00005763932	0.0000021522071	-0.00003467064	0.0004582915	-0.0000037614584	-0.000056594465
CNA 10611	-0.00021140969	0.00017172075	0.00000823725	-0.00010261239	-0.00031903648	0.000014542897	0.0001480375
CNA 10612	0.00023814756	-0.00011293806	-0.0000012702416	-0.000013900176	-0.00013255283	-0.0000065725753	-0.000120156205
CNA 10613	0.00009357748	0.000033842967	-0.0000011590154	-0.0000945065	0.00016077535	-0.000005971031	-0.000028823362
CNA 10614	-0.00007818846	-0.00011943803	-0.0000028704314	-0.00006273195	-0.00005811801	-0.000008836409	-0.00006808714
CNA 10615	-0.00036813342	-0.000031287633	0.00000011672754	-0.000014133928	0.00023417105	-0.0000036632493	-0.000048810554
CNA 10616	0.0014068141	0	0	0	0	0	0
CNA 1062	-0.00028976655	0.00014708708	0.00000094764715	-0.00008246659	0.0002754678	0.000012489648	0.00012881485
CNA 10620	0.000120090845	0.00047987164	0.00000083243873	0.000013306281	-0.0006400875	-0.000003635605	-0.00004884028
CNA 10621	-0.00031624536	0.000053538683	0.000010926917	-0.000024820443	0.000098999124	-0.0000064869855	-0.000052631258
CNA 10622	-0.00013722226	0.00014796779	-0.000053318083	-0.000069069014	-0.000030979565	-0.000019924766	-0.000030580966
CNA 10623	0.0011530356	0.000032413223	-0.000004291444	-0.00001522792	0.00004727633	0.0000003438172	-0.000045210956
CNA 10625	0.00042487055	0.000036747417	-0.000007937184	0.00007066494	-0.00010373101	-0.000002900615	-0.000020983634
CNA 10626	-0.000012178744	0.000030090814	-0.000014089081	-0.000049092658	-0.00046226586	-0.000011204402	-0.000026713322
CNA 10627	-0.000021968655	0.000101774116	-0.0000010376906	-0.00006903403	0.000040510382	0.0000066641605	-0.000005613381
CNA 10628	0.00095486414	-0.000055587687	-0.00000497433	-0.00001600548	0.00017902274	0.0000026272373	-0.000045765348
CNA 10629	-0.000115456736	0.00015195066	0.0000039061915	0.000014383967	-0.00024820887	0.0000014231964	0.0000020440239
CNA 1063	-0.00073692185	0.000039905746	0.0000031134625	0.000054751443	0.000866256	0.000023568839	0.000100364676
CNA 10630	0.00024744286	-0.000050123912	-0.0000042740353	-0.000058225323	-0.00016645186	-0.000016214335	-0.000059814087
CNA 10631	0.00012352795	-0.000024079163	-0.0000059791737	-0.00009901453	-0.0022118313	-0.000045090357	-0.00018220473
CNA 10632	0.0000633972	-0.00027719192	0.0000073420615	-0.000019921026	0.0009892117	0.000014815994	0.00030314556
CNA 10633	0.00022471095	0	0	0	0	0	0
CNA 10634	0.00017475606	0	0	0	0	0	0
CNA 10635	0.000019674184	0.00018759222	0.0000020291623	0.00008002683	-0.000436364	-0.0000066188727	0.00018716865
CNA 10636	-0.0002131518	-0.000269915	-0.0000036016454	-0.000041602274	0.0001921138	-0.000018944358	-0.00006141045
CNA 10637	0.00069105823	0.00018810265	-0.0000064607066	0.000071672075	-0.00034818557	-0.000017998065	-0.000109097666
CNA 10638	0.00019875202	-0.0002788258	-0.0000093211665	0.000040049268	-0.00074420986	-0.000021948763	-0.0001791924
CNA 10640	0.00005534846	-0.000060231734	0.00000061280184	-0.00008530329	0.000021651353	0.000013490711	0.00018643496
CNA 10641	-0.0000032000207	0.00023870284	-0.000003585425	-0.00015106732	-0.0006749705	-0.000014083248	-0.00013873483
CNA 10642	-0.0001564274	-0.00013546829	-0.000044571232	-0.00003314186	-0.0002532493	-0.000014694265	-0.0001820145
CNA 10643	0.00038597343	-0.000013085576	-0.0000016693728	0.0000433155	-0.00031760914	-0.000013685701	-0.000030114703
CNA 10644	0.00048727464	0.00057122513	0.0000218465	0.00017290539	-0.000010299134	0.0000466509	-0.00034072663
CNA 10647	-0.0000675463	0.00003793918	0.0000008209252	0.000035874742	-0.000089928115	0.0000004986425	-0.000018907174
CNA 10648	0.00008603981	0.000023029339	0.0000015436359	0.0000041855633	-0.00008992897	0.0000007457646	-0.000019328689
CNA 10650	0.00029312246	0.000056180637	-0.0000019152974	-0.00006752133	-0.0005359479	-0.0000046906557	0.000009868276
CNA 10652	-0.00040014533	0.000023432674	0.000012421698	0.00007807373	0.000008083709	0.0000010120982	0.00006641207
CNA 10653	0.000004890308	-0.0000613818	-0.0000025060951	-0.00010367259	-0.00028622002	-0.0000014805703	-0.000030978215
CNA 10654	0.0004414592	0.0000039505258	-0.0000006941464	0.00004452796	-0.0002975366	-0.0000044458084	-0.00009652513
CNA 10655	0.00035701523	0.000100561694	0.0000082255965	-0.00006899592	-0.0011548675	-0.00000300521	-0.000024495157
CNA 10656	-0.0000028760335	0.0008023057	0.000007828161	0.00006267459	-0.0003830116	0.00008246962	0.00041787987
CNA 10657	0.00032319705	-0.0000417959	-0.000001798118	-0.000020655609	0.00011325868	-0.000009471386	-0.000016295444
CNA 10658	0.000106994186	-0.00023387285	-0.0000031199666	0.000017079736	-0.0005495251	-0.000025380019	-0.00010723113
CNA 10659	-0.00018440677	0.0000143715515	0.0000009751265	-0.00006142244	-0.00002432662	0.0000018226175	0.00002584216
CNA 1066	0.00016685727	-0.0013741722	-0.0000530918	-0.0000996754	0.000005343886	-0.000022314933	-0.00035059804
CNA 10660	-0.00017300765	0.000091000446	-0.000001017454	-0.000077752586	0.00037451263	-0.0000015319476	0.000001432042
CNA 10661	-0.00019580463	-0.00008119504	0.00000648034	-0.000059999456	0.00022423019	0.000007878954	-0.00012760576
CNA 10663	-0.00003140194	0.000065245986	-0.000021696196	-0.000116970856	0.0008297855	0.00002117981	-0.000102475264
CNA 10664	-0.00009439387	-0.0005561741	-0.0000011614912	-0.000027486765	0.0002485934	-0.000012643391	-0.00029803623
CNA 10665	-0.00014240715	0.00019655262	0.00000037804114	0.000028885408	0.00016324385	0.000008428925	0.00026032949
CNA 10666	-0.000060501825	0.00013020197	-0.000000070985124	-0.000094065355	0.00027648243	-0.0000015460562	0.000020892323
CNA 10667	0.00022840934	0.000072862655	-0.000014627964	-0.000034091685	-0.0013023557	-0.000021148102	0.00007716186
CNA 10668	-0.00012355957	0.00031972502	0.000007481411	-0.00009109649	-0.00014427358	0.000009413849	0.00014008721
CNA 10669	0.000002201441	0.00003292537	-0.00000009269446	-0.00001056924	0.000013646912	-0.0000029399446	0.00006261979
CNA 10670	-0.00025560567	-0.00011201486	0.0000019658219	-0.0001004745	0.0010280518	0.00002237178	-0.000056238267
CNA 10671	0.000054545653	0.0000661664	-0.0000035299863	-0.00005594462	-0.00063830084	-0.000029511046	-0.00014375833
CNA 10672	0.00010934503	-0.00011250867	-0.000044117154	-0.000010399227	-0.0005162928	-0.000016539396	-0.0003188024
CNA 10673	0.000100956	-0.000078069505	-0.000011835929	-0.00013256849	-0.0005610066	-0.000033333603	-0.0000053074423
CNA 10675	-0.00008020478	0.0003572828	0.000011567427	-0.00011674966	0.00018460829	0.000015812819	-0.00007995472
CNA 10677	0.00014743028	0.00000021363755	0.00000039160847	0.000019943895	-0.0003942245	-0.000008486823	0.00005759106
CNA 10678	0.0002590083	0.000024069332	-0.0000026445264	-0.00003269776	-0.00036117443	-0.000012509896	0.000013430154
CNA 1068	0.0004249415	0.00003590525	-0.000022069868	-0.00007608889	-0.00082806055	-0.0000023349894	-0.000023503579
CNA 10681	0.00028104454	-0.0010188356	-0.000002157725	-0.0000050331787	0.00019609934	-0.000025831678	-0.00013044263
CNA 10683	0.00010279837	-0.000158695	-0.000013670907	-0.000099094585	-0.00034841453	-0.000008814546	-0.0000580181
CNA 10686	-0.0000978118	-0.00053393486	-0.0000024713675	0.000097977485	-0.0019874955	-0.000022603852	-0.00064752105
CNA 10687	0.00008868898	-0.000343797	-0.0000056443164	-0.00002842791	-0.0005844204	-0.00003879768	-0.00018491536
CNA 1069	0.0026079724	0	0	0	0	0	0
CNA 10690	-0.0000051990305	-0.00026059398	-0.000011411138	-0.0000882351	0.00001526801	-0.000018045068	-0.000079171085
CNA 10691	0.00039878936	-0.000059155784	-0.0000010999041	-0.00003586137	-0.00024053593	-0.000011412529	-0.000040885814
CNA 10692	-0.0005560799	0.0002706936	0.000001541038	-0.00009245733	0.00069024984	0.000020659696	0.00015554269
CNA 10693	-0.00033675096	-0.000009376768	0.0000001844047	-0.000015911202	0.000046467303	-0.0000060365933	-0.00006967349
CNA 10694	-0.0004896378	0.00004319632	0.0000020976413	0.00006966176	0.00051137386	0.000024476934	0.00010201483
CNA 10695	-0.00019790865	0.00009449934	-0.000003957746	-0.00000399613	-0.000060279544	-0.0000087799	0.00016950395
CNA 10699	-0.00018500687	0.00023298018	0.000015395186	-0.0001240299	-0.0000045231304	0.000012521109	0.00003360801
CNA 107	-0.00025105648	-0.000049439623	0.0000034630536	0.000088708504	0.00004430772	0.000004232246	0.00005849443
CNA 1070	-0.00011676407	0.000056658297	-0.0000072388443	-0.000044773686	0.000039334565	-0.000018292843	-0.000029260294
CNA 1071	0.000177453	-0.0007365385	-0.000006888691	-0.000070194386	-0.00041528587	-0.00004306296	-0.00034469797
CNA 10712	0.00048865227	-0.000019238645	-0.00000269996	0.000020521837	-0.00022798023	-0.000002748262	-0.00006517515
CNA 10714	-0.00014337686	-0.000094352516	-0.000006646586	-0.000057471843	-0.0006119809	-0.000012622069	-0.000078008685
CNA 10717	-0.00022227461	0.000010778292	-0.000001077958	-0.000032100525	0.00022460554	0.0000005505889	0.000075722455
CNA 10718	-0.00026524204	0.00005505334	0.0000006756128	-0.00008393794	-0.00003574148	-0.0000048795428	-0.000026086564
CNA 1072	-0.00026218928	0.00012269424	0.000004128935	0.000024137753	0.0003460192	0.000023312648	0.000046735044
CNA 10720	-0.00025298938	0.00013974424	0.000005905259	-0.00008468492	0.00006545495	-0.00000024018425	0.000070214344
CNA 10721	0.00027983077	0.0007898935	-0.000019030731	-0.000039671842	0.0005772918	0.00000882827	-0.00016368009
CNA 10723	-0.00010056925	-0.000093985844	-0.000001908728	-0.000047768506	0.000009485158	0.000018874776	0.00019053098
CNA 10724	-0.0001621337	0.000099316334	-0.0000012726089	-0.00007395415	0.00044336324	-0.0000011175284	-0.0000044271956
CNA 10725	0.00010164049	-0.00025301008	-0.0000035227897	-0.00007464746	-0.00021113036	-0.000018233415	-0.00025778887
CNA 10726	-0.000050886778	-0.000032175933	0.00000020204338	-0.00006597393	0.00011158585	-0.00001295382	-0.000040631778
CNA 1073	-0.00029756996	0.00020269639	0.0000053750427	-0.00009006786	0.000114716095	0.0000056477566	0.000075092794
CNA 10730	0.00007088353	-0.00007128966	0.0000010421409	-0.00004043912	0.0001874772	0.000002204286	0.000037328122
CNA 10732	0.00024423125	0.000027703869	-0.0000057153047	-0.00007781538	-0.00005852487	-0.000042044783	-0.00034930868
CNA 10733	-0.00006537499	0.00026576832	0.0000007781888	-0.000057067085	-0.00054781913	0.0000056186627	0.000094308474
CNA 10734	-0.00016977759	-0.0000017518987	0.0000025877032	0.00004398221	0.00013865638	-0.0000028040529	0.00002571011
CNA 10736	-0.0002846108	0.0000010099461	-0.0000000258054	-0.0000062731538	-0.000060396967	-0.00000019936168	0.000021459316
CNA 10737	-0.00042079113	0	0	0	0	0	0
CNA 10738	-0.00026844974	0	0	0	0	0	0
CNA 10739	-0.00014560188	0	0	0	0	0	0
CNA 1074	-0.00022252463	0.00017766404	0.00000040836449	-0.00004759441	-0.00018513491	-0.000015698242	0.00001718066
CNA 10740	-0.0002113017	0	0	0	0	0	0
CNA 10741	-0.00010238114	-0.000046802048	0.00000038695853	-0.000009649638	0.00009899945	-0.000004827694	-0.000058808422
CNA 10743	-0.0002899241	-0.000027009293	0.000015240872	-0.000058239748	0.000095834635	-0.000009473555	-0.000036627327
CNA 10744	-0.00008419285	0.00033796398	0.0000017443069	-0.00016302032	-0.0010972666	-0.0000002527396	-0.000017031269
CNA 10745	0.000014276201	0.00020292832	0.00000008184138	-0.000021607428	0.000275033	0.0000013653212	0.000076876175
CNA 10747	0.0004514574	-0.000040371386	-0.0000016709889	-0.00005490609	-0.00030025624	-0.000019596955	-0.00005237371
CNA 10749	0.00047233363	-0.00024888423	-0.000013633127	0.000047989048	-0.00036643236	-0.00003498524	-0.00015330226
CNA 1075	-0.000039872055	-0.000046833236	-0.0000018555262	-0.00004970511	-0.00045729332	-0.000009384021	0.00012441531
CNA 10750	-0.0005558454	0.000014980273	0.0000002816337	-0.000062011975	0.00037734568	-0.0000088982015	-0.00006916828
CNA 10752	0.0015276214	0	0	0	0	0	0
CNA 10753	-0.00016259048	0.000058659818	-0.000005563184	0.00007386168	-0.00038438273	-0.000010370676	-0.000119703254
CNA 10755	-0.00011496232	-0.00005788608	0.00000009981379	-0.0000335366	0.00057947903	0.000012364476	-0.00009422317
CNA 10758	-0.00017911741	-0.00013080468	-0.0000046322625	-0.000054589076	0.00010672223	-0.000016602975	-0.00015158187
CNA 10762	-0.00017096635	0	0	0	0	0	0
CNA 10763	0.00060414174	0.0000025152797	-0.0000059161625	0.000039585964	-0.00035937584	-0.000006392286	-0.000098912635
CNA 10765	-0.00005507975	0.000007863911	-0.0000018825482	0.00008085731	0.00033171714	0.0000050392405	0.000019453979
CNA 10766	-0.0009879294	0	0	0	0	0	0
CNA 10767	-0.00018454043	0.00011522815	-0.000006821887	-0.00007341702	0.0002923739	0.0000036724769	-0.000076576944
CNA 10768	0.00010087896	-0.000053852753	0.000001253746	-0.000039822306	0.00026669315	-0.0000082194465	0.000008264274
CNA 10769	-0.00019555591	0.00016872254	0.000013601137	-0.000041232743	0.00065529434	0.0000045948195	0.00005106517
CNA 10771	0.0003873239	0	0	0	0	0	0
CNA 10772	-0.00018197461	-0.0000010076845	0.0000046860673	-0.00007311921	0.0003813501	-0.000010835765	-0.000051548315
CNA 10773	-0.000091498136	0.0005073147	0.0000041940366	-0.000011377298	0.000013056308	0.000023010252	-0.00005674581
CNA 10775	0.00022196991	-0.00027919086	-0.0000028332654	-0.00009926257	-0.00081247	-0.000013169178	-0.000049945138
CNA 10776	0.0003383894	-0.0004845017	-0.00001969169	-0.0000072372745	0.00031604228	-0.000024853618	-0.00014272657
CNA 10777	0.000026506854	-0.00017356299	0.000008611914	-0.00013071591	-0.0000611349	0.000008849778	-0.00017597571
CNA 10778	-0.00077655213	0.000446629	0.000029571898	-0.00006706735	0.00024205746	0.000012567865	0.000011559558
CNA 10781	-0.0001812993	0.00001869364	0.0000015733399	-0.0000024004055	0.00013655041	-0.000013318136	-0.00013017729
CNA 10782	-0.0002126259	0.000120255994	0.000033026907	-0.00008100189	0.00039835687	0.00000546808	-0.000017030103
CNA 10783	0.000040498748	0.00010504207	0.000034677385	0.000004480423	-0.00019154954	0.000015929952	-0.00004052577
CNA 10785	-0.0001540156	-0.000013221897	0.00000041662292	0.000053151776	-0.000005177924	-0.0000075923426	0.00007946947
CNA 10786	-0.00027938985	0.000073229494	0.0000027293959	0.000003201329	0.00018271871	0.00001160225	0.0001443976
CNA 10787	-0.00017540506	-0.00004986528	-0.0000003449051	-0.000030798696	0.000120566016	-0.0000018153994	-0.000063234605
CNA 10788	-0.00011945597	-0.000091272675	-0.0000052758764	-0.000020429909	-0.00029553348	-0.000020422765	-0.000009933287
CNA 10793	-0.0003389369	-0.000040561434	0.0000048591446	0.000055334436	-0.000018617739	0.000009018546	0.000044736014
CNA 10794	-0.000073096	0.000076944954	0.0000016216461	-0.000052188232	-0.0000037279406	-0.0000053823046	-0.000059807448
CNA 10798	-0.0002892865	0.000094584444	0.000007466244	0.0000125103725	0.000081429826	0.000008699388	0.00008269936
CNA 10799	-0.000071657865	0.000018585491	-0.000003957816	-0.000038649596	-0.00051820814	-0.000018353549	0.00011812133
CNA 108	-0.000035939513	-0.00038822764	0.00003773042	-0.00007477042	0.0019243525	-0.0000038568373	0.00020220393
CNA 1080	-0.00073861907	0.00020207281	0.000019994319	0.000058303995	0.001422499	-0.0000027378396	-0.000035025765
CNA 10802	-0.0003201723	0.00020961372	0.00004991167	-0.000048875852	0.0005436822	0.000020946258	0.000101545906
CNA 10803	-0.00008340959	0.00012125559	-0.000006373162	-0.00014203695	0.0008297838	0.000022222468	-0.00008820649
CNA 10804	0.00034530082	0.000062267274	-0.0000095519035	-0.000019718984	-0.00034575004	-0.00004228061	-0.00008724942
CNA 10806	-0.000085424	0.00012711713	0.000009698417	0.000029312981	-0.000062564424	0.0000019444392	-0.000111245514
CNA 10807	0.00008542357	0.000047413454	-0.0000007522747	-0.000036562087	0.0004259005	0.00001913418	0.000047119145
CNA 10808	-0.00029569815	-0.00010046334	0.000002355714	-0.00006677035	0.0007320389	0.000004267455	-0.000035857476
CNA 10809	-0.00014105544	0.0001297003	0.0000064374863	-0.000029068842	0.00037647635	0.000026253148	-0.000006627183
CNA 1081	-0.000032299744	0.00012246966	-0.0000067810165	-0.000016142209	0.00026852684	-0.00000939117	-0.000035184115
CNA 10810	-0.00013823595	0.0000175105	-0.00001674454	-0.00006964664	0.001239519	-0.000011816382	0.00000220031
CNA 10811	-0.00014786825	-0.0004794907	-0.000012532944	-0.0000189442	-0.000520115	0.000007006734	-0.000016219337
CNA 10813	-0.000042600255	0	0	0	0	0	0
CNA 10814	0.000023851033	-0.000038228314	-0.00000774519	-0.00005178567	-0.000059083173	-0.000024461553	-0.000077845885
CNA 10815	-0.00033232235	0	0	0	0	0	0
CNA 10816	-0.00010916992	-0.00021507655	-0.0000020880623	-0.0000075372263	0.0003495547	-0.0000022415345	-0.00007150281
CNA 10817	-0.0002800466	0.00012417613	0.0000014281454	-0.0000014895969	0.00013306251	0.0000062224512	0.00019156815
CNA 10818	-0.00022234736	0.000062881925	0.00000083567215	0.000026618	0.000105916566	0.000009073929	0.00007427582
CNA 10820	-0.00003637329	0.00014126913	-0.0000012861518	-0.000016641308	-0.00073156005	-0.0000040533187	0.00005896151
CNA 10821	0.00022752387	-0.0002676248	-0.000027763086	-0.000035149656	-0.0004416094	-0.000028639099	-0.00016917007
CNA 10823	0.00014787969	-0.00018391912	-0.000093543305	-0.000090324946	0.00033760397	-0.00003311578	-0.00024682345
CNA 10825	0.000078726276	-0.00006968306	-0.00002292124	-0.000030467156	-0.0006460283	-0.000011506259	-0.00009277432
CNA 10826	-0.00007691814	0.00008976584	-0.000006994031	-0.00002438155	-0.00019378457	-0.000011986094	0.000010676059
CNA 10827	0.00014510173	-0.00021135085	-0.00000030197853	-0.000027540236	0.0000014060283	-0.000010303503	0.00002934449
CNA 10828	-0.00044209755	0.000049131897	0.0000029813832	-0.000012495084	0.00074050017	0.000015712325	-0.00003306337
CNA 10829	-0.00078437466	-0.0000042260476	0.000001497741	0.000055122022	-0.000277864	0.0000017664083	0.000019599169
CNA 10830	-0.0001688666	-0.00063515885	-0.0000046342316	-0.00007822644	-0.0032051837	-0.000037621838	-0.00027285758
CNA 10833	-0.00088992267	0.00007657984	0.000002817721	0.00007917459	0.0011633914	0.0000058170904	-0.00002763528
CNA 10834	-0.00058587187	0.0000612359	0.0000042881297	0.00005045426	-0.00048531833	0.0000035365376	0.0000161855
CNA 10835	-0.00033707285	0.00004350347	0.0000013768578	0.000013030154	0.00011860907	0.000011556117	0.000078748744
CNA 10836	-0.001604053	0.00006805091	0.0000064063242	0.00007056889	-0.0000904688	0.000005600053	0.000032751865
CNA 10837	0.0000924815	-0.00005068126	-0.000014403396	-0.000076735014	-0.00022647699	-0.000025574567	-0.00007933487
CNA 10838	0.0023247504	0	0	0	0	0	0
CNA 1084	-0.000049579707	-0.000115452356	-0.0000012617801	-0.00011193451	-0.0002948801	-0.0000113480155	-0.000018663728
CNA 10840	-0.00016434093	-0.0005965734	0.00000064947716	-0.00000871046	0.0013402299	0.000021573305	-0.00024013814
CNA 10841	0.000074447045	-0.000018772887	-0.0000035136254	0.000047661608	0.00005879692	-0.000011719599	0.00008026365
CNA 10842	-0.0000018138878	0.000044320746	0.0000003862904	0.000049037735	-0.000007914011	-0.000009290975	-0.000023169165
CNA 10844	0.0002747884	0.00021260558	-0.000016121754	-0.000045788594	-0.00012976707	-0.00001762496	-0.000065974236
CNA 10845	0.0005233395	-0.00085667573	-0.0000049360906	0.0000053265394	0.000050647897	-0.00001575602	-0.00009052354
CNA 10846	-0.0011513443	-0.000021598635	0.000002662032	-0.000063310115	0.00017554167	0.000008484596	0.0001054919
CNA 10847	-0.00010320585	-0.00006011368	-0.00000003687756	-0.000032893717	0.00012889731	-0.0000012718073	-0.000022312317
CNA 10848	0.0002179946	-0.00016548771	-0.0000011092496	-0.00008387339	-0.0001315873	-0.000014522418	-0.00002189533
CNA 10849	0.00022242004	-0.00012250686	-0.0000006914192	-0.00006654496	-0.00013158629	-0.00001694882	-0.000021208765
CNA 1085	-0.00036379308	0.000040419676	0.0000070253873	-0.000081014274	0.00009058008	-0.000005165815	0.00005227338
CNA 10850	0.00024483944	0.00006221234	-0.0000030963295	-0.000121834746	-0.0010264855	-0.00003215125	-0.000082588645
CNA 10855	-0.000047177637	0.00015881688	0.000001608864	-0.000085421685	-0.000069261616	0.000015906382	0.00015021878
CNA 10856	0.000004996468	-0.00011630975	-0.0000051685674	-0.00009051559	0.00033880718	-0.000008236468	-0.00007269157
CNA 10858	0.0001766359	0.00015545919	-0.000014926298	-0.000092396825	-0.0004822889	0.000021180405	-0.0000048108986
CNA 10859	-0.00021484775	-0.00018586202	0.0000021602075	-0.00006969378	0.00021192887	-0.000015042692	-0.00009830108
CNA 1086	-0.0004691072	-0.00016170857	0.000004269666	-0.00014129416	-0.00023139834	-0.00001307679	0.000028620167
CNA 10861	-0.0009555391	0	0	0	0	0	0
CNA 10863	0.00012042163	-0.00013694912	-0.000025504714	-0.00003509695	-0.000035697467	-0.000033127613	-0.00023151928
CNA 10864	-0.00023070168	0.000082248094	0.00000005823587	-0.000017815579	-0.00017943962	-0.00000898693	0.00014986593
CNA 10866	-0.00027731483	0.00020667726	0.00000084145944	0.000048593327	-0.00018847216	0.000019014753	0.00027211852
CNA 10867	-0.00014399165	-0.00016602603	0.000008210338	0.0001145645	-0.0003335145	-0.0000020576786	0.00020455792
CNA 10868	-0.0002323074	-0.00027235766	0.000010073316	-0.000008270397	0.0006748201	0.000025454887	0.000045746445
CNA 10869	0.000046956528	-0.00031906806	0.00000048471804	-0.00017511581	-0.0007116609	0.0000028975173	-0.000108204564
CNA 1087	-0.00003205816	0.000008069944	-0.0000007650367	-0.00011623876	-0.00015892464	-0.0000033933622	-0.00000008198856
CNA 10870	-0.00005053641	0.00006958499	0.00000025329408	-0.000061009727	0.00035615932	0.0000016616555	-0.000024795141
CNA 10871	-0.00064947223	-0.00010714569	0.000009498964	-0.000014103308	0.0007621691	0.000019173587	0.0000046838945
CNA 10873	-0.00009938741	0.00010202953	-0.00005312667	-0.0000337075	-0.00072201766	-0.000019648898	0.00007106786
CNA 10874	-0.0005115112	-0.000020789143	0.000013104733	-0.00006501986	0.000109494424	0.0000038182666	0.00007227126
CNA 10875	0.001293996	-0.00021456614	-0.0000024533672	0.000066726614	0.00031176812	-0.000034103014	-0.00018896167
CNA 10876	0.00017811831	-0.00029307054	-0.000004166268	-0.00009953067	0.00003762457	-0.000006113046	0.000086916916
CNA 10877	0.00025056905	0.00012728192	-0.0000039476267	0.000049636816	-0.00007750619	0.0000018031579	0.000030018777
CNA 10878	-0.00022704896	0.00009653658	-0.000007849864	0.00004885305	-0.00022604292	0.000002794609	0.0000366331
CNA 10879	-0.00040612876	0.0003375725	0.0000007763971	-0.000082885985	0.00010132904	0.0000057493085	0.00007282323
CNA 1088	-0.00012358121	0.00000560341	0.000005262215	-0.00009730264	-0.00001662592	-0.000009822837	0.000051435196
CNA 10880	-0.00019127497	0.00009682118	0.0000077442	-0.000053076506	0.00035947273	0.00003502085	-0.00011107433
CNA 10881	-0.00007587415	-0.00017146664	0.000019302084	-0.000021523565	0.00035947288	0.000029376424	-0.000113094284
CNA 10882	0.000027544325	-0.000106082276	-0.000006213668	-0.00004717456	0.00018540528	-0.000005243985	-0.00006842019
CNA 10884	0.00024394123	0.00005076725	-0.0000068863746	-0.000098534416	-0.00095789315	-0.00004728616	-0.00002949001
CNA 10885	0.000056807246	0.00007950012	-0.000005982649	-0.000008621229	0.000010032658	-0.000009861823	-0.000023889761
CNA 10886	-0.000415158	-0.000016682754	0.0000014301968	-0.00009842304	-0.000080051075	0.0000074215686	0.00006965979
CNA 10888	0.000118990865	0.00030660717	0.000017765391	-0.0000065662643	-0.00005983471	0.000008784998	0.00021746765
CNA 1089	-0.000049786682	-0.00004627916	-0.00000143417	-0.00011232497	-0.00025936865	-0.0000027562296	0.0000036067186
CNA 10890	0.000002806755	0.00007451832	0.0000002534337	-0.000020692565	0.000030819963	-0.0000023294128	0.000047494334
CNA 10891	-0.0000072448743	0.00025362006	0.0000018326746	-0.000111459354	-0.00044488558	0.00000244437	0.00012787034
CNA 10892	-0.00049235666	-0.00014284071	0.00000008111254	-0.00011233559	-0.00016004404	-0.000019850433	-0.000049979735
CNA 10893	-0.00020706729	0.00009841644	0.0000028895518	-0.000030558964	0.00046038404	0.000006759266	-0.00010251226
CNA 10894	-0.00021540033	-0.00018373913	0.0000042497595	0.0000049998794	0.0005339568	0.000014589938	-0.000116145355
CNA 10895	-0.00037504715	0.00040868344	0.0000014723057	-0.000078241865	0.00042037477	0.00001194192	0.00014104397
CNA 10897	-0.00055845565	0.00006479052	0.00001239749	0.0000013765311	0.00045340773	0.000024862327	0.00005414108
CNA 10898	0.00030356462	-0.00008161666	-0.0000013302978	0.000024500425	-0.00015703226	-0.000015675747	-0.0000206546
CNA 10899	0.0006244332	0.0000044923477	-0.00000014817873	-0.000009641643	-0.00037321597	-0.0000015113749	-0.00007157362
CNA 109	-0.0002657925	0.000023295868	0.00000085465854	-0.00000790241	-0.00009243046	-0.00000016130282	0.00008033136
CNA 1090	-0.0003352309	-0.00006490796	0.0000022850038	-0.000121981255	0.000090580055	-0.000009707307	0.000052198826
CNA 10900	-0.00016729557	-0.00006094853	-0.00000043151388	-0.000030387973	0.00008071619	-0.0000050702893	-0.00009384981
CNA 10901	0.00027758756	-0.00019253013	0.000008899136	-0.00010245293	-0.00020527588	0.00000039842348	0.00008898278
CNA 10902	-0.00032009603	-0.000055256307	0.000016350637	-0.000047903486	0.00030886868	0.000018416518	0.0000846882
CNA 10903	-0.000019583043	-0.000025233425	0.0000064540513	0.000021633607	0.00010094623	0.0000073139736	-0.000017446459
CNA 10904	-0.0005971385	-0.00023231025	0.00000020592952	-0.00006254116	0.00080933573	0.000006752791	-0.0001321051
CNA 10905	0.00047858365	-0.00015201759	-0.000040205243	-0.000013882874	-0.00030651048	-0.000022073047	-0.00007556609
CNA 10907	-0.00060956954	0	0	0	0	0	0
CNA 10908	0.000054827353	-0.00029007523	-0.0000010918315	-0.0000948836	0.00042428513	-0.000012347464	-0.00017350398
CNA 1091	-0.00020723374	-0.000062756786	0.0000028541642	-0.00008837683	-0.00029405154	-0.000009556939	0.00005222796
CNA 10910	-0.00012347738	0.000053502463	0.000012897413	-0.000060822866	0.00088279264	0.0000073407614	0.000018857585
CNA 10911	-0.00005723601	0.0000097043885	0.0000013811986	-0.00004176738	-0.00015443836	-0.000013693012	-0.000018682933
CNA 10912	-0.00043629933	-0.00022185173	0.000008559919	-0.0000026784533	-0.00019289843	0.000037273603	-0.00003831891
CNA 10914	0.00016570347	0.000067970315	0.0000013729589	-0.00012275936	-0.00053641316	0.0000107127635	0.000069066366
CNA 10915	-0.00033302582	-0.00018323919	-0.0000023789014	-0.000030302863	-0.00033893256	0.0000007400616	0.00003807692
CNA 10917	0.003255087	0	0	0	0	0	0
CNA 10919	-0.00019196319	0.00012350675	0.000002476988	0.000038574704	0.00019994128	0.00000968917	0.00027440838
CNA 1092	-0.00011136567	-0.00014912423	-0.0000005798894	-0.00011926799	-0.0002593682	-0.0000017542097	0.0000057553543
CNA 10920	-0.000031990217	-0.00015785123	0.000008208376	-0.000015188735	0.000726609	0.000004006403	-0.00002493123
CNA 10921	0.000030636264	0.000336266	-0.0000005561826	-0.000080090664	-0.00034748786	-0.000005596278	-0.00007485017
CNA 10922	-0.0003624596	-0.00012817548	0.0000021940036	0.000031446205	0.00014167176	0.000006523024	0.00004618041
CNA 10923	0.000124392	-0.00020479402	-0.000027846605	-0.00009047454	-0.0007565094	-0.000033097956	0.00015847366
CNA 10924	-0.00057177275	0.0001228435	0.0000073403326	-0.00007991813	-0.00033689727	0.0000029491068	-0.000056757566
[truncated: 40,709 more rows]
