# Supplementary material for: A fair experimental comparison of neural network architectures for latent representations of multi-omics for drug response prediction
Source: BMC Bioinformatics. 2023 Feb 14;24:45. doi: 10.1186/s12859-023-05166-7 (PMC9926634; doi:10.1186/s12859-023-05166-7)
Supplement: Supplementary file 4 — Additional file 4. Attributions for Docetaxel: Gene level attributions defined by Shapley values. [file 12859_2023_5166_MOESM4_ESM.csv]

Attributions for Docetaxel: Gene level attributions defined by Shapley values.
Feature	early_integration	moli	moma	omi_embed	pca	stacking	super_felt
CNA 1	0.000049232112	-0.0000685174	0.0000084189205	0.0000029778294	-0.0026258514	0.0000055059786	-0.00017731279
CNA 10	-0.0002476893	-0.00017416479	-0.000023778637	-0.000013012844	0.0011666137	-0.000104434745	-0.0003467942
CNA 100	-0.00022051735	-0.00018648028	0.0000033453634	0.00017220774	0.0006352661	-0.0000050324197	0.00004733163
CNA 1000	-0.0000028126342	-0.00018254161	-0.000014608919	-0.00006659611	-0.0028118591	-0.000089254005	-0.00057459093
CNA 10000	0.00003110142	-0.00031136198	-0.000008693176	-0.0000061253086	0.0023370571	-0.000085684536	-0.00009888169
CNA 100009613	-0.000018708892	0.00020677489	0.000023745388	0.00008695693	0.0011976254	0.00006915015	0.0003585752
CNA 100009667	0.00012552243	-0.000098824195	-0.000004504634	-0.000035792884	-0.0017575353	-0.000026434102	-0.00010933691
CNA 100009668	-0.000078068486	0.00013958706	0.0000036560873	-0.0000031097607	0.0004680557	0.000029489063	-0.000021303025
CNA 100009669	-0.0002299505	0.00024581252	0.00007719494	0.00006652653	0.0018665743	0.0001107458	0.00018718802
CNA 10001	-0.000035787845	-0.0000681904	-0.000006642207	0.000011449633	-0.0004888602	-0.000004734322	0.000032912987
CNA 10002	-0.00016459571	-0.000017236172	-0.000003471099	-0.000025217476	-0.0008571399	-0.0000007385015	-0.0004774973
CNA 10003	-0.00004824132	0.0001814564	0.000020793294	0.0000705293	0.0009355276	0.00008678991	0.0002015279
CNA 100033392	0.00011634442	0.000056748686	0.00000071924586	0.000029402432	-0.0016991525	-0.0000003319606	-0.00024569393
CNA 100033395	0.000032890945	0.000016404987	0.0000032778014	-0.0000076464	-0.00064631575	-0.000004151128	0.000049108312
CNA 100033398	0.00007221457	0.000013075171	-0.0000018198597	-0.000076607575	0.002968055	0.000035825185	0.000011528562
CNA 100033407	0.00006623493	-0.00006818302	0.0000007303811	-0.00003347097	-0.0015433845	-0.000023384577	-0.000034308203
CNA 100033413	-0.000048723457	-0.000083192885	-0.0000013577286	-0.00007266072	-0.000018313676	-0.0000030191616	0.0002009798
CNA 100033414	-0.000049565642	-0.000103263556	-0.0000007370982	-0.00007312745	-0.000018310806	-0.0000018230452	-0.000023587421
CNA 100033415	-0.000040964158	-0.00013259798	-0.000004183379	-0.00008222239	-0.00001831431	-0.000001090467	0.0001348775
CNA 100033416	-0.00005023719	-0.000093374256	-0.000004980032	-0.000075346004	-0.000018314178	-0.000003813952	0.0000061022124
CNA 100033417	-0.000050690996	-0.00011741041	-0.0000050099416	-0.000074309646	-0.000018310806	-0.0000038599965	0.00010758024
CNA 100033418	-0.000048537746	-0.00011252076	-0.000007866835	-0.00005973368	-0.000018312501	-0.000003882945	-0.00013477133
CNA 100033419	-0.000041144165	-0.000094300216	-0.000006076895	-0.00006395079	-0.000018314793	-0.0000018988177	0.00015243088
CNA 100033420	-0.000049716866	-0.00007981479	-0.000007775528	-0.000064107546	-0.000018309745	-0.0000027585402	-0.000019457006
CNA 100033421	-0.000045412176	-0.00011027277	-0.0000021022745	-0.0000985358	-0.000018310267	-0.000004654862	0.00024717
CNA 100033422	-0.000039851257	-0.000115920906	-0.0000019961824	-0.000041608848	-0.000018312969	0.000001172647	0.000090532565
CNA 100033423	-0.00003918836	-0.00013215632	-0.000004272844	-0.000060806313	-0.000018312465	0.0000011503324	0.00015465153
CNA 100033424	-0.000046140005	-0.000097886616	-0.00000792426	-0.00006104882	-0.000018312967	-0.0000035480407	0.000112644964
CNA 100033425	-0.00005100271	-0.00012208789	-0.0000044135672	-0.000082071056	-0.000018312614	-0.0000033676627	-0.000039798393
CNA 100033426	-0.000043484164	-0.0001260674	-0.000003541101	-0.00006973404	-0.000018314458	-0.0000019973888	0.0000631582
CNA 100033427	-0.00005028961	-0.00011460006	-0.000004161365	-0.00006544642	-0.000018312334	-0.000004731305	-0.00028213655
CNA 100033428	-0.00004112764	-0.00012331098	-0.0000089073465	-0.00006829591	-0.000018310826	-0.000003191605	-0.00020559374
CNA 100033429	-0.00004565757	-0.000095860654	-0.0000061035594	-0.00006930223	-0.000018312148	-0.0000040999053	0.000029267
CNA 100033430	-0.000047522135	-0.00012537031	-0.000003094587	-0.00004871292	-0.000018313769	-0.0000033437836	0.000031878986
CNA 100033431	-0.000047428126	-0.00007681817	-0.0000048574902	-0.00005251839	-0.000018315595	-0.00000319425	0.000047030113
CNA 100033432	-0.000053808944	-0.00011915505	-0.0000030815575	-0.000087358305	-0.000018313714	-0.0000031241034	-0.00012401772
CNA 100033433	-0.00004860095	-0.00008036286	-0.0000025416987	-0.000072831615	-0.000018317625	-0.000004613846	-0.000089117515
CNA 100033434	-0.000048292342	-0.000076853335	-0.0000060775346	-0.0000803287	-0.000018312892	-0.0000015844776	0.000016415308
CNA 100033435	-0.00004621945	-0.00010917515	-0.000017820643	-0.000076354496	-0.000018312092	-0.0000037226082	-0.00032609422
CNA 100033436	-0.0000499284	-0.00011324465	-0.000006922629	-0.000083542225	-0.000018310622	-0.0000041854755	0.00024321323
CNA 100033437	-0.000037303627	-0.00011828929	-0.0000057930824	-0.000043273638	0.00021734765	0.0000010627134	0.00014760756
CNA 100033438	-0.0000492408	-0.00007836252	-0.000007765653	-0.00006786614	-0.000018311273	-0.000001997687	0.00007179044
CNA 100033439	-0.000041145217	-0.0000897634	-0.000003986093	-0.00005901979	-0.000018314515	-0.0000017662718	-0.00021473877
CNA 100033440	-0.00003715575	-0.00012842446	-0.000004279666	-0.000063729676	-0.0002071314	0.0000024806704	0.00018927307
CNA 100033441	-0.000038622937	-0.00010884553	-0.00000041401074	-0.00008175758	0.0007833933	0.0000041186067	-0.000115816845
CNA 100033442	-0.000043184955	-0.00010504603	-0.0000040470477	-0.00008321642	0.000783394	0.000004267841	0.00007545483
CNA 100033443	-0.00004632435	-0.00009640187	-0.0000087141725	-0.00007431037	-0.000030103976	-0.0000008800999	0.0000059945487
CNA 100033444	-0.000057099216	-0.00013607739	-0.000008252621	-0.00007161286	-0.000030101743	-0.0000014673919	-0.000096616146
CNA 100033445	-0.00003930805	-0.000100755984	-0.0000030118274	-0.000073805495	-0.000030102081	-0.0000014784557	0.000036837908
CNA 100033446	-0.00004580373	-0.00013090044	-0.000005851183	-0.00007937471	-0.000454587	-0.0000011180714	0.0001983
CNA 100033447	-0.000039991195	-0.000098449585	-0.0000081657	-0.00006524969	-0.0004545829	-0.000000563525	0.00022574533
CNA 100033448	-0.000043487442	-0.00007954806	-0.000016983744	-0.00007586436	0.0002173488	0.0000016118582	0.0000910718
CNA 100033449	-0.000037052836	-0.00011614353	-0.0000100671605	-0.000057187714	0.00021734944	0.0000022479148	0.00009310693
CNA 100033450	-0.000046628335	-0.0001186937	-0.000009541274	-0.00006803202	0.0002173455	0.00000093907136	0.0000014714878
CNA 100033451	-0.000050127877	-0.00011259555	-0.0000033660065	-0.000047605463	0.00021734927	0.000002260469	-0.000049307757
CNA 100033453	-0.000042892105	-0.000093106326	-0.000002189586	-0.000071285904	0.00021734764	0.0000020302837	0.000045497345
CNA 100033454	-0.00004070038	-0.00012543678	-0.0000024638111	-0.000072081806	0.00021735166	0.000003898739	-0.0000013809658
CNA 100033455	-0.0000444256	-0.00010603397	-0.000005337308	-0.00007492325	0.00021734895	0.0000011316314	0.000112419766
CNA 100033456	-0.00004045431	-0.000070602	-0.0000032179553	-0.00007205949	0.00021734797	0.0000040959562	-0.00026140286
CNA 100033458	-0.000049537502	-0.00012573838	-0.0000027766132	-0.00007284796	0.00021734762	0.0000030698998	0.00013881829
CNA 100033460	-0.00004384992	-0.00012884109	-0.0000027184374	-0.000066133456	0.00021734934	0.0000006834043	0.000019030458
CNA 100033603	-0.000034181845	-0.00009505629	-0.0000049933265	-0.00006204932	0.0005092904	0.000005918443	0.00023905541
CNA 100033799	-0.000031278563	-0.00006188333	-0.0000050931585	-0.00008773623	0.00050928775	0.000007272958	0.0001263015
CNA 100033800	-0.000031191004	-0.000093863906	-0.000022018268	-0.000089981375	0.00050929084	0.000007210411	0.000023038689
CNA 100033801	-0.000033950284	-0.0001104039	-0.000009584922	-0.00007360543	0.0005092921	0.000007434189	0.00027760083
CNA 100033802	-0.00003768065	-0.00009133577	-0.0000015369442	-0.0000746513	0.0005092931	0.0000053576377	-0.0000064397227
CNA 100033803	-0.000032094238	-0.00011386811	-0.000010676019	-0.00007839569	0.000509292	0.000010724738	0.0001360491
CNA 100033804	-0.000031431013	-0.00008853137	-0.000008096544	-0.0000656865	0.0005092863	0.000008723772	-0.00007266272
CNA 100033805	-0.000028163862	-0.000097620185	-0.0000050105737	-0.00008884544	0.0005092907	0.0000056142358	-0.000010403618
CNA 100033806	-0.00003181547	-0.00011108875	-0.000011055861	-0.00007837952	0.00050929177	0.000012817718	0.00014884082
CNA 100033807	-0.000029132652	-0.00011367082	-0.0000027870672	-0.000092259084	0.00050929026	0.0000055652117	-0.00009911302
CNA 100033808	-0.0000366432	-0.00011593252	-0.000005219539	-0.00007390864	0.00050929375	0.0000065279382	0.00020011664
CNA 100033809	-0.000032307536	-0.00010385513	-0.000011181071	-0.000073515024	0.00050928973	0.0000047617405	0.00006003846
CNA 100033810	-0.000028858882	-0.000083028375	-0.0000023907137	-0.0000748857	0.0005092906	0.000008881576	-0.00009034332
CNA 100033811	-0.0000275618	-0.00010688722	-0.0000043763694	-0.00007885888	0.0005092915	0.0000058612222	-0.0000997033
CNA 100033812	-0.000040272505	-0.000110939436	-0.0000012163975	-0.00009480314	0.0005092879	0.000008349158	-0.00008129068
CNA 100033813	-0.000032755564	-0.000094709096	-0.000002629927	-0.0000800135	0.0005092875	0.000008430295	0.000059007667
CNA 100033814	-0.00003815789	-0.00010165811	-0.000023720882	-0.00008560562	0.0005092934	0.000007130802	-0.00007085968
CNA 100033815	-0.00003614869	-0.000120742916	-0.0000005776324	-0.00006404426	0.00036910258	0.000008239969	0.00003707484
CNA 100033816	-0.00003070451	-0.00009814561	-0.0000019405418	-0.000076687735	0.00036909923	0.000008442067	-0.000084851315
CNA 100033817	-0.000029119352	-0.000090323985	-0.000003986663	-0.000102588194	0.0003691066	0.000007049516	0.000103560655
CNA 100033818	-0.000033241973	-0.00009550064	-0.000003860702	-0.00007213383	0.00036910246	0.0000075309354	0.00022863019
CNA 100033819	0.000037309273	0.000017386377	-0.000006906396	0.00000063523646	-0.00091982796	-0.000009635836	-0.00022139587
CNA 100033820	-0.000043206303	-0.000098529155	-0.000003939675	-0.00010291258	-0.00001831172	-0.0000049725177	-0.00011168234
CNA 100033821	-0.0000447105	-0.000113672315	-0.0000111282625	-0.00007060284	-0.000018312632	-0.000002662316	-0.000023563205
CNA 100033822	-0.000028711935	-0.000079811514	-0.0000041864114	-0.00007757275	0.00036910182	0.0000067509336	0.00000780318
CNA 100034743	0.00014510668	-0.000054382977	-0.0000002746674	0.000016497672	0.00034722057	-0.0000051181014	0.000058448313
CNA 100036563	-0.000036828096	-0.00010102778	-0.000014164564	-0.0000934338	0.00050928985	0.0000074028976	0.00007099323
CNA 100036575	0.0000703449	-0.000203062	-0.000017718137	0.000018541254	-0.0010298331	-0.000004321039	-0.0004948061
CNA 100037280	-0.00016812944	-0.00006782477	0.000004761304	-0.000073089606	0.0016041443	-0.000029174313	0.00004882654
CNA 100037417	0.00020049817	0	0	0	0	0	0
CNA 100038246	-0.0001403738	0.00005381524	-0.000013329855	-0.00006462082	0.0012757978	0.0000036766005	-0.000009940192
CNA 10004	-0.000040936266	0.00016572399	0.000000880954	0.00006340825	0.00078349287	0.000014075487	0.000100362486
CNA 100048904	-0.00014365732	0.00006278812	0.0000003419409	-0.000004799962	0.001097265	0.00001818709	0.00012093336
CNA 100048907	-0.00014678255	-0.000010392367	0.0000043199852	0.000011075437	0.0007629229	0.000014849864	0.00015610046
CNA 100048908	-0.0001469257	-0.00004055172	-0.000005500573	-0.00000067934394	-0.0016953126	-0.000046784244	0.00028220602
CNA 100048912	0.00020314657	-0.000011090674	-0.0000054815437	0.00017204136	0.0029282323	-0.00006981	0.00012334832
CNA 100048922	-0.00015506225	-0.000046126544	-0.000009318402	-0.000082241	0.00092993176	-0.000028127917	-0.00006286726
CNA 100048923	-0.00014438925	0.000008417071	-0.00000006871996	-0.0000120411805	0.0004595124	0.000018950961	-0.00011910237
CNA 100049587	0.000118646145	0.0000010894984	0.000002007354	-0.00004342269	-0.00031065295	-0.000033690296	0.00007549087
CNA 10005	-0.00019019574	-0.00015492165	0.0000042299102	0.000104683444	-0.00023962844	0.0000033798442	-0.000039625076
CNA 10006	-0.000068489986	0.0000076244764	0.000009389395	0.000006392822	-0.00044960272	0.000028141772	0.00015214756
CNA 10007	-0.00013020432	-0.000021101005	-0.000007585068	-0.00010670491	-0.0020330874	-0.000013457164	0.0002988908
CNA 100073347	0.00005356116	-0.000018351675	0.000001112462	-0.00002639115	0.0012952813	0.0000026153027	-0.000007390836
CNA 10008	-0.00008931129	0.00013822058	0.000002090086	0.000027380436	0.00024303937	0.000042475385	0.00012799606
CNA 100093624	-0.00019478948	0.000009461427	0.0000032005294	-0.000055033357	-0.0003217963	-0.00000064749275	-0.00020857612
CNA 100093625	-0.00019729896	-0.00003407904	0.0000025410934	-0.000057981528	-0.00032179346	-0.0000002146885	0.0000028803925
CNA 100093626	-0.0001628779	-0.00001914311	0.00001775576	-0.00004919015	-0.00010838274	0.000010146684	-0.00022913872
CNA 100093630	-0.000107958884	0.000102513135	-0.0000011523109	0.000032560973	-0.0012110982	0.000015899986	-0.000092600654
CNA 1001	-0.00007366058	-0.000021829008	-0.0000038306925	-0.0000703735	0.0011520869	-0.000007890277	-0.00008890931
CNA 100101111	-0.00002997847	0	0	0	0	0	0
CNA 100101267	0.00012725286	-0.000115615556	0.00000008177304	-0.00002315838	-0.00126966	-0.00007433884	0.00030528702
CNA 100101467	0.000049516333	-0.00019230887	-0.000011806658	-0.0000396722	-0.0053385836	-0.0001278584	-0.0005584639
CNA 100101932	-0.000053260577	-0.000009551963	0.00026799127	0.00004558292	-0.00056669547	-0.000049038303	0.0003179852
CNA 100101935	-0.000007690229	-0.00008334995	0.00000023945177	-0.000014702267	0.00096169463	0.00004510358	0.00024770276
CNA 100101938	-0.00001781877	-0.000098232034	-0.00000953477	0.000025880046	0.00076524244	0.000015086978	-0.0002618796
CNA 10011	-0.00018759568	-0.000033405926	-0.000002955916	-0.00010316887	-0.0033239452	-0.000026801416	0.00024559256
CNA 100113373	0.000099064295	-0.00014724045	-0.000024445222	-0.00003497095	-0.0022840698	-0.000045882203	-0.00038811806
CNA 100113378	-0.00008591659	-0.000085755964	-0.0000017651445	-0.000106986285	-0.0011596292	-0.00007244747	-0.00039311498
CNA 100113379	-0.000042323532	0.00002086263	-0.000023505818	-0.00001630148	0.00078871887	-0.000032213997	0.000021784475
CNA 100113380	0.0006586621	0	0	0	0	0	0
CNA 100113381	-0.00010249286	0.0000009334274	-0.00000011498341	0.000028016082	0.00057304295	0.000020559579	0.00007274775
CNA 100113382	-0.00005281958	-0.000023888897	0.0000021949454	-0.000015778234	-0.00012989044	0.000027846098	-0.000153135
CNA 100113384	-0.0001263727	0.00019325186	0.0000058775363	-0.000078724646	0.0007513227	0.000012184716	0.00023280313
CNA 100113389	-0.000072311785	-0.00012346983	-0.000019135194	-0.0000492905	-0.001827093	-0.000019610448	-0.00039024427
CNA 100113391	-0.00002637663	-0.000025784075	-0.0000013889469	0.0000024428962	0.0010898719	0.000029665156	0.000112369846
CNA 100113393	-0.00017220346	-0.00018418924	0.000026699117	0.00020484511	0.0010517018	-0.0000007247552	0.00020773042
CNA 100113402	-0.00008540684	0.000009806081	-0.00000044542253	-0.000090575515	-0.00075856305	-0.00004108775	-0.0002025367
CNA 100113404	0.0002750141	0.000008199438	-0.000012723083	0.000090566486	-0.002807907	-0.000047742502	-0.0003071102
CNA 100113407	-0.0000667228	-0.00007083476	0.0000017876387	-0.0001935404	-0.00029439921	0.000015409812	0.00034730358
CNA 100124394	0.00012703218	0.00026585557	0.000012545434	0.00014224045	0.00040754257	0.000085615444	0.00021851067
CNA 100124516	0.000041853848	-0.00029207565	-0.000003220618	0.000016289912	-0.0003921869	-0.000037065965	-0.0007075284
CNA 100124534	-0.00013328329	0.0001176127	0.000023046725	0.0000018463284	-0.0013193818	0.000010020249	0.000059812985
CNA 100124536	0.00001500641	0.00020075767	-0.00000020744773	0.000045166034	0.0022139784	0.000024424382	0.00022310522
CNA 100124537	-0.000054178512	-0.000087093715	0.0000042400166	-0.00008849662	-0.00071635516	0.0000032818318	-0.00020548882
CNA 100124538	-0.00015999487	0.00015804304	0.000016594975	0.000029226354	-0.0002586317	-0.00002206005	0.00002625892
CNA 100124539	-0.00004695908	0.000021560934	0.0000003396068	0.0000018783844	-0.00084992306	0.000009800085	-0.0002739316
CNA 100125288	-0.00008747903	0.000004031024	0.00000057719734	-0.000024135634	-0.00011816727	0.00002736073	-0.00016616248
CNA 100126270	-0.00085726014	0	0	0	0	0	0
CNA 100126296	0.0000057775214	-0.00015692519	0.0000063276634	0.00013766607	0.000018103514	-0.00003478322	-0.000032774737
CNA 100126297	-0.000045202723	0.000003989413	0.0000008917588	-0.000020252317	-0.00034588957	0.000008435696	-0.00007105618
CNA 100126299	0.000034942866	0.000009615738	-0.0000009542782	-0.000048394537	0.002598553	0.000013799295	0.00012295441
CNA 100126301	-0.00009850127	0	0	0	0	0	0
CNA 100126303	-0.00018611585	0	0	0	0	0	0
CNA 100126304	-0.0001548784	0	0	0	0	0	0
CNA 100126306	-0.00012772874	0	0	0	0	0	0
CNA 100126307	-0.00015244317	0	0	0	0	0	0
CNA 100126308	-0.000046947156	0.000029345156	0.00000089888056	-0.000008097263	-0.0009376509	0.0000064900146	0.00003842758
CNA 100126309	-0.00019636784	-0.00005167555	-0.0000038662024	0.00003147939	0.0018423876	0.00004843138	0.00047791854
CNA 100126310	0.00001888818	0.000006817646	-0.000004819552	0.0000675749	0.0004323937	0.00002349738	0.000059855684
CNA 100126311	0.000022762737	-0.000004245043	-0.000044588945	-0.000057995585	-0.0012431773	-0.00004392989	0.00008511767
CNA 100126313	-0.00010204715	0.000062377454	-0.000004121197	-0.00014502404	-0.0023367517	-0.000028198323	-0.00048672225
CNA 100126314	-0.000115398856	0.00006782651	0.0000009686919	0.00001623988	0.002501331	0.00004483469	0.0003023792
CNA 100126315	-0.0000506805	-0.00002746731	-0.0000011942437	0.000012263637	-0.0005257871	0.000006380491	-0.000074709955
CNA 100126316	0.000009069063	0.0000032894586	-0.000018064995	0.0001097304	0.00063159585	0.000025297662	-0.00015174095
CNA 100126318	-0.00045713573	0	0	0	0	0	0
CNA 100126319	-0.00009216822	-0.00007749311	0.0000058895416	-0.00005872073	-0.00018581838	0.000026829206	-0.000044431537
CNA 100126320	-0.000029805717	-0.000005780756	0.0000007351163	-0.00004713997	-0.00026462405	0.0000053071603	-0.00021114433
CNA 100126321	-0.00011778789	0.00012643331	-0.0000016723847	0.00007485576	-0.0008717134	-0.000053593034	0.00016121972
CNA 100126324	0.0010842872	0	0	0	0	0	0
CNA 100126325	0.000038556158	-0.00006835438	0.0000031654677	-0.00003568883	-0.0010536702	-0.000017303228	-0.0002053054
CNA 100126326	0.0000749807	-0.0000022107356	-0.000005378452	-0.000065788474	-0.00059163186	-0.000027018896	-0.00020725468
CNA 100126327	-0.00020675216	0.0000779435	0.0000011702491	0.00003330632	0.0012938977	0.00004400212	-0.00011762865
CNA 100126328	0.00005451202	-0.00033734052	-0.000006793895	-0.000024566947	0.0008823646	-0.000055652294	-0.00050613657
CNA 100126329	0.0005787334	0	0	0	0	0	0
CNA 100126331	-0.00007442759	-0.00019797953	0.00000068689116	0.000062290055	0.0022094054	0.000007249191	0.0000722467
CNA 100126332	-0.00031120682	0.00019091516	0.000016760167	0.000012916923	-0.000987808	0.00002292443	-0.00015106871
CNA 100126333	-0.000062936844	0.00015438942	0.000012522973	0.000050995928	-0.00093711016	0.0000040543823	-0.00009024041
CNA 100126334	-0.000089771645	0.000070621674	0.0000005205351	0.000027484073	0.0015332927	0.00003863428	0.0002855341
CNA 100126335	-0.00004617417	0.000014080479	0.00000092762934	0.000005251858	-0.00034588878	0.000007791258	0.0000028011373
CNA 100126336	0.00011544622	-0.00005601525	-0.0000053373033	-0.000091543625	0.00050282007	-0.000007975102	-0.00020004717
CNA 100126337	-0.000095334755	0	0	0	0	0	0
CNA 100126338	-0.000043019558	0.000047008154	-0.0000013044336	0.00011707772	-0.0014953982	0.000046648198	0.00039378033
CNA 100126339	0.0005044085	0	0	0	0	0	0
CNA 100126340	-0.00003573417	0.00026283687	0.000005142947	0.000074352	0.0027417308	0.000096667776	0.0003288897
CNA 100126341	-0.00006290751	0	0	0	0	0	0
CNA 100126342	-0.00005640565	0	0	0	0	0	0
CNA 100126343	0.00011482889	0.00005839129	-0.0000002601184	-0.00007220147	0.002752499	0.000025883615	0.00028993023
CNA 100126345	-0.000051459025	-0.000006130934	0.00000022860186	0.00003055604	-0.0003458898	0.000007797442	-0.0002562909
CNA 100126346	0.00008324761	-0.00010796159	-0.00000018193678	-0.00003688499	0.0002122323	-0.000017353519	-0.00018591098
CNA 100126347	-0.00007931278	0.000086603875	0.0000068392924	-0.00006987458	0.0017982721	-0.00000070516023	0.000010674027
CNA 100126348	-0.00059887447	-0.00028178585	-0.000006904325	0.000008717877	-0.0018734187	-0.00006154362	0.00009303326
CNA 100126349	-0.00008037205	-0.00021030246	-0.00000064613704	-0.0000238204	-0.0013139565	-0.00009996645	-0.00015056804
CNA 100126351	-0.0004866134	0	0	0	0	0	0
CNA 100126352	0.0005816872	0	0	0	0	0	0
CNA 100126355	0.00013123194	-0.00025520654	-0.0000091482525	-0.00001325488	-0.0010220392	-0.00004757013	-0.00024919063
CNA 100126356	-0.000013140632	0.000068333444	0.0000002311208	-0.00001228407	0.0015463794	0.0000007533654	-0.00006448664
CNA 100126693	0.00048489636	-0.000046865644	-0.000000721062	-0.000008230358	-0.00014565265	-0.000015257969	-0.00009638779
CNA 100126791	-0.00007896238	0.000042980377	-0.000009115712	0.000025798603	-0.00054177333	0.000038015954	0.00015257784
CNA 100126793	-0.000074165364	0.000069816364	0.000000058334265	0.000033677054	0.0016427853	0.000041188785	0.00006635678
CNA 100127905	-0.000006861783	0.000050496157	0.0000012377102	-0.000039138344	0.0010255764	0.000027338565	-0.00002617091
CNA 100127911	-0.00021031834	-0.00006650324	0.0000069434755	0.0000009920632	0.00014496931	-0.00001228109	-0.00014040116
CNA 100127922	-0.000059900252	-0.00002226498	0.0000029434218	-0.000072899755	0.00020535756	-0.000013626403	-0.00015541007
CNA 100127960	-0.0001359446	0.00020306325	0.0000056537656	0.000081800856	0.0014643522	0.00004212018	0.00006698426
CNA 100127969	0.0000620921	0.000014877991	0.0000067134056	0.0000031080283	0.00005098829	0.0000124827775	0.00008799885
CNA 100127979	0.0006898874	0	0	0	0	0	0
CNA 100128011	-0.00020364657	-0.00028215034	-0.0000017220561	0.000018624038	-0.005003941	-0.000107187894	-0.000049458533
CNA 100128015	0.00022539654	0.000098453755	-0.000013617167	-0.000064295826	-0.0005614833	-0.000046407913	0.000007758289
CNA 100128017	-0.00006376486	-0.00026532277	-0.00000018335267	0.00005662788	-0.000075286065	0.000020024925	-0.00047734255
CNA 100128020	-0.00019443248	0.00021683783	0.0000054121792	0.000031126736	0.00030393383	0.000091072914	0.00034176334
CNA 100128036	-0.00008663207	0.00029061775	0.000007013144	0.000105934865	0.00008998219	0.00004298433	0.0002434673
CNA 100128055	-0.00011736798	0.00010392218	-0.000033058943	0.000035958437	-0.00028262072	0.00001907006	-0.00005754233
CNA 100128060	-0.00002170075	-0.00015079632	-0.0000095844825	0.000015463791	-0.001897558	-0.0000015694648	0.000034254233
CNA 100128092	0.0000006127275	-0.000026805996	-0.0000062470285	-0.00008326053	-0.00095650717	0.0000071295344	-0.00025992523
CNA 100128094	-0.0006561935	-0.00034811732	-0.0000033409947	0.000018542074	-0.0019522189	-0.000050539376	0.00021693051
CNA 100128119	0.000017209171	-0.0001665582	-0.000008873132	-0.000035140103	0.0003732806	-0.000039499253	0.000040737214
CNA 100128135	-0.000043055723	0.000048981008	-0.000006532111	-0.000010716915	0.00019346255	-0.0000015298649	0.000029444323
CNA 100128159	-0.00011471627	0.000045931934	0.0000011309778	-0.000009760111	0.0010550015	0.000032753756	-0.0001345124
CNA 100128181	-0.000092873575	-0.00019302845	-0.000027647715	-0.000042195617	-0.0013712054	-0.00010006151	0.00033872612
CNA 100128183	-0.00027790153	0.00014461875	-0.00000070571843	0.00007865861	0.00016867413	0.000042787044	0.00015105754
CNA 100128203	0.00025790112	-0.00007291436	0.00000023158209	-0.000034518092	-0.0020035265	-0.000037844737	-0.00004649945
CNA 100128227	-0.00005332442	-0.000012471377	-0.000020065741	-0.00003301218	-0.00088794675	-0.0000019619615	-0.000032756852
CNA 100128237	-0.000037605787	0.00021444561	0.000037599013	0.00012349086	0.003916144	0.000096916105	0.000060418577
CNA 100128266	-0.00006568373	-0.00005136013	-0.000026597767	0.000033766348	-0.0010009988	-0.000044427663	-0.00030984284
CNA 100128275	0.00019202547	0.000028910039	-0.000019276602	-0.000016566886	-0.00165445	-0.00005933475	-0.00009464361
CNA 100128285	-0.00014226654	-0.000026689766	-0.0000035166913	-0.000042643023	0.00038714916	-0.000018375591	-0.00006345473
CNA 100128327	-0.000012767641	0.000051544306	0.000014806705	-0.00005147099	0.0018059141	0.0000145018475	-0.00024484433
CNA 100128337	-0.000066102744	-0.00012999265	-0.00000025421758	0.000050480274	0.001949856	0.00005676478	0.00007431121
CNA 100128339	-0.000061824736	-0.00020879196	0.000000022244057	-0.000010165097	0.0027328937	-0.000011592656	-0.000015685822
CNA 100128341	-0.00015707614	-0.00001728028	-0.000007696845	-0.000033452823	0.00037127652	0.000010674931	0.000021319836
CNA 100128368	0.00008464295	0.00004207475	-0.00000266766	0.000013542724	-0.002805362	0.0000018322842	-0.0000400343
CNA 100128372	-0.000048539092	-0.00010499745	-0.00000000433065	-0.00018490548	-0.0007695199	-0.000019065925	-0.00009533875
CNA 100128378	0.000008722864	-0.000012152148	-0.0000006754257	0.000024281126	0.00036309304	0.000009078309	0.000051674364
CNA 100128385	-0.00019010813	0.0001769273	0.00004085101	0.00003084272	-0.00075268745	0.00003072813	0.00009169076
CNA 100128423	-0.00010050505	0.000052892865	0.0000002395158	0.000014448613	-0.00028767085	0.00001251392	0.000103453174
CNA 100128448	0.00029708346	-0.0000462958	-0.0000007648094	0.000042811604	-0.0017978251	-0.0000077381355	0.000012740772
CNA 100128459	-0.00063680916	0.00008121281	0.000004001378	0.000033658296	0.00029038743	0.00004664473	0.00017888992
CNA 100128465	-0.00008507894	0.000040165483	0.00000007585186	-0.000068138535	0.0010477669	0.0000007910654	-0.000038677827
CNA 100128496	0.00006646186	0.000008474467	0.000046021443	-0.000025691343	-0.00012321777	0.000013512858	0.00010052622
CNA 100128512	-0.000088045184	0.00011143566	0.0000019988713	-0.0000688389	0.003505189	0.000053741933	-0.00014467425
CNA 100128516	-0.00004403601	0.00014804676	0.0000012312739	0.00010329548	-0.0022888163	-0.000040735787	0.00020521204
CNA 100128525	0.00066707784	0	0	0	0	0	0
CNA 100128541	-0.0000764677	-0.00004398983	-0.0000047199255	-0.000021778103	0.0028871312	0.000045244356	0.00029299446
CNA 100128553	0.000055611847	-0.00024369468	-0.0000028194088	-0.00012298273	-0.0005628611	-0.000049873663	-0.000045099434
CNA 100128569	-0.00015323554	-0.00014204784	-0.000007049067	-0.000100369376	-0.0008175841	-0.000036165005	-0.0004785632
CNA 100128579	-0.0002784241	-0.00019503444	0.000005434084	-0.000070167276	0.00086177775	-0.000024734883	0.00005118102
CNA 100128589	0.0000584806	0.00023034232	0.00001474406	0.00013271812	0.0014987895	0.000027861222	0.00018776531
CNA 100128625	-0.00028455004	-0.00028672154	-0.00000014934193	-0.00008644432	-0.0026211948	-0.000055410117	0.00008220151
CNA 100128628	0.000028760449	-0.000060498114	0.0000022253007	-0.000007765572	0.0016835963	0.000036189478	0.00023409918
CNA 100128637	-0.00033473258	0.000027265845	0.00000013143145	0.000059883594	-0.00022363	0.000016226768	-0.00003115274
CNA 100128639	0.00013975185	-0.00007772385	0.00000016433185	-0.000008065384	0.00074613054	0.000038729682	0.00004147515
CNA 100128665	-0.00010011294	0.00018171637	0.0000021510903	0.000076686985	0.002216312	0.00008057654	0.00010290853
CNA 100128690	-0.000034504592	0	0	0	0	0	0
CNA 100128696	-0.0001810205	-0.000060754417	0.00000016805569	-0.00003894612	-0.0005623789	-0.0000098888195	0.000089884175
CNA 100128705	0.00022810593	0.00006430335	-0.000029883819	0.000063564185	0.0017421538	-0.000040932257	0.00010827002
CNA 100128723	0.00021470198	-0.00013678252	0.000052813273	-0.000022146924	0.001739518	0.00005322684	0.000060825703
CNA 100128731	-0.00018354986	-0.0001171109	0.000006732632	-0.000039641094	0.0009958736	-0.000008358135	-0.000008280762
CNA 100128756	0.000037630256	-0.00010175317	-0.000004866338	-0.00007513792	-0.0003989401	-0.000028392633	-0.00016562977
CNA 100128764	-0.00005476749	-0.000161535	-0.0000013177327	0.000017448421	0.0012653625	0.000011597275	0.000116941716
CNA 100128766	-0.00016156447	0.000006436705	0.00000017412532	-0.000005120784	0.00025613612	0.000005974285	0.000048928337
CNA 100128771	-0.00009735152	0.00018745447	0.00003696155	0.00011341124	0.0028615433	0.0000717276	0.00023545866
CNA 100128782	-0.00009850452	0.0001283223	0.000027273316	0.000080058024	0.0023963032	0.00004716836	0.00018778794
CNA 100128867	-0.000869033	0.00010380149	0.000000087547235	0.000051976887	0.00146926	0.00006493133	0.0001887616
CNA 100128890	-0.000069982074	0.000022427412	-0.000021733373	0.00011698221	-0.004916979	-0.000041033887	-0.00039465187
CNA 100128902	-0.00003899165	-0.00014785914	0.00001592419	-0.000009406581	0.0014312428	0.00006434996	-0.0002657791
CNA 100128903	-0.000021266773	-0.00007511645	-0.000008113353	0.000016442154	0.0015431293	-0.000026210957	0.00030756285
CNA 100128923	-0.00008235475	0.00007684442	0.0000030315205	0.0000786298	-0.0003833819	-0.000019717476	0.00025639182
CNA 100128927	0.000050746134	0.00006406337	0.000003806426	-0.000052340085	0.0008765027	0.000048862024	-0.00008888114
CNA 100128936	0.00011215666	-0.0000035003945	-0.0000008881631	0.000038388745	-0.0004706558	-0.0000068048384	0.000010798825
CNA 100128946	0.0006632938	0	0	0	0	0	0
CNA 100128961	-0.00015378809	-0.000010721796	-0.000050210485	0.000015024152	0.0011418995	0.000025329666	0.00045915326
CNA 100128963	0.000036821035	-0.00016164397	-0.0000050472577	-0.00003303379	-0.00078035635	-0.000045434535	-0.000050182523
CNA 100129007	-0.00008103656	-0.00022103846	-0.0000019666202	-0.000050679144	-0.0013361657	-0.00010493434	-0.00021151565
CNA 100129023	-0.0000652712	-0.0001069346	0.00000033784312	-0.000009913296	-0.0011900563	0.000015066341	-0.000050930586
CNA 100129074	-0.000048170776	-0.0001079747	0.000008110372	-0.00019275048	0.0004231044	0.000018998682	0.00020908564
CNA 100129075	-0.0000014059315	-0.00013314828	-0.0000041967955	-0.000044542718	-0.00036646152	-0.000021298154	-0.00010449198
CNA 100129086	-0.000012897515	-0.00007407754	-0.000022006318	-0.000027037262	0.00014271695	-0.000017291233	-0.00005393848
CNA 100129128	0.000094387215	-0.00004091561	-0.000000043745967	-0.00004769027	0.0007568314	-0.0000019790605	-0.00007444471
CNA 100129162	-0.00023971393	-0.00011147008	0.000026558202	-0.00008819359	-0.0007668509	-0.000025400333	-0.0000010692511
CNA 100129167	-0.00010747668	-0.00015438869	0.000019458023	0.000018048659	-0.0021727304	0.0000174582	0.00012435073
CNA 100129176	-0.000071510454	0.0000100662555	0.0000031752018	-0.00004589839	0.0013160871	0.00004646193	0.00025257183
CNA 100129192	-0.00012087858	0.00007143378	0.000001564769	0.000023689567	0.0027810023	0.000046336987	0.00028241167
CNA 100129199	-0.00009774361	0.00015181933	0.00000244626	0.000061907616	0.0015227696	0.00007985014	-0.000058755468
CNA 100129227	0.000028880308	-0.00014291942	-0.000011469815	-0.00009666681	-0.00028928212	-0.000022470915	-0.0001857184
CNA 100129237	-0.00012042957	-0.00008637174	-0.00002835807	0.000050795934	0.00025683487	-0.00000040452926	0.00009692942
CNA 100129239	-0.0000105719	0	0	0	0	0	0
CNA 100129250	-0.000011622513	0.000077376266	-0.0000042589513	0.000055473094	-0.00063936523	0.000052397172	0.000008175197
CNA 100129251	-0.000021173611	0.00007850937	-0.0000028722454	0.00009708185	0.0012045586	0.000036306043	-0.000023729284
CNA 100129259	-0.000076027776	-0.00023536228	-0.000004877639	0.000033635635	-0.0010213455	-0.000033821725	0.00010465347
CNA 100129260	-0.00021157949	-0.00030038698	0.0000002669709	0.000033539105	-0.005195351	-0.000108075365	-0.000038569677
CNA 100129271	-0.00005372907	-0.00018404276	-0.000010731045	-0.000005322099	-0.001458551	-0.000044299475	-0.000051371753
CNA 100129279	-0.00013691024	-0.00000059907325	0.0000015358964	-0.00004065543	0.0011879851	0.000032229123	0.000019376726
CNA 100129283	-0.00024716102	-0.000071767754	0.00000043363835	-0.000013509821	-0.0007270412	-0.000038551836	-0.00043976924
CNA 100129306	-0.000039697632	-0.000060459297	-0.0000012060468	0.000015404075	0.00012205228	-0.000029353872	0.000038777245
CNA 100129308	-0.00013706562	-0.00012019246	-0.00003689465	0.00003901305	-0.0036262155	-0.000037838	-0.00018008766
CNA 100129315	0.000069987545	-0.000094465686	-0.0000017341634	0.000016712005	0.0012561183	-0.000020812713	-0.0003011969
CNA 100129320	-0.00014319435	-0.00011389372	0.0000054581906	0.0000917756	0.0029143454	0.00002376031	0.00014437815
CNA 100129337	0.000036751502	0.000053673983	0.00000069660456	-0.000021028714	-0.00032744408	0.0000036045162	-0.00035559275
CNA 100129354	0.000115350515	-0.000036355985	-0.000015667305	0.000028042821	0.00007809814	-0.0000016052649	0.0000674055
CNA 100129382	-0.00016264901	0.000015115142	0.0000013595709	0.000006080866	0.00015803342	0.0000055118276	-0.000055372715
CNA 100129428	-0.000014954425	-0.00016905728	0.0000048204065	0.00004959443	0.00090185483	0.000029120369	-0.0001857954
CNA 100129452	0.000031925003	-0.000083477345	0.0000026805676	0.000010818756	-0.000015598907	0.000063453765	0.0000623459
CNA 100129459	-0.000027464037	-0.00007841878	0.0000007713709	0.0000052760724	-0.0011089408	0.000017689876	-0.000005108678
CNA 100129482	-0.00014766408	0.000046761033	-0.00000044427287	-0.0000023120642	-0.000092994844	0.000011947117	-0.00008068495
CNA 100129512	-0.00007736898	-0.000045747827	-0.0000019604356	0.000052041007	0.0008719302	-0.000030978994	-0.0002050713
CNA 100129543	-0.000099148136	-0.000045750738	0.000012330992	-0.000043805834	0.00026077178	0.000019358395	0.00004656613
CNA 100129555	-0.00013303578	0.00019377857	0.000025063626	0.00011261462	0.00073832	0.00006539419	0.00023934571
CNA 100129561	0.0001914814	-0.000093038376	-0.000003692211	-0.000019065885	-0.0017177836	-0.00004173778	-0.00015594438
CNA 100129583	-0.00056308194	0.000045996603	0.00000043289037	0.0000144724545	0.000019450374	0.000020708703	0.00005371198
CNA 100129587	-0.00072879513	0.000026556729	0.00001048162	-0.000034196208	0.00037315657	0.00009819541	0.00014760211
CNA 100129595	-0.000049417344	-0.00012831397	-0.000024508496	0.000029462222	0.00069922075	0.000014509634	0.00041622392
CNA 100129604	-0.000063386775	0.00011257709	0.00000032982354	-0.000033349246	0.0030154975	0.000048440434	0.00012391359
CNA 100129631	0.0005950191	-0.0000146096945	-0.00000019915751	-0.0000020258128	-0.0004908414	-0.000010518432	-0.000053997337
CNA 100129696	-0.0000995435	0.00019013644	0.000008511817	0.000091566755	0.0011240671	-0.000019771158	0.0004122379
CNA 100129706	-0.00007949677	0.000033944547	0.000012040989	-0.000045434084	0.0010242108	0.000011850223	0.0001530014
CNA 100129727	-0.00006787937	0.00013048999	0.00000055470446	-0.0000040117648	0.00046805682	0.00002872236	0.00022028359
CNA 100129755	-0.00010715684	0.00004468173	0.0000018651743	-0.000012791007	-0.00028367343	0.000033953896	0.000077666344
CNA 100129772	-0.00013058586	0.00009008169	0.00000066515065	0.00003100082	0.0024636353	0.000046218855	0.00034872966
CNA 100129792	-0.00013491615	-0.00006141604	0.000003879254	-0.000046898153	-0.00038397234	0.00004296463	0.000020940844
CNA 100129793	-0.0002355106	0.000082678394	0.00002518911	-0.000013516834	-0.0009852702	0.0000036927313	-0.000047101268
CNA 100129824	-0.00020351968	0	0	0	0	0	0
CNA 100129842	0.000084700805	-0.0000597018	0.00001205825	-0.00007944166	-0.0006418867	-0.000013311654	0.000012978912
CNA 100129919	-0.00003494597	-0.00012409329	0.000000061982426	-0.00007353613	0.00024226075	-0.000012621469	-0.00020654855
CNA 100129921	-0.00023058227	-0.00006604671	-0.0000029376213	-0.000040526986	-0.0014736765	-0.00006966479	0.00027284733
CNA 100129941	0.00012747782	-0.00011361509	-0.00000055972777	-0.00005938649	-0.00022778899	-0.000027682743	-0.00011897273
CNA 100129958	-0.00009241724	0.00007466941	0.000046106197	-0.00008701168	0.0026234447	0.0001117539	0.00014870577
CNA 100129959	-0.0001548649	-0.00007222605	-0.000012969646	-0.00009203602	-0.00094675645	-0.00004707105	0.00018079327
CNA 100130002	-0.000121953155	0.0000829503	0.0000033694291	0.000016600676	0.00004123449	0.000032713004	0.0004432447
CNA 100130006	0.00020269078	-0.00013915941	-0.000004705379	-0.00003200136	0.0019931807	0.000028853452	-0.00017540729
CNA 100130017	-0.00026027326	0.00001486063	-0.000000027683564	0.000008054227	-0.000006314106	0.0000041839107	0.000008408353
CNA 100130029	-0.000044199704	-0.00012399428	-0.0000018249659	0.00006536033	-0.0008503678	0.000020257048	-0.0000009853411
CNA 100130064	0.00007482268	0.000005929386	-0.00000033561955	0.000028953942	-0.00061961304	0.000002170354	0.000045574878
CNA 100130086	-0.00044123948	0	0	0	0	0	0
CNA 100130099	-0.000055011056	-0.00032607667	-0.000009836526	-0.000018256382	0.00070250384	-0.00011922683	-0.0000013377503
CNA 100130117	-0.00014338711	-0.00024933458	0.0000009875599	0.00000845815	-0.0015821687	-0.000041347852	-0.00016973684
CNA 100130119	0.000040408693	-0.00011380493	0.0000019020374	0.0000129300915	0.00215698	0.00007621962	0.000098414115
CNA 100130139	0.00009983076	-0.00004740377	-0.0000025861839	0.000022596158	-0.00025482744	-0.0000006293878	0.000041764277
CNA 100130167	-0.000037290258	-0.000052244293	0.0000028539173	0.000018021985	0.0022862083	0.000049433933	-0.00011475202
CNA 100130190	0.0011328014	0	0	0	0	0	0
CNA 100130234	-0.0005807806	0.00006466895	0.00000072413536	0.000036745518	0.00078398164	0.000030020365	0.000012310967
CNA 100130239	0.00027243543	0.00000845438	-0.000009476216	0.00015068494	0.0033084066	-0.000036929585	0.00023798247
CNA 100130240	-0.00023462302	-0.0000015726685	0.00000027793575	-0.00000042825934	0.0005116323	0.0000093005965	-0.00006369389
CNA 100130259	0.00082189764	0	0	0	0	0	0
CNA 100130265	-0.00008896591	0.000015254096	-0.0000014101067	-0.000055751647	-0.0011236966	-0.000014651455	-0.00023880508
CNA 100130277	-0.0017025843	0	0	0	0	0	0
CNA 100130279	-0.00054671074	0.00006550849	0.0000033616495	0.000036835074	-0.000056408237	0.000031031144	0.0001331117
CNA 100130289	-0.000014126419	-0.00030562672	0.00007240365	0.000015234724	-0.0014417577	-0.0000041430435	-0.00045698736
CNA 100130311	-0.00005914399	0.000017799734	-0.00000464372	-0.00007932938	-0.0012069427	-0.000022879725	-0.00019978582
CNA 100130313	-0.000036833506	-0.000038072467	0.000020114498	0.00002812691	0.0014512171	0.00004574038	-0.00005012823
CNA 100130319	-0.00008453815	0.000036466714	-0.0000010349773	-0.00008699881	-0.00035874566	0.000022448301	-0.000017052518
CNA 100130335	-0.00012404888	0.000096708536	0.00000394237	0.000012747087	-0.0001237618	0.000020756459	-0.000014102086
CNA 100130338	-0.000804435	0	0	0	0	0	0
CNA 100130396	-0.000051638403	0.000109143555	-0.0000036197248	0.00009343684	-0.0011283782	0.000032611973	0.0002008386
CNA 100130409	-0.000025901922	-0.0000010278818	-0.000000757516	-0.00008832691	-0.00028722337	-0.000016421638	-0.00015345775
CNA 100130418	-0.000461875	0	0	0	0	0	0
CNA 100130450	-0.000056020064	-0.000103883736	0.0000008009374	-0.00008896262	0.0010064561	0.000020224154	-0.000024222209
CNA 100130462	-0.000046620946	-0.00019781143	0.000003830725	0.000034267323	-0.0013700123	0.00001823023	-0.00004960783
CNA 100130481	-0.00008208289	0.00021808082	0.000074698044	0.00014372222	0.0017137657	0.00008375131	0.00043227727
CNA 100130519	0.0001362695	-0.00013350963	0.000003324411	-0.000035646553	-0.0002908313	-0.000043704622	-0.000070822236
CNA 100130555	0.00010757977	-0.000087867375	-0.0000018714346	-0.00010823801	-0.0013479724	-0.000028523988	-0.00008250885
CNA 100130561	0.00009376439	0	0	0	0	0	0
CNA 100130562	0.0000067216347	0.000018928647	-0.0000064329797	-0.000026041864	-0.0004210244	-0.000009472817	-0.00016226545
CNA 100130564	-0.00001948695	0.00029715023	0.000020399824	0.00009244075	0.004087696	0.00012464442	0.00022016
CNA 100130613	0.0008274983	0	0	0	0	0	0
CNA 100130621	0.0011136013	0	0	0	0	0	0
CNA 100130626	-0.00018249621	-0.00018123628	-0.0000019405736	-0.000055338318	-0.00089902204	-0.000034678724	-0.0001512038
CNA 100130636	-0.00011266621	0.000114336835	0.000003872672	-0.000040754014	0.0001791323	0.000025548523	0.00018197106
CNA 100130637	0.00004735235	-0.00009664915	-0.0000019032232	-0.0000073753304	-0.00055462244	0.0000119830665	0.00002672975
CNA 100130671	0.00033095505	-0.000047961184	-0.000012751165	0.000017740364	-0.0005640473	-0.000069675676	0.00017334844
CNA 100130677	-0.000121110934	-0.00023296937	-0.0000035438252	0.0000000030267984	-0.0012236554	0.000012275129	-0.00023507942
CNA 100130687	-0.000060609305	-0.000030445211	0.000000467441	-0.00007148318	-0.0020062807	-0.00001803197	0.000029637755
CNA 100130708	-0.00010009467	0	0	0	0	0	0
CNA 100130717	-0.00043809105	0	0	0	0	0	0
CNA 100130718	-0.000042018735	-0.00015874623	-0.00000082853217	0.0000028178283	0.00045060704	0.000007377192	0.00011517443
CNA 100130719	-0.000047914407	-0.00024761588	-0.0000015542071	-0.000021547676	-0.002861915	-0.000060838873	-0.000049966948
CNA 100130721	-0.00060638605	0.000011030454	0.0000051281036	-0.000009296014	-0.0010506925	0.00006010834	0.00009055026
CNA 100130733	-0.0002506814	0.000029585968	0.00003710671	-0.00014210987	-0.00090695283	0.000009316094	-0.00007157707
CNA 100130742	-0.00008930896	-0.00006178387	-0.000011617553	0.000010940442	0.00092031545	-0.000018756427	-0.000023422439
CNA 100130756	-0.00023881081	-0.00009226441	-0.0000005365524	-0.000019121318	-0.0012543385	-0.000053975884	0.00008246489
CNA 100130758	0.0001004652	0.00028691356	0.0000108959275	0.00013414038	0.00036254578	0.00008093361	0.0006558756
CNA 100130771	0.00004333391	-0.000063991676	-0.000033015407	-0.00006141578	-0.0025815465	-0.000000898689	0.000049154947
CNA 100130785	0.000072795796	0.000044739023	-0.00000037337307	0.000035918205	0.0006559537	0.000011512301	-0.000034916866
CNA 100130820	-0.00020975797	0.00006168395	0.000024599649	-0.000031947195	0.0019971617	0.000032779986	-0.00007992909
CNA 100130866	0.000318432	-0.000028409408	-0.000018679168	0.000054427088	-0.00087225187	-0.00006736681	-0.000026773985
CNA 100130873	0.00019691096	0.00010632897	-0.000009154692	0.000045017	-0.0041104085	-0.00003849309	-0.00015737764
CNA 100130889	-0.00004357885	0.00008411944	0.00000782593	-0.00001948148	0.0018042143	0.000033717897	0.00034146197
CNA 100130898	-0.00008527981	0.00031061174	0.00002600018	0.0001100323	0.003002691	0.000008641817	0.00025353767
CNA 100130935	-0.0005172616	0	0	0	0	0	0
CNA 100130958	0.00007339818	0.000018262637	-0.00000057809814	-0.000063742205	0.002968062	0.000034198314	-0.000097434044
CNA 100130962	0.00024573598	-0.00013709246	-0.00000019527072	-0.000027231275	-0.0011207794	-0.000051830786	-0.00022967496
CNA 100130967	0.00035173696	0.00002418518	-0.00000361843	-0.000055119242	-0.00034225322	-0.00002859164	0.00012628808
CNA 100130968	-0.000084607585	-0.000010361056	-0.00000018318678	-0.00006024668	-0.00097583863	-0.0000146748125	-0.000069129324
CNA 100130988	-0.00065551355	0.00015978872	0.000008014797	0.00005564049	0.002333022	0.00006962325	0.0003752485
CNA 100130994	-0.00006658293	-0.000105365216	-0.0000009448544	-0.00015669789	0.0005595167	-0.0000071972236	-0.000007585809
CNA 100131027	-0.00004738133	-0.00017242192	0.0000017132393	0.000031966567	-0.0011207971	0.000007988773	-0.000042261185
CNA 100131055	0.00013302408	-0.000086351334	-0.0000017503917	-0.00007782325	-0.0008244971	-0.00002865292	-0.0001445245
CNA 100131065	-0.000588822	0.00003423145	0.0000037258187	-0.000014404189	-0.00046352416	0.00007489338	0.0002715547
CNA 100131084	-0.00020622285	0.000085713866	0.0000017759113	0.000018977895	0.0019471322	0.00004600469	-0.000040889532
CNA 100131130	-0.000031425334	0.000024663117	-0.0000028084426	-0.000041748284	0.00075161824	-0.0000065828485	-0.000038466882
CNA 100131137	0.000071644616	-0.000007913484	0.000005556511	0.00002156001	-0.00059775176	-0.000019086003	0.00021231157
CNA 100131173	-0.00017081057	0	0	0	0	0	0
CNA 100131183	-0.00056469836	0.00007714539	0.0000032857713	0.00008235633	-0.00044082844	0.00004943464	0.00021427347
CNA 100131187	-0.000048551654	-0.00013405262	-0.0000016897641	-0.000011019855	-0.0013967033	-0.000037403366	0.000041163716
CNA 100131188	-0.00008479193	-0.000038543643	0.0000071574395	0.000018451921	0.0037152593	0.000040471587	0.000035193796
CNA 100131189	-0.0002638754	-0.00030890584	-0.0000039912893	-0.000027710561	-0.0013056678	-0.00008788366	-0.00053681247
CNA 100131211	0.000049078666	-0.00010000766	0.0000024019569	-0.00003420934	0.000012103468	-0.0000012881678	-0.000020581856
CNA 100131213	0.00015875371	-0.0000921452	-0.0000020455177	-0.00006437868	-0.0011064166	-0.00003476456	-0.00015985817
CNA 100131236	-0.00022688929	-0.000040484883	0.0000011625161	-0.0000467756	0.00040743235	-0.000035187153	-0.0002524422
CNA 100131244	-0.000090746966	-0.000045655965	-0.0000052034447	-0.00007555398	-0.00007882851	-0.000040932224	-0.00011660382
CNA 100131268	-0.00008883256	0.000006404221	0.000000044645276	0.0000052352248	0.0003307841	0.00000866957	-0.000012015923
CNA 100131309	-0.0002647177	0.00013190298	0.0000030947674	0.00006769657	0.0010741684	0.00005210608	0.00010585413
CNA 100131378	0.00006433711	-0.000024306177	0.0000013238329	0.000010163634	-0.0016725161	-0.00001168728	-0.000023468212
CNA 100131418	-0.00007926524	-0.00004153952	-0.0000037185296	-0.000013566743	-0.00069521606	-0.0000056609883	-0.0002108248
CNA 100131439	-0.0000077123295	0.0002326709	-0.0000014459686	0.000013853944	-0.00026677217	-0.0000058824194	-0.00014790613
CNA 100131451	0.00031971518	0.000029876232	0.0000008879797	-0.000084773084	0.0021367378	0.000055074248	-0.000070689246
CNA 100131454	0.0006640114	0	0	0	0	0	0
CNA 100131539	-0.0001066346	0.00016737155	0.000011857495	0.00006678399	-0.000012112092	0.00009589277	0.00026842285
CNA 100131550	0.000007054753	0	0	0	0	0	0
CNA 100131609	-0.00016247651	-0.000078932644	-0.000009021722	-0.00007829562	0.001076841	-0.000020583979	0.0001930181
CNA 100131629	-0.000071833405	0.00019150233	0.000004881649	0.00010989052	0.0032118075	0.00008343183	0.00026899367
CNA 100131743	-0.00018908773	0.000000108470886	-0.00001545318	-0.00008125415	0.00049410155	-0.000004353672	0.000012297369
CNA 100131789	-0.00010557089	-0.00004008918	-0.0000042745464	0.00004597401	0.0005893382	-0.000006147511	0.00012477065
CNA 100131800	-0.000050126295	-0.00008422777	0.0000006258706	0.000021275171	0.0016167148	0.000034227443	0.00025462676
CNA 100131810	0.0000044080043	-0.0003018832	-0.00002277639	0.000025495514	0.00008094161	-0.000083599836	0.000047641526
CNA 100131814	-0.0001767408	0.000047304628	0.0000719669	-0.00005706653	0.0016048697	0.000038226877	0.00020720401
CNA 100131823	0.000040615996	0.00018288194	0.00000896934	0.000023790197	0.00052358676	0.000016917737	0.00020874554
CNA 100131827	0.000008381738	0.000047973088	0.000000973203	0.00006048625	0.0026927856	0.000028932169	0.000085202424
CNA 100131874	-0.0004311767	-0.00032217213	-0.000011081229	-0.000037030353	-0.0013502743	-0.00009775705	-0.00016181543
CNA 100131879	-0.0003691126	0.00021194528	0.00004859204	0.00008695455	0.0045361016	0.00013832405	0.00039795775
CNA 100131897	-0.00006588439	-0.0000013553349	-0.000000054918942	-0.00008783916	0.0005108089	0.00000090718265	-0.000029997762
CNA 100131899	-0.00009479584	-0.00011876851	-0.0000006543414	-0.000056439043	-0.0001386745	0.00000093214203	0.00027086027
CNA 100131902	-0.0001573208	-0.000012443066	0.0000004947389	-0.000005677789	0.00025613682	0.0000058985124	-0.000045610966
CNA 100131935	-0.00015696294	0.00004728943	0.0000062432055	-0.0000257954	0.0004787561	0.00008136455	0.00005761534
CNA 100131940	-0.0006036925	0.000046207606	0.00000084362694	0.000018322318	0.00014802616	0.000021140502	0.000009682402
CNA 100131961	0.000026938367	-0.00018385329	0.000006948558	0.000089038476	0.0029912158	0.000047265064	-0.00011556499
CNA 100131964	0.000050760464	-0.000065916254	0.0000011786921	-0.000019715895	0.00028336977	-0.000031198004	0.00006288655
CNA 100131980	-0.000010984644	0.000046840763	-0.0000005060196	0.00011666356	-0.001314864	0.000047587862	-0.00012444817
CNA 100131995	-0.00016236468	0.000067805944	-0.0000025789939	-0.00000018939375	-0.0007547586	0.000008728355	-0.00001497781
CNA 100131997	0.000055714554	0.00001304552	0.00000037589345	-0.000027034357	-0.0007735253	-0.000004854165	-0.0000753457
CNA 100131998	0.00017493498	-0.00030954508	0.00000006492189	0.000006170869	0.00023895365	-0.00001851704	-0.00028430595
CNA 100132074	0.00019079974	-0.0000835222	-0.0000012878838	-0.000054435997	0.00013354124	0.00003141422	-0.00013076457
CNA 100132103	-0.000040887222	0.0000017159068	-0.000005307235	0.00009086142	-0.0048314743	-0.000006863959	-0.00058424077
CNA 100132104	-0.00026207312	-0.000014248833	0.000006139063	-0.00016277544	0.0009802254	0.000020130463	0.00018341518
CNA 100132195	-0.00018293892	-0.0002462482	0.0000015994634	0.00005180298	-0.0034682127	-0.00006125341	-0.000015425636
CNA 100132341	0.000060559523	-0.0001748225	-0.0000017567712	0.000010265187	0.001268952	-0.000030634736	-0.00025737766
CNA 100132358	0.00005916512	-0.000034238325	0.000013508292	-0.00005188249	0.00009062102	0.000013072416	0.000038173235
CNA 100132380	0.0005296737	0	0	0	0	0	0
CNA 100132386	0.000004661538	-0.00006050855	-0.00000031215313	-0.000028789937	0.00015163315	-0.000020197593	0.00006334596
CNA 100132396	-0.00004540076	0.00004049141	-0.00001203758	0.00009065237	-0.0025336698	-0.000027211718	0.00004082294
CNA 100132406	-0.00005342359	-0.00006754309	0.0000022323875	0.0000005906819	0.0014568588	0.0000065673885	0.000105277824
CNA 100132417	-0.00018325269	-0.00006723523	0.00000060948224	0.000006481707	-0.0013293835	-0.000011859387	-0.000020338968
CNA 100132463	-0.000102330036	0.00003387779	0.000000019914296	0.000012445533	0.0024465553	0.000010990724	0.000055627897
CNA 100132464	-0.00004698546	0.000096000724	-0.00000004208996	0.000012993216	-0.0009148693	0.0000033096967	-0.000020914153
CNA 100132467	0.00017680955	0.0000824414	-0.0000039764145	0.000058467722	-0.00041657535	-0.00001563225	-0.00006370838
CNA 100132476	-0.0000058731403	-0.00005511999	-0.00000029871154	-0.000021294505	0.00015163369	-0.000019655301	-0.00007282347
CNA 100132509	0.00008690657	0	0	0	0	0	0
CNA 100132510	-0.00015275135	0.0000024135877	-0.000007938771	-0.00009037819	-0.0011752652	-0.000012913681	-0.00011858814
CNA 100132565	-0.00009344951	-0.00010730833	-0.0000047123735	-0.00009460949	-0.0027847586	-0.000046846602	-0.000074597265
CNA 100132580	-0.00031818016	0.00014635235	-0.000001448879	0.00008865237	0.0011179541	0.000046206562	-0.00012358354
CNA 100132601	-0.00022668796	-0.000032767653	0.00000002263987	0.00008422374	-0.0003989328	0.000009972453	-0.00016006827
CNA 100132617	-0.00012881325	0.00010093003	0.0000054159655	0.0000124856815	0.00094798475	0.000034770143	-0.000023091585
CNA 100132619	0.000035111312	0.000022116228	0.000002265515	-0.000022243934	-0.00092664897	0.0000009533018	-0.00003261054
CNA 100132630	-0.00040487424	0	0	0	0	0	0
CNA 100132753	-0.00013713833	0.00014621437	0.0000022899314	0.0000253848	-0.0016238821	0.00003497135	-0.00007870639
CNA 100132759	0.0015422198	0	0	0	0	0	0
CNA 100132766	-0.00018154673	0.000055119097	-0.00000003480818	0.000020185746	0.0015120438	0.00001605086	0.000109127446
CNA 100132808	0.00049250387	0	0	0	0	0	0
CNA 100132832	0.00007207549	-0.00006988863	0.00000021907908	-0.000055116234	0.00060466875	-0.000013025701	0.0002020069
CNA 100132863	-0.0002302822	0.00007622864	0.000006649943	-0.000008658022	-0.003072965	-0.000020154454	-0.0003168461
CNA 100132911	-0.000027147806	-0.00010748372	-0.00000009921351	0.00014295173	0.0004681535	-0.000028088167	0.000030768617
CNA 100132916	-0.0002601328	-0.000006375937	0.0000031473216	-0.00010325579	-0.0009629681	0.000011642798	-0.00033089216
CNA 100132920	-0.00003766934	0	0	0	0	0	0
CNA 100132923	-0.000093261326	-0.000005578101	-0.000014589939	-0.000010513671	-0.00022463789	-0.000041105748	-0.000059229555
CNA 100132938	0.000046097837	0.000017559007	0.0000014298654	-0.000029715298	-0.001139424	-0.0000023567675	0.000036550966
CNA 100132948	-0.000038185724	0.000005111173	0.000023562035	0.0000070637097	-0.00003658006	-0.00000027772035	-0.00010512187
CNA 100132965	-0.00008807841	-0.0002404193	-0.000025363486	-0.000048411453	-0.0012247612	-0.00007310156	-0.000031760337
CNA 100132978	-0.000045693338	0.000098379256	-0.000010482323	-0.000068565976	-0.0011588486	-0.000013695545	-0.00071117136
CNA 100132979	-0.00043472607	0	0	0	0	0	0
CNA 100133036	-0.000033568907	-0.000013251007	0.0000020996627	0.000048252827	0.0010220025	0.000011162609	0.00011648917
CNA 100133037	-0.00013438733	0.00005068958	0.000004734188	0.00002631083	0.0027110046	0.00005134683	0.00028160177
CNA 100133038	0.00014627725	-0.000021667582	-0.0000034924115	0.000027223676	-0.00063647714	0.0000015109033	0.00014503128
CNA 100133093	-0.00015082589	0.00006013423	0.00000014599064	0.000008618608	0.0002938019	0.000013180561	-0.0001611517
CNA 100133100	0.00008594619	0.0002948539	0.000033757326	0.000088889494	0.0022200984	0.000085952466	0.0005293562
CNA 100133121	0.000047301626	0.000024491846	0.000006338463	-0.000044617766	-0.00077352574	-0.000004849657	-0.0000729016
CNA 100133122	-0.000013805138	0.000032411142	0.00003877593	-0.0000010154956	-0.00011820867	0.0000067206843	-0.000015064794
CNA 100133163	-0.00023276788	0	0	0	0	0	0
CNA 100133172	-0.00010883909	0.000017617187	-0.000001026754	-0.000050794948	0.000767521	-0.000017439834	-0.00057042623
CNA 100133193	-0.00007769361	-0.00017171189	-0.000000038072177	0.000033224696	0.0018491733	0.00004533447	0.00013860618
CNA 100133204	-0.00016004386	0.00018675589	0.00001179563	0.000008495887	-0.0017942823	0.000028004384	-0.000092719405
CNA 100133206	0.000021673426	0.00019312947	0.000045296132	0.000026042442	0.00197711	0.00003626347	0.00003574216
CNA 100133210	-0.00023816706	-0.00018154329	-0.000017830811	-0.00006198151	-0.0010427588	-0.00003951505	-0.00032329495
CNA 100133234	-0.00010990334	-0.00012694349	-0.000041591768	0.00005930609	-0.00027354734	0.000021439715	0.0000142423905
CNA 100133259	0.00010303538	0.00036501142	0.000029936717	0.00015410765	-0.0034266291	0.00006389692	0.00075478596
CNA 100133265	0.000036995123	-0.00004777588	-0.000010896151	-0.000023131444	-0.0015009976	-0.000021604374	-0.00004723941
CNA 100133285	-0.00008934154	-0.000087097585	0.00000040419718	0.00010606721	-0.0019548913	0.000033239536	0.000009649246
CNA 100133310	-0.00009824362	0.000084459185	0.00000076627623	0.000032278447	-0.00021089481	0.000034755358	0.00009808541
CNA 100134869	-0.00010588732	-0.00004290849	-0.00000086799554	-0.000020120944	0.0005696933	0.0000008032843	-0.0000050134963
CNA 100134938	0.00007576424	-0.00013309496	-0.00004155876	-0.00008363035	0.00014045998	-0.00003369261	-0.0001661989
CNA 100135756	-0.00034558252	-0.00017157044	0.000008056106	0.000111117115	0.0028260488	0.000032587235	-0.000018665474
CNA 100137047	0.00010282388	-0.00004447013	-0.000013182121	-0.00011186775	0.00032426277	-0.000060448197	-0.00006739255
CNA 100137049	0.0000931071	-0.00010366946	-0.000030825577	-0.000112140224	0.0003242621	-0.000060579554	-0.00022182763
CNA 10014	-0.000012375276	0.00006741017	-0.00000048952495	-0.000048365204	-0.0010507326	-0.00004752129	-0.00022323318
CNA 100141515	0.000014427464	0.00022280484	-0.000047676578	-0.0000048038455	-0.0012951036	-0.000019541158	0.00014851858
CNA 100144494	-0.00009791836	0.00001819292	0.0000029890145	-0.000052598352	0.00020760631	-0.000012114608	-0.00010802262
CNA 100144596	-0.000067140296	-0.000083227795	0.0000022456893	0.00013384131	-0.00023632427	-0.00002013769	-0.00017830366
CNA 100144748	0.000024961957	0.0000296247	0.0000019012093	-0.00008595734	-0.00006298143	-0.000012956224	-0.00018996336
CNA 100147744	-0.0001233193	-0.000030831394	-0.000017367445	-0.000015706048	0.00006802028	0.000010328478	0.00011414197
CNA 100147746	0.00024060582	0.000038972496	0.0000032071637	-0.00006166294	-0.00046093564	-0.00001605723	0.000044120847
CNA 100147749	-0.000101139995	-0.00019591098	0.000005687832	0.00017396276	0.000096473625	-0.0000018743052	-0.000080408725
CNA 100147751	0.00009114675	-0.000005973103	-0.0000066008315	0.0000066930425	0.00050988136	-0.000015192404	0.0000140874645
CNA 100147752	-0.000051735522	0.000027960483	-0.00000031620004	-0.00007371657	-0.0010400285	0.000009409188	0.00021327929
CNA 100147757	0.00010851736	-0.00013256818	0.0000006221439	-0.000060944723	-0.0010952983	-0.00003828317	-0.000024769828
CNA 100147758	0.00011356178	-0.00000860474	-0.0000015376675	0.000018239198	0.00012011636	-0.0000033300744	-0.000100553414
CNA 100147759	-0.00012126606	0.0001247713	0.000020978263	0.00002438858	0.0006988345	0.000032579675	0.00029142573
CNA 100147761	0.00012144381	-0.00021805131	-0.0000039608017	-0.000026283416	0.00027047977	0.0000104051815	-0.0001436397
CNA 100147762	-0.000012181489	-0.00013419226	0.00000078595764	0.00017003903	-0.0010137977	-0.000014207959	0.00007716128
CNA 100147763	-0.00005091569	0.00003915251	-0.00000047464854	-0.00006353799	-0.0011172658	0.0000111129875	-0.00026951413
CNA 100147764	0.0001337421	-0.0001303793	-0.0000034961981	-0.000095898264	-0.0014473582	-0.000069700036	-0.0005425293
CNA 100147768	-0.0000037382297	-0.00015955017	-0.000001588394	-0.000102940925	0.0013174379	-0.000011198446	-0.000058482503
CNA 100147769	-0.00024979748	0.00016492508	0.0000025859715	0.000047392994	0.0024253372	0.000048600286	0.000015682075
CNA 100147771	-0.00001033568	0.000108449116	0.0000000064959735	0.00004184297	-0.00035870855	-0.0000020006673	0.00012793989
CNA 100147812	-0.000008274155	-0.00006364554	-0.000001670522	-0.00013618926	0.0011890628	-0.0000333808	-0.00040650408
CNA 100147813	-0.00008683409	0.00003612697	0.0000005968541	-0.0000023274122	-0.00041387576	0.000034061708	0.00020724014
CNA 100147814	0.00013550304	-0.00016196966	-0.000021795324	-0.00011770515	-0.00345028	-0.00009455651	-0.00041995148
CNA 100147815	-0.00017433055	0.000056652425	0.000044043343	0.000013947934	0.00097565603	0.000022882074	0.00008636527
CNA 100147816	-0.000012518617	-0.00006159603	-0.000017137818	-0.0001115001	0.00084010104	-0.0000068150084	-0.0004909741
CNA 100147817	-0.000044075125	-0.0000026610492	0.000000018427102	-0.000005657822	-0.00043559968	0.000012672617	0.00023555446
CNA 100147819	-0.00008215918	0.0003061165	0.000009170767	0.00010049881	-0.0014974831	0.00004540648	0.0003154219
CNA 100147821	-0.00010068212	-0.000008786656	-0.0000009301191	-0.00008305784	-0.00022996438	-0.000021317786	-0.00005864259
CNA 100147822	-0.0005095809	0.00012991489	0.000000965083	0.00005488068	-0.0011707607	0.000044706463	0.00025704765
CNA 100147825	0.0002091741	-0.00012747198	-0.000002809902	-0.00003900975	-0.0014697408	-0.00003882598	-0.00018599369
CNA 100147828	0.00006764808	-0.000035431385	-0.0000026286507	-0.000013798121	-0.0003362948	0.0000029347466	-0.00004746765
CNA 100147829	-0.000027530683	0.000008170008	-0.000004413753	-0.000051380797	0.0003614058	0.0000021142146	-0.00040835908
CNA 100147834	-0.00008376742	0.00019172792	0.0000011397876	0.00010029827	-0.0007229415	-0.000037552418	0.0003812975
CNA 100147836	-0.00020994604	0.00009556979	0.000007917594	0.00002336964	0.0015817031	0.000008865073	-0.00014750287
CNA 10015	0.000044894936	-0.0000043179	-0.000000993647	0.000065416345	0.0015245058	0.000024633482	0.00008673729
CNA 100151640	0.000043093718	-0.000008325279	0.00000062963227	-0.000014034212	-0.0004989907	-0.0000029780715	-0.00002639294
CNA 100151641	-0.0008621963	0.00010612249	0.000003901063	0.000053451207	0.001234262	0.000058063306	0.00017168486
CNA 100151643	-0.00017026899	-0.000008628368	0.000000114008444	-0.000007860064	0.0002308531	0.000005694628	-0.000104862076
CNA 100151645	-0.0005898449	0.000021210311	0.0000007251511	0.0000059644876	0.0010658454	0.000017893388	0.00009616688
CNA 100151647	-0.00007080942	-0.00003614627	-0.0000023806963	0.000030731753	0.0011906084	-0.00003291726	-0.00023226114
CNA 100151648	0.000042002444	0.00015312075	0.0000004272166	0.000029361043	0.00074312836	-0.0000027352196	-0.000053051488
CNA 100151649	-0.000088796194	0.000038453425	-0.0000003541354	-0.000026011887	-0.0010786784	-0.000014557354	0.00023265951
CNA 100151650	0.00011653376	-0.00007837669	-0.0000038658545	-0.00012486849	-0.0028903617	-0.00006379407	-0.00048712463
CNA 100151652	0.00008357952	-0.0001406458	-0.0000043306122	-0.0000345996	0.00055441196	-0.000015368349	-0.00021137782
CNA 100151653	0.000008132693	0.0000812652	0.00000046314236	-0.000048411304	-0.0012503769	-0.000005453043	-0.000067734305
CNA 100151655	-0.00009331336	-0.000064207314	-0.00001247887	-0.000014901757	0.0006147501	-0.000019448362	-0.00022263761
CNA 100151658	-0.00000018333049	-0.00029952973	-0.000019929492	-0.000022380349	-0.0018194108	-0.000020814088	-0.000243859
CNA 100151661	0.000020205385	0.0000106880625	0.0000031084653	-0.0000046328823	-0.0014343134	0.0000075470657	-0.0000049677205
CNA 100151663	-0.00003426726	-0.00011280387	-0.0000062702147	-0.000041446387	-0.0013066559	-0.00002145566	0.00026742928
CNA 100151667	-0.00016002994	-0.00019127016	-0.0000010623917	0.000053334643	-0.00059845205	-0.000003091655	0.000052777817
CNA 100151668	0.000049112066	0.0000498566	0.0000009840296	-0.00010105624	0.0030066557	0.000030030533	-0.0000219821
CNA 100151669	-0.00019233541	-0.00011165357	0.0000042138677	0.00020399458	0.002013517	0.0000429821	-0.00013878052
CNA 100151670	0.000123746	-0.00002081734	-0.0000016139049	0.000045824127	-0.00087288494	0.0000029901787	0.00011308449
CNA 100151671	-0.00006755837	0.00008215904	0.0000055628543	0.000034718214	0.0002322373	0.000017969236	0.00011665858
CNA 100151674	-0.00029119584	0.00015653997	0.000026011945	0.000021131384	0.0015670311	0.00006565135	0.000014207884
CNA 100151676	-0.000087902925	-0.000016617178	-0.000003016407	-0.000048714246	0.002283229	0.000016721933	-0.00012990013
CNA 100151677	-0.00011792424	-0.00023305588	-0.000014660371	-0.000052265448	-0.00003916148	-0.00005091719	-0.00009927128
CNA 100151678	-0.00006179887	-0.00008500837	0.000006290621	-0.00004319258	0.0014948719	0.000045779198	0.00013642517
CNA 100151682	0.000055360622	-0.0001862288	-0.000106787746	-0.00000953854	-0.00040043532	-0.000046246387	-0.00011278713
CNA 100151684	-0.00017719567	0.00008423145	-0.0000042418515	-0.000029847051	-0.0022201173	-0.0000273576	-0.00022551724
CNA 100151685	-0.00023949191	-0.000038019884	0.00003482347	-0.0001797482	0.0019469208	0.000030986626	-0.000018481538
CNA 100151686	-0.000037066067	0.0001556462	0.0000015035882	-0.000017633763	0.0019150008	0.000032361448	-0.000116940224
CNA 100151687	0.000106031315	-0.000022211178	-0.000007754822	-0.0000045891106	-0.00015932841	-0.00000035684556	-0.000084935156
CNA 100151688	-0.0006935784	0.000040617582	0.0000004300935	0.000020614265	0.0005419835	0.000014400743	0.000020575151
CNA 10016	-0.0002346265	0	0	0	0	0	0
CNA 100169750	-0.000024518546	0.00007138208	0.00003258934	0.000017950348	-0.00048308977	0.00003144074	-0.000031368578
CNA 100169751	0.000020040567	-0.0003446067	-0.000002736741	-0.000005211198	-0.0006402441	-0.00005868733	0.000008839557
CNA 100169753	0.00002419126	-0.00029991232	-0.0000036188198	0.000029794573	-0.000640242	-0.000060731436	-0.00016155546
CNA 100169754	0.00001948716	-0.00030523172	-0.000003055192	0.000015301666	-0.0006402483	-0.00006077647	-0.00016083146
CNA 100169755	0.000010887416	-0.00030690437	-0.000012470125	-0.000006402507	-0.0006402476	-0.0000600278	-0.00008886192
CNA 100169756	0.00001521235	-0.00030314998	0.0000015836732	-0.000001269653	-0.000640246	-0.000059912392	-0.00020091713
CNA 100169757	0.000014946323	-0.0002760112	-0.00000089397935	-0.0000024269152	-0.0006402471	-0.000057199813	-0.00024253991
CNA 100169758	0.000016464077	-0.00027992486	-0.0000069476814	-0.000011770055	-0.0006402469	-0.000055006254	-0.00018227016
CNA 100169759	0.00001708525	-0.00032478533	-0.00000055212877	0.000013548304	-0.00064024446	-0.000059580314	-0.00017751158
CNA 100169760	0.000021066047	-0.00029256457	-0.000004667026	0.00000038608914	-0.00064024323	-0.000057468707	-0.0003663186
CNA 100169761	0.000017089653	-0.00032299405	-0.000011956639	-0.0000037916366	-0.00064024667	-0.00006098669	-0.00009098789
CNA 100169762	0.000015626552	-0.0003440933	-0.0000006006916	0.0000018130055	-0.0006402458	-0.00006007414	0.0001409038
CNA 100169763	0.000019839717	-0.00032589032	-0.00000087918914	-0.00000782583	-0.0006402433	-0.00005694415	0.00013875602
CNA 100169764	0.000017083668	-0.00035091548	-0.0000024447656	-0.000010173619	-0.00064024376	-0.000059663387	-0.00025902587
CNA 100169765	0.0000138385	-0.00029951244	-0.0000065208965	0.000020256359	-0.0006402449	-0.00005866114	-0.0002627921
CNA 100169766	0.000015617068	-0.00033069612	-0.00000591148	0.0000091942775	-0.0006402471	-0.000058473233	0.0000061137835
CNA 100169767	0.00002076746	-0.0003291816	-0.0000025295305	-0.000028141329	-0.0006402485	-0.000060305556	-0.00042236154
CNA 100169768	0.000016469316	-0.0003105395	0.000027378861	0.0000046605246	-0.0006402463	-0.00005917251	-0.00031343737
CNA 100169836	0.00008814083	0.000045209308	-0.000006161162	-0.00010237374	-0.000008968935	0.000020309835	-0.00018211846
CNA 100169851	-0.00013197365	0.00015013968	0.00000006701157	0.00010370348	0.0016814528	-0.000004524775	0.00029051886
CNA 100169989	-0.0002470142	-0.00013653666	0.000008104072	-0.000076102355	-0.0007934802	-0.000026444717	0.000013174117
CNA 10017	-0.0001418707	-0.00009540766	-0.000004476712	-0.00006292633	0.0014764919	-0.000019038915	-0.00012600272
CNA 100170229	0.000053610136	0.000022873879	0.0000007322757	-0.000047486825	0.0021046042	-0.000008243211	0.00033749524
CNA 100170765	0.000039458755	0.000049675407	0.000013289866	0.000043921937	0.00021231825	0.000009377486	0.00011978061
CNA 100170841	0.0000740956	-0.000070312315	-0.000106156636	-0.000023780613	0.00030852263	-0.000049560847	-0.00026624353
CNA 100187716	-0.00006946504	0.0002953341	0.000022126209	0.00007273129	0.001617774	0.000048124046	0.00041804014
CNA 100188847	0.000049673516	-0.00029608607	-0.000000047896208	-0.000031376927	0.0005775066	-0.000051154304	-0.00028083997
CNA 100188891	-0.0001797583	0.00020401977	0.0000019006518	0.00006304143	0.0016494802	0.000029533168	0.00022130265
CNA 100188893	-0.00016772131	-0.00011340499	-0.00000058986774	-0.000033638622	-0.0009818459	-0.000063399224	0.00029370972
CNA 100188953	-0.000108915505	0.0001714457	0.000046840723	0.00007750631	0.001992898	0.00005901076	0.00025614264
CNA 100188954	-0.000083350504	0.000006506144	-0.0000029788368	-0.00005965784	0.00066585734	-0.000008633248	-0.00013241284
CNA 100189441	0.00004518171	-0.000035796762	0.000001321666	-0.000023932364	0.0004480736	0.000015293434	0.00017131996
CNA 100189452	-0.0004887078	-0.000041757223	0.0000028854602	0.000003323406	0.0012064055	-0.000001196973	-0.0000362996
CNA 100189454	-0.00016219517	-0.000084283645	0.00000030733935	0.000012985616	-0.00046525293	-0.0000150311735	-0.00006697662
CNA 100189457	-0.00045043597	-0.00004804343	0.000057626312	0.0000138655305	0.0013634146	-0.000003635138	0.00009033717
CNA 100189458	-0.000299023	-0.00019617467	0.0000014193922	-0.00001978049	-0.0022287604	-0.00005267683	-0.00034380687
CNA 100189467	0.00013005034	-0.00040701777	-0.000006488176	-0.000004030168	-0.0023581118	-0.00007878009	-0.00024673008
CNA 100189480	0.00004980845	0.000046224668	0.000016457554	0.000022083166	0.00013497018	0.0000061236697	0.000215196
CNA 100189486	-0.0000041310686	-0.00008210092	-0.000011840544	-0.00000909132	-0.0010807146	-0.00002567634	-0.0003969789
CNA 100189506	-0.000106622596	-0.00023301571	-0.00000018416469	0.000025395702	-0.002360923	-0.000030843803	-0.000040114857
CNA 100189515	-0.0000076227643	-0.00022180959	0.0000054137668	0.00001214834	-0.0016417126	0.000023585595	-0.00013546034
CNA 100189531	-0.000020270698	-0.000056142508	-0.00000006108748	0.000024629533	0.0006716345	0.0000033240394	0.00005850941
CNA 100189537	-0.00014509704	0.00016413198	0.0000030482233	0.000054633398	-0.0011069782	-0.0000010656192	-0.00007206034
CNA 100190799	-0.00007417654	-0.0003897087	-0.000013264406	0.000011804718	0.00045530425	-0.00012941993	-0.00017635265
CNA 100190949	-0.00015811172	-0.000017963303	-0.000001753612	-0.00006440295	0.00050848036	-0.000011058338	0.00024432276
CNA 100190952	0.000058915677	-0.000008556712	-0.0000018670646	0.000015679532	0.000655893	0.0000004079193	0.0001536401
CNA 100191040	-0.000043522865	-0.00020510583	-0.0000057696643	-0.00000012889495	-0.0023861257	-0.00001861561	-0.000022743268
CNA 1002	0.000011268774	-0.00015862274	0.0000016380815	0.00012116833	-0.0010314788	-0.000033590903	0.00036245518
CNA 10020	0.000013717152	0.0000047725457	-0.0000012992314	-0.00008034908	-0.003998971	-0.00007534507	-0.00039864585
CNA 10021	-0.00017126629	-0.000037204623	-0.0000012744233	-0.00009404463	0.0002296811	0.0000031626223	-0.00022772366
CNA 10022	-0.0001258408	-0.00027437872	-0.0000012383215	-0.000056690576	-0.00072068727	-0.000031109787	-0.000056109762
CNA 10023	-0.00007268047	-0.000020806194	-0.0000006870745	-0.00006855816	0.00062482135	-0.0000048656016	-0.000117094445
CNA 100240707	0.00018183299	0.000002312958	-0.0000024064211	-0.00003078103	-0.00059583964	-0.0000038221106	-0.000035502762
CNA 100240709	0.00006730115	-0.00015283197	-0.0000013343291	-0.00008514509	-0.0005608706	-0.000038445443	-0.0002915755
CNA 100240710	-0.000061023296	0.000016072541	0.000009266994	0.000007140404	-0.0011766864	0.000021228641	-0.00015036622
CNA 100240711	-0.0006813283	-0.00035549692	-0.000004285728	0.000008573308	-0.0022111486	-0.000052303632	-0.000018810017
CNA 100240712	-0.000092869544	0.00018590115	0.00000060644237	0.0001369145	-0.0023879278	-0.000042529853	0.0004685161
CNA 100240713	-0.000189368	-0.000109595654	0.0000060954135	0.000021933847	-0.000028599667	-0.000015626736	0.0003561163
CNA 10025	-0.00010302414	-0.00015412706	-0.000005629544	-0.00014742902	-0.00018863243	-0.000052226744	-0.0005543266
CNA 10026	0.00028465225	-0.00020242059	0.000035603338	0.00013101335	0.002392145	0.00003956601	-0.00003431402
CNA 100270673	-0.00012280325	0.000073190924	-0.000004373108	0.000077001154	-0.000634207	0.000014366805	0.00004426055
CNA 100270753	-0.00008340814	-0.00018504239	-0.000035514196	0.000048834157	-0.0010213461	-0.00003356181	-0.00007979325
CNA 100270841	-0.000051259856	-0.000058679365	-0.000011541136	0.000009774454	0.00006799372	-0.000056672132	0.00010330449
CNA 100270868	0.000016996166	-0.00015027076	-0.0000028596917	-0.000007578879	0.00021351033	-0.000011779926	-0.000018599258
CNA 100270869	-0.00022068917	0.00014983922	0.0000049816695	-0.000009795279	0.0008963846	0.00010801252	-0.00007424876
CNA 100270870	-0.0002909973	0.00011001855	0.0000003517198	0.00004429236	0.0010353611	0.00005923163	0.00021468848
CNA 100270880	-0.0000060174516	-0.00011264681	-0.0000019379047	-0.000043926397	-0.00089770986	-0.000016037524	0.000028859824
CNA 100270907	-0.000047962443	0.000083788625	-0.00000383812	0.00005940073	-0.0016299995	-0.00003040463	-0.00012528338
CNA 100270951	-0.0000995112	-0.000039164082	-0.000025042249	0.0000014761089	0.0000046110895	0.0000015335529	0.000053497082
CNA 100270978	-0.00055536465	0.00007622659	0.000005611163	0.000038000344	-0.00012686066	0.000032990687	0.000052153693
CNA 100271001	-0.00031153776	0.000029326213	-0.000001290918	0.000055598655	0.001745128	0.00008826982	0.00016101645
CNA 100271006	-0.0006423908	0.000087425404	0.0000071223403	0.000042657553	-0.0005182797	0.000038229973	0.000066246466
CNA 100271007	-0.00022671289	-0.00007498935	-0.00008889948	-0.00004943138	-0.00076400087	-0.00008407738	-0.000004314493
CNA 100271031	-0.000056751604	-0.0001650738	-0.000007864471	0.000050915445	-0.00084843347	-0.000018891395	0.00033442056
CNA 100271050	-0.00013853688	-0.00006267514	-0.0000026193609	0.00009847655	-0.001029213	-0.000007288493	0.0003355666
CNA 100271053	0.0000059578088	-0.000014596488	0.00000070008974	0.000055961274	0.00085060264	0.00004610654	0.00014202831
CNA 100271059	-0.00013687724	-0.000033689616	-0.00000458436	0.000000789929	0.0020813383	-0.000004465729	0.00021066992
CNA 100271065	-0.00003661138	0.000028361379	-0.00000043151232	0.000055446475	-0.0005528977	0.000001342371	-0.000092567134
CNA 100271074	-0.000107473636	-0.00018668792	-0.000009704012	0.000041738796	-0.000112241396	0.00002431061	-0.000022885344
CNA 100271087	0.000077344856	-0.00014261612	-0.0000048449297	-0.000027989112	0.0012308179	-0.00008365985	0.000031719705
CNA 100271093	-0.00012367917	-0.000066617	0.000012452437	-0.000010732161	0.0020891118	-0.000005584806	-0.00022181333
CNA 100271114	0.00011627144	-0.00018551256	-0.000029621067	-0.000054952237	-0.001980331	-0.00006593384	-0.0000030744827
CNA 100271116	0.000016607564	-0.0002669741	-0.000015339678	-0.000030795334	-0.0009800533	-0.000053836888	0.0000039711576
CNA 100271117	-0.000072655756	0.00009429857	0.000006377048	-0.00000150159	0.0009525725	0.000016596989	0.00007596081
CNA 100271119	-0.00063979253	0.00007955253	0.000009166925	0.00007120624	0.0009272451	0.000037871487	0.00017517246
CNA 100271168	-0.00009874232	0.00005692328	0.000005174194	-0.0000860415	0.001436391	0.000012887493	0.0001944816
CNA 100271196	-0.00015165292	-0.00015852922	-0.00001269624	-0.000040773633	-0.0015320673	-0.000065617074	-0.000020958716
CNA 100271201	-0.000052517233	-0.0001225305	-0.00003743558	-0.000016432981	-0.000091113296	-0.000031030886	-0.00007600377
CNA 100271225	-0.00010406905	-0.00005897075	0.0000091267175	-0.000018185823	0.002877747	0.0000070382653	0.00035161918
CNA 100271229	0.00006207291	0.000009676888	0.000001252492	-0.00004931555	0.0003419415	-0.000021514892	0.00003280351
CNA 100271232	-0.00006422255	0.000007472634	0.000012816012	0.00006641318	-0.000040238145	-0.0000148312	0.00027540195
CNA 100271233	-0.00008775796	-0.00022172034	-0.00010908014	-0.00009201964	-0.0023952909	-0.00010887634	0.000025006662
CNA 100271234	-0.000095886746	-0.00022502792	-0.00001993583	-0.000082869796	-0.0012247637	-0.0000752927	-0.00037589401
CNA 100271244	-0.00008480373	0.00011247992	0.0000016664635	0.000033851564	0.00018439525	-0.000012402311	0.00016163662
CNA 100271254	-0.0000115599305	0.000053585965	-0.000007567664	0.00012279558	-0.00086957193	0.0000002608079	-0.00009669122
CNA 100271258	-0.00008012846	-0.00024782313	-0.000011628586	-0.000084116065	-0.0012247628	-0.00007212833	-0.000031649462
CNA 100271259	-0.000053950684	0.00005148557	-0.0000125440765	0.00013400237	-0.0016582045	-0.000038422608	0.00005985717
CNA 100271260	-0.00015596309	-0.000054826134	-0.000038767226	-0.000017375136	-0.0033258246	-0.000098175486	-0.0005666766
CNA 100271261	-0.00012181529	0.000055720513	-0.0000007359224	0.0000023932753	-0.0012596399	-0.000050613024	-0.0002525609
CNA 100271286	-0.00004911446	-0.00011755198	-0.0000014095349	0.0000063603093	0.0022089703	0.000020977706	0.00012758747
CNA 100271291	-0.00015665527	-0.00025992913	0.000027502489	0.000033190918	-0.0006669789	-0.00004259914	-0.0004833286
CNA 100271302	-0.00016292301	0.000011186003	-0.00000057746945	-0.000019924044	0.000021572112	0.000012613758	-0.00017237998
CNA 100271305	-0.000018889607	-0.00008979373	-0.0000008207353	-0.00007465902	0.00081629766	0.000008714572	0.00003575613
CNA 100271316	-0.00009367816	0.00006328076	-0.000001106679	0.000030894444	0.00045689568	0.000004806556	-0.000076189266
CNA 100271322	-0.00007998447	-0.00020502554	-0.0000047631124	0.00007348374	-0.004169889	-0.000046993082	-0.00006525051
CNA 100271325	-0.00007507799	-0.000051784962	0.000009047464	-0.000029461757	-0.00061969494	0.000046336874	-0.000015585776
CNA 100271351	-0.00023338475	-0.0002608604	-0.000017724196	-0.000020273177	-0.0037750655	-0.00004844151	-0.000059931637
CNA 100271358	-0.000058613346	0.00012740082	0.000003678666	-0.000008544959	0.0006686317	0.000014391392	0.00012037135
CNA 100271360	-0.00011591758	-0.000010119704	-0.0000017147482	-0.000056342782	-0.00069456454	-0.000031168573	0.00006395597
CNA 100271380	-0.00015933283	0.000014863312	-0.00000070038226	-0.000017860828	0.0013173581	0.0000089589885	-0.0001278244
CNA 100271381	0.000031837226	-0.000092325805	0.00001896678	-0.000031786785	0.00042679018	0.000043075423	0.00041386954
CNA 100271385	-0.000088166744	0.00016504835	0.0000019530576	0.00009489856	0.0022238747	-0.0000000013042154	0.000069061105
CNA 100271393	0.00047954885	0	0	0	0	0	0
CNA 100271407	-0.00035943594	-0.0003090061	-0.0000015422498	-0.000042719857	-0.0022955	-0.000077102486	-0.0000074439686
CNA 100271411	-0.0001989234	0.000062307714	-0.00000012595265	-0.000029881447	-0.0001488935	0.000010735206	0.00004314594
CNA 100271418	-0.000023596142	0.00002937287	-0.0000008716394	-0.0000011290609	0.0010620416	-0.000022114105	-0.0001767382
CNA 100271433	-0.000099592384	-0.00012501358	-0.0000041562525	-0.000084743646	-0.00019905096	-0.000018809475	-0.00019015037
CNA 100271434	-0.0003228817	-0.00028024017	-0.0000077693285	-0.0000015569849	-0.0039074407	-0.00010916322	-0.0000028457498
CNA 100271435	0.000060665887	-0.00018066942	-0.0000013391458	-0.000091962065	-0.0007773148	-0.000039016268	-0.00026119017
CNA 100271437	-0.00035167084	-0.0003132418	-0.0000053334807	-0.00003030534	-0.006046447	-0.000092521754	-0.0002138576
CNA 100271438	-0.00031049413	-0.00032809481	-0.000004190482	-0.00009155027	-0.0027021694	-0.00007704578	-0.00035947066
CNA 100271439	-0.00017167028	-0.00026347622	-0.00000064238264	-0.000021604672	0.0012863984	-0.000050926363	0.0002798698
CNA 100271444	-0.000016504691	0.00007767915	0.000012885204	0.000036371617	0.0024582688	0.000013454816	0.00008419194
CNA 100271469	-0.00008017296	0.00014019963	0.000008259768	0.00013983862	0.001896077	0.00006995626	0.00006273445
CNA 100271470	-0.00006958001	-0.00014137625	0.00000056454303	0.000050977476	-0.00017567209	0.000044231303	-0.000052707317
CNA 100271472	-0.000042993302	0.000019876825	0.00000062277684	-0.000010329941	-0.0010877603	-0.00002500057	-0.00012492367
CNA 100271474	-0.00014200599	-0.00025847196	0.0000014969905	0.000021503985	-0.0018673999	-0.000054009706	-0.00051108963
CNA 100271477	-0.00002683267	-0.00017683445	0.000000013783576	0.00003929367	-0.0024676414	-0.000026422626	-0.00008372963
CNA 100271481	-0.000052721058	0.00009512309	0.0000003219116	0.00010262134	-0.002729927	-0.000040897838	0.000088942514
CNA 100271483	-0.00006176781	-0.00025489694	-0.000000106352665	-0.000007721745	0.0027757243	-0.000005185865	-0.00009215074
CNA 100271491	0.00007181057	-0.00014038802	-0.000001233483	-0.000086472486	-0.00061657233	-0.000037737824	-0.0002415657
CNA 100271495	-0.00016221062	0.00016174787	0.000013724051	0.00008204494	-0.00062038435	0.000033770313	0.00018304755
CNA 100271499	-0.000035880803	0.00012671197	-0.000000023718169	0.00010432977	-0.0027299284	-0.00003847044	0.00009300672
CNA 100271516	-0.0003815711	-0.00031864995	-0.000010402742	-0.000057991107	-0.003105985	-0.000075599404	0.00006804848
CNA 100271517	0.000108511274	-0.00009091735	-0.000018621475	-0.000074350086	-0.00096382364	-0.000031697487	-0.00008170642
CNA 100271518	-0.00015651574	0.00010455698	0.0000015410812	0.00003437683	0.0006104257	0.000017893726	-0.000043176115
CNA 100271522	-0.00006019098	-0.00018433467	0.0000043892583	-0.0000024296062	0.0042999564	0.00002621729	0.00037106068
CNA 100271531	-0.00009472043	-0.000024814606	0.0000000057742002	0.00000308007	0.00042550702	0.000007660761	0.000044715405
CNA 100271537	-0.00007537344	0.00018397403	0.000009907733	0.00014131765	0.002382041	0.000085908985	0.00027756675
CNA 100271539	-0.000095494266	-0.00021653369	-0.000004500042	0.00006931571	0.002872476	0.00000089447974	0.00012118994
CNA 100271549	-0.00006212893	0.0001543623	0.0000041309654	0.000099301345	0.0010307092	0.00008694578	0.00017427655
CNA 100271550	-0.00009490216	0.00013474109	0.000027354063	0.00007074341	-0.0003833794	-0.0000192783	0.000053071046
CNA 100271551	0.000071007424	-0.00010331429	-0.00000016170378	-0.000029705976	0.0017104356	0.000064799606	-0.000055426637
CNA 100271564	0.000055952296	0.000028947294	0.0000008157979	-0.00009292002	0.001059831	0.000025861635	0.00035022234
CNA 100271571	-0.00003963748	0.000112253976	0.00000026454654	0.000109798086	-0.0027299237	-0.000040818115	0.00039675477
CNA 100271583	-0.000086215514	-0.00002754368	-0.0000031031145	-0.0000920881	-0.00070560264	-0.0000393698	-0.0005628282
CNA 100271585	0.00010449327	0.00003401503	-0.0000043860405	-0.00004344661	0.0004318627	0.0000146815555	0.000092313116
CNA 100271587	-0.00006956866	0.00013160377	0.00000030500377	0.000027665496	-0.0006051882	0.0000048921256	0.00011508428
CNA 100271597	-0.00008538026	0.00016706326	0.000043543314	0.00012516936	0.0024792787	0.00008992359	0.0003951359
CNA 100271605	-0.0000063169464	-0.000077150755	0.00000006021146	0.000030596762	0.0017717774	0.000042764434	-0.0001756642
CNA 100271617	-0.00007416898	0.000109460074	0.000011267349	0.00008245624	-0.0018998554	-0.000021159201	0.00039959885
CNA 100271623	-0.00005406574	-0.00013959019	-0.00000022940513	0.00004040703	0.00022549235	0.000015981048	0.00019552335
CNA 100271630	-0.00012240974	0.00017657549	0.00000083971247	0.00016323107	0.00046009134	0.00001960691	0.00013694102
CNA 100271639	-0.00021788129	0.000024697185	-0.0000004450878	-0.000018572808	0.00088402675	0.000009573437	-0.000016585365
CNA 100271640	-0.00023913047	-0.00032347796	-0.00000953856	-0.000030441079	-0.0039486224	-0.00005229719	-0.00032610577
CNA 100271715	-0.00007218421	-0.00006172389	0.00000447176	-0.000029644081	0.0007984963	0.000045309065	0.00022434836
CNA 100271849	0.00015505827	-0.000120922625	-0.00000012469972	-0.0000898677	-0.00012574275	-0.000037275848	-0.00018855893
CNA 100271870	-0.00008330945	-0.0001327938	-0.000014331898	-0.000022235365	-0.0027077831	-0.000027435013	0.0003638316
CNA 100271871	-0.000024299396	-0.00016622781	-0.0000013288154	-0.0000116855745	0.0007974676	0.000013470053	0.00018224539
CNA 100271884	-0.00020862882	0.00009475302	0.0000030768615	0.00006184329	0.00010462068	0.000032696873	0.00024263175
CNA 100271927	0.000073952346	-0.00013243839	-0.0000053130134	-0.00008342904	0.00060469954	-0.000033887325	-0.00029463953
CNA 100272147	0.00043768785	0	0	0	0	0	0
CNA 100272205	0.00041367	0.000039350987	-0.0000010810472	-0.00008874267	-0.0000012536719	-0.000030567047	-0.00009062141
CNA 100286929	-0.00087696454	0.00010798603	0.00009517404	0.000053935648	0.0014692552	0.000064901	0.00016187616
CNA 100286971	-0.00009479749	0.000056442914	-0.00000080234315	0.0000017677246	0.0013610419	0.000025314801	0.000106769054
CNA 100287029	-0.000053290183	0	0	0	0	0	0
CNA 100287083	-0.000013940671	0.000025228353	-0.000012056922	0.00007550127	-0.0010692022	-0.0000031897423	-0.000053011347
CNA 100287091	0.00010118907	0.00025297297	0.00000835324	0.0001681407	-0.0001382007	0.00006667316	0.00013447796
CNA 100287140	0.00023078662	0.000026602744	0.00000022661989	-0.00008384114	0.0005278076	0.000023851393	-0.00016153752
CNA 100287193	0.00012101757	0	0	0	0	0	0
CNA 100287226	0.00017521878	-0.00008379876	0.000002128631	-0.00005136743	-0.00077263406	-0.00002243217	-0.00010588542
CNA 100287272	-0.00013400665	0.000004968047	0.00005540064	0.000003874898	0.0007424769	0.000019897298	0.000005896016
CNA 100287284	-0.00011165761	-0.000025304853	-0.00000030601805	-0.000011712908	0.00028516527	-0.0000010148808	-0.00012864397
CNA 100287325	-0.000054133943	0.000022642387	0.000017850627	0.000045123707	0.0014144605	0.000049731876	-0.00020202826
CNA 100287345	-0.00007212035	-0.00000474453	0.000000102030754	0.000016905098	0.0015463484	0.000028196646	0.0003781134
CNA 100287388	-0.00016287246	-0.00024787037	0.00000034243277	-0.000011588325	-0.00066079554	-0.000051807838	0.000006412061
CNA 100287573	0.00017597282	0.00033197377	0.000044829816	0.00009573667	-0.0001599625	0.00009271737	0.00078605325
CNA 100287579	-0.000053771364	0.00014450375	0.0000011339143	0.00009525243	0.000454756	-0.000015528425	0.00014866181
CNA 100287603	0.00012626272	-0.00000074624995	0.0000010397024	-0.000055555996	0.001187521	0.00000043030832	0.00014996827
CNA 100287755	-0.00005711338	0.00031882297	0.000021062635	0.00010571154	-0.0012026293	0.00006961807	0.00017373386
CNA 100287768	0.00020095552	0.0000075903536	0.0000025816437	-0.000040338484	-0.00066782685	-0.000007156841	-0.00006299466
CNA 100287778	-0.000121645615	-0.00015116662	-0.0000019679137	0.000022608638	0.00073899364	-0.00000009663381	-0.00007608209
CNA 100287880	-0.0000921881	0.0002049747	0.00000094000137	0.00006535381	-0.0008193428	0.00005009517	0.00021667071
CNA 100287887	-0.00017541795	-0.00017006576	0.000015845586	0.0000070102324	0.0024506885	0.00008164461	0.00008706413
CNA 100287898	-0.00034570147	0	0	0	0	0	0
CNA 100287900	-0.000053735166	-0.00020274727	-0.00000038169384	-0.000018266886	0.0011464385	-0.0000137009465	0.000092715774
CNA 100287932	0.000042999614	-0.000007916093	-0.000003728189	-0.000017466953	-0.00007085696	-0.000000014007355	-0.000017649707
CNA 100288022	-0.00086399587	0.00001855406	0.000016390937	-0.00001613941	0.00258434	0.00011318374	0.000033478394
CNA 100288079	0.00018166973	-0.00017804034	0.000006664923	-0.00002453629	0.001967358	0.00006227113	-0.000050958646
CNA 100288142	0.00017626991	-0.000058069527	-0.00000035606502	0.000005073249	0.001016367	-0.000016835704	-0.00021394342
CNA 100288185	0.00016038705	-0.0000032535195	0.00000009251817	-0.000006520599	-0.00042517035	-0.0000015124677	-0.000000971183
CNA 100288195	0.000053765285	-0.00007585227	0.00000078600283	-0.000021746644	-0.0014149942	-0.000017079301	-0.000016557846
CNA 100288222	-0.000040592553	-0.000024304984	0.00000016348787	-0.000056220142	0.000007021911	-0.000004045032	-0.000036333502
CNA 100288252	-0.00034581276	0.000006895065	0.0000042262254	0.000009564012	0.00059301255	0.000010746122	-0.00010857247
CNA 100288264	0.00006407651	-0.00006953701	0.0000016477949	-0.00004404079	-0.0004107593	-0.000009975993	-0.00014897995
CNA 100288287	-0.00013998199	-0.000004766285	0.000000054764676	-0.0000032338498	0.00004653532	0.0000051424277	0.00008051694
CNA 100288319	-0.00028491823	0.0001641658	0.00003623297	0.000072229945	0.0014234629	0.00007399752	0.00012425706
CNA 100288323	-0.00017364345	0.000003760159	0.000000072061084	0.0000028392672	0.0003331208	0.0000059880686	-0.000049682705
CNA 100288330	0.0000746891	-0.00006187022	-0.0000033050092	-0.000060247632	0.00030870838	-0.000022987686	-0.00016113855
CNA 100288405	0.0001715747	-0.00007638543	-0.0000014462378	-0.00002566278	-0.0009997862	-0.000024774745	-0.00010015853
CNA 100288483	-0.0001648968	0.00021038204	-0.0000010375734	0.000073006304	0.00073051703	0.000047977308	-0.000006620213
CNA 100288485	-0.00013023886	0.00006096214	0.0000065342133	-0.00006976381	0.0024655976	0.00003889907	-0.000021147727
CNA 100288517	0.0000070352944	-0.00030767682	-0.000005423493	-0.000010850541	-0.00084828335	-0.000054327284	-0.00035200152
CNA 100288524	0.00016000312	0	0	0	0	0	0
CNA 100288527	-0.00016307119	-0.000029129942	-0.0000061859073	0.00009963768	0.003665923	0.000045019537	-0.0000015970777
CNA 100288540	-0.0000537436	-0.000035350953	0.0000024074297	0.0000046134364	0.002340585	0.000033079385	0.00014137062
CNA 100288563	0.000011681269	0.00007156105	-0.000011931457	0.00010525114	0.0008141707	0.000021637716	-0.00021168393
CNA 100288659	-0.00017824656	-0.0001395663	-0.000015273414	0.00002181919	-0.0027165604	-0.00001958046	0.00031697686
CNA 100288667	-0.0005484844	0	0	0	0	0	0
CNA 100288691	0.000081622806	-0.00010039508	-0.0000115452385	-0.000079114885	-0.0011449233	-0.000046642457	-0.000078702345
CNA 100288713	0.00016347044	-0.00010624837	-0.00000008704665	-0.000012466813	-0.0011643518	-0.00006431781	-0.000042831805
CNA 100288742	-0.00013153323	0.000045701563	0.0000002914152	-0.000025246442	0.0008281139	0.000036364345	0.00017253123
CNA 100288757	-0.000125803	0.000039694365	0.0000014055477	-0.00006667392	0.0014338307	0.00002681207	0.00036162045
CNA 100288772	-0.00024736932	-0.00007022817	0.000006706573	-0.000022816153	-0.00044455312	-0.000039283557	-0.00036356325
CNA 100288785	-0.00008889239	0.00006441079	0.0000047594135	-0.000079129524	0.0014447132	-0.000005834512	0.00040345162
CNA 100288801	0.000085417356	0.00001838916	0.00000043322362	0.00007024739	0.0023634844	0.000015140138	0.00040436405
CNA 100288841	-0.00004863954	-0.000007771551	0.0000018917855	0.000040125582	0.00019698773	0.000016558319	-0.00014905068
CNA 100288870	-0.00013041816	-0.00002814293	-0.00000010879012	-0.000042280248	0.0004205119	0.000014493502	0.00001813136
CNA 100288904	-0.00046548448	0.00006444931	0.0000013408383	0.00003671929	0.00033162066	0.000036651156	0.0001381319
CNA 100288964	0.000018485054	0.000035404322	0.0000028999261	-0.000019804686	0.00374426	0.0000023619086	0.00019323938
CNA 100289017	-0.000017263868	-0.00017031402	-0.000004630703	-0.00010660496	0.00064511463	-0.000024888366	-0.000039826078
CNA 100289027	-0.0000086386935	0.000009637773	0.0000029899222	-0.0000065750996	0.0010231694	-0.0000026348234	-0.00013586273
CNA 100289098	-0.000059977974	-0.000060076054	0.00000069727395	-0.000013281088	-0.0031123841	0.000019553228	0.000118044496
CNA 100289102	0.00016616886	-0.00005702227	-0.0000034608222	-0.000067536384	-0.0022222828	-0.000029996223	0.000016031043
CNA 100289124	-0.000026948652	0.000016465186	0.0000054765815	-0.000008834563	0.00013358632	0.0000019290296	0.000035774334
CNA 100289133	-0.000107153835	0.000046599525	0.000015552347	0.000009481916	-0.00042979314	0.0000009995326	0.00005697715
CNA 100289158	-0.00006752779	0.00017108556	0.0000020107022	0.00007373234	0.00038854493	-0.000020877309	0.00026820693
CNA 100289187	-0.000023141698	-0.0000050032054	-0.00000032176322	-0.0000110206565	0.0017054998	0.000032026135	0.00019868054
CNA 100289191	-0.00005214063	-0.00018541455	-0.0000012478995	-0.000013969839	-0.00066253287	-0.000017798766	-0.000052335858
CNA 100289259	0.00053452566	0	0	0	0	0	0
CNA 100289274	-0.000090915164	-0.0002267459	-0.0000038059168	0.00005144677	-0.001452324	0.000005046837	-0.00035267483
CNA 100289319	-0.00012342451	-0.000044872162	-0.000004750029	-0.00010031536	0.000945818	-0.000011802986	0.00006805919
CNA 100289410	0.00014619302	-0.00016129151	0.000007740141	0.000015522297	-0.000640194	0.000041049458	0.0003494708
CNA 100289414	-0.00009013778	0.0000043913724	-0.000000344812	-0.000058957936	0.00069287413	-0.000011605955	-0.000074709205
CNA 100289450	-0.00021041793	-0.00014037639	0.0000024631563	0.000026594576	0.0008599417	-0.000020210446	-0.0001258649
CNA 100289462	-0.000017967901	0.0000007331287	0.000029516386	0.000053929714	-0.000040617713	0.00002720773	-0.00022543353
CNA 100289475	0.000029495946	-0.00018748433	0.000005108028	0.000027576596	0.00014083045	0.000024812929	0.00021996345
CNA 100289581	0.0010423402	0	0	0	0	0	0
CNA 100289635	0.00008142051	0	0	0	0	0	0
CNA 100289640	0.000044964017	-0.0000063410125	-0.0000029452667	0.0000017509237	-0.0020319838	0.000011258051	-0.000028504895
CNA 100289667	-0.0001244446	-0.00012167603	-0.000013848065	0.00004109862	-0.0036584588	-0.00003844462	-0.00016865818
CNA 100289678	-0.000038898434	-0.00013614549	-0.0000009183801	-0.000055299704	0.0009897704	-0.00000021483777	-0.00033926443
CNA 100289682	0.00007968207	0.0002430062	0.000004921373	0.0001639956	0.00043127371	0.00006888259	0.0005174278
CNA 100293948	-0.00003214557	-0.00004424482	0.0000047137614	-0.000031158925	0.0005272097	0.000008253678	0.00002829656
CNA 1003	0.000045262255	0.000032820702	0.00000023442263	-0.00005929971	-0.0010817292	0.000023032128	-0.000040206498
CNA 100302111	0.00088313763	0	0	0	0	0	0
CNA 100302112	0.00021702716	0.000031893505	-0.0000014798381	0.00005039864	-0.0019317693	-0.00001320079	0.00011644709
CNA 100302113	-0.0005673267	0.000053971708	0.0000068993204	0.000062085535	-0.00017228723	0.000041213483	0.00009776169
CNA 100302114	-0.00010227082	0	0	0	0	0	0
CNA 100302116	-0.00006801764	-0.000024192777	0.0000072000894	0.0000031456807	-0.0015046871	0.000018175728	0.000021714812
CNA 100302117	-0.00010042638	-0.00018920607	-0.00000050612147	0.000041799947	0.0015642694	0.000015612244	0.0000007872977
CNA 100302118	0.00033019282	0	0	0	0	0	0
CNA 100302119	-0.00008931331	0.000003944933	-0.000009443925	-0.00011350122	0.00019355891	-0.00002838511	-0.00045224398
CNA 100302121	-0.00010342519	-0.00006279588	-0.0000057457682	-0.000063960084	0.002462036	0.00003893554	-0.00006165914
CNA 100302122	-0.00061294367	0.000092626215	0.0000001306049	0.000055226235	0.000018847211	0.00003341626	0.00019845256
CNA 100302123	-0.0001736131	-0.00009025097	-0.0000032564903	-0.00008444652	0.0017543953	-0.000020425767	0.000059109552
CNA 100302124	-0.000073326475	0.000161995	0.0000011860204	-0.00008833974	0.00068295	0.00003061283	0.000027231872
CNA 100302125	-0.0002357791	-0.00012471592	0.00001608079	0.00011905744	-0.00052126456	0.000031726548	0.000109396315
CNA 100302127	0.00014596488	-0.00006680697	0.000000049782102	-0.000084487794	0.00017198912	-0.000029412546	-0.000004430489
CNA 100302129	0.00013385703	0.000018054247	0.00000010056392	-0.000004477054	-0.00059031113	-0.000009181834	0.000058112295
CNA 100302132	0.000009835727	-0.00034138642	-0.0000036830959	-0.000024508312	-0.002009782	-0.00005652469	-0.00046248632
CNA 100302133	-0.0002466386	0.0000770098	0.000000040919986	-0.00006147325	0.0024617359	0.000024174413	-0.0001451239
CNA 100302134	-0.000080635575	0.000032188156	-0.0000005716051	-0.000053046664	-0.00048946193	0.000005951561	0.0002366391
CNA 100302135	0.00008696964	-0.00008559257	-0.000013043866	-0.00010691791	0.0012083484	-0.000050280207	-0.00018868223
CNA 100302136	-0.000059309183	-0.00021966337	-0.00004961438	-0.00012488871	0.0007838426	-0.00013178919	-0.00046761482
CNA 100302137	0.00055332517	0	0	0	0	0	0
CNA 100302138	-0.0001179698	-0.000036619043	-0.0000032745215	-0.000106404295	-0.0008495714	-0.000057295707	-0.0000668535
CNA 100302139	-0.000082641294	-0.0003759244	-0.000021482314	0.0000013102964	-0.00060230715	-0.0001262949	-0.00027564127
CNA 100302140	-0.00064835104	0.00008651852	0.0000057032057	0.00005120888	0.0008242077	0.0000359055	-0.00013320483
CNA 100302141	0.00011497653	0.000031490323	0.0000023136645	-0.000067566776	-0.00056056166	0.000025522597	-0.000040050225
CNA 100302145	-0.000043020533	0.00002384737	0.0000016481761	-0.0000013604295	0.00027593272	0.00002956904	-0.000032590935
CNA 100302146	-0.00014597687	-0.00016444371	0.0000014638849	0.00017486881	-0.0008644617	-0.000011898168	-0.00029404624
CNA 100302148	0.00008036373	0.0003434149	0.0000067151564	0.00012688083	-0.004703424	0.00005254194	0.0002126313
CNA 100302149	0.00010016377	0	0	0	0	0	0
CNA 100302150	-0.00013599817	-0.000015220941	-0.00000009495707	-0.000019683986	0.00046444003	-0.00000930205	-0.0000442937
CNA 100302155	0.00002724635	-0.000066133136	-0.000029433171	-0.000033307067	0.0028803726	0.000009824857	-0.0002140429
CNA 100302156	-0.00012111262	0.000012895958	0.0000081845155	-0.00007154977	0.00016023008	-0.0000045306606	-0.000068356094
CNA 100302157	-0.00003873813	0.000012108685	0.000000959076	0.000010300651	-0.00034589082	0.000008244178	0.00007529822
CNA 100302158	0.000406659	-0.0001957558	0.000038833386	0.000022757053	0.0020092032	0.000090548914	-0.00024242664
CNA 100302159	-0.00015527854	-0.000025109184	-0.0000064488395	-0.00011126214	-0.0026423663	-0.0000663713	0.000101972
CNA 100302160	-0.00012424076	-0.00017043739	-0.000020688127	-0.00010050876	-0.001321645	-0.00006294526	-0.00023295303
CNA 100302161	-0.00015466743	-0.000047420934	0.00001261531	0.00012076206	0.005684778	0.000120716504	-0.000008591824
CNA 100302163	-0.00016780298	-0.00038713784	0.0000067311626	0.000009275451	0.002014364	-0.00003636662	-0.00040660487
CNA 100302164	0.000289757	-0.000027067363	0.0000041413705	-0.000035427656	-0.00134064	-0.00002126798	0.00006581284
CNA 100302167	0.00009468893	0.000022458582	0.00000063913177	-0.000051683914	-0.0005147711	-0.00001815468	-0.00018316843
CNA 100302168	-0.0000055351284	-0.0001882755	0.000004264626	0.00009675225	-0.00044626335	-0.00003083132	-0.00004196349
CNA 100302169	0.000031273732	0	0	0	0	0	0
CNA 100302174	0.000126428	0.000002117753	-0.0000031994741	-0.00007279858	-0.00070243434	-0.000027506761	-0.00014206023
CNA 100302175	-0.00015173311	-0.00004456934	0.000010787793	0.0000973253	0.0060968995	0.00012198638	0.00029111613
CNA 100302177	-0.0002471696	0.000017088354	0.0000000043015462	-0.000002387166	0.00016425748	0.0000016941501	-0.000042868778
CNA 100302178	-0.000061865445	-0.00015333563	-0.00000012144156	-0.0000066085163	0.00051847444	-0.000025498866	-0.000020000338
CNA 100302179	0.000051030172	-0.00008777737	0.00000013105164	-0.000077563374	0.0004352513	-0.0000029198081	-0.00013192072
CNA 100302181	-0.00013863799	-0.000022949242	-0.000002609751	-0.00006645858	0.0015566628	-0.000000760518	0.00013543731
CNA 100302183	-0.000109145614	-0.000104292056	0.000004361449	0.00009378884	0.0009899571	0.0000027514993	0.0002461234
CNA 100302184	-0.00014214974	-0.00005099058	-0.0000016671868	-0.000015278012	-0.00028555386	-0.000013735592	-0.0000016927711
CNA 100302185	-0.000105943924	-0.00006803886	0.0000026340917	0.00003993445	0.005899166	0.00005136393	0.0006364649
CNA 100302186	-0.00007079439	-0.000007191561	-0.000005576487	-0.000011219624	-0.006497109	-0.000036422643	-0.00010701624
CNA 100302190	-0.000008468865	-0.000065679844	-0.0000015891915	-0.00008149774	-0.0017755406	-0.000035415593	-0.00039562903
CNA 100302192	-0.0000031240425	-0.00007799089	0.000000037933933	-0.000006922893	-0.00041639584	-0.00003251016	-0.00005027757
CNA 100302193	-0.00036225028	0.00007659196	-0.00000057556895	0.00006556153	0.00015601421	0.000032810232	0.000112934045
CNA 100302195	-0.00005801607	-0.000104402454	-0.000032006377	-0.000112160844	0.00090042304	-0.00005050547	-0.0001873402
CNA 100302196	-0.0004964252	0	0	0	0	0	0
CNA 100302197	0.00023381079	0	0	0	0	0	0
CNA 100302201	0.000015576135	-0.0001373583	-0.000020158854	-0.00010838061	0.0005780482	-0.0000277872	-0.00014989116
CNA 100302202	-0.000058444777	-0.00003502071	-0.000004229866	-0.000031727206	0.0011898475	-0.000013440847	0.00016314648
CNA 100302203	-0.00009225555	-0.000005641234	0.0000005905779	-0.00007467126	0.00042153042	-0.000011357591	-0.000089726156
CNA 100302204	-0.00015998556	0.00015047997	0.0000004575035	-0.000019068308	0.000668649	0.00004816886	-0.00024053083
CNA 100302205	0.00004058834	-0.000090787405	0.0000033091899	-0.0000277151	-0.0010936109	-0.00001556903	-0.000119601464
CNA 100302208	-0.000052659176	0.00009932518	-0.000007389768	-0.00011055279	-0.0006285399	-0.00004454128	-0.00015091115
CNA 100302209	-0.000052908465	0.000008302033	0.000002052248	0.00002176703	-0.0003458889	0.000008100644	-0.00012223376
CNA 100302210	-0.0002985099	-0.00020096573	-0.000003975314	-0.00016490294	-0.000908991	-0.00003836408	-0.00028966105
CNA 100302211	-0.000046804256	0.0002470562	0.00004172205	0.000056010424	0.002361805	0.000088475754	0.000076231736
CNA 100302212	0.000119935794	0.000029705614	0.0000005964117	0.000056306788	0.0016605661	0.000010406897	0.00009004655
CNA 100302213	-0.000089729	-0.000022373302	0.000007275015	-0.0000098329965	-0.00025431527	0.000028109735	-0.00025474024
CNA 100302217	0.00006821863	-0.00005083769	-0.000028073411	-0.000021178425	0.0016343641	-0.0000042234733	-0.000071962175
CNA 100302218	0.00021614079	-0.000033563796	-0.0000025933812	-0.00010023921	-0.0030151275	-0.000028965285	-0.00026230255
CNA 100302219	0.00005882112	-0.00012100101	0.0000010016024	-0.000059302598	-0.00083088456	-0.000000085270585	-0.0000690572
CNA 100302223	-0.0000306413	0.00027342697	0.000054156837	0.000110330526	0.00411262	0.00013784778	0.00036853738
CNA 100302224	-0.000002944662	0.000016933083	-0.0000011437791	-0.00006971476	-0.0015921467	-0.000016045196	-0.000013519823
CNA 100302225	-0.00020722672	-0.00013576575	-0.00003261669	0.000015054233	-0.003151202	-0.000056832694	-0.000084294436
CNA 100302226	-0.00006548472	-0.000017869239	0.00000255957	-0.00000924535	0.0005745309	0.000027593225	-0.00021875222
CNA 100302228	-0.000052132094	0.00015246248	0.00009493104	0.00005267419	-0.00006208358	0.000087139306	0.00042551314
CNA 100302229	0.000029631108	0.00023326039	-0.000005656219	0.0000075796333	-0.00027443643	-0.000005374476	-0.00019103194
CNA 100302232	0.000036730373	0.000009750481	-0.0000018341117	0.0000039018596	0.00036582135	0.00000052042304	0.00017694115
CNA 100302233	0.00053177035	0	0	0	0	0	0
CNA 100302235	-0.0000848016	-0.000077658886	-0.0000018771186	-0.00009072919	0.0007222649	-0.0000069684534	-0.00021438004
CNA 100302236	-0.00011585276	-0.000005461573	-0.00000009257349	0.0000034452044	0.0020567444	0.000033105985	0.0001946005
CNA 100302237	0.00043950928	0	0	0	0	0	0
CNA 100302240	-0.000049189202	0.00014879022	0.000010369641	0.00012796078	0.00327729	0.00010199166	0.0002324923
CNA 100302242	-0.00024027964	-0.00005457163	-0.000014975536	-0.000053573993	-0.0008661373	-0.00005574163	0.00005830452
CNA 100302246	-0.00033065837	-0.00013857364	0.000007260882	-0.000021213824	-0.0011825716	-0.000027985794	0.00012128317
CNA 100302250	-0.000015241903	-0.000019331128	0.000001154034	-0.000009370511	-0.0003458913	0.0000089215855	0.00016955315
CNA 100302254	0.00007291397	-0.000043721793	-0.000012799265	-0.00008106492	-0.000032390224	-0.000040770436	-0.00022438579
CNA 100302255	0.00005548172	-0.00009861812	0.0000013009223	-0.00005346988	-0.0011459303	-0.000016313828	-0.00015076529
CNA 100302256	-0.000075290176	0.00011668981	0.0000038397343	-0.000103529994	0.00056212005	0.000024731791	-0.000087321925
CNA 100302257	0.000049339847	-0.0002565587	-0.0000025520305	0.000050653827	-0.000392188	-0.00003692731	-0.00018248499
CNA 100302258	-0.00012829612	-0.00022676884	-0.000000020602604	-0.000024059374	-0.00043868762	-0.000026748367	-0.000274555
CNA 100302259	0.00005829384	0.0000035104158	-0.00000010535296	-0.00005429551	-0.000015236679	-0.000023397097	0.000023121387
CNA 100302261	-0.000000057245416	-0.000077822726	-0.000004873195	-0.00013764141	0.001817492	-0.000035818142	-0.000505698
CNA 100302263	-0.00009750493	0.00010742358	0.0000019518602	0.000011349442	0.0005195886	0.000017438233	0.00017226707
CNA 100302265	0.000055949342	-0.000070414535	0.0000054069196	-0.00003968784	-0.0011459293	-0.000016133152	-0.00003764769
CNA 100302270	-0.000090963076	0.00003806591	-0.0000044006574	0.000025530793	0.0021832443	-0.000006501339	-0.00017489419
CNA 100302274	-0.000210821	0.000041450858	-0.0000009682495	-0.000022765846	0.0002481705	0.0000068194045	0.000044181943
CNA 100302275	-0.000070200826	0.0001397201	0.0000052029955	0.00013982445	0.0021654426	0.00006778475	0.00030514345
CNA 100302276	0.000031480777	-0.000049329996	-0.000002101023	-0.000015287183	0.0009820579	-0.0000018482283	-0.000102461134
CNA 100302277	-0.00018811396	0.000012218356	0.00000110306	-0.000009419918	0.001431943	0.000042590313	-0.00008047596
CNA 100302279	-0.00029655127	-0.00024060994	-0.000004638973	-0.000047451824	-0.0008170175	-0.000055462682	-0.0003060151
CNA 100302280	-0.00015028319	0.000151276	0.0000038382013	0.000043806882	0.0007380297	0.0000029269604	0.00007104031
CNA 100302281	-0.00012768627	-0.000072425144	0.0000012383753	0.00002835894	0.004375941	0.00008395866	-0.000058009107
CNA 100302283	-0.0002973965	-0.00017766585	-0.000005254829	-0.00012680273	-0.0010244739	-0.00002853386	-0.00048256826
CNA 100302284	-0.00011822571	-0.00001967825	-0.00000065014467	-0.00006868738	0.0008881704	-0.0000031303985	-0.00016655512
CNA 100302286	-0.00013340617	-0.00005277328	0.000034571618	-0.000014694948	0.00095666555	-0.000008346998	-0.00007420685
CNA 100302288	-0.000034702436	-0.000013640402	0.000004990223	-0.000029458179	0.0012512446	-0.000029469244	0.0002158288
CNA 100302691	-0.00008319379	-0.00039071657	-0.000010340869	-0.000021299273	-0.0038424714	-0.00013863169	-0.00040666052
CNA 100302736	-0.00013108422	-0.0000018090941	-0.00000047295038	-0.00010282538	-0.00018084138	-0.000020415857	-0.00020709555
CNA 100302738	0.00032003847	0.0000965631	0.0000049806404	-0.000034064054	0.0048376955	0.00009123924	-0.000108143606
CNA 100302741	0.000051391187	0.000035119057	0.0000002220695	0.000022343844	0.000051226336	0.0000045138227	0.00014809743
CNA 100302742	-0.000095161144	0.00013189936	-0.00000018878782	0.00009292911	-0.0010141176	-0.00002884481	-0.00010165284
CNA 100302743	-0.0002482113	-0.00021774441	0.0000032265455	-0.0000114085715	-0.0031234003	-0.000055724566	0.00001279004
CNA 100302751	-0.0001604082	0.00007669286	-0.000012829143	-0.000016869493	-0.00084975315	-0.000018585844	0.00017532987
CNA 100312775	0.00005745691	0.00006071603	-0.000001093885	0.000018618079	-0.0021962754	0.000008110627	0.00028915526
CNA 100312782	-0.00086328905	0.00010231942	0.0000032152252	0.000052113828	0.0015054466	0.00006750159	0.00017834046
CNA 100312785	-0.0010280008	0.000056822893	0.00000065583595	0.000060489627	0.0011984651	0.0000569684	0.00015348458
CNA 100312787	-0.0009055544	0.000036564335	0.00000478483	-0.0000071183968	0.0025843414	0.000112121736	0.000072166695
CNA 100312788	-0.00087488914	0.000047437537	0.000003210595	-0.0000074366108	0.0025843428	0.000111920686	0.000065621454
CNA 100312789	-0.00076843763	0.000029764335	0.000002373876	-0.00003219046	0.00037315796	0.00009505663	0.00014178707
CNA 100312790	-0.0007627123	0.000027613132	0.0000091389675	-0.000036417543	0.00037315578	0.00009668123	0.0001281047
CNA 100312792	-0.00052112626	0.000018552466	0.0000027616409	-0.0000022371485	-0.000967135	0.000065156855	-0.00010005897
CNA 100312794	-0.0004414816	0.000015052194	0.000005005974	-0.000024594498	-0.0017703767	0.00004860416	0.00010437184
CNA 100312798	-0.00017297687	0.00008210079	-0.0000017111394	0.00007021693	-0.0018670786	-0.000023940205	-0.00011410154
CNA 100312801	-0.000020223597	0.00022955259	0.000012876938	0.00013204312	0.0046601696	0.00010889918	0.00038024792
CNA 100312806	-0.00025172337	0.00011422753	0.0000045598467	-0.000025849342	0.002992753	0.000052064246	0.000024811925
CNA 100312850	-0.00021341724	-0.0000018845403	0.00001485253	0.000011782837	0.0000433973	0.000025437734	0.00009388607
CNA 100313769	0.0000015915793	-0.00028432105	-0.000004879807	0.000011662542	0.0017014724	-0.000038576833	-0.00023622948
CNA 100313770	0.00007371107	0.00009354766	0.00018493908	0.00008669539	0.0018228621	0.00015618604	0.0005377505
CNA 100313771	0.0001330442	-0.00006214321	0.0000019041879	-0.00004190505	-0.00048824155	-0.00001142513	-0.00009543337
CNA 100313774	-0.00011013381	0.00011802644	0.000007436314	0.0000075721737	0.0018352913	0.000013017132	-0.00007436723
CNA 100313777	-0.00017879026	0.00007605165	0.0000015017781	0.000011445582	-0.0005115148	0.000009557418	0.00010036044
CNA 100313778	-0.000101374855	-0.0001061657	-0.000000039323652	0.00007877368	-0.00053493836	0.000065627435	0.00028102344
CNA 100313779	0.0000033376564	0.000101124344	-0.0000019687257	-0.000057001722	0.00019132734	-0.000032658205	-0.000267596
CNA 100313780	-0.00008950918	0.00014069569	0.000008978074	0.000059064332	0.00047805533	0.00001663871	0.000047641344
CNA 100313781	-0.00022745041	0	0	0	0	0	0
CNA 100313806	-0.00018839384	0.000012860596	0.0000051091656	0.0000072005387	0.002755724	0.000042409934	0.00013600476
CNA 100313822	-0.000113111964	0	0	0	0	0	0
CNA 100313829	0.000088028115	-0.00009953852	-0.0000065457934	-0.000080093356	0.00012180426	-0.000044758133	-0.00031714345
CNA 100313830	0.000027595881	-0.000055878532	-0.000005399363	-0.000008447938	-0.0007606712	-0.0000133604935	-0.000041251304
CNA 100313835	-0.00005648805	-0.00021100223	-0.0000007874319	-0.000021475553	-0.00068615045	-0.000074276366	0.00006143115
CNA 100313839	-0.00019642415	0	0	0	0	0	0
CNA 100313840	0.00011995438	-0.00000403678	-0.000011265182	0.000019730665	0.00012667896	-0.0000013270601	0.00008303174
CNA 100313841	-0.00001482707	-0.00004860908	0.0000034430764	-0.000012885528	-0.0021819612	-0.000002377182	-0.00037052148
CNA 100313842	-0.00006836686	-0.00010937153	-0.0000019731583	0.000060126575	0.0019498523	0.00005782064	-0.0000063315047
CNA 100313843	0.000081149774	-0.000012670671	-0.000001974852	-0.000008651185	0.0003871385	-0.000006004795	0.00018253061
CNA 100313886	0.00012410476	-0.000032161173	-0.0000014849386	-0.000025373398	-0.00042421196	-0.00002264887	0.000029952453
CNA 100313887	-0.00017085571	-0.00003257813	0.000028606531	-0.00005956393	0.0003711124	-0.000033885426	-0.00020080732
CNA 100313892	-0.000005599699	-0.00018087921	0.0000020834063	-0.00008158982	0.0021576202	-0.00002517294	0.000044983626
CNA 100313895	0.000081928025	-0.00026536285	-0.000006254693	-0.00008058773	-0.0024107255	-0.00006948691	-0.000103178674
CNA 100313896	0.0000008303632	-0.000064010244	0.0000006067465	0.000016722874	-0.000174555	0.000018390827	0.00030435802
CNA 100313914	0.00011122811	0	0	0	0	0	0
CNA 100313921	0.00009286666	-0.00010955274	-0.000007982024	-0.000052489333	-0.0023419156	-0.000047389156	-0.000020477548
CNA 100313923	-0.00022130714	-0.000021755835	0.0000007524417	-0.0001976797	0.0009202256	0.000039757044	-0.00003240686
CNA 100313938	-0.00008910278	0.00009714186	-0.0000010999663	0.00008579358	0.00052681944	0.000042985193	0.000061187144
CNA 100313962	0.00004144543	-0.00022417649	-0.000004184214	0.000057990776	0.0021902672	-0.000066628825	-0.00025246153
CNA 100316868	-0.00060060015	0.0000750494	0.00000452253	0.000048304497	-0.00051470543	0.000034920573	0.00013216026
CNA 100337589	-0.00007987062	-0.00024050147	-0.000006004382	-0.000043113978	-0.0014958135	-0.000093933864	-0.00003266335
CNA 100337590	-0.00008665197	-0.00025352777	-0.0000020222915	-0.00003878057	-0.0014633811	-0.00010123781	-0.00012991243
CNA 100337591	-0.000054427892	-0.00013400732	0.0000018927633	-0.000087474284	-0.0012125171	-0.000017416365	-0.000014298409
CNA 100359394	0.0010658852	0	0	0	0	0	0
CNA 100359396	-0.000021444495	0.000023450246	0.0000030207825	-0.0000060786865	0.003158291	-0.0000016522779	0.000068984926
CNA 100359397	0.00004515371	0.00003388351	-0.000004632023	-0.000010509025	0.0012138736	0.000010833739	0.000091776994
CNA 10036	-0.00002821205	-0.00015777016	-0.0000153912	-0.00012016739	0.0006152657	-0.00004499547	-0.0003282074
CNA 100379132	-0.00009659076	-0.00013449669	-0.000017713275	-0.000090439586	-0.0005176279	-0.000057698864	-0.00055030663
CNA 100379141	0.000097141536	-0.0000052016967	-0.0000009807321	-0.00007447496	0.0033260642	-0.0000025613604	-0.000076490855
CNA 100379142	0.00096390484	0	0	0	0	0	0
CNA 100379174	-0.00011582827	-0.00006823425	-0.00000051309325	0.000038733677	-0.0001310123	-0.000016350932	0.0003207666
CNA 100379220	-0.00032616904	0.000063900945	0.000007893509	-0.000014301539	0.00038567942	0.000014406927	-0.00022952595
CNA 100379249	-0.00026801776	0	0	0	0	0	0
CNA 100379250	-0.00014026085	0.00014130853	0.000013115697	0.0001130515	0.0020529984	0.000041759424	0.00023440616
CNA 100379251	0.000021652617	-0.000093112285	-0.0000048432735	-0.000012314478	-0.000013105534	-0.000019177794	-0.00024365615
CNA 100379295	0.00015650986	-0.00015501856	-0.000116115414	-0.00004975751	-0.0023535802	-0.0001280909	-0.00028953663
CNA 100379345	-0.00017357618	0.00017651118	0.000034168646	0.000023988261	0.0019968404	0.000044148004	0.00010404461
CNA 100379584	-0.000015811867	-0.00012255542	0.000017023905	0.000022293832	0.00054692605	0.00003765158	-0.00013315595
CNA 100379661	-0.000106623746	-0.000013555287	0.00000015108672	-0.0000079931315	0.0004206944	0.000008243322	0.000022381919
CNA 100379667	-0.0006831143	0	0	0	0	0	0
CNA 10038	-0.000021496875	-0.000003941059	-0.0000006545815	0.000016748645	0.0008621917	0.00002508018	-0.00000018831452
CNA 100380272	-0.000015302554	-0.00030767065	-0.000006470855	0.000019453073	-0.00032834077	-0.00004897177	-0.00027188906
CNA 100380878	-0.000077555014	-0.00006389544	0.000003614392	0.000020178732	0.002564872	0.000020205303	0.00009624118
CNA 100381178	-0.00025237168	0.000012172758	0.000000005506445	0.00000939399	-0.00012018369	0.000004044995	-0.000028227643
CNA 100381270	0.00030885884	-0.00015253692	0.0000041156395	0.000036768874	0.0019570813	0.000060747338	-0.000085002095
CNA 10039	0.0000011253505	0.000020098285	-0.0000007074181	0.000026630963	0.000557833	0.000008046441	0.00000003250352
CNA 1004	-0.000079042075	0.0001442173	0.00000232015	-0.00006349251	0.0020927305	0.000053757834	-0.000255885
CNA 10040	0.00003787429	0.00023584216	0.0000022834038	0.0000013703763	0.00057421206	0.000018663852	-0.00003814064
CNA 100418711	0.00050774944	0	0	0	0	0	0
CNA 100418715	-0.00094959943	0.00006281717	0.000009868652	-0.00003192855	0.0033222535	0.00012691393	-0.00021399577
CNA 100418718	-0.00089555833	0.00005059617	0.000005452703	-0.00000976	0.0023406378	0.00011237241	0.00007529244
CNA 100418720	0.00002838776	-0.00016289475	-0.00001882585	-0.00009235782	0.0004432769	-0.000038833463	-0.00031171562
CNA 100418724	-0.00049606065	-0.00033874283	-0.0000018466089	0.00007221298	-0.0018016102	-0.000039559305	0.00016223811
CNA 100418735	0.00004673857	-0.00007427879	0.0000014122415	-0.00001853371	-0.0008224433	-0.000017312243	-0.00025265617
CNA 100418737	-0.00007116156	-0.000010126708	0.00000033938858	-0.00007706697	0.0002717936	-0.000008687935	0.00028114766
CNA 100418744	-0.00025158832	0.0001341328	-0.000011801944	0.00007743492	0.00021477959	0.000046629604	0.0001825612
CNA 100418745	0.001059568	0	0	0	0	0	0
CNA 100418747	0.00012760173	-0.0000017540715	-0.0000045573106	0.00005740892	-0.0010160117	0.0000022692977	0.00011748001
CNA 100418748	-0.000023504419	0.00021494707	0.000040435207	0.00011570886	0.0012400432	0.000014728308	0.000018216833
CNA 100418750	-0.000028951363	0.00002621144	0.0000014844003	-0.00006134793	-0.00011725884	0.0000037745758	0.00013796538
CNA 100418751	-0.00012233279	-0.000100837606	-0.000018018523	0.000032271073	0.0007482484	-0.000005035847	-0.000334657
CNA 100418763	-0.00009015295	-0.00021791706	0.00000029270888	0.00006195098	0.00032787997	0.000008565188	-0.0000656493
CNA 100418769	-0.00036292666	-0.00015957681	0.0000050534163	-0.000050180504	-0.001136701	0.0000060461834	0.00012586359
CNA 100418792	-0.00030952223	0.000131104	-0.000006042962	0.000025446563	0.0039645936	0.000020035579	0.000051914158
CNA 100418799	-0.00007528627	0.000030325351	-0.000000016244304	-0.000088081506	0.0018256031	-0.0000019446388	-0.000026342273
CNA 100418804	-0.0001371732	0.00009582341	0.000011928721	0.000026224441	0.000030308198	0.0000265944	0.000073086754
CNA 100418820	-0.000025667152	-0.0001597345	0.000000061152974	-0.000034602264	0.0013248667	-0.000006173551	-0.00023379867
CNA 100418843	-0.0000237834	-0.00011098444	0.000008010678	0.000041849315	0.001283135	0.00007144693	0.00035774187
CNA 100418887	-0.00012142212	-0.00015015586	-0.0000039550796	0.000041971696	-0.0020141636	-0.0000024354085	-0.00010515219
CNA 100418905	-0.00066256954	0	0	0	0	0	0
CNA 100418975	-0.000041623916	0.000047017333	-0.00000043339531	0.00005376734	-0.0024218448	-0.000027771295	-0.00046642448
CNA 100418976	-0.00004368602	-0.0000069633124	0.0000023850675	0.000044435	0.0010220017	0.000011458173	0.000041616848
CNA 100418980	-0.000016073678	0.0000405474	-0.000008312578	-0.00000845557	0.00006304582	-0.000036746525	-0.00023300582
CNA 100418981	-0.000030480132	-0.000008113384	0.00000020315201	0.000041798536	0.0010220036	0.00001159653	-0.00000018579885
CNA 100419004	-0.00018799628	0.00013687283	0.0000048991556	0.000008360892	0.0007652418	0.00006173592	0.00030462185
CNA 100419005	-0.00021087154	0.00015225082	0.000025910747	0.000031399875	0.0012161372	0.00007828209	0.000027437136
CNA 100419019	0.0002644607	-0.00012639523	-0.000000040431043	-0.000018534512	-0.0015836593	-0.0000043978544	-0.000098783894
CNA 100419020	0.00025671656	-0.00014119595	-0.00000018023275	-0.0000062339004	-0.0015836594	-0.000003919974	-0.00015532225
CNA 100419028	-0.000059546826	-0.00028112784	0.000010578422	0.00007367954	-0.000501229	0.000030993968	-0.00002615768
CNA 100419031	0.00015331394	0	0	0	0	0	0
CNA 100419038	-0.000029048935	0	0	0	0	0	0
CNA 100419042	-0.00015986455	0	0	0	0	0	0
CNA 100419069	-0.00012956743	0.00014302947	0.000036843463	0.000006881691	-0.00061446195	0.000045324337	0.00019722848
CNA 100419074	-0.00005783727	0.000076176526	0.0000018609397	0.00012142088	-0.00085029565	0.00009357508	-0.00021506858
CNA 100419075	-0.00048422226	0.00007726699	0.0000004970425	0.000041184278	0.000063576714	0.000024545454	0.00010439083
CNA 100419095	-0.0001760662	-0.00025236592	0.0000017257524	0.000022926368	-0.0013704506	-0.000056191573	-0.00012587158
CNA 100419149	-0.00013275292	-0.000047369	0.000002681576	0.000025637559	0.0010949116	-0.000011113956	-0.00016558939
CNA 100419337	-0.000015295198	-0.000120742094	-0.00001648961	0.000035538327	0.0008165538	0.000041942523	0.000053471882
CNA 100419423	-0.00008457763	-0.000063718944	-0.0000032920127	-0.0000017098531	0.002913223	0.000029077379	-0.00018467531
CNA 100419558	0.000012152799	-0.00006469726	0.0000018284716	-0.000028993365	0.0007217829	0.000044962875	0.00009935216
CNA 100419560	0.000036694288	-0.00017269014	0.0000044576304	0.00006798256	0.00024151345	0.000027450324	-0.00015705642
CNA 100419606	-0.00007492516	0.000034042896	-0.0000014096411	0.0000060045722	0.0006421353	0.00002188634	0.00016853065
CNA 100419609	-0.00022643432	-0.00010916173	-0.000011718989	-0.00008157551	-0.0006805989	-0.00003051076	0.000083675615
CNA 100419682	-0.00012126312	-0.00006586731	0.000017890372	-0.000044128745	0.0015903228	0.0000614708	0.00014082073
CNA 100419717	-0.00014235667	-0.0000037247792	0.0000033189515	-0.0001698026	0.0010393373	0.00005032312	0.000009033456
CNA 100419903	0.000029738903	0.00010932176	-0.000011968568	-0.00008349186	-0.0022734774	0.000004155784	-0.00017547328
CNA 100419947	0.000017770006	0.00007050544	0.000023411696	-0.0000083813065	0.0013172557	0.000021639054	-0.000029498337
CNA 100419948	-0.00008129944	-0.000014154202	-0.00000018810388	-0.000082944025	0.000271793	-0.000008918681	0.00008947258
CNA 100419949	-0.000048400714	0.00011242233	0.000066849876	-0.00010905894	-0.0019418302	-0.000026301892	-0.00007148159
CNA 100419950	-0.00029204166	-0.000056760626	0.0000038358585	-0.000047929523	-0.0023084995	-0.000021068752	-0.0002209974
CNA 100419955	-0.000050154013	-0.00011470914	-0.00000074013656	0.000037374328	-0.00010647317	0.000021953769	0.00017490154
CNA 100419962	-0.0000631059	0.0000727421	-0.0000045611087	0.000001861155	-0.00092228234	0.000012263805	0.000061559076
CNA 100419968	0.00036184108	-0.000024187697	-0.000003840949	0.000035062283	-0.0015745643	-0.00001787748	0.00015042603
CNA 100419972	0.0002671457	-0.000026152133	-0.0000008795963	-0.000035287885	-0.00047561488	-0.000020747408	-0.00020692984
CNA 100419974	-0.00017220454	0.000011119244	0.000007350929	-0.000042494983	0.0017400893	0.00003777541	0.00006729737
CNA 100419978	-0.00016230765	-0.00015316547	-0.0000054584934	0.00007216255	0.00051148643	0.000028501412	0.00011478923
CNA 100419979	-0.000051787512	-0.00016034167	-0.0000026782886	0.000046167952	-0.0024452598	-0.00001612559	-0.00007534218
CNA 100419996	-0.00005156678	-0.00019168854	-0.000000060258024	-0.000015877633	0.0015749516	-0.000018002316	-0.000038459897
CNA 10042	0.0005031831	0	0	0	0	0	0
CNA 100420012	-0.000073281764	-0.000012819469	-0.00000023360191	-0.000023267567	0.00007744561	-0.000005564987	0.00007406622
CNA 100420030	0.00002774864	-0.00009111851	0.00000079520834	-0.000009932424	0.0009497024	0.000033389886	0.00027504703
CNA 100420033	-0.00017447118	-0.00020238517	0.00000036114363	0.00003337831	0.0008392812	-0.00004121601	-0.00019276609
CNA 100420044	-0.0003766443	0.00010853559	0.0000026007401	0.000035021454	0.002026343	0.000041250474	0.00020897464
CNA 100420155	-0.0004638974	0.00015919536	0.0000051738857	0.000046568362	0.0012697031	0.000062494466	0.00020767414
CNA 100420200	-0.000022533644	-0.00006424576	0.000020351481	0.000015240171	0.002879568	0.000059716258	0.000115673705
CNA 100420203	-0.000047510355	0.00010663241	-0.000012419335	0.00004265934	-0.0019919	0.0000050099566	0.00014936292
CNA 100420224	-0.00047680404	0.00006628514	0.000020159527	0.000041955558	0.00031456025	0.00003627278	0.00024711044
CNA 100420258	0.000028194467	-0.00015063763	0.0000047960466	-0.00005449858	0.0011258249	-0.00001686476	0.00013393257
CNA 100420259	-0.00032374638	-0.00017201484	-0.000001180009	0.000005444744	0.00085891405	-0.000030197538	0.000026986283
CNA 100420281	-0.000017732124	-0.000087118744	0.000010032214	-0.0000120007435	0.0028585833	0.000083877814	0.000015516624
CNA 100420293	-0.00005226919	0.00009280443	0.00000021456363	-0.00002511084	0.0035956441	0.000048587845	0.000016897917
CNA 100420300	0.0001532019	0.000062732004	-0.00000015492407	0.00006902838	-0.0015227584	-0.0000029967723	0.000055368153
CNA 100420303	-0.00009066411	0.000053247506	0.000009715444	-0.00004171118	0.0008355427	0.000014093108	0.00013150461
CNA 100420405	-0.00010594595	-0.000026853308	-0.0000034411773	-0.00003161643	0.003651217	0.00003544878	-0.00011820476
CNA 100420412	-0.00087719515	0.00010739267	0.000013232826	0.00004772097	0.0015054459	0.000067016335	0.00016471892
CNA 100420414	-0.00062603666	0.000014438946	0.000020714593	-0.0000010934469	-0.0005075025	0.0000772513	0.000258563
CNA 100420415	-0.0005522301	-0.00000070934175	0.0000041896055	-0.0000025314928	-0.0005911923	0.00007243376	0.00011063563
CNA 100420458	-0.000037343445	-0.00013327657	-0.00000018064894	0.000063858024	-0.00093259814	0.000005893484	0.000290851
CNA 100420476	0.0001356026	0.000050175782	0.0000005038077	-0.000039393308	-0.0003567388	-0.0000058842825	0.000058776517
CNA 100420519	-0.00004687987	-0.0001750636	-0.0000043610257	0.000032617132	-0.0026894899	-0.0000061139835	0.00004324206
CNA 100420557	-0.00003890066	-0.0003667487	0.00000087060914	0.00007354215	0.0017232429	-0.000017501152	-0.00014423262
CNA 100420612	-0.00008742355	-0.00017857992	0.0000054042234	0.00014842681	0.00009094227	-0.000008973517	-0.000047841066
CNA 100420689	-0.00004403256	-0.00012480587	-0.00000023491886	0.000033733082	0.0017721318	0.0000491089	0.00009403089
CNA 100420695	-0.00029734618	0.000076685246	-0.0000017816812	0.000079805846	0.0004906835	0.000033888107	0.00006102361
CNA 100420834	0.00010521218	0.000024234476	0.0000006392162	0.000041257776	0.0003286824	0.000023931116	0.000023136756
CNA 100420881	0.000026202732	-0.00025961443	-0.0000039789797	0.000009469836	0.0007842437	-0.00004474979	-0.00023550123
CNA 100420920	-0.000044014974	-0.00017439484	-0.00000071990365	-0.00006958995	-0.00045815855	-0.000019783898	0.0003222705
CNA 100420921	-0.0000812627	-0.000057579127	0.000003019646	0.00009745947	-0.0017461552	0.000040624996	0.00050320337
CNA 100420924	-0.0002790115	-0.0000063845514	0.00000058427975	-0.000004000664	0.00048459225	0.000004656352	0.000039103255
CNA 100420926	-0.00018463621	0.00018442719	0.0000046005007	-0.000016442089	0.000570301	0.00011700462	0.00019559711
CNA 100420972	-0.00010751095	-0.00012852848	0.000006033928	-0.000055812427	0.00197106	0.000022156983	0.000014301764
CNA 100421018	0.00031037937	0.000011360347	-0.00000017067359	-0.000057451576	-0.00020307847	-0.000026494414	-0.0000041451303
CNA 100421045	-0.00019600705	-0.00014011857	0.00000015832194	0.00004361257	0.0012953609	0.0000070708616	-0.00027566263
CNA 100421047	-0.00009615502	-0.00021585004	0.0000006209564	-0.000038655053	0.0013833935	-0.000009223036	0.00007643322
CNA 100421058	0.00033080776	0.000012234699	-0.000003244284	0.00010118089	-0.0017646151	-0.000051562074	-0.0003673121
CNA 100421143	-0.00031511206	0.00013506174	-0.0000016405452	0.00003833011	0.0019365259	0.000016114114	0.00008666515
CNA 100421226	-0.00037111077	-0.00029698788	-0.00000941294	-0.00006167766	-0.004971879	-0.00009326719	-0.00012855473
CNA 100421232	-0.00023449083	0.00014142721	-0.000034453686	0.000034385324	0.0019157692	0.000007300116	0.00006259978
CNA 100421236	0.000042072723	0.000058338857	-0.00000068219674	0.00004982669	-0.0020454144	0.0000019788743	0.000049435163
CNA 100421271	-0.000006710932	-0.00018669397	0.00000078413575	-0.000065515815	0.0024953932	-0.000025804042	-0.0002764402
CNA 100421295	-0.00018983784	0.00015239336	0.0000044733956	0.000019778692	0.0007864623	0.000025883317	-0.00013359441
CNA 100421313	-0.00003391086	-0.0001118411	-0.000002956635	0.000057076577	-0.0015395323	-0.000009232871	0.0002739642
CNA 100421318	-0.000061822706	0.000021425745	0.000016112397	0.000008425089	-0.00027800957	0.000017680079	0.000046056673
CNA 100421319	-0.00022393138	-0.00015240081	0.000004180105	0.00019015043	0.0017451172	0.00003093816	0.00008041216
CNA 100421324	0.00008344035	-0.00002233684	-0.0000050457747	-0.00008056262	-0.00027718235	-0.00004469447	-0.00028846134
CNA 100421328	0.00020577299	0.0002477782	0.00004695544	0.00014028657	0.0031122684	0.00010288484	0.0007776477
CNA 100421351	-0.00012663472	0.00013040216	0.000002679505	0.000006933343	-0.001187334	0.0000103614475	0.00032210935
CNA 100421353	-0.00011012843	0.00019586347	0.0000018330262	0.000037339316	0.0016525411	0.00005523212	-0.000109516186
CNA 100421376	-0.0004168105	0.00022475483	0.00012250344	0.000044760254	0.000491401	0.0001068243	0.00020765253
CNA 100421389	0.00008012632	-0.000096162716	-0.000002830253	-0.000039805553	-0.0029836174	-0.00002840031	-0.00013955915
CNA 100421422	-0.000050802177	-0.00013148166	0.00000020459701	0.000038822145	0.0002492656	0.000048440175	0.00024284111
CNA 100421424	-0.00017746411	-0.000052505507	-0.00000055124696	0.000041048286	-0.0040651653	-0.000023739562	0.00038575038
CNA 100421428	0.00018033544	-0.000012905895	0.00000023714384	0.0000024998187	-0.0006490346	-0.0000069817897	-0.000012535602
CNA 100421484	-0.00012939534	-0.000026830416	-0.0000031218399	-0.000070438684	0.0001780752	-0.000015482567	-0.00016438706
CNA 100421485	-0.00007774537	0.000087745095	0.0000046426794	-0.00008280305	0.0017319475	-0.000002213828	0.0000976068
CNA 100421496	-0.000104596984	-0.000015211997	-0.0000039046445	0.00007041138	0.00012815566	-0.000026880056	0.000057021152
CNA 100421498	-0.000056185607	0.00012307182	0.0000010591727	0.00000032186517	0.00066863117	0.000016209855	0.00010976497
CNA 100421500	-0.00006374628	0.000118388976	0.00000070870453	-0.000015885495	0.00066862983	0.000015403106	0.000104925595
CNA 100421515	-0.00023257956	0.00006794423	0.0000043768987	-0.000020026118	0.000011912305	0.000023880526	-0.00006908402
CNA 100421542	-0.00033006642	0	0	0	0	0	0
CNA 100421560	0.00006930894	0.000077377765	0.0000045173047	0.00002568894	0.0026576887	-0.000021606087	-0.00001284757
CNA 100421565	-0.00020933214	-0.00024805398	-0.000033013523	0.000025358953	-0.004311966	-0.00003994625	-0.00029018775
CNA 100421581	-0.00009336384	0.00018587353	0.000012489483	0.00012795409	0.0012373762	0.000083869956	0.00032936365
CNA 100421582	-0.00014176973	0.000063467625	0.00000087828226	-0.0000038646167	0.0014086987	0.000029708443	0.00021410808
CNA 100421598	0.000043606327	-0.000040064442	-0.00000083162735	-0.00007655386	0.0010211577	-0.0000026276334	-0.00009157639
CNA 100421638	0.00046224712	-0.000010104179	-0.000008485932	-0.00004479006	-0.00018336962	-0.00006195936	-0.000078252706
CNA 100421648	-0.0003444042	-0.00013043135	0.0000067283913	-0.000013676732	-0.0019746025	-0.000039201714	0.000009687805
CNA 100421718	-0.0001736127	-0.000024208128	0.000000101357	-0.0000019378958	0.00019499412	0.000007925108	-0.000016619637
CNA 100421754	-0.0005678028	0	0	0	0	0	0
CNA 100421799	-0.000018032319	0	0	0	0	0	0
CNA 100421820	-0.00016208769	0.000088810324	0.0000077854875	-0.000034079552	0.002869561	0.000037049504	0.00012284555
CNA 100421829	0.000028348713	-0.000224268	-0.000018062728	-0.00011888102	-0.001237058	-0.000044050816	-0.000171334
CNA 100421865	-0.0000050357376	-0.00010373919	-0.00001861079	0.000005297912	0.0013660616	-0.000018887595	0.000037190457
CNA 100422023	0.000011820475	0.000001721978	-0.0000003228459	0.000009850114	-0.00019582383	-0.0000033773854	0.00003869496
CNA 100422273	-0.000048940696	0.00017052115	0.00000075341086	-0.00014416529	0.0023646066	0.000038178485	-0.00005570017
CNA 100422305	-0.0002997424	-0.00027193807	-0.0000006176895	-0.000060254384	-0.0026778881	-0.000048218295	0.0004024031
CNA 100422343	-0.00005156634	0.00024413058	0.000048819173	0.00009049968	0.002346451	0.00012434814	0.00030058797
CNA 100422371	-0.000021772783	-0.00023613698	-0.0000048308257	0.000014957171	-0.00039036432	-0.00002403043	-0.000114195136
CNA 100422486	0.000069376605	-0.00010496616	-0.00003405063	0.00007446934	0.00025361282	0.000030699335	0.00019707791
CNA 100422505	-0.00022039097	0.000102328355	0.0000087369945	-0.000053811218	0.0029703462	0.000051002986	-0.000104642655
CNA 100422523	0.000044822	-0.0001246345	-0.0000035196501	0.000023137089	-0.0004742083	0.00005933609	0.000053813306
CNA 100422595	-0.00044799637	0.000032153428	0.00000016035774	0.000053933116	-0.0005893429	0.000022032076	0.00011166185
CNA 100422602	0.0001315918	-0.0000023617777	-0.00000354183	0.000017834454	0.00024202708	-0.000005016215	-0.00012492771
CNA 100422603	-0.00009582056	0.00017686487	0.00000027308417	0.00010245263	-0.0023879267	-0.00004108224	0.0003487123
CNA 100422605	0.000115685376	0.000028572082	0.000030173156	-0.000038811715	0.0012787922	0.0000044678895	-0.00018647872
CNA 100422635	-0.00005306542	-0.00014882759	-0.0000004745947	0.000036978574	-0.00007146141	0.000032794287	0.000040948766
CNA 100422636	0.0021149341	0	0	0	0	0	0
CNA 100422642	-0.0006319705	0	0	0	0	0	0
CNA 100422711	0.000048008747	0.000011733481	-0.00000942299	0.000030584626	-0.0037225673	-0.000016625412	0.000057950412
CNA 100422712	0.00014529732	-0.000210664	-0.000014987434	-0.0000889664	-0.002389405	-0.00007558945	-0.00030266726
CNA 100422836	0.00012903649	-0.00033194214	-0.0000052992955	-0.000018333792	-0.0004453507	-0.00004573304	-0.0002612736
CNA 100422837	-0.00003645544	-0.000008334518	-0.00000003558233	-0.0000056201684	-0.00034589178	0.0000075816733	0.00012524505
CNA 100422845	-0.00006758027	-0.00016203373	-0.00004495013	-0.00010789163	-0.0019112581	-0.00007480539	-0.00022259113
CNA 100422847	-0.00013302316	0	0	0	0	0	0
CNA 100422854	-0.0001168719	-0.00012384754	-0.000004588228	-0.00014350498	0.000088845394	-0.00005075365	-0.0002551105
CNA 100422884	0.00009334125	-0.000009759962	0.000007686079	-0.00005002096	-0.0014534305	-0.000029608978	-0.00040543824
CNA 100422913	0.00002883506	-0.000033921002	0.0000063892367	0.000019798466	0.00034163217	-0.000012918934	-0.0002171957
CNA 100422923	0.000018744415	-0.00019666403	-0.000005195859	-0.000013788493	-0.0014038412	0.000038271246	-0.00010214746
CNA 100422985	0.00090752577	0	0	0	0	0	0
CNA 100423006	0.00014372182	-0.00025400997	-0.00007377467	-0.000023404806	-0.00044534885	-0.000040481387	-0.00023166985
CNA 100423061	-0.000041672418	-0.000013690589	0.0000040839313	0.00007582095	0.0019141341	0.000045251585	-0.00019091998
CNA 100423062	0.0002416603	0	0	0	0	0	0
CNA 10043	0.0004865059	0	0	0	0	0	0
CNA 100431168	-0.00030514627	0.000010342896	0.00000028045326	-0.000008660406	0.00067350804	0.000004723929	-0.00009507612
CNA 100431172	0.000036676473	-0.00003838323	-0.0000032773678	-0.000010901504	-0.0016608161	-0.000013957321	-0.00016472732
CNA 10044	-0.00023081811	0.00008666168	0.0000014590943	0.000060177623	0.0011402933	0.000024345107	0.00026008557
CNA 10045	0.000055334334	-0.00012434922	-0.000014058941	-0.00012618193	0.0010430744	-0.000021253527	-0.00006292227
CNA 10046	-0.00014707868	0	0	0	0	0	0
CNA 100462647	0.0000045545275	-0.00005271792	0.000004051947	0.00002703145	0.0006732764	-0.000004426539	-0.00007089414
CNA 100462732	0.000025462981	0.000041043673	0.000010941817	-0.000003511348	0.00079683383	0.000024773628	0.00019595862
CNA 100462767	-0.000678229	-0.00036603882	-0.0000016752487	0.000010445044	-0.001879927	-0.00005832512	-0.0000065074314
CNA 100462772	-0.00010442651	-0.00017625534	0.0000017039798	0.00004590299	0.0019218151	0.0000064503774	-0.00018116565
CNA 100462780	-0.00052133563	0.00007106959	0.00000023605827	0.000037697704	0.0006831629	0.000026899128	0.00009643547
CNA 100462782	0.00006272121	0.00029988805	0.000013960277	0.00013180253	-0.0023550398	0.00006664194	0.00068872934
CNA 100462786	0.000026742513	-0.00006911784	-0.00000259316	-0.0000593826	-0.0022848072	-0.000004058592	-0.00035727414
CNA 100462787	-0.00017279884	0	0	0	0	0	0
CNA 100462790	-0.00011144326	-0.000265944	0.0000006783564	0.00010608637	0.0037209834	-0.0000009907781	-0.00022105612
CNA 100462797	-0.0001365269	0.00013011634	-0.000009174665	0.000021910964	0.000595822	-0.000000068172994	-0.00009794422
CNA 100462799	0.000097575336	-0.00021829254	-0.00004258349	0.000027385988	0.0017020473	0.0000019592776	-0.00015406279
CNA 100462800	0.00030623632	0	0	0	0	0	0
CNA 100462809	0.00003065916	0.0000003862283	0.0000017938073	-0.000022533954	0.000059154034	0.00003227994	0.000063762374
CNA 100462810	-0.00007201068	0	0	0	0	0	0
CNA 100462811	-0.0001265023	0	0	0	0	0	0
CNA 100462812	-0.00018172752	-0.000056688186	-0.0000001776818	-0.000026740283	-0.0016953135	-0.00004577946	-0.000048605354
CNA 100462824	-0.00022851376	0.00015279111	0.000018719214	0.000021324398	0.0021506473	0.00005000062	0.0000662386
CNA 100462829	-0.000021789372	-0.0000066369776	-0.0000005227106	-0.00006088689	-0.0016559416	-0.000009793303	-0.000062126295
CNA 100462830	0.000026985916	-0.000031181873	-0.0000006724047	-0.000009904811	-0.0011607504	0.000010804757	-0.000008611942
CNA 100462833	-0.000048737566	-0.00015865236	0.000000041963357	-0.000033012926	0.0009023438	-0.000029247252	-0.00016638264
CNA 100462838	-0.0001683609	0.00007587384	-0.0000097108405	-0.00003808163	-0.0008191272	-0.000017654598	-0.00012030283
CNA 100462843	-0.00024002208	0.0001497364	0.000011470103	0.000016774991	0.0012163357	0.00004850756	0.000024270641
CNA 100462880	0.00013299852	-0.00025425036	0.000011566433	0.000051356543	0.0041758227	0.0000693405	0.00008558648
CNA 100462881	-0.000109795285	-0.00028034073	0.000000606176	-0.00003292534	0.0022392715	-0.000020727144	-0.00007712385
CNA 100462953	0.000008470495	-0.00017931781	-0.000007607598	-0.000024794183	0.0016065332	0.000057186	-0.000020683648
CNA 100462977	0.00005483585	0.000042427775	-0.00000303415	-0.00006885663	-0.0011578813	-0.000009615123	0.00020103231
CNA 100462981	-0.00005360363	0.00004610335	0.000024596982	0.000023727676	0.00025828814	0.000015865675	-0.000015058371
CNA 100462983	-0.00005724467	-0.0001131923	0.0000012199264	0.00011184526	0.0019689922	0.000014568754	-0.00026210104
CNA 100462985	0.00007163881	0.00005302638	0.000010622042	-0.000046066343	0.00054794713	-0.0000007338449	0.00016086473
CNA 100462990	-0.000225749	-0.0001778555	0.000020263798	0.00012666358	0.00006360583	0.0000034502896	-0.00020646333
CNA 100463285	0.00011510859	-0.00037969678	-0.0000044541084	-0.000010021925	-0.0030963314	-0.00010068927	-0.00025714116
CNA 100463289	0.00012339157	-0.00003730565	-0.00000045807974	-0.000013123303	-0.0003391049	-0.00002758093	-0.0001150474
CNA 100463487	-0.00021422686	0.000025835334	0.00000040228335	-0.000047806796	-0.000088938	0.00006316062	-0.00011326
CNA 10047	-0.00006859163	0.000025997702	0.000013259456	0.000031106443	0.00045224652	0.000020070074	-0.000042579602
CNA 10048	-0.000016226702	-0.000030884443	0.0000021757967	-0.0001638787	0.001135445	0.000029403938	0.00017699823
CNA 10049	-0.0000029577695	-0.0001264208	-0.0000033462711	-0.00006422531	-0.00082994835	-0.000060607643	-0.00015095579
CNA 100499251	-0.00019184191	0.00020668119	0.000003910657	0.000033391116	-0.00012327672	0.00008138239	-0.00007974841
CNA 100499258	-0.0000033301421	0.000015654703	-0.0000006223229	0.000046196354	0.003310664	0.000020958892	-0.00012844666
CNA 100499261	-0.000104368446	-0.000007381737	0.0000005663518	-0.0000056655704	0.00063211133	0.000006696917	0.000008355453
CNA 100499483	-0.000013327284	0.00030207547	0.00001475672	0.00013460172	0.004112623	0.00012603472	0.00011189752
CNA 100499485	0.0017349542	0	0	0	0	0	0
CNA 1005	0.000113219714	-0.00031203686	-0.0000015265716	-0.000041191503	-0.0010390227	-0.000053607375	-0.00074967725
CNA 10050	-0.000117291755	0.00007323563	0.000000121622	-0.000005441457	0.0013050858	0.000049632377	0.00012719184
CNA 100500737	0.00007444923	-0.000026215315	0.0000002462213	-0.00001698345	-0.00039111232	0.000009000301	-0.00022905284
CNA 100500824	-0.00009010948	-0.000014203555	0.000009211298	-0.00006310309	0.0036180192	0.000046812966	0.00009613881
CNA 100505385	0.000043703556	0.00027933726	0.000020465104	0.00008434181	-0.000794897	0.000073720745	0.00052345474
CNA 100505494	-0.000037283586	-0.000018896164	0.000011558892	0.000007588649	0.00022605962	0.000042141117	-0.000010230111
CNA 100505538	-0.000103406586	-0.00030146024	-0.000021471467	-0.00000070104375	-0.00017501801	-0.000050657167	-0.00024279271
CNA 100505557	0.00003392611	0.000090854504	-0.0000030923782	-0.00004386587	-0.0015108143	0.000017929935	0.0000069074304
CNA 100505591	0.00021048558	-0.0001804179	-0.00016312163	-0.000028884411	-0.0041662403	-0.00013066616	-0.00013402739
CNA 100505704	0.00015131824	-0.00029579527	-0.0000067525966	-0.0000047989556	-0.0011494221	-0.00007815245	-0.0006628122
CNA 100505705	0.000091623486	0.000029602646	0.00001979675	-0.0000762333	-0.0022046715	0.00002805665	-0.000040715935
CNA 100505724	-0.000009509091	-0.00014480024	-0.0000008387171	-0.000013856292	-0.0035980686	-0.000055463053	-0.00002969131
CNA 100505741	-0.00014723175	-0.00026211902	0.0000005339941	0.000050441326	-0.0011955546	0.000011748187	0.00021476677
CNA 100505753	0.000046786794	-0.0001315555	-0.0000011409356	-0.000010747761	0.00039745268	-0.00003318153	-0.0001326684
CNA 100505852	0.0008472884	0	0	0	0	0	0
CNA 100505879	0.00040746757	-0.00008915573	-0.000027745507	-0.000071976334	0.0008634013	-0.00005682319	-0.00008427352
CNA 100505892	-0.00019606123	-0.00013787547	0.0000026755674	0.0001246088	0.00006360618	0.0000036020951	0.00013599676
CNA 100505919	0.00021959482	0.0000054141133	0.00000069712405	0.000032478303	-0.000053613185	0.000032182783	0.00017432703
CNA 100505929	-0.00012561213	-0.00002526015	0.0000039417646	0.00000045537945	0.00044554542	0.000008599833	-0.0000036776064
CNA 100505945	-0.00013702142	-0.000024183093	0.0000013621437	-0.000008076131	0.000307695	0.000006965473	0.000029681996
CNA 100505993	-0.00015687126	0.000058764635	-0.000016920763	-0.0000031544268	0.00071485096	-0.000020651816	0.0000102264785
CNA 100506020	-0.00007274369	0.00016793719	0.0000049081573	0.00008806345	0.0010307082	0.00008602462	0.00014755689
CNA 100506039	-0.00007289019	0.0000137543675	-0.000015869435	-0.00002785474	0.00078651065	0.00001462873	-0.00008463301
CNA 100506061	-0.000058907033	0.000081214304	-0.000002512384	0.000048716814	-0.0017714137	-0.00002621025	-0.00025037566
CNA 100506080	-0.00023071686	0.00004982293	0.000013874713	0.000074264135	0.0006932688	0.00003290333	0.0002808022
CNA 100506084	-0.00006034643	-0.00007401615	-0.0000008525196	-0.000014964929	0.0026472823	-0.0000025201216	-0.00010054745
CNA 100506164	-0.00037478918	0	0	0	0	0	0
CNA 100506205	-0.00042916645	0	0	0	0	0	0
CNA 100506211	-0.00008890096	0.00012506454	0.0000026049966	0.0000004154444	-0.00077221927	0.000010924674	0.00013333523
CNA 100506215	-0.00012877688	0.00001702875	0.000003625364	-0.000021437703	-0.000048309303	0.000006812177	-0.00007662736
CNA 100506241	0.0007567476	0	0	0	0	0	0
CNA 100506243	-0.000002771744	0.000021436921	-0.000003417586	0.000014949515	-0.000788169	0.000014730691	0.000042382442
CNA 100506244	0.0002479998	-0.00004447639	-0.000000024918702	-0.00009760383	-0.0009995555	-0.000029914825	-0.00023309737
CNA 100506311	-0.0006188298	0.00008126646	0.000001632348	0.000034853518	-0.0005774579	0.00003518671	0.00021161289
CNA 100506365	-0.0001014811	-0.00006233388	-0.000013400347	0.000011738724	0.000986664	-0.000014246813	0.00028855674
CNA 100506380	0.000011689387	-0.000101382044	-0.0000019443773	-0.00008140165	0.00017263899	-0.000042677668	-0.0002722934
CNA 100506658	-0.00014495186	0.000028355249	0.000016977596	-0.000025933823	0.0011879867	0.000031566808	0.00010815603
CNA 100506680	-0.000047183712	-0.00016119941	-0.00000019824802	0.000021514083	-0.00020422706	0.000019037088	-0.000084919295
CNA 100506736	-0.000037210695	-0.0000010511277	-0.0000001473818	-0.000017019061	-0.0003077561	-0.00003281407	-0.00027272588
CNA 100506742	-0.000080329475	0.000069609276	0.0000010424992	0.00005902719	-0.0020125671	-0.000026876665	0.00029144192
CNA 100506755	-0.00014403058	-0.000015667825	-0.000007740818	-0.00014595271	-0.0016478621	-0.000060798306	-0.00023994243
CNA 100506925	-0.000046162742	-0.000045108645	0.00000011603115	0.0000050233866	-0.00073408533	0.000019709021	-0.00023443036
CNA 100507044	-0.000100523204	-0.00019419557	0.0000030371766	0.00006733676	-0.00085314165	0.0000062819568	-0.00008702962
CNA 100507099	-0.0000051186034	-0.00025905468	0.000022092247	0.000020878388	0.0008666576	0.0000632707	-0.00026096462
CNA 100507135	-0.000015141171	-0.00013782023	-0.000022987158	0.0000038933663	0.00016893879	0.000040303206	0.000016459171
CNA 100507143	-0.000028876539	0.000027588307	0.0000020083141	-0.00001013656	0.0006947068	0.000044023465	0.000025303754
CNA 100507267	-0.00009581874	0.000005572084	-0.000000027703933	-0.00005373895	-0.00062490883	-0.0000012955443	-0.00007393723
CNA 100507436	-0.00015398304	-0.000030398667	-0.00002960741	-0.0000005781651	-0.0013463948	-0.00005248338	0.00033932962
CNA 100507444	-0.00010775059	-0.000010156036	-0.0000146533675	-0.000059883892	0.0013978261	-0.0000057784473	-0.000007206576
CNA 100507490	-0.000044294982	-0.00019176632	-0.000005214833	-0.0000800658	0.00013068914	-0.00003300264	-0.00017720368
CNA 100507608	0.00009236337	-0.00015380204	-0.0000059418235	-0.000016545504	0.00042934052	-0.00004579313	-0.00015936233
CNA 100507617	-0.00014678344	0.000106999876	-0.00000072167165	0.000053707805	0.0014791664	0.0000043474884	0.0003382396
CNA 100507648	-0.00092987553	0	0	0	0	0	0
CNA 100507650	0.000009633228	-0.00001715064	-0.0000020323714	-0.00007281601	0.0010502755	0.0000023892894	-0.00011622142
CNA 100507674	0.00016282765	-0.00006230116	-0.0000014562321	-0.0000700809	-0.0020026928	-0.000027695522	-0.000063724445
CNA 100509894	-0.00003263981	-0.00011490315	-0.000000710215	0.00001347836	0.0013757509	0.000045011675	0.00008649397
CNA 10051	0.000085019565	0.0002805431	0.000032007956	0.0001376629	0.0023799737	0.00008332897	0.0009286401
CNA 10052	0.000019076859	0.000021796823	-0.0000016169142	-0.000081089805	-0.0026348862	-0.00007317863	-0.00016754512
CNA 100526416	0.00015631855	-0.00004675478	-0.000009972967	-0.000046050995	0.0004382273	-0.000024625955	-0.00038224162
CNA 100526693	-0.00013319142	0.000102292455	-0.00000059712914	0.000035470464	0.0013480824	0.000043582397	0.00041882313
CNA 100526694	-0.00006843239	0.00022727854	0.000015488029	0.000081793536	0.002459522	0.00012226429	0.00022910356
CNA 100526737	-0.00011550891	0.00013024043	0.000002079431	0.0000074686486	-0.00033812813	0.0000027038159	0.00011148052
CNA 100526738	-0.00032839656	-0.000029268767	0.0000023898538	-0.000058648096	-0.0033297106	-0.000025407597	-0.000078514495
CNA 100526739	-0.000027841912	-0.000058198573	-0.000010988032	-0.000013958644	0.0007972941	0.000004801005	-0.00016152597
CNA 100526740	-0.000023737175	-0.000004504789	-0.000001544197	0.000010909429	0.00225261	0.00002984006	0.00017051134
CNA 100526761	-0.000014029252	-0.0000837443	-0.0000015617901	0.0000052537953	-0.00028729218	0.00004072707	0.0003573334
CNA 100526772	-0.00009634987	0.00000052005976	-0.000000698246	0.000041578358	0.0003684625	0.000015920623	-0.000026871916
CNA 100526773	-0.00021262487	-0.00016015762	0.00000402781	0.00012425659	0.00006360777	0.000003459342	0.00007682275
CNA 100526776	-0.00013146386	0.000052854197	0.0000053450262	-0.000022642642	-0.00025532127	-0.000028251858	-0.0000030888696
CNA 100526783	-0.000049916132	-0.000055994093	-0.000020085507	-0.0000593499	-0.0005336055	-0.000042105767	-0.00014637709
CNA 100526793	-0.00017652377	-0.000043922595	-0.0000013950253	-0.00007977603	0.001890769	-0.0000093653425	-0.00005314117
CNA 100526794	-0.00022177384	-0.00019369334	0.000009275613	-0.000019464966	0.0011649255	-0.000021790564	0.00018669368
CNA 100527945	-0.00005514182	-0.000042102263	0.00000348068	0.000034611487	0.0019141284	0.000043762513	-0.00025897616
CNA 100527948	0.000040022514	-0.0000958842	0.0000009795273	-0.000027579814	0.0015785802	0.000008399933	-0.00006101914
CNA 100528064	0.00009614695	-0.000046954454	-0.000005565709	-0.00010080371	0.00085370126	0.0000012806803	-0.0000073844585
CNA 100529251	0.000033665	-0.0000011666119	-0.0000017323678	-0.000074183816	-0.001503181	0.000015472582	-0.000022000399
CNA 10053	-0.000058142217	-0.00001417093	0.0000006532529	-0.000001884503	0.0005745337	0.000027357786	-0.000030621886
CNA 100533646	-0.00019292884	-0.00013638416	0.0000045002175	0.00018108859	0.00076592294	0.000017290264	-0.00023150562
CNA 100533682	0.000102822145	-0.00013898157	-0.0000044260523	-0.00014001172	0.0002919559	-0.000043917	-0.00032585012
CNA 100533695	-0.00001920619	-0.00008638217	0.00000019983419	0.000025352201	-0.00017442754	0.000016560369	-0.00012298985
CNA 100533713	-0.0003652358	-0.00030275708	-0.000026725442	-0.000018629198	-0.0030683884	-0.00007306795	-0.00026210927
CNA 100533731	-0.0001566287	-0.00024142685	-0.0000010224991	0.000022975326	-0.00025861728	-0.000007923729	-0.00022119163
CNA 100533800	-0.00010073015	0.00013704701	0.000025438607	0.00007790607	0.002223872	0.00000047262756	0.00027712533
CNA 100533851	-0.000022830704	-0.00016362309	0.00001267928	0.000017134918	0.0015566855	0.000053474345	0.000037536025
CNA 10054	-0.000014323223	0.000041464868	0.000030370951	-0.00010322998	-0.0028353932	0.00000056900075	-0.00008476408
CNA 10055	0.000043943393	-0.0000673905	0.000013640916	0.000040260697	0.00024512017	-0.000017545372	0.00006819493
CNA 100551499	-0.000049226994	0.000001281798	0.0000001194494	0.0000070174037	0.00043705874	0.0000063139573	0.000021449478
CNA 10056	-0.0000020431262	-0.00008512199	0.0000024190958	-0.000052916406	0.00029472384	0.000012461915	-0.00004740283
CNA 10057	-0.0000724155	0.00029649623	0.0000029733085	0.000101331454	0.0017818769	0.00004731871	0.00040461242
CNA 10059	-0.00021712875	-0.000023889988	0.0000007318566	-0.000015450156	0.0020507073	0.000009037368	-0.00006285657
CNA 1006	0.00022762378	0.000099910714	0.000006702423	-0.000017559938	0.0030430956	0.000080273974	-0.00051152747
CNA 10060	-0.00019615551	-0.00002345845	-0.0000013423239	0.0000074220443	-0.0001892295	0.000010844953	-0.00004221443
CNA 10061	-0.00002906664	-0.00011947431	-0.000000666616	-0.00006075105	-0.0018897213	-0.00005155097	-0.00012571026
CNA 10062	0.0001563263	-0.000045692024	-0.0000004947302	-0.000018282382	-0.0006162344	-0.000020750722	-0.000026323647
CNA 10063	-0.00014054088	0.000093693365	0.0000052169926	0.0000018155946	0.000030306783	0.000026825106	0.0001609696
CNA 100631252	0.00016527456	0	0	0	0	0	0
CNA 100631260	-0.00027426344	0.000049921273	0.0000004773261	0.00005159512	-0.00077519147	0.00001974862	0.00013753549
CNA 100631381	-0.00011739318	-0.000035646557	-0.00000022752795	-0.000023585224	-0.00073225866	0.000009195954	-0.000017613545
CNA 100652748	0.000076687014	-0.000006006062	-0.0000034817554	-0.000017964207	-0.00025852647	-0.0000004397706	-0.0002302609
CNA 100652781	0.00016840683	-0.00022301613	-0.0000006197922	-0.0000043854116	-0.00017268467	-0.000030671396	-0.0001553584
CNA 100652791	-0.00001772895	0.00005018566	-0.000012461082	0.00012277193	-0.0019603376	-0.000008871854	0.00002873857
CNA 100652801	-0.000013776898	-0.00013421342	0.000000009953507	0.000022812932	0.00062462955	0.00006172027	0.00032246913
CNA 100652857	-0.00011851899	-0.00014918357	-0.00003521869	-0.00008850098	-0.0021023746	-0.00006587006	-0.0003097724
CNA 10066	-0.000151932	-0.00006576836	-0.0000014553954	-0.00006892004	-0.0017626659	-0.000026550217	-0.000104476145
CNA 10067	-0.000032010492	-0.0001477953	-0.0000012829987	-0.000040054507	-0.0011196265	-0.000038789174	0.00014957805
CNA 10068	-0.00012363546	0.00018639854	0.00008295114	0.000044628046	-0.0005334561	0.00008742769	0.00031055565
CNA 10069	-0.00014837632	-0.000022228658	0.00000054297567	-0.0000025965273	0.000944004	0.000008796826	-0.00006846488
CNA 1007	-0.0000860889	0.00018395821	0.0000215925	0.000031238396	0.00060144684	0.00006295465	0.0001490485
CNA 10071	-0.000006848926	-0.00008714938	-0.0000042953284	-0.00000009498541	-0.0005771499	0.000008576102	-0.00033400292
CNA 10072	-0.0001294279	0.00015998274	0.000005681708	0.0000043947994	-0.00039481855	0.000010399781	0.00014328035
CNA 10073	-0.00015360891	-0.00007145524	-0.0000022064648	-0.00006994784	0.00041956038	-0.000019218885	-0.00018533952
CNA 10076	0.00011808256	-0.000016461312	-0.00000093864077	-0.00008995205	0.00017834909	0.000038058533	-0.000025388972
CNA 10077	-0.00005714483	0.00013139665	0.00000004910107	0.000014650821	-0.0013031864	0.000017893164	-0.00010331572
CNA 10078	-0.00005379218	0.00010684818	-0.000000027804345	0.000013286769	-0.001392506	0.000008320399	-0.00018556044
CNA 10079	-0.00016392996	-0.00019122771	0.00002484852	0.00019799416	0.00041462883	0.000009242296	-0.000011505932
CNA 1008	0.000024377583	0.00015960072	0.000011572526	0.000052926687	0.000245385	0.0000043097134	0.00012431649
CNA 10081	-0.00019283869	0.000019896626	-0.00000067542277	-0.000049025268	0.0012641951	-0.000004711188	-0.000082364306
CNA 10082	-0.00010681857	-0.00006989329	0.0000094647885	0.000012174725	-0.0045745466	0.0000006194041	-0.0001077008
CNA 10083	-0.00019377105	0.00004764735	0.00000054858975	0.000012982785	-0.00010112542	0.000021774396	-0.00000022538006
CNA 10085	-0.00029426737	-0.000053603024	0.0000043071136	-0.0000022096	-0.00016076636	-0.000028150975	-0.00029431994
CNA 10086	-0.00021928696	-0.000014163796	0.00001709469	0.000087924585	-0.00003937833	0.0001589426	0.00016280443
CNA 10087	-0.0002946243	-0.000026410677	0.0000014106568	-0.000064831416	-0.0021250146	-0.00002020899	0.000093518756
CNA 10089	-0.00009414407	0.000116599884	0.00002413405	0.00006389545	0.0005058569	0.000033082884	0.0002100979
CNA 1009	0.000032510263	0.000088792134	-0.00000033824327	-0.00004726526	0.003647434	0.000027437023	0.00012452701
CNA 10090	-0.00008452271	0.00006523043	0.000008608599	-0.00004839331	0.0009911682	0.000013630316	0.00017827563
CNA 10092	0.00001629056	-0.00020276001	-0.0000026400696	-0.0000108663735	-0.0020075173	-0.000012591631	-0.00026387628
CNA 10093	-0.00009628788	0.00009872703	-0.0000005128343	0.000042011776	0.0013480857	0.000049433707	0.0002568629
CNA 10095	-0.000035379562	-0.0000005896859	-0.0000023499756	0.000036755613	0.0018912727	0.000028702727	0.000322967
CNA 10098	-0.00028574083	0.00010867446	0.000000012313833	0.000048722024	0.0008163354	0.000038363076	0.000050875173
CNA 10099	-0.00012882751	-0.000014509559	-0.00000073714034	-0.00000075506046	0.00052530324	0.0000006568804	0.00018415452
CNA 101	0.00012737428	-0.000035213532	-0.0000020837747	-0.000039279756	0.00076918036	-0.000011469982	-0.00018876418
CNA 1010	0.000033349963	0.00010368116	0.000005656495	0.000040185234	0.0038018394	0.000008218623	0.0002752187
CNA 10100	-0.00009738424	-0.0001249853	0.0000047948824	0.00007079532	0.00026502772	0.00001085341	-0.000039544517
CNA 10101	-0.000005045465	-0.00023159503	-0.00000016923298	-0.000024927556	0.0009146349	-0.00001365561	-0.00017320515
CNA 10102	-0.000033764292	-0.00008431642	-0.0000036420506	-0.000109875946	-0.0005483176	-0.000017656945	-0.000060531496
CNA 10103	0.000049541297	-0.00012443334	-0.00002151979	-0.000023500583	-0.00050332444	0.000007993727	-0.00004086811
CNA 10105	0.00021432314	-0.00012481838	-0.0000020796376	-0.000053316202	-0.00054674514	-0.00004100375	-0.000028309973
CNA 10106	-0.0000058665973	-0.00008616	-0.0000018703083	-0.000117312964	-0.00054831867	-0.000018684155	-0.00018077045
CNA 10107	-0.00013501967	0.00005812734	0.00000041560708	-0.000011401773	0.0014086997	0.000029722787	0.00037614704
CNA 1011	-0.00020038598	-0.000008188429	0.0000022295908	-0.000065345266	-0.00032179622	-0.00000012379132	-0.00003052745
CNA 10110	-0.00021802713	-0.00012847735	0.0000018267879	0.00010373248	-0.0006906385	0.000017105453	0.0002531212
CNA 10111	-0.00012392807	0.000011976119	-0.00000089976817	-0.00005284792	-0.0023658774	-0.000016657077	0.00020636237
CNA 10112	0.00012325209	0.000025349258	0.00000038813303	-0.000081392034	0.0021368123	0.00003081288	0.0002700002
CNA 10113	-0.00021534116	-0.000117694726	0.000028555074	-0.000034937057	0.0011326118	-0.000008427649	-0.00025187153
CNA 10114	0.000056333694	0.000010302365	0.0000028901327	0.000010489374	-0.0008088356	-0.000010510571	-0.000023385137
CNA 10116	-0.000063320826	-0.000038526654	-0.00000043311445	-0.00004532829	-0.0016317128	-0.000015648975	0.0000014510001
CNA 10117	-0.00017374243	0.0000117763875	-0.00000028025534	0.000022505374	-0.00011539584	0.0000018990785	-0.000051099065
CNA 1012	0.000022533568	0.000073281975	0.000010715067	-0.000073307936	0.0015779362	0.00013637237	0.00000948375
CNA 10121	0.000055728455	0.000019572079	-0.0000013849772	-0.00007179051	0.0003057925	-0.000029412247	-0.0001493834
CNA 10123	-0.000021577825	-0.00006885976	0.0000018604303	-0.000056298457	-0.00035717586	0.0000052775813	-0.000021558626
CNA 10124	-0.0005454822	0.000100931815	0.0000006783433	0.00007131442	0.00065166806	0.000033807566	0.00006193556
CNA 10125	0.000025242622	-0.000106165106	-0.0000031443517	-0.00006985683	-0.0013074734	-0.00004869785	0.00015741661
CNA 10126	0.00016496719	0	0	0	0	0	0
CNA 10127	0.00014514064	-0.00041789678	-0.0000024818758	-0.000018696934	-0.0027569637	-0.000097419324	-0.0003981393
CNA 10128	-0.00027010005	-0.0000019922852	0.000001991517	-0.000022901593	0.0016739422	0.000046133955	0.000031138214
CNA 10129	0.0000056565623	-0.00023847193	0.0000063755897	0.000043608015	0.0015554378	0.000058216785	-0.00022722819
CNA 1013	0.00007655172	-0.000042890533	0.0000021692163	-0.00007449112	-0.00037205606	0.000018675737	0.00010451666
CNA 10130	-0.00030583574	-0.00022504687	0.0000035950302	0.0000065963245	-0.0041474914	-0.00006668474	-0.00025622005
CNA 10131	0.00008523507	-0.00031916436	0.0000051527168	0.000001231432	-0.0025142482	-0.000060278886	-0.000388832
CNA 10133	-0.00002539574	-0.000037713347	0.000005779647	-0.00001703281	-0.002075992	0.0000075428557	0.00039576218
CNA 10134	-0.00021793474	0	0	0	0	0	0
CNA 10135	0.00016020889	-0.00009026904	-0.00013171851	-0.000034951074	-0.0039617103	-0.000023821927	-0.00007847143
CNA 10136	0.000006165921	-0.00010658592	-0.000006690032	-0.00005946375	0.00086633326	-0.00002170712	-0.00008167196
CNA 10137	-0.000302941	-0.00010666754	0.000015882137	0.00016334873	0.000013048462	0.000045653134	0.00025117522
CNA 10138	0.00010988698	-0.00009557605	-0.0000010897085	-0.00008228585	0.00067502714	-0.0000072072817	-0.00016355849
CNA 10139	0.00058308954	0	0	0	0	0	0
CNA 1014	0.000057587895	0.000041079817	0.0000021102521	-0.00005341092	-0.00036014177	0.000019658954	0.00015952182
CNA 10140	0.000053019452	0.00017767517	0.000003145887	0.00003032607	0.001539785	0.000028648004	0.00019219685
CNA 10141	-0.00022482242	0.00014968961	0.000007886958	0.000005031675	0.0027488119	0.000080539205	-0.000026974827
CNA 10142	0.00021241124	-0.00007267598	-0.0000032683615	-0.000083077604	-0.0024900748	-0.000032446384	-0.00012929253
CNA 10143	0.000095544485	0.00003077775	0.000013860563	-0.00008574303	0.0043728766	0.000073261406	-0.00018940146
CNA 10144	-0.00029379575	0.00020056813	0.00000015973056	0.000077364144	0.00029394866	0.000074073105	0.00044200793
CNA 10146	-0.00016261644	-0.000029705036	-0.0000027192073	-0.000075845106	-0.0004479698	-0.000014566778	0.00019040033
CNA 10147	0.00014139028	-0.000114061826	-0.000000014022226	-0.00010199666	-0.00013831999	-0.00004336454	-0.00026304612
CNA 10148	-0.000019410832	-0.0001718883	-0.000007767952	-0.000093366296	-0.00008811546	-0.000061914994	-0.0002904557
CNA 1015	-0.00013625331	-0.00010489985	-0.00000581088	0.000020598416	0.0000795259	-0.000015305726	-0.00022329246
CNA 10150	-0.000060242637	-0.0002178493	0.0000132364785	0.0000719035	0.0013095856	0.000013093837	-0.0001500301
CNA 10151	-0.00018563833	0.00007305279	-0.000009402273	-0.0000007899478	-0.00078304694	0.000008482784	0.000085815554
CNA 10153	-0.0000758736	-0.00008804918	0.000021122814	-0.0000495831	0.0024361752	0.000024094357	0.000049662216
CNA 10155	-0.000365301	0	0	0	0	0	0
CNA 10156	0.000007742017	-0.000015812804	-0.000002597405	-0.000064349995	0.0024326763	0.000028456298	0.00031170293
CNA 10157	0.00014149134	-0.00010232489	-0.000006044017	-0.00014513877	0.00020191634	-0.00003604297	-0.0003661597
CNA 10158	0.00001973064	-0.00013203293	-0.0000017801503	-0.00004177199	-0.0011288783	-0.0000056477256	0.00009546578
CNA 1016	0.00014217963	0.00006222533	0.000018497936	0.000079791214	0.002150078	-0.000039313916	-0.00003206269
CNA 10160	-0.000048310132	-0.000042605698	0.000005260712	0.00008031147	0.0029863825	0.000046862104	0.00029204052
CNA 10161	-0.000036055113	-0.00021410732	-0.00000058354055	-0.000024808896	-0.00023100646	0.000008026362	-0.0001610959
CNA 10162	-0.00009727852	-0.000029373765	-0.000007768141	-0.000020170919	0.00043377653	0.0000057912616	0.000006245589
CNA 10163	-0.00002423094	-0.000106919695	-0.0000044006824	-0.00009594215	-0.0014305061	-0.00003492113	-0.00018093362
CNA 10164	0.00001460526	-0.000020414442	-0.000018905723	-0.00010020657	0.0022456623	-0.000013681724	-0.00026680774
CNA 10165	0.00015085275	-0.00008092089	-0.00000180238	-0.000041347404	0.00060992665	-0.000014001875	-0.00000043134423
CNA 10166	0.000048751655	-0.000024515242	0.000008084957	0.00001904957	0.0016803261	0.00006122966	0.000051043226
CNA 10168	0.000095105155	-0.000035920133	-0.0000128473475	-0.00000187098	0.00024341873	-0.000015925132	-0.000115859715
CNA 10169	0.00006863303	-0.000007709861	-0.0000037012505	-0.00008178488	-0.000032391843	-0.000040981693	-0.0002547359
CNA 10171	0.00027081135	0.000039104892	-0.000007993999	0.000031522388	-0.0007010141	-0.00006580095	-0.00009981822
CNA 10172	0.00007312974	-0.000066347566	0.00000067681094	-0.000011287769	-0.001010702	-0.000011075399	-0.00021493815
CNA 10174	-0.00013876175	-0.000108323555	-0.0000015254425	-0.000010418389	-0.00044160432	-0.00003671378	-0.00061266986
CNA 10175	0.0000150223495	-0.00014960169	-0.000011691451	-0.00006000406	-0.0001224004	-0.000040303094	-0.00013970799
CNA 10179	-0.00006520042	0.00012549237	0.0000018709661	0.000060457212	0.0013785212	-0.000016215257	0.00016251548
CNA 1018	-0.000018231178	0.0001889473	-0.0000029979306	0.000019348337	0.00018169609	-0.000012980625	-0.0001950413
CNA 10180	0.00002205127	-0.0000045931433	-0.00000085728095	0.000028501563	0.0002413391	0.00000041440128	-0.000030365016
CNA 10181	0.000013668956	-0.000007781004	-0.0000019737636	0.000041332096	0.000027686785	0.0000018659607	0.00011382159
CNA 10184	0.00004237364	0.000071799506	0.0000073773567	-0.000011196098	0.0013172617	0.000022594631	-0.00014894555
CNA 10186	0.000017192822	-0.000108049586	0.0000013744808	0.000028653181	0.002665626	0.000072983574	0.00011851425
CNA 10188	-0.000103458005	0.00018172641	0.0000036510103	0.00012921577	-0.0003161818	0.00007964078	0.00048606432
CNA 10189	0.000016208585	0.000253568	-0.000005919594	-0.000018048006	-0.0006406285	0.0000012797117	0.0001807537
CNA 1019	0.00004873953	-0.000089369714	-0.00000043247277	-0.00009758785	-0.0006919393	-0.000025229303	-0.00017360151
CNA 10194	0.000044890712	-0.0001984524	-0.000006384432	0.0000065729764	0.0016099052	-0.000010983198	-0.00045917276
CNA 10195	-0.000087601875	0.00027668447	0.000004905167	0.00009639794	0.0016177688	0.000048167367	0.00027361332
CNA 10196	-0.00015283996	0.000016171634	0.0000006202565	0.0000012648104	0.0018272873	0.0000015989318	-0.0000676509
CNA 10197	0.000036620706	-0.00013620405	-0.0000070973633	-0.000061122046	0.00030303205	-0.00007334851	0.00004375279
CNA 10198	-0.00016696454	0.000017988084	-0.0000000144355	-0.000020781306	0.0007409606	0.000009386092	-0.00012497081
CNA 102	0.00012830268	-0.00006343126	-0.00000686119	-0.000033902827	-0.00046566816	-0.000026572905	0.0000071663426
CNA 1020	-0.000005957543	-0.00013673893	0.0000009761133	-0.0000690908	-0.001369823	-0.00004744753	0.00014797579
CNA 10200	0.00009060719	0.000025050042	0.000008303507	-0.0000774229	0.0038465564	0.000094953735	-0.000059412978
CNA 10201	0.00009637	-0.00001973994	-0.000007376145	0.000024639978	0.00012668045	-0.0000024924427	0.000022999757
CNA 10202	0.000102909515	-0.00005534649	-0.0000044529397	-0.000074533644	0.00047980004	-0.0000070582328	-0.00010705218
CNA 10203	0.000070227	-0.00010697334	0.0000018323424	-0.000025393365	0.00050740055	-0.000013511068	-0.00014452115
CNA 10204	-0.0000745557	0.000012270658	-0.000019685103	-0.0001074622	-0.002797777	-0.000027251579	-0.00040186505
CNA 10205	-0.00003427393	0.000113173635	0.000000046045173	0.00010405771	-0.0018796793	-0.000054213742	0.00015583346
CNA 10206	-0.00003873754	-0.00008884579	0.00000068872333	0.000025968775	0.002452069	0.00002360452	-0.00017333629
CNA 10207	-0.00023876256	-0.00035425517	-0.000028830653	-0.000042315944	-0.0014837639	-0.00007815927	-0.0003966795
CNA 10208	-0.000017141274	-0.00019235759	-0.000000065891086	0.000002858797	0.0008873982	0.000019885301	0.00014734882
CNA 10209	0.00011620163	-0.000162158	-0.0000010208299	-0.000027060061	-0.0004777273	-0.000052173546	-0.00018804
CNA 1021	0.0002902139	-0.00006483753	-0.000021932057	-0.000009910138	-0.0026857133	-0.000038836486	-0.00000086985483
CNA 10210	0.0000031299705	0.00012189275	-0.0000008999588	0.00004076071	-0.0008030393	0.00004175279	-0.00013611362
CNA 10211	-0.00013529147	0.000056792793	0.00000062823386	0.000015312135	0.0029797258	0.000045112334	0.00024514124
CNA 10212	0.0002628343	-0.00007285774	-0.0000043887485	-0.000043459084	-0.0013148782	-0.00003798343	-0.00025463777
CNA 10215	-0.0003647293	0.0000014692546	0.0000057466723	-0.00000893563	0.0011656039	0.000021152235	0.000088000306
CNA 10216	-0.000036839156	-0.00027631267	0.000025985406	0.000032370313	-0.0002883348	-0.000003755055	0.000048032198
CNA 10217	0.00015159108	-0.000025889854	-0.0000034314653	-0.000003427062	-0.0016878899	-0.0000142890585	0.000030906664
CNA 10218	0.000013622988	-0.00006484508	-0.000015158123	-0.00003983074	-0.00087072357	-0.000010416508	-0.0000066712496
CNA 10219	-0.00009841112	-0.000026859641	-0.0000057020925	-0.00003606828	-0.0010433408	-0.000009101368	-0.00012853458
CNA 1022	-0.000136279	-0.000006515067	0.000002529027	-0.000054651606	0.0010409093	0.000023625493	-0.00045891083
CNA 10221	-0.00006676812	-0.00010121571	-0.000003310079	0.00005927753	0.0018998247	0.000027060807	0.00022495915
CNA 10223	-0.00005822518	-0.00022524387	-0.000003833727	-0.000025064497	-0.0009170785	-0.00009075765	-0.000058159236
CNA 10224	0.000013762146	-0.000016004145	0.000000053227996	-0.00002085179	-0.00000013960525	0.000020868367	-0.00021121651
CNA 10225	-0.000120701305	0.00013194709	0.00000035680569	0.00004749097	-0.0017611961	0.00004494637	0.00008061491
CNA 10226	-0.000037747435	-0.00014924022	-0.0000024834985	-0.00015073763	0.0007535858	-0.000035206525	-0.00008171164
CNA 10227	-0.0002589945	0.00018009124	0.0000025675504	-0.000006764531	-0.0006612578	0.000039867537	-0.00008770376
CNA 10228	0.00003215211	-0.00012724608	-0.000025099736	-0.000029268598	-0.0028602711	-0.0000065236904	-0.00030854074
CNA 10229	0.00010348453	-0.00035021035	-0.0000020462903	-0.0000045920906	-0.00020369256	-0.00004178371	-0.0000552509
CNA 10230	-0.000117091506	0.000038370494	-0.000020643798	-0.00008227565	-0.0009060571	-0.000106682	-0.00046385473
CNA 10231	0.0000015724254	-0.000036936697	-0.0000011449359	-0.00001605302	-0.0003192768	-0.0000051072984	0.00025755688
CNA 10232	0.000005570869	-0.0003211215	0.0000007151568	-0.00005733773	-0.00004954945	-0.00006193865	-0.000104230276
CNA 10233	-0.000086236316	-0.000054868382	-0.000016536658	0.0000005417317	-0.00030308287	0.000004310161	0.000009964431
CNA 10234	0.00008410199	-0.00009925938	-0.0000261188	-0.000090047564	-0.0022254772	0.000018656589	0.0001599595
CNA 10235	-0.00009714195	0.00013617324	0.0000034829732	0.000065867076	0.00071480044	0.000006940849	0.00013923334
CNA 10236	0.000008401905	-0.00007832527	-0.000004812618	-0.00007274343	-0.0014118494	-0.00003489569	-0.00023087022
CNA 10237	0.00003372253	0.00018430143	0.000001388308	0.000014870167	0.0011638727	0.000026949008	-0.000099164805
CNA 10238	0.0000584007	0.0002017039	0.0000050643166	0.000058546535	-0.00031972688	0.0000129134205	-0.00008266084
CNA 10239	-0.000045435776	-0.00010895133	-0.0000006707516	-0.00006252835	-0.00053360296	-0.000041659885	-0.00018620826
CNA 1024	-0.00006544726	-0.0001238659	-0.0000014015939	0.0000041124226	0.0012653643	0.000010669268	-0.000050275397
CNA 10240	0.000012131848	-0.00006935872	0.0000005894093	0.000013011135	0.0001519545	0.000018825083	-0.00018294418
CNA 10241	0.000018097617	0.00018771648	0.0000029810528	0.000040959592	0.0018883522	0.000029208808	0.00015944766
CNA 10242	-0.00005251701	0.00028704372	0.000012056139	0.000058465637	0.00078568637	0.000027969181	-0.00007950123
CNA 10243	-0.00017191685	-0.000034600496	-0.00001592532	-0.000022843004	0.0023819746	0.000002384223	-0.00009811977
CNA 10244	-0.00018496256	0.00015538164	0.000012648379	0.000026044228	0.00097035535	0.00002684839	0.000030418765
CNA 10246	-0.00012389601	0.000033811928	0.00000030701048	-0.000033314824	0.0013050826	0.0000472115	0.0002094671
CNA 10247	-0.00017684481	-0.0000585819	-0.0000060608	0.000030316414	0.0002576078	0.00003851656	0.00007437864
CNA 10248	-0.000030082427	-0.000047400088	-0.0000009894313	0.0000013573189	-0.00016425802	0.000017225408	0.000021363841
CNA 10249	-0.00003412114	0.0001285496	0.0000015436686	-0.000011729775	-0.000059890466	0.000025935917	0.000037624595
CNA 1025	-0.00021770934	0.00007454162	0.000009366591	0.000108213	0.00085761334	0.000026613474	0.0003385776
CNA 10250	-0.0000014585476	-0.000047824386	-0.000006378808	-0.00006568691	0.0009159929	-0.00003612913	-0.00042226518
CNA 10251	0.0011535758	0	0	0	0	0	0
CNA 10252	-0.00007824783	0.00012710155	-0.000035726283	0.00002069041	-0.0016346737	0.000021383166	0.000197351
CNA 10253	-0.00010380905	-0.000081236954	-0.000008847445	0.00001129847	-0.0016532724	-0.000022745244	0.000017022343
CNA 10255	-0.00017138851	-0.000004189611	0.0000027378921	-0.0000068853797	0.0009444947	0.00002322506	0.00031858459
CNA 10256	-0.000017982162	-0.00003576964	-0.0000074187974	-0.000084792584	-0.0008601871	-0.00002784282	-0.00016774461
CNA 10257	-0.00014647389	-0.00026036397	-0.00003408721	0.000045010373	-0.0016988942	-0.00006102964	-0.00029446138
CNA 1026	-0.00012403833	-0.0000064262745	-0.00000032052776	-0.0000412485	0.0029479526	0.000011214912	0.00008446612
CNA 10260	-0.00014875008	-0.000043786167	-0.00000083191844	-0.00005469367	-0.0016519788	-0.0000124143435	-0.00014312268
CNA 10261	0.00023071011	-0.00029640197	-0.0000004789938	-0.000001360625	-0.000017649661	-0.000036752077	-0.00022738242
CNA 10262	-0.00005283907	-0.00013688147	-0.0000042300544	0.00000162825	0.00019727928	0.000010608883	-0.00023494213
CNA 10263	-0.000046246503	0.00013249154	0.0000048709553	0.000022022537	0.00019392838	0.000033651442	0.00023512622
CNA 10265	0.000034722547	0.00007242903	0.000014555705	-0.00006756661	0.0018953214	0.000010899008	-0.000055059743
CNA 10266	0.000041429885	-0.00013407558	-0.000002099936	-0.0000561011	0.0007404739	-0.00006514653	-0.00025068223
CNA 10267	-0.000027182432	-0.00011167049	0.000003918138	-0.000089630244	0.00081880816	-0.000003187731	-0.000017435104
CNA 10268	-0.00081593834	0.00015524625	0.0000024462527	0.000055545122	0.0012626352	0.00006936118	0.00025320388
CNA 10269	0.0001918527	-0.00008991033	0.00000001820445	-0.00003589913	-0.0009376216	0.000046607627	-0.0001317827
CNA 1027	-0.00008596362	-0.000044372155	-0.000008422521	-0.000029053985	-0.00049947796	-0.000021768772	-0.00007829732
CNA 10270	0.00014723653	-0.000071857576	-0.000000354393	-0.00008336276	-0.0002330229	-0.000030824427	-0.00014277437
CNA 10272	-0.00011502889	-0.00013471536	-0.0000031803197	-0.00014151301	0.00044882306	-0.00006237381	-0.00039346053
CNA 10273	0.000022869175	-0.00028298495	0.00000085647775	-0.00004664436	0.00034288008	-0.000082327606	-0.00047046543
CNA 10274	-0.00007220067	0.00012611393	0.0000047843114	0.000045946537	0.0014735621	-0.00003049422	-0.000007995848
CNA 10276	-0.000073593306	0.00002546586	0.000023753506	-0.000031730735	-0.000375958	0.00005116891	0.00032700255
CNA 10277	-0.000017644978	-0.000036115052	-0.000002473983	0.0000061166656	0.00019771642	-0.0000032662224	-0.00032099502
CNA 10278	0.00009893677	-0.00007042765	-0.0000011296551	-0.00008318658	0.000502822	-0.00000740882	-0.000018262304
CNA 10279	-0.0001092955	0.0000012642148	0.00000046342026	-0.000018786788	-0.0006723429	0.00004023861	0.0004516475
CNA 1028	-0.00005046185	0.00010973423	-0.000013004672	0.000013860911	-0.0012866575	0.000016810596	-0.00020705574
CNA 10280	0.00016009976	0.0000002530968	-0.000020912556	-0.0000078923995	0.00032007493	-0.000053943764	-0.000015671343
CNA 10281	-0.00022813973	0.000025904177	0.0000001463457	-0.000005442798	0.0011405754	0.0000072455778	0.0001233045
CNA 10282	0.00014563938	-0.00009444963	-0.000004323856	0.000033969114	-0.00046681103	0.0000088534125	-0.0000011955367
CNA 10283	-0.0002675425	-0.00008517518	0.0000014038335	-0.00010575432	-0.00060615095	0.0000029338148	-0.000015731435
CNA 10284	-0.000035667377	-0.00013881862	-0.00000038799337	0.00003632729	-0.001539531	-0.000009085089	0.00045831257
CNA 10285	0.00003093813	-0.000035388468	-0.0000023085013	-0.000088827706	-0.0017855708	-0.00003163777	-0.000106411055
CNA 10286	-0.00009240899	-0.000111349116	0.0000013441022	0.00005314032	0.0005608599	0.000016408301	-0.00007870151
CNA 10287	0.0005785745	0	0	0	0	0	0
CNA 10288	0.000043925702	-0.00009196937	0.0000015882295	-0.000030728952	-0.0014149977	-0.000016566068	-0.00021517916
CNA 10289	0.00009133589	0.0000230431	-0.00000076906724	0.000004737973	0.0005798982	0.00000433173	0.00021773527
CNA 1029	0.00038009798	-0.000016116956	-0.00005597657	0.00006457606	0.0034819834	-0.000035996585	-0.00018983509
CNA 10291	0.00032847453	0	0	0	0	0	0
CNA 10293	0.0000847059	-0.000024814093	-0.000005095357	0.000019816587	0.000006034784	-0.0000050711633	-0.00002396647
CNA 10294	-0.000011077802	-0.00006336182	-0.0000010173623	-0.00007658795	-0.0030041302	-0.000067593006	-0.00040744618
CNA 10296	-0.00035248094	0.00007132649	0.000005009354	-0.000022349655	-0.001988368	0.00002914857	0.000057274105
CNA 10297	-0.00026944757	-0.00016018008	-0.000007757714	-0.00017297141	-0.00031149984	-0.00003145989	-0.00020572917
CNA 10298	-0.000007588756	-0.000015945956	0.000009785226	0.00000014803368	-0.00096049014	-0.000012097284	0.00022636828
CNA 103	0.00007833757	-0.00010998249	-0.0000039551	0.000008759647	0.0009443079	-0.000017957129	-0.0002554655
CNA 1030	0.0001121208	0.000029558914	-0.000014060132	0.00011191229	0.0041793603	-0.00001519598	0.000036976206
CNA 10300	0.000018070647	0.000037568883	-0.0000057932953	-0.0000756899	-0.0018267247	-0.00000972513	-0.000121570425
CNA 10301	-0.000063236614	-0.00011245043	-0.00000014898687	-0.0000021008213	0.002208973	0.000020308531	-0.000106686166
CNA 10302	-0.000057090085	-0.000048924685	-0.00000020412699	-0.000056804114	-0.0014785789	-0.000023570097	-0.00009356998
CNA 10307	-0.00017827025	-0.000030192692	-0.0000011173834	-0.0001157975	-0.0033239485	-0.000026933067	-0.00022189833
CNA 10308	0.00041540465	-0.00003656417	-0.0000007159688	0.0000038135051	-0.00011357784	-0.000006913282	-0.000014377013
CNA 10309	-0.000235098	0.000012843757	0.000006155901	-0.00014978196	0.0010376408	0.000037420505	0.00003804909
CNA 1031	-0.00007412234	-0.0001905912	-0.00000062407787	-0.00005265681	0.001247048	-0.000006245188	0.00017358195
CNA 10311	-0.00003122349	-0.000016542375	0.00000004771282	-0.000011217147	0.00015825879	-0.0000010563806	-0.00003123954
CNA 10312	-0.00009118873	0.00015229851	0.0000036899817	0.00006512506	0.0012015343	0.00005381487	0.0001977507
CNA 10313	-0.000023174427	0.00018149856	0.0000018829742	0.000053969343	-0.0015764259	-0.00000012148155	0.00017371558
CNA 10314	0.000062392	-0.0000627464	0.000001181048	-0.000041154177	0.0002821318	-0.000005437471	-0.00012736171
CNA 10317	-0.0002808407	-0.000005019307	0.0000040056593	-0.000003939867	0.0006735072	0.0000035025178	-0.000016678125
CNA 10318	-0.00018476165	-0.000052401203	0.0000013976198	-0.000115599374	0.00036275777	0.000027855298	0.000067203495
CNA 10319	-0.0001985403	0.00013916777	0.000013029823	0.000036566755	0.00023931367	0.000052922405	0.00014603618
CNA 1032	-0.00006720104	-0.000015303454	0.0000028266354	0.0000034962593	0.00057453196	0.00002707012	-0.00009052074
CNA 10320	-0.0005086048	0.00013654976	0.000006026718	0.000050858405	0.0016022254	0.000048128066	0.00014308355
CNA 10321	-0.00006218296	-0.00007988393	-0.0000062484555	-0.000031817555	-0.00027081353	-0.000020266509	0.00036657118
CNA 10326	0.00047134532	-0.00010694994	-0.000023172055	-0.00015766059	-0.0034021456	-0.00015236832	-0.00022306823
CNA 10327	0.0001436288	-0.000064274376	0.0000014557097	-0.0000011994782	0.00074612605	0.00003865834	-0.000019805879
CNA 10328	0.0000089775085	-0.00008871734	-0.0000015605009	-0.00011484289	0.0018174886	-0.00003132198	-0.00018576162
CNA 10329	0.00004486747	-0.00016415714	-0.00000029510701	-0.000077777804	-0.00046377332	-0.000031234584	-0.00014353581
CNA 1033	0.000007957176	-0.00010848693	-0.0000048979186	-0.000088460394	-0.00012239779	-0.000042452142	-0.00012472244
CNA 10331	0.000099834026	-0.00012166977	0.00000004565809	-0.000047163518	-0.00016547962	-0.00003370248	0.00003315285
CNA 10332	-0.000018123614	-0.000071928036	-0.0000023078583	-0.00013709946	0.00017503125	0.000008701794	-0.00019155919
CNA 10333	-0.00015633964	0.00009220362	0.0000044073577	0.000034788252	-0.00021753916	0.00004230417	-0.000012207404
CNA 10335	-0.00020083267	0.000037962494	0.0000067456654	0.00001384899	0.000664356	0.00001497779	0.000054083765
CNA 10336	-0.0003751195	0	0	0	0	0	0
CNA 10337	-0.0000753733	0.000055785476	0.0000005495036	0.0000014087559	-0.00028367108	0.00003246065	0.00013480894
CNA 10338	-0.000113147755	0.00007113069	0.000007318266	-0.000022220014	0.001077424	0.000050474406	0.00036411174
CNA 10340	-0.00007838962	0.000039268733	0.0000000028667273	-0.000019997507	-0.0002836744	0.00003388129	0.00037266352
CNA 10342	-0.00017309473	0.0002052459	0.000004540352	0.000038401635	-0.0002866607	0.000083565414	0.00028668085
CNA 10343	0.0004551102	0	0	0	0	0	0
CNA 10344	0.00014290356	-0.0001153751	-0.00000026716006	-0.000036483165	-0.0005341022	-0.00008247026	-0.00009774767
CNA 10345	-0.000104891675	0.00003320247	0.000058654332	-0.000036141275	-0.00048668194	0.000023897253	0.00001143217
CNA 10346	-0.00013742749	0.000102336104	0.0000014058546	0.0000075197217	-0.00029561858	0.000015110746	0.00020187907
CNA 10347	-0.00016676734	-0.00010404684	-0.000007764157	-0.00011120502	-0.0010989197	-0.000019902736	-0.00014302359
CNA 10349	0.00006503865	0.00022394778	0.000009057722	0.00004296275	0.0034120758	0.000024117304	-0.00013469532
CNA 10350	0.000067858506	0.00019554615	0.000004040994	0.00004433078	0.0029882854	0.000023181583	0.00028892662
CNA 10351	0.00007673854	0.00024436146	0.0000031432196	0.0001261718	0.0032051303	0.000031894146	-0.0002263382
CNA 10352	-0.00007695626	-0.00023321518	0.00000074938293	-0.000009689331	0.0010962359	-0.000009464622	0.000015067169
CNA 10354	0.00010048078	0.000036824455	0.000001207502	0.000058557038	0.0020781774	0.000016667953	0.00016940174
CNA 10356	0.00010510159	-0.00015008032	0.00000037603894	-0.00007323994	-0.0013117656	-0.00003840253	-0.00009557047
CNA 10357	-0.000050832026	-0.00014343162	0.000009227384	0.00010441824	0.0019091865	0.000011085161	0.000012955724
CNA 1036	-0.00009769722	-0.000045578392	-0.00000018506833	-0.000055872024	-0.0000019791164	-0.000018315799	-0.000118029675
CNA 10360	-0.0001644956	0.00008161962	-0.000000041267782	-0.000050098446	0.0013044339	0.0000066408143	0.0000812918
CNA 10361	-0.000116591924	-0.000050562936	-0.0000087295375	-0.000014051358	-0.00041037053	-0.00004280161	-0.0002789416
CNA 10362	-0.00015378295	-0.00017931119	-0.000012765049	-0.0000994906	-0.00081758463	-0.000035734956	-0.00044796366
CNA 10363	-0.00013316688	-0.000049192902	-0.000007715512	-0.0000068501013	0.0004693976	-0.000014963336	-0.00023137704
CNA 10365	0.000027677277	-0.000102467835	0.000005307772	-0.000054332464	-0.0016001584	-0.000015731603	-0.00017307438
CNA 10367	0.000036453424	-0.0000731495	-0.000004525429	-0.0000605835	-0.00041968265	-0.000016681068	-0.000116728246
CNA 10368	-0.00005920152	-0.00026484608	0.0000012280755	0.000019335746	0.0008658012	0.000010798945	-0.000244499
CNA 10369	0.0005404248	0	0	0	0	0	0
CNA 10370	0.000058219535	-0.0000012606379	0.0000004834437	-0.00003824577	0.00046276167	0.00000789646	0.000041013212
CNA 10371	0.000036647292	-0.00006124177	-0.000007025111	-0.000021267271	0.0014454029	0.000023903027	-0.000037409507
CNA 10379	0.00007971944	-0.000025296209	-0.0000016454171	-0.00009543629	0.0008537014	0.0000018498674	-0.00009897202
CNA 1038	-0.00009477175	0	0	0	0	0	0
CNA 10380	-0.000021102918	-0.0002487661	-0.0000019952276	0.000017946548	-0.001104101	-0.00002645977	-0.00040321334
CNA 10381	-0.00018830625	0	0	0	0	0	0
CNA 10383	-0.00014332737	0.000084509156	-0.000011841487	-0.000045527162	0.0008339976	-0.000023251137	-0.00025594962
CNA 10384	-0.000112941045	0.00003727406	0.0000017931845	-0.00000057935716	0.0013606452	0.0000621169	0.0002861362
CNA 10385	-0.000087448614	0.00003414899	0.0000068798954	-0.000018760415	0.0007764584	0.00006269153	0.00019466803
CNA 10388	0.00009376365	-0.00015631352	0.000011154903	0.00014581173	-0.00047222537	-0.000053729193	0.00025563478
CNA 1039	0.00013813154	-0.00022046595	-0.0000019326544	0.0000140886	0.00029224835	-0.000021792463	-0.00016311556
CNA 10390	-0.00010470272	-0.0001799958	0.000000306865	0.00008457247	-0.000090837144	0.000005130023	0.00008751556
CNA 10391	-0.000037143327	0.000024815798	-0.00000070327224	-0.000040631443	-0.0021503798	0.00000194706	-0.00023264067
CNA 103910	-0.00003520275	-0.00008040219	-0.00006131917	-0.00016873894	0.0015977056	-0.00003338728	-0.0003763007
CNA 10392	-0.0007435448	0.00006939292	0.000000665577	0.000047509224	0.0011265206	0.00006447702	0.00012740755
CNA 10393	-0.00007583527	0.00014143049	-0.0000017932892	0.00007888644	0.00057566783	0.000043479577	0.00016830006
CNA 10394	-0.000033422853	0.00011153916	0.0000017806145	-0.00003198724	0.00058894197	0.000041867534	0.00015405483
CNA 10395	-0.00005862276	0.000048132973	-0.0000031029354	0.00013294042	0.0017454985	-0.00005605806	-0.00012639537
CNA 10396	-0.00029342234	0.00009839028	0.000008613866	0.000032107084	0.0008976166	0.00005912464	0.000023233519
CNA 10397	-0.00015840476	-0.0000072840503	0.000054306653	0.00009347983	0.0018625765	0.00014045302	0.00057445106
CNA 10398	-0.00022720889	-0.00012111377	0.000008103136	0.00014719542	0.00026995625	0.000038152262	0.00006587329
CNA 10399	-0.00019147372	0	0	0	0	0	0
CNA 104	-0.0000036548004	-0.000025117992	-0.0000003132067	-0.000019651503	0.000061312225	-0.0000032328812	0.00010724701
CNA 1040	-0.00054443686	0.00006446451	0.00000039545122	0.000046135334	-0.0001446485	0.000030897856	0.00007424429
CNA 10400	-0.000050639766	0.00014855413	0.0000017326777	-0.00011723295	0.0026557297	0.000012720041	-0.00020596833
CNA 10401	0.00029831365	-0.00007186114	-0.0000010515535	-0.0000052689015	0.00018064538	-0.000017020739	0.000003968552
CNA 10402	-0.00022677846	0.00020378619	0.0000077552995	0.00006349861	0.0028861356	0.00010328143	0.0002388809
CNA 10403	-0.000010473406	-0.00004851192	-0.000005016659	-0.00010759142	0.0011576351	-0.0000139835465	-0.00026511328
CNA 10406	-0.00020993217	-0.00014717662	0.000006066073	0.00015073983	0.0000636041	0.0000037587804	-0.00009822255
CNA 10407	-0.000014630648	-0.0000012340766	0.000025327068	0.0000548463	-0.000040619336	0.000030917487	0.00026111826
CNA 10408	-0.0002442239	-0.00017053902	0.000012489558	-0.000018671602	-0.0019540105	-0.000050479022	0.0000488583
CNA 10409	-0.00013186209	0.00017486016	0.000011924638	-0.000015461817	0.004458132	0.000092148926	-0.000017032491
CNA 1041	-0.000043463646	0.000089772344	0.0000009468991	-0.0000006741286	0.001804221	0.000034082088	0.00038442833
CNA 10410	-0.000022536444	0	0	0	0	0	0
CNA 10411	0.00016800076	-0.0000927785	-0.00000037425636	-0.000091510265	0.0007668872	-0.000023130811	-0.00006357879
CNA 10412	-0.0002977504	-0.0000696923	0.000001459707	-0.000081615966	-0.002285141	-0.000024508832	-0.00014593374
CNA 10413	-0.0001340014	0.00009092284	0.0000141573855	0.000058414676	0.0007932792	0.000015327743	0.0005044809
CNA 10417	-0.0003561775	0.00006551415	0.0000066495863	-0.0000060263274	0.0002579643	0.000033740474	-0.00016169659
CNA 10418	-0.00017329486	0.00011514425	0.00000019261206	0.000023164748	0.000045874323	0.000014331117	-0.00026499966
CNA 10419	0.0000221609	-0.000050423147	-0.0000032162789	-0.00007916425	0.0009934518	0.0000024040044	-0.000021995605
CNA 10420	0.00013798982	-0.00005226642	0.000000035195256	-0.0000016431324	0.0007461293	0.00003870223	0.000105040526
CNA 10422	-0.00017405921	0.00007563256	-0.0000029880407	-0.000035485682	-0.002049897	-0.000025927797	-0.00012551034
CNA 10423	-0.0000063829393	-0.0002556461	-0.000013467972	0.00002890691	-0.0007894111	-0.000048203277	-0.00024697633
CNA 10424	-0.00009003819	0.000082886516	-0.000016343296	0.00003363222	0.001116896	0.0000039386005	-0.0000015202913
CNA 10425	0.00010085963	-0.000010024001	-0.0000019112617	0.000019310264	0.00058110175	-0.000006020963	-0.0001040808
CNA 10426	-0.000049522827	-0.00006712563	0.00002046611	0.0000148061845	-0.001023068	0.000041877887	-0.00022575317
CNA 10427	-0.0003148309	0.00014884888	-0.0000074090317	0.00008015111	0.0010743443	0.000043705513	-0.00001770705
CNA 10428	-0.00009608824	0.000034850986	-0.0000016333915	-0.000094278286	-0.0022898698	-0.000017289145	-0.00022598365
CNA 1043	-0.000012097826	-0.00007517099	-0.0000039816573	-0.00007905781	-0.0008601837	-0.000027399845	-0.00026372037
CNA 10430	0.000052612304	0.00002423644	0.00008302081	-0.00002825966	-0.00041085275	0.000037159545	-0.0000624469
CNA 10432	-0.00010458832	0.00015771101	0.000022592933	0.000043709442	-0.00015015416	0.000006386079	0.00010712986
CNA 10434	-0.00009330576	-0.00008042548	-0.0000059235813	0.000016085392	0.00008664692	0.000026080868	-0.00017934795
CNA 10435	-0.00008034623	0.00016325968	0.0000019798185	0.00008342587	0.0023189657	0.000029196217	0.00020185411
CNA 10436	-0.000097917145	-0.000031213163	-0.0000080518075	-0.00003288515	0.00040919875	0.000006616786	-0.00012098201
CNA 10437	0.00016693535	-0.0001226291	0.000000012866803	-0.00007673859	-0.0005430837	-0.000046290716	-0.00003956035
CNA 10439	-0.0002141681	0.00009018211	-0.0000018630003	0.0000379017	-0.0026744376	-0.000038957405	-0.00017248641
CNA 1044	-0.00017878306	-0.000044101012	0.000015884632	-0.000079723926	0.00001202559	0.000033150274	-0.00033342766
CNA 10440	0.0001861234	-0.000118769705	0.000017480888	0.00002039818	0.0014035545	0.000051188395	-0.00008913609
CNA 10443	-0.000019585375	-0.00017846822	0.000002768083	-0.0000075591443	0.0015566866	0.000055102704	0.0003745199
CNA 10444	-0.0002194062	0.000035335626	0.0000026789028	0.000050526334	0.00021896284	0.000031828993	-0.000017815328
CNA 10446	0.00014857948	-0.00012302361	0.000011383933	-0.0000025579707	0.0014251722	0.000042821244	-0.00016738614
CNA 10447	0.0001400811	-0.0001141759	-0.0000039106108	-0.00013654368	-0.0008977891	-0.000038597806	-0.00036661577
CNA 10449	0.00009246908	-0.00025455505	-0.00002280997	0.000007780832	0.00020361417	-0.00006693709	-0.00061918685
CNA 1045	-0.000014047914	-0.000085545405	-0.0000007897921	0.0000056568906	0.0015551264	-0.000030585674	0.000054208656
CNA 10450	0.00023678207	-0.000056095716	-0.0000017417346	-0.000048954767	-0.0019474807	0.000034196564	-0.00004714597
CNA 10451	-0.000071922856	-0.0001956109	0.0000036814133	0.000021727792	-0.0019550289	-0.0000004494559	-0.00011094149
CNA 10452	0.000017550268	-0.000027805865	0.00002367056	-0.000014916974	-0.00010318583	-0.000027030892	0.000050160386
CNA 10454	0.0005546851	0	0	0	0	0	0
CNA 10455	-0.000065568674	-0.0001292628	0.00000010614604	-0.00018982982	-0.0008025911	-0.000012096799	0.000087722765
CNA 10456	0.00008511786	-0.00013623893	-0.000005786237	-0.000031048952	0.0005544108	-0.0000170698	0.000083820516
CNA 10457	-0.00049065903	0.000064870415	0.0000014716454	0.000040477662	-0.00025398523	0.000020993351	0.000041985513
CNA 10458	0.000015797707	0.00023392141	-0.000010849924	-0.0000010217448	-0.00027443207	-0.0000067893416	0.00011576843
CNA 10459	0.000025022851	-0.00007566124	-0.0000012700476	-0.000019440075	-0.00003587881	-0.000017035007	-0.0004127128
CNA 10460	-0.0002970891	0.000052458046	0.00001422392	-0.000022922753	-0.0019973011	0.000014107115	0.000046742713
CNA 10462	-0.00014264612	0.000016673206	-0.0000261832	-0.00016112227	-0.0016478609	-0.000056799614	-0.00032976337
CNA 10463	-0.00029921997	0.00008143782	0.00014095023	0.000036169888	0.00060177885	0.00006074395	0.000048332287
CNA 10464	-0.00022978082	-0.00027143038	-0.0000048378206	-0.00005464715	-0.0014544026	-0.00004135724	-0.000050573424
CNA 10465	0.00018044909	-0.000043421387	0.000001322283	-0.00003776753	0.0010005499	0.000040781797	-0.00006620195
CNA 10466	0.000107946245	-0.00010988908	-0.000014080099	-0.00008587836	-0.0020830864	-0.000020715743	-0.00022617355
CNA 10467	0.000048841488	-0.00009476754	-0.0000058487944	-0.000023269737	-0.00013719988	-0.000017197579	-0.00014059617
CNA 10468	-0.00027301564	-0.000027540698	0.0000033775593	-0.00014607619	-0.0010462716	0.00000296887	-0.00016015567
CNA 10469	-0.000024931123	-0.00005483916	-0.0000025731802	-0.00010136356	0.00017508288	0.0000038338453	-0.00014226009
CNA 1047	-0.00023926	0.00018473505	-0.0000007210474	0.00004440635	0.002338802	0.000033964105	0.0004157819
CNA 10471	-0.00018710116	-0.00009549022	-0.0000015748651	-0.0000782983	0.00038248397	-0.000030067487	0.00018371755
CNA 10472	0.0000045486668	-0.0003188087	-0.000004426429	0.0000072152534	0.0032186355	-0.00009809683	0.00008167839
CNA 10473	-0.0001059784	-0.000000115334956	0.000000047314103	-0.0000117763875	0.0002175988	0.000035214387	0.00013231598
CNA 10474	-0.00010969772	0.000064407075	-0.00000014752004	0.000017389022	0.0010907449	0.000051743275	0.000111037305
CNA 10475	-0.00012698135	0.00009323984	0.0000010036485	-0.000046033707	0.0015494872	0.000048204955	0.0002844859
CNA 10476	-0.00001290335	0.00023853005	-0.000018207695	0.00002242648	0.0003816112	-0.000005039088	0.00010922644
CNA 10478	0.0003949575	0	0	0	0	0	0
CNA 10479	0.0014947245	0	0	0	0	0	0
CNA 1048	0.00007150221	0.0000294321	0.0000134647435	0.00005218708	0.0012770037	0.000023500621	0.00038277317
CNA 10480	0.00006222181	0.0000097793345	0.000013644358	0.000007397383	-0.001192634	-0.00001848504	-0.0001080852
CNA 10481	0.000026685924	0.00019491852	0.0000012277102	0.000049040435	0.0012844561	0.00003183283	0.0001541568
CNA 10482	-0.00013033253	0.00008341101	0.0000038200974	0.000008451119	0.0014344701	0.000025811456	0.000177758
CNA 10483	0.0000026663474	-0.000013095047	0.0000037083446	-0.00004260602	0.0012546927	0.000021512844	0.0001312552
CNA 10484	0.000090840564	-0.000093363225	-0.000011494438	-0.00004428422	-0.0036597438	-0.000041806547	-0.000109151195
CNA 10485	-0.00004115079	-0.0001703462	-0.0000018313789	-0.000031193795	0.0009830953	-0.00007602937	-0.00012187139
CNA 10486	-0.00012268078	-0.00008088232	-0.0000025752759	-0.000107521395	-0.00081044546	-0.000026321784	-0.0003784746
CNA 10487	0.00020071532	-0.00011456579	-0.0000017895114	-0.00005624481	-0.0007313525	0.000047297963	0.00015455391
CNA 10488	0.00016590573	0.000096983385	-0.0000137761635	-0.00003309626	-0.0014296633	-0.0000617652	-0.00045325258
CNA 10489	0.000061130115	-0.00008487045	-0.0000023732166	-0.000039889997	-0.00044521547	0.000012562275	-0.00008311961
CNA 10490	0.00005873839	-0.000009912848	-0.000012089298	-0.000016532857	0.000037414393	-0.000012708977	0.0001038206
CNA 10491	0.00009839855	0.0000064494184	-0.0000049941764	0.000029860008	0.0011011802	0.000022761002	-0.0002367536
CNA 10492	0.000015483392	0.000011837483	0.0000000891916	-0.000030051619	0.0012940797	0.000028914921	0.000047584996
CNA 10493	-0.00010949034	-0.00014278083	-0.000075546224	-0.00007702561	0.0009958306	-0.00013255712	-0.00018163063
CNA 10494	-0.000040002218	-0.00010327756	0.000004715365	-0.00011413191	-0.0011151757	-0.00001818996	-0.00027514025
CNA 10497	0.00023355919	0.000005588903	-0.0000022120162	-0.000028028693	-0.0026248107	-0.00006341591	-0.00033827955
CNA 10498	0.000052255593	-0.000046822708	0.0000011215045	-0.00003301031	0.000041697713	-0.0000025745853	-0.000023282506
CNA 10499	-0.000053205942	-0.00029839884	-0.000009274534	-0.00009749002	-0.0020139567	-0.00012944746	-0.000529859
CNA 105	-0.000024179526	-0.000007859394	0.0000025553993	0.000026581707	0.0015277669	0.000058731326	-0.00033188736
CNA 1050	-0.000015158336	0.0000010195381	0.000010013613	-0.00003466456	-0.000617267	0.0000048661977	0.0000743107
CNA 10500	-0.000053215514	-0.00019847273	-0.0000055803243	-0.000004213005	0.0010553165	0.0000017046929	-0.00033163727
CNA 10501	0.000008290682	-0.00008313637	-0.0000016997365	-0.000074007934	0.00094511115	-0.000027599408	-0.00013707821
CNA 10507	-0.00011759049	0.000113546324	0.00000051481766	-0.000054595872	-0.0016619212	-0.000011240914	-0.00015592048
CNA 10509	-0.0000561399	-0.00013060213	-0.0000010024568	-0.000046882615	-0.000723335	-0.00003985334	-0.0002788324
CNA 1051	-0.00015566673	-0.00012602632	0.0000019859085	0.00018961703	0.000077660385	0.000004482381	0.000037939288
CNA 10512	-0.000005530467	-0.000008975016	0.00000046977365	0.0000110832225	0.0038491664	0.000032191016	0.000006259884
CNA 10513	-0.000016966447	0.00020607827	0.00000075641435	0.000066593806	0.00009067636	-0.000013308338	-0.000015341306
CNA 10514	-0.000055167657	0.000028559563	-0.000020938225	-0.000093412695	-0.00030691767	-0.00003168948	-0.00012710095
CNA 10516	-0.00005642446	0.00006004706	0.000018279454	-0.0000062063054	0.0019682648	0.000035433957	0.000072413546
CNA 10517	-0.000039898987	0.00013613253	0.00000015536642	-0.00009152476	0.00028639063	0.000013920329	-0.00009222627
CNA 10518	-0.0001428681	-0.000048384667	-0.0000019031868	-0.000058408496	0.002417444	-0.000014486908	-0.0003861219
CNA 10519	-0.000058054313	-0.00012046277	-0.000003407673	-0.000041562165	-0.00072333694	-0.000039544888	-0.00016016029
CNA 1052	-0.000066251836	-0.00006856182	-0.000018625775	-0.000045644614	0.002530222	0.000036650632	0.0003031658
CNA 10520	0.00008288999	-0.000054440046	-0.000000153808	-0.000014908676	-0.000027858408	-0.000019637868	-0.00005127285
CNA 10521	0.00013449386	0	0	0	0	0	0
CNA 10522	-0.00005520287	0.00013066678	0.0000038742364	-0.000004147738	-0.0014274489	0.000007888935	0.000016729537
CNA 10523	0.00014675586	-0.000113496484	0.0000011179625	-0.0000540185	-0.0011852735	-0.00004529756	-0.0001999125
CNA 10524	-0.00010765478	0.00017621822	0.000001436197	0.0000861187	0.00065774436	0.000033958888	0.00024158499
CNA 10525	-0.00002202019	0.00009463097	0.0000016752849	0.00006932118	-0.0011913887	-0.000058361402	0.00018883497
CNA 10526	-0.00006619425	-0.00004645288	0.00000065574716	-0.000005627386	0.0001944528	0.0000112818925	-0.00015600976
CNA 10527	-0.00012020821	0.00009833902	0.00000019597502	0.000012650937	0.00093216833	0.000012728348	0.00017029942
CNA 10528	-0.00011960129	-0.00003194883	-0.00000051593963	-0.000132444	-0.00084957026	-0.000058705322	-0.000003131945
CNA 10529	0.000050168484	0.00005433947	0.00000014486432	-0.0000065021677	-0.00031375568	0.0000012254717	0.000011141972
CNA 1053	0.000028634417	-0.000048495232	-0.0000033080971	-0.00007270301	0.0011796021	0.0000040539726	0.000026661533
CNA 10531	-0.00009751654	-0.0000063581765	0.00000021111482	-0.00002864547	0.000076067576	0.00003368169	-0.00015385798
CNA 10533	0.000059142614	0.000081186285	-0.0000024560695	0.0000076286487	-0.00076890015	0.000027759597	0.00012215805
CNA 10534	-0.000081586215	0.00018006597	0.0000023599946	0.00010009644	0.0002851425	0.00003070727	0.0004451583
CNA 10535	0.000087491084	-0.00004141569	0.000000095821456	-0.00003809258	-0.00021904416	-0.000009274221	-0.000052648415
CNA 10536	-0.00012011771	-0.000039056613	-0.0000046239584	-0.000002032779	-0.00028724983	0.000004472732	0.000022701803
CNA 10537	-0.0001319924	0.00004433304	-0.000000947903	0.000012337417	0.00035094668	0.0000076592705	0.00047614018
CNA 10538	-0.00020471627	0.000004146099	-0.0000017039769	-0.00000012394048	0.001862204	0.000031921976	-0.00014061584
CNA 10539	-0.00011064978	0.000029420555	-0.00000007837953	-0.00003079161	0.0003294624	0.000011941157	0.0000030457977
CNA 1054	-0.00003039664	-0.0000032467397	0.000013126758	-0.0000658186	-0.00054176466	0.000006482638	-0.0002441146
CNA 10540	0.000078644654	-0.00010678411	-0.0000016387785	-0.000102494654	-0.000599194	-0.000022897384	0.000014195219
CNA 10541	-0.00006293322	0.00023565364	0.000015280651	0.000051536546	0.003091173	0.00010994173	0.00025264928
CNA 10542	-0.0000037658865	-0.00023051607	0.000001706116	0.000074141135	0.00026882967	0.000021917596	0.000098151475
CNA 10544	-0.00021618453	-0.00012390182	0.000003911603	0.000172659	-0.00006626248	0.000042152547	0.0001577381
CNA 10548	0.00009272547	-0.000023830831	-0.0000024875656	-0.00008162274	0.00085369917	0.000001568608	0.00005565472
CNA 10550	0.00020358506	-0.000019769062	-0.000003453286	0.00006134101	-0.00020728893	-0.0000059510394	0.00010339329
CNA 10551	-0.00039499614	0.000041254163	0.00010795501	0.000049682854	0.00071680726	0.000016712025	0.00004460253
CNA 10552	-0.000029299003	-0.00004196484	-0.0000008116738	-0.000019534602	0.0018912721	0.000030150972	-0.00033295678
CNA 10553	-0.000103161256	0.000021652877	0.000000553405	0.0000010673702	0.0014271066	0.00000026129186	-0.00011148751
CNA 10554	-0.00024329874	-0.00006600559	-0.0000003904337	-0.000054437514	-0.0008087548	-0.000052734686	0.0001038257
CNA 10555	-0.00016336681	0.0000715755	-0.0000048355346	-0.000049343453	-0.0005846396	-0.000019320287	-0.00020254993
CNA 10556	0.000050793624	-0.00006320178	-0.0000037618493	-0.000075201984	-0.0015959013	-0.00003082372	-0.00006738938
CNA 10557	-0.00006702542	0.000013419241	0.0000028679133	-0.000022383965	-0.0011766887	0.000019528752	0.00023824014
CNA 10558	-0.00012187126	0.00012105971	0.000042034473	-0.0000017004468	-0.0017184567	0.0000077264	0.00022345704
CNA 10559	0.000119847486	0.000021586717	0.0000035752369	-0.000046843885	0.0015255102	0.0000042275337	0.000039219856
CNA 1056	-0.00022544031	0.00013067535	0.0000015965052	0.00006055153	-0.0003222912	0.000021416468	0.00012482116
CNA 10560	-0.000053512093	-0.00021934001	-0.0000044475864	-0.000030402245	-0.0013099441	-0.000064217485	0.000056513025
CNA 10561	-0.00009568821	-0.00024054927	0.0000034591358	0.00010000028	0.0022129996	-0.000013634599	0.000046935806
CNA 10562	-0.00006465468	-0.000113196074	-0.0000025858972	0.000052310104	-0.0019311144	0.000029916988	-0.00022371634
CNA 10563	-0.00056697853	0.00007962107	0.00000084956696	0.000031425207	-0.00006645359	0.00003018532	0.000046911464
CNA 10564	-0.00018356295	-0.00013211682	0.0000043505015	0.00020546312	0.0017991886	0.000023169256	0.00026139163
CNA 10565	-0.00008339509	-0.00007691898	-0.0000117232785	-0.0000056583713	0.0014388821	-0.000044147782	-0.00016183285
CNA 10566	-0.00005710221	-0.000039096773	-0.000011845876	-0.000024235025	-0.0017873991	-0.000010451451	-0.000252876
CNA 10567	0.000067060566	0.00006663858	0.0000022030335	0.000011545849	0.0026155598	0.000018918254	0.0005500868
CNA 10568	-0.00022330397	0.00014326573	0.000042669453	-0.00001607731	0.00036114827	0.00006720364	0.00012919903
CNA 10569	-0.00013337162	-0.000030489677	-0.0000042514994	-0.00009711247	0.000437759	-0.0000045945867	0.00027949462
CNA 1057	-0.00021285054	0.00012593785	0.000011412337	0.000041504278	-0.00032229326	0.000021445638	0.00030818654
CNA 10570	-0.0000015574824	0.000010413527	-0.0000002988003	-0.00004113987	0.0010412827	-0.0000015363842	0.00009328239
CNA 10572	-0.000044269	0.000010258555	0.0000010253048	-0.0000389448	0.0006124482	0.000039697064	0.00021912795
CNA 10573	0.00011476211	0	0	0	0	0	0
CNA 10575	-0.00022793286	-0.0001186537	0.000024302917	-0.00007023919	-0.0011784362	-0.00003925629	-0.00023421251
CNA 10576	0.00011827366	-0.000102290214	-0.000005746266	-0.00008018367	-0.00082878943	-0.000044018252	-0.00037940743
CNA 10577	0.00005013959	-0.00003628768	-0.0000016208186	-0.00002927946	0.0006362584	-0.00000829529	-0.000110723355
CNA 10579	-0.00010440497	0.000010007918	-0.00000046519273	-0.000029050261	0.0014100488	0.00001401972	0.000010796636
CNA 1058	-0.00028474914	-0.00019693434	0.0000023081739	-0.000057308018	0.00023197508	-0.000023763887	0.00022528954
CNA 10580	0.00013640607	-0.000039785802	-0.0000009404903	-0.000062035324	-0.0008493264	-0.000028942302	-0.00025639348
CNA 10581	0.000043497577	0	0	0	0	0	0
CNA 10584	-0.00015841928	-0.00029659935	-0.000011063426	0.000049236918	-0.0039738305	-0.00007863294	0.00012807408
CNA 10585	-0.00021280427	0.00013797925	0.0000030447352	0.000041945055	0.002091065	0.0000536805	0.0004235422
CNA 10586	-0.000037118996	0.00020283728	-0.0000044706208	0.00009944335	-0.00051944074	0.00005116574	-0.00016855374
CNA 10587	0.00028613143	0	0	0	0	0	0
CNA 10588	-0.00008547255	-0.00004967809	-0.0000053823696	-0.000023884055	0.00074642483	-0.0000068913396	-0.00033800455
CNA 10589	-0.00010971173	0.00018167868	0.000008020196	0.00006607935	-0.00023065909	0.000023997574	0.00039789669
CNA 1059	-0.00012139938	-0.00010103491	-0.000014918346	-0.00012579607	-0.0001888449	-0.0000691459	-0.000049540824
CNA 10590	-0.00015712863	0.000039362014	0.00000037979774	-0.000035911053	0.0008726015	0.00003643174	0.00036163293
CNA 10591	-0.00014870249	-0.00015590608	-0.000002115997	-0.00004197478	-0.001856436	-0.00007003971	0.00013949013
CNA 10592	-0.0002427538	0.00016569423	0.0000072194703	0.000085064814	0.001998595	0.00007277138	0.00016333252
CNA 10594	-0.00001760816	0.000081897975	-0.000011999796	-0.0001464583	0.00000017032028	-0.000059681908	-0.00017107204
CNA 10595	-0.000057826306	-0.00024965702	0.000004084237	0.000028127432	0.002114199	0.000021769516	-0.00012875572
CNA 10598	-0.00009116026	-0.0000021131334	0.00000033320686	0.000010429015	0.0020711836	0.000027081072	-0.00029054657
CNA 10599	-0.00012803441	-0.000045055294	-0.000004567707	-0.000008599795	0.000080962076	-0.0000000501052	-0.00013966495
CNA 1060	-0.00024587385	0.0000111815325	-0.000000087785885	0.0000104305145	-0.00012018242	0.000003967136	-0.000026953965
CNA 10600	-0.00016577267	-0.0000023066996	0.00000165253	-0.00000023022301	0.0009440038	0.000008487664	-0.00006207303
CNA 10602	-0.00006367469	-0.00005945235	0.000007530587	-0.00005836921	0.0011706736	0.0000313719	-0.0001205938
CNA 10603	0.00007705417	-0.00014957339	-0.00001808955	-0.00008791412	-0.0007179654	-0.000046590787	-0.00028105394
CNA 10605	-0.00017247748	0.000073005125	0.00003604417	-0.00008011662	-0.0036067823	0.000040937553	0.00025394716
CNA 10606	-0.00017231355	0.00010919898	0.0000009702956	0.00003988728	-0.0012175977	0.00000320293	0.00009906292
CNA 10607	0.00005203297	-0.00035857526	-0.000000047053618	-0.000031424162	0.0006993619	-0.00005074404	-0.0003198739
CNA 10608	-0.00027751795	0.00019217341	0.000002852018	-0.0000053747	-0.00058946334	0.000027476846	-0.00017451718
CNA 10609	0.00013659336	-0.00016368239	-0.00000076707363	-0.00003402531	-0.0008313439	-0.000052447693	-0.00007298216
CNA 1061	0.000011899967	-0.000070047376	-0.000000112461564	-0.0000754708	0.0002784417	-0.000027271732	-0.0002245184
CNA 10610	-0.000037709142	0.00019235045	-0.0000007420138	0.000041966905	0.00052380137	0.00001223605	0.00008519739
CNA 10611	-0.00034414575	0.00016016632	0.0000004183239	0.0000715968	-0.00021376811	0.00006573398	0.00003092773
CNA 10612	-0.000006611487	0.00009111613	0.0000002121844	-0.000011803805	0.000060433296	-0.0000010962037	0.000054929405
CNA 10613	-0.0000684198	0.000005750656	-0.0000035023127	-0.00005843639	0.00070872647	-0.000010355301	0.000044613706
CNA 10614	0.000007423143	0.000053397413	-0.0000062871377	-0.00007555143	-0.0030611753	-0.00005801011	-0.00021876488
CNA 10615	0.0000026552743	0.00010652482	0.000003869353	0.0000032289324	0.00077319436	0.00001791276	-0.00020577201
CNA 10616	0.000048190836	0	0	0	0	0	0
CNA 1062	-0.00025667786	0.00013557285	-0.00000015146506	0.00006966189	0.000008111373	0.000038285325	0.00002522506
CNA 10620	-0.00014131349	-0.00007400751	-0.0000093408125	-0.00005738218	-0.0011986614	-0.000018383376	0.000001303107
CNA 10621	-0.0000014357302	-0.000020451816	0.000021893418	-0.000041135783	0.0016301313	0.000021367483	0.000024758743
CNA 10622	-0.00016374397	-0.000044248514	0.0000012871024	-0.000035454777	-0.0016142061	-0.000030146948	-0.000041637017
CNA 10623	0.00030787927	-0.000072073046	-0.00000040701272	0.000009632258	0.00018064755	-0.000016337557	-0.00013957471
CNA 10625	0.00014798262	-0.00015178762	0.000012061879	0.000014421754	0.001725276	0.0000603744	-0.000004687068
CNA 10626	-0.000017621649	0.0000804405	0.0000005830138	-0.00016428926	-0.003488867	0.000022640526	-0.000013907207
CNA 10627	-0.00003620696	-0.00007154166	-0.0000034289042	-0.00013713044	0.0017872524	-0.00003186535	-0.0002525745
CNA 10628	0.00025603533	-0.00007669538	-0.0000003132227	-0.0000015962123	0.00037934206	-0.0000091338525	-0.00008748211
CNA 10629	-0.00011963211	0.00011729992	0.000006842977	0.0000069851612	0.0014344676	0.00002683647	0.00006612013
CNA 1063	0.0001377711	-0.00020457775	0.000032081876	0.00006310854	0.0028363706	0.0000671469	0.00011641807
CNA 10630	0.0000069309644	-0.00008015841	-0.000027110478	-0.000027448152	-0.00008440163	-0.00004354663	-0.00050180726
CNA 10631	-0.000030009978	-0.00013068318	0.00001599345	0.00002430549	0.0018760592	0.00006675772	0.00010437072
CNA 10632	-0.000041018764	0.0001535811	-0.000000040663906	0.00006987089	-0.0001349704	-0.000051887295	-0.000066851455
CNA 10633	0.00066031236	0	0	0	0	0	0
CNA 10634	0.0006534092	0	0	0	0	0	0
CNA 10635	-0.00007279743	-0.000016295311	-0.00000038251457	-0.000010172501	-0.0015419907	-0.0000037444386	-0.0000090138055
CNA 10636	-0.00030018092	0.000055002827	0.000006217824	-0.00011431012	0.00073221786	0.000016979835	0.00015539583
CNA 10637	0.000010096088	-0.00026042416	-0.0000019924364	-0.000016692244	0.00004281409	-0.000023191309	-0.00019842047
CNA 10638	0.0000042998836	-0.0002812042	-0.00000020567973	0.0000020901484	-0.00051009574	-0.00003559548	-0.00031267817
CNA 10640	0.0000062503195	-0.00010237098	-0.0000053441677	-0.00005513742	-0.0004433067	0.000012065283	0.00008589463
CNA 10641	0.000034623055	-0.000013974346	-0.0000008893898	0.000036631005	-0.0002722065	0.0000021610035	0.00014787688
CNA 10642	0.000016427119	0.00015916645	0.0000030574886	0.00001907777	0.0003882672	0.000018656141	-0.000011085716
CNA 10643	-0.00071186677	0.000102553364	0.00000049414376	0.0000429973	-0.0002607802	0.000033696666	0.00018008388
CNA 10644	-0.00012631272	0.0003082364	0.0000020296952	0.00005268242	0.0013727346	0.000079135934	0.00057588855
CNA 10647	-0.00011760812	0.000088623	0.0000035197418	0.000013017095	0.0005119968	0.000023946426	0.00004070159
CNA 10648	-0.00010441257	0.0001413461	0.00000223299	-0.0000049652717	0.00051199977	0.000023805238	0.00003260737
CNA 10650	0.000096962496	-0.00010219692	-0.000007958018	-0.00008590798	-0.0014919272	-0.000049972456	-0.00008954275
CNA 10652	-0.00056277507	0.00012551219	0.0000037206873	0.0000615038	0.000040018203	0.000043518317	0.00025227256
CNA 10653	0.00002789698	0.000023579521	0.000004484379	-0.000017385071	-0.00043655737	0.000014485008	0.00016158784
CNA 10654	0.00008288096	-0.00016103029	-0.0000005303707	-0.0000042790175	-0.0004305946	-0.000041105934	-0.0002532672
CNA 10655	0.00027371448	0.00007909627	-0.0000197086	0.00007240739	-0.002634679	-0.00007265754	-0.0002307261
CNA 10656	-0.00013861759	-0.000051192863	0.000009634342	0.00006032321	0.00048812857	0.00013148654	0.00011458598
CNA 10657	0.00013606228	0.00000672549	0.000027316204	-0.000096281794	0.00010467611	0.000023323222	-0.00032752383
CNA 10658	0.00011530185	-0.000016925036	-0.0000008672738	-0.000022242963	-0.0009925858	-0.000021485983	0.000008263812
CNA 10659	-0.000049970226	0.0000004851822	0.0000006434784	0.000004227767	-0.0005195766	0.000022309421	0.00006416855
CNA 1066	-0.000084428815	-0.000006721763	-0.0000023834843	-0.00006951988	0.0006555795	-0.000045766566	-0.00018750888
CNA 10660	-0.00016946853	0.000058657228	0.00000081849726	-0.00006221548	0.0015238647	0.000010329372	0.00006298572
CNA 10661	0.000090372385	-0.00004848242	0.00001750435	-0.00004425481	-0.00035687455	-0.000009239614	0.000030069054
CNA 10663	-0.00009235561	0.0000079397105	-0.0000011079028	0.000014756917	0.0007095238	0.000017654671	0.00005129576
CNA 10664	-0.000049784365	0.000008211136	-0.0000054592088	-0.0000939011	-0.0008304789	-0.000012321472	-0.00020479075
CNA 10665	-0.0001610483	-0.00007207632	-0.0000014848599	-0.00005375951	0.0010694123	-0.000023378692	-0.00025236793
CNA 10666	0.00020039007	-0.00030059592	-0.00000030772935	-0.000019300991	0.0011191356	-0.00003740102	-0.0005572577
CNA 10667	-0.00010549234	-0.00014787084	0.0000020178777	-0.00015641583	-0.002624812	-0.000025880112	0.0000039475963
CNA 10668	0.0000117997515	-0.0001568006	-0.0000069446546	-0.00007129119	0.000101113896	-0.000041500774	-0.00011780602
CNA 10669	-0.00018913746	-0.00013786406	0.0000029533112	-0.000026466714	0.001132606	-0.000008602551	0.00042509046
CNA 10670	0.0003654767	-0.000045224013	-0.0000037539314	0.00005515177	-0.0010476031	-0.00007781606	-0.00022784004
CNA 10671	-0.00015490371	-0.00013540169	-0.0000018229824	-0.00004354982	0.0009987123	-0.00009110368	-0.00015537259
CNA 10672	0.000046751924	0.0001691705	0.0000010003889	0.000030184536	0.00024367431	0.0000052716205	0.00003338475
CNA 10673	-0.00012906826	-0.000040394665	0.000011495686	0.00002388887	0.00029378186	-0.0000036439299	0.000122255
CNA 10675	0.000091396796	-0.000004441664	-0.0000013358076	-0.0000015813204	0.00014668836	-0.0000022767858	0.000012390548
CNA 10677	-0.000018834153	-0.00008441746	-0.0000059310564	-0.000104392464	-0.0005483188	-0.000017570594	-0.00027538353
CNA 10678	-0.0002302164	-0.000066832	0.000005054758	-0.00009927899	-0.0011897339	-0.000031730386	0.0000798177
CNA 1068	0.000099777244	-0.00015815257	-0.00007782089	-0.00014745464	-0.0008403381	-0.000055254437	-0.00018700605
CNA 10681	-0.00014185879	-0.00008803666	-0.0000072086555	-0.00006900403	0.0015280612	-0.00001732856	-0.000041391886
CNA 10683	0.0000566718	0.000034128578	0.0000045277416	-0.0000013987348	0.00046434315	0.000008647106	0.00051784766
CNA 10686	-0.00007256415	0.00024238543	0.000014064841	0.00011285238	0.0015263145	0.00008046787	0.0002751373
CNA 10687	-0.00016658606	-0.00010811442	-0.000009736885	0.00001885066	0.002243859	-0.00005954806	-0.00016154935
CNA 1069	-0.00038549476	0	0	0	0	0	0
CNA 10690	0.00016300328	-0.000009458363	0.00000046984354	-0.0000332129	-0.00042919267	-0.0000023135913	0.0000021662581
CNA 10691	-0.0000078917865	-0.000026700498	-0.0000020298655	-0.000079884296	0.00030395947	0.000010223277	-0.0001475133
CNA 10692	-0.0001614768	0.0001831305	-0.000009725247	0.00006411612	0.0013346104	0.00005298998	0.0004348647
CNA 10693	0.000017243876	0.000025743542	-0.00000081251346	-0.000047952082	-0.0010053442	-0.000026825404	-0.00014988556
CNA 10694	-0.00019650071	-0.000008194446	0.0000027718954	-0.000004262626	0.0009662506	0.00000826139	0.000016532093
CNA 10695	-0.00010475814	-0.000087876615	-0.0000038453554	-0.00004230201	-0.00046589813	-0.000050345512	0.00015451536
CNA 10699	-0.0002726927	0.00014031053	0.000002856582	0.000033082368	0.002952252	0.000081452985	0.00014797636
CNA 107	-0.0008272669	0.00015990048	0.000003490562	0.00006357342	0.00021020812	0.00006004244	0.00031464026
CNA 1070	-0.00016891625	-0.0000047415683	0.0000021562387	0.0000023591515	-0.0018424185	-0.000028395132	-0.00008454845
CNA 1071	-0.000097509284	0.0000285282	-0.000011496063	-0.00006915889	0.0005387238	-0.000021256395	0.00002186904
CNA 10712	-0.000029333562	-0.00015563745	-0.000005833578	-0.000016005812	-0.001119631	-0.000038387254	-0.00020022252
CNA 10714	-0.00011198431	0.00012922124	0.000007588605	0.000015972888	-0.000814879	0.00003660198	0.000257815
CNA 10717	-0.00010008116	-0.00013332326	0.00000020666337	0.00005377917	0.0009830552	0.0000019113345	0.000117357005
CNA 10718	0.0001034772	-0.00007733703	-0.0000028128184	-0.0000755237	-0.0019914352	-0.000044608227	-0.00012858026
CNA 1072	-0.00011318305	0.00017884336	0.0000009354146	0.000069551286	0.00012704641	0.000021205246	0.00023478978
CNA 10720	-0.00019594897	0.00001918137	-0.00000015457627	0.00002078101	-0.00011149898	0.0000043499094	0.000029954315
CNA 10721	-0.00011991877	0.00007795624	0.0000025663321	0.000020704156	0.0008332776	0.000024825407	0.00017863902
CNA 10723	-0.00019260874	0.0001474544	0.000010631762	-0.00012241413	-0.0004935946	0.000021560863	-0.00021018265
CNA 10724	-0.00017530216	0.00006816178	0.000000016792914	-0.00005186617	0.0013044318	0.000006664395	0.000028954073
CNA 10725	-0.000083561295	-0.00001762867	-0.00000018091525	-0.0001092295	0.00019355645	-0.000026742404	-0.00011345111
CNA 10726	-0.000038647708	-0.00012798398	-0.000004062406	-0.00008836422	-0.0022844821	-0.00004318811	-0.00023512897
CNA 1073	0.000118488504	-0.00006225765	-0.000031803283	-0.0000149357875	-0.00085649255	-0.000012681708	-0.00018249285
CNA 10730	-0.00004438852	0.000017198996	0.0000026317214	-0.00001605439	-0.00014568877	0.000033005548	0.000113449714
CNA 10732	-0.000048597358	-0.000104002174	0.0000013827552	0.00010679445	0.00046815074	-0.000028380267	-0.000023120689
CNA 10733	-0.00009551098	0.00008708685	-0.000016954098	0.000026396661	0.0013795316	0.0000029674918	0.00013325587
CNA 10734	-0.000011895663	-0.00002111799	-0.0000021638364	0.0000074156087	0.0014712266	0.00002795171	0.0001292585
CNA 10736	-0.00007608054	-0.000010859146	0.000015107821	-0.0000026160105	0.0014869515	0.00006812848	0.00012237905
CNA 10737	0.00056172593	0	0	0	0	0	0
CNA 10738	0.00058362784	0	0	0	0	0	0
CNA 10739	0.0004892368	0	0	0	0	0	0
CNA 1074	-0.00015417233	-0.000016887272	0.000002278469	-0.0000689344	0.0010409033	0.000025730094	-0.00014968631
CNA 10740	0.0006404619	0	0	0	0	0	0
CNA 10741	0.00000659963	-0.000014420491	0.0000096226795	-0.000006172657	0.0016301355	0.000022341495	0.00030364608
CNA 10743	-0.000053267388	0.0001187101	-0.00000016478153	-0.0001288908	0.0017743676	0.000038519465	-0.00013385565
CNA 10744	-0.000090599555	0.000058386027	0.000026840324	0.000025237798	0.00089634495	0.000037237143	0.000084264946
CNA 10745	-0.00010760221	-0.00013396831	-0.000000008742788	0.000041924042	0.0009595379	0.0000026968492	0.000016554397
CNA 10747	0.000008859257	-0.000080223675	-0.0000062767735	-0.00002526476	-0.00084255764	-0.000011450611	-0.000058762354
CNA 10749	-0.000048153855	0.000042198895	-0.0000052743285	-0.000093455106	-0.0012069418	-0.000016939492	-0.0001240641
CNA 1075	-0.00014100858	0.00012157938	0.000012863381	0.000106012674	0.00044533762	0.00004770044	0.00044180968
CNA 10750	-0.000053133743	0.00010699182	0.0000014489036	-0.00010497053	-0.00010072421	0.0000051674615	0.000015527008
CNA 10752	-0.000019483883	0	0	0	0	0	0
CNA 10753	-0.0000005433394	-0.00032035797	-0.0000016937381	-0.000021517537	-0.0020074924	-0.00007303771	-0.0002694734
CNA 10755	0.0002572866	-0.0000912866	-0.00000005633774	-0.00005132109	-0.0013292868	-0.000037114434	-0.00017491281
CNA 10758	0.0007106088	-0.000057514608	-0.0000012337129	-0.00006612122	-0.0023812854	-0.00006478626	-0.00001873709
CNA 10762	0.0000711656	0	0	0	0	0	0
CNA 10763	-0.00006147252	-0.0002031666	-0.00000050388047	-0.000044580098	0.0004324862	-0.00009498466	-0.0002204504
CNA 10765	0.00034513848	-0.00017193079	0.0000028933748	-0.000020491667	0.004223711	0.00010211386	-0.000040563842
CNA 10766	0.0005661958	0	0	0	0	0	0
CNA 10767	-0.00016847652	0.00004472703	0.0000065847476	-0.000042655913	0.0006790697	0.000033634824	0.00021382273
CNA 10768	-0.000036397836	-0.0002320909	0.00000056138964	0.000057600882	0.00037666134	0.000015647074	0.000034821223
CNA 10769	-0.0002906595	-0.00007696117	0.0000029989562	-0.0001403693	-0.001538727	-0.00003590245	-0.0003005219
CNA 10771	-0.00008762496	0	0	0	0	0	0
CNA 10772	0.000016579823	-0.00005305558	-0.000016363587	-0.000070246526	-0.00042247423	-0.00003245827	-0.00023736918
CNA 10773	-0.00022491752	0.0001135055	0.000003185592	-0.00001559616	-0.001428406	0.0000006237627	0.00003162417
CNA 10775	-0.000050281946	-0.00003196627	0.000027791008	-0.000027755115	0.00079012493	0.000026412681	0.00028864146
CNA 10776	-0.000060213402	-0.00007164419	-0.000007183725	-0.000061789164	0.00058232923	-0.000020778178	-0.00011595395
CNA 10777	0.00022455664	0.000043733307	-0.0000004774309	0.000044055523	0.00069135847	0.000012095607	0.00016250103
CNA 10778	0.00004866722	-0.00017899871	-0.000003059121	-0.000052010604	-0.0053385864	-0.00012687474	-0.000555899
CNA 10781	-0.00012722977	-0.000021150538	0.00005170397	-0.000031517928	0.00042963182	0.000040387025	-0.0002752263
CNA 10782	0.000051515155	-0.000079426165	0.00000046961796	0.00000082873737	-0.0015310976	-0.000026723555	-0.0003136444
CNA 10783	-0.0001767995	0.0001614223	0.000007783005	-0.0000001011324	0.0022249918	0.000052772273	0.00046560468
CNA 10785	0.0006057317	-0.00005046725	-0.0000011701748	-0.000006787926	-0.0002698331	-0.000018441864	0.0000032056123
CNA 10786	-0.00010363473	0.00004195809	0.00000009843643	-0.000035082547	0.0013050834	0.000051607374	0.00019465835
CNA 10787	0.000036842226	-0.000109588495	0.0000057471334	-0.000025106368	-0.00022609552	-0.000006098524	-0.000055984412
CNA 10788	-0.00021866453	-0.00002410757	0.000005061032	-0.000052424555	-0.0032210217	-0.000019213447	0.00018270891
CNA 10793	-0.00046686892	-0.0000053115655	0.000013894084	-0.000014598239	-0.0013299723	0.000047740377	0.00009174324
CNA 10794	0.00004295481	-0.00004446954	0.0000050033354	-0.000024385192	0.00098237	0.0000073866545	-0.00026510807
CNA 10798	0.0000815055	0.0000753802	0.0000009450102	-0.0000014851987	-0.0009606656	0.0000060771404	0.00013208762
CNA 10799	-0.000031466763	-0.00007959753	0.0000017422165	-0.00021297495	0.00039327622	0.00005167957	0.000254358
CNA 108	-0.0001321944	0.00014471306	0.00004724438	-0.00013097243	-0.0021239633	-0.00004115358	0.00008479152
CNA 1080	0.00017053713	-0.000116215815	-0.000001856254	-0.000116104755	-0.0016667489	-0.000080748796	-0.000024805217
CNA 10802	0.00006770109	0.0000097878465	-0.0000027038723	-0.00003571733	0.00036919903	0.000008722097	0.00021798749
CNA 10803	-0.00007878478	0.000006608934	-0.0000071538407	0.000013902615	0.0007095214	0.000017894432	0.0003097239
CNA 10804	-0.000012828354	-0.00011174119	-0.0000010057527	0.000056091856	-0.0006760048	0.000017626659	-0.00003829983
CNA 10806	0.000017853683	-0.00031648157	-0.0000030723054	-0.000030079595	0.0017859092	-0.000062986015	-0.00006530564
CNA 10807	-0.00017782288	0.000020067913	-0.000023817316	-0.00003054507	-0.0014925261	-0.000029065683	-0.00033778482
CNA 10808	0.0000008532552	-0.0002534507	-0.00000027335483	0.000025651958	0.000265305	0.000018192939	0.0000036556755
CNA 10809	-0.000093659255	0.00018500493	0.00009727839	0.00008937738	0.00058475585	0.00008679125	0.00020691086
CNA 1081	0.000116007446	0.00002999544	0.00000032167011	-0.000052802116	0.0006917943	0.0000028923896	0.000016762315
CNA 10810	-0.000055893666	-0.00015680611	-0.000005697162	-0.0000007570534	0.0012354107	0.0000158168	0.00011511822
CNA 10811	-0.00014603266	0.000106405976	-0.0000024450376	0.000011632479	0.0011078919	0.000007744395	-0.00012889873
CNA 10813	0.0008264576	0	0	0	0	0	0
CNA 10814	-0.00010352043	-0.000006806693	0.000014789764	-0.00007515882	0.00037209003	-0.00000850588	0.00003866563
CNA 10815	-0.0004287928	0	0	0	0	0	0
CNA 10816	-0.00021630849	-0.00018004657	0.000040752217	0.0001425357	0.00006360792	0.0000033130868	0.000060924704
CNA 10817	-0.00012633605	-0.00009587616	-0.0000010345218	-0.000039373932	-0.00080180925	-0.00006575622	0.0000031370669
CNA 10818	0.00010532708	-0.00009856969	-0.0000091408365	-0.00007921396	-0.00082879135	-0.00004293341	-0.00033379943
CNA 10820	-0.00016186718	0.00012305287	0.0000314674	0.00011669876	0.00039083103	0.000048253834	0.00007237045
CNA 10821	-0.000084893305	0.00012660027	0.0000034589336	-0.0000019071995	-0.00055023294	0.000013625621	0.0001222428
CNA 10823	-0.0001126289	0.000026549287	-0.0000019047628	0.00006391706	0.0027196244	-0.000059435963	-0.00042184445
CNA 10825	-0.00006413808	0.00017253748	0.0000018704333	0.000087724286	-0.0011497455	0.000009930022	0.00011362415
CNA 10826	-0.0001225686	-0.000037702906	-0.0000014856967	-0.0000506217	0.00075881154	-0.0000058667733	-0.00017344752
CNA 10827	-0.00014931397	-0.000021413747	-0.0000017942526	-0.000040817817	0.0018930258	-0.0000018248334	-0.00019226635
CNA 10828	-0.00034384654	-0.00013369152	0.000019368063	0.000118528944	0.0012217441	0.000028278417	-0.00003427341
CNA 10829	-0.00057248014	0.00006906599	0.000008466423	0.00006920785	0.00027878876	0.000043860302	0.00030317085
CNA 10830	-0.000076608994	0.00023182602	0.0000015728292	0.000046348534	0.00069762155	-0.000015119538	0.00035004708
CNA 10833	0.00014016315	-0.00008704369	-0.000026836586	-0.000119912205	0.00020223769	-0.000047778	-0.00021409417
CNA 10834	-0.00040419403	0.000086235996	0.0000007571216	0.00005261585	-0.00046223344	0.000024148783	-0.00001974851
CNA 10835	-0.000039144998	-0.00015283974	-0.0000025266781	-0.00006341029	0.0009897699	-0.00000017061853	-0.00016145656
CNA 10836	0.0000021821138	0.000030460953	0.0000005831913	0.00006021857	0.00097131805	0.0000059411673	0.00007143803
CNA 10837	0.0005454158	-0.000048644542	-0.00000070580865	-0.00004704982	-0.001599693	-0.00004459735	-0.00012951903
CNA 10838	0.00035860098	0	0	0	0	0	0
CNA 1084	0.00006075319	0.000038723345	0.000018526756	0.000023463499	0.0013895573	0.000018031336	0.00042434482
CNA 10840	-0.000067183144	0.00011189461	0.0000010541698	-0.0000064410638	0.00047161445	0.000015221984	0.00021863726
CNA 10841	0.00019205894	-0.00001718074	-0.00000006514019	-0.000017374903	-0.00049572554	-0.0000070092074	-0.000073217976
CNA 10842	-0.00041618486	0.000051815212	0.00001846627	0.00003900945	0.00008595442	0.000038335955	0.0002852235
CNA 10844	0.00014727633	-0.0000031334164	-0.0000013764511	-0.00003497422	0.0007946305	-0.0000122895835	-0.000084322695
CNA 10845	-0.00018050063	0.00001573652	-0.0000016564256	-0.000047160534	0.001264195	-0.000004665218	-0.00019036271
CNA 10846	-0.00013923997	0.00004787415	0.000010825863	-0.000044849963	-0.00073128496	0.00006406214	0.000044421853
CNA 10847	0.000020614909	-0.00012780845	-0.00001076576	0.00002724573	-0.0019361419	-0.00008693058	-0.00034158863
CNA 10848	0.000026626465	0.000010013879	0.000010042076	-0.000049066508	-0.00007519179	-0.000028732977	0.00025083334
CNA 10849	0.000026504353	-0.000031261967	0.000034681834	-0.00005316498	-0.00007519181	-0.000029254406	0.00019335859
CNA 1085	0.000074113195	0.00009632677	0.00000519857	-0.000015677288	0.0013189445	0.000031367985	0.00029048728
CNA 10850	0.000163412	0.000046156943	-0.000007035998	-0.00002776172	0.0003200779	-0.00005536478	-0.00013230453
CNA 10855	-0.00050422904	0.00006438344	0.00000036550045	0.0000309588	0.000008388702	0.000028623715	0.000013008714
CNA 10856	-0.000039550436	-0.000069947535	0.00000092043626	0.000010262606	-0.00067227543	-0.000050193925	0.00038555078
CNA 10858	-0.000018990662	0.0000071492786	-0.00000012136297	-0.0000013386643	-0.001983628	-0.000013023727	-0.00008406854
CNA 10859	0.000037465798	-0.00006075859	0.000003414175	-0.00005380815	-0.00041075994	-0.000010072403	-0.00007786514
CNA 1086	0.000099040786	0.000028490424	0.000010774576	-0.000032753152	0.0012657203	0.000018167235	0.0006051808
CNA 10861	-0.00045375555	0	0	0	0	0	0
CNA 10863	-0.00030752685	-0.00018009405	-0.000054672717	-0.00008704401	-0.0030673377	-0.0001613862	-0.000417347
CNA 10864	-0.00015041567	-0.000113712544	-0.00008944288	-0.000055677145	-0.001526794	-0.000076554454	0.00014111996
CNA 10866	-0.00015934734	-0.000049647097	-0.0000033081133	-0.00002535343	-0.0007604961	-0.000037337762	-0.000036254896
CNA 10867	-0.000119886274	-0.000023579598	-0.0000010603457	-0.00003516633	0.0015978896	0.0000004205852	0.00013057505
CNA 10868	-0.0002451394	0.00011390705	0.000027584847	0.000036938785	-0.0009334013	0.00004136652	-0.000120378194
CNA 10869	0.00012275134	-0.000003408119	-0.000005841165	0.000013483725	0.0002321394	-0.0000056311487	-0.00007746941
CNA 1087	0.000059956874	0.0000550884	0.0000097973225	0.000035686364	0.001424029	0.00001354374	0.00022968501
CNA 10870	0.00007307158	0.00003717065	0.00001654301	0.0000055215137	0.0008297443	0.0000648044	0.00051516073
CNA 10871	-0.0000040077884	0.00024528176	-0.000008954471	0.000053121454	-0.00013779887	-0.0000054721904	0.00008128415
CNA 10873	-0.00016107287	0.00017483416	0.000024805844	0.00013283479	-0.00008893944	0.000043852553	0.0001645111
CNA 10874	-0.00020035432	0.00010609447	0.0000008435527	0.000032233	-0.0013100699	0.00000778351	0.00015005918
CNA 10875	-0.0000046279756	-0.000028344068	0.00000038396976	-0.000080188576	0.0012478869	0.0000021752714	-0.000028832326
CNA 10876	0.00013705932	-0.000058023335	-0.0000035994585	-0.000032170927	-0.000047822963	-0.000003318116	-0.0000636695
CNA 10877	0.000077293356	-0.00023342253	0.000047975016	-0.00011536717	0.0010602962	0.000063925385	-0.0005573456
CNA 10878	0.0000813993	0.000031334013	0.0000476944	0.00002125457	0.0039104386	0.00009045842	-0.00017053931
CNA 10879	-0.00020854619	0.000018272101	0.0000008407631	0.000024673045	0.00035894974	0.0000031116233	0.00022209174
CNA 1088	0.00007575459	0.0000835181	0.00000056741555	-0.000019910904	0.0007380405	0.000037839785	0.0002779062
CNA 10880	-0.0002322984	0.00021431038	0.000010474021	0.00003489726	0.00014085932	0.000069078575	0.00035578286
CNA 10881	-0.00025501876	0.00015426188	0.000008209277	-0.00001602076	0.00014086378	0.00006893829	0.00023681871
CNA 10882	0.000019092327	0.000055831966	-0.0000017256694	-0.00008824492	-0.0035928837	-0.00006807394	0.0001948824
CNA 10884	-0.000044717573	0.000049988328	0.000072957184	-0.0000266416	-0.0047202096	-0.000012935214	-0.0000044357967
CNA 10885	-0.00010409999	-0.0002926214	-0.0000032084063	0.0000017728745	-0.00056988903	-0.0000368597	-0.00008601006
CNA 10886	-0.00045826565	0.00002554357	0.00000038973812	0.00001570314	0.00050966884	0.000006957129	-0.00004756302
CNA 10888	-0.00007936121	0.00018460836	0.000006488306	0.00014388986	0.0016292394	0.000060304927	0.00006709593
CNA 1089	0.00007752599	0.000013962313	0.0000032186508	0.000043656713	0.0019243555	0.000016061103	0.0005779653
CNA 10890	-0.00032906205	-0.00016780852	0.0000027390822	-0.00007274649	-0.0021764364	-0.000024325402	0.000054112264
CNA 10891	-0.00022437474	0.000098489814	0.00000061302563	0.0000045552847	0.00028707494	0.00006561764	0.00014305972
CNA 10892	0.000036012236	-0.00021148533	-0.000009483536	-0.000010936251	0.0002890146	-0.00005220596	-0.0005254733
CNA 10893	-0.00026761313	-0.00014116087	0.0000291256	0.00013558565	-0.00017665552	0.000036075933	0.00034403225
CNA 10894	-0.00021942312	0.000038775204	0.000009487871	0.000011118054	0.0006643563	0.000015293619	-0.000045868757
CNA 10895	-0.00042672877	0.00004130423	0.00000003986643	0.00003497377	0.00003604166	0.000012502372	0.00006899536
CNA 10897	-0.00009923474	0.00014987735	0.0000071377044	0.00004349511	-0.00014574695	0.000015776306	0.000443325
CNA 10898	-0.000036622463	0.000001716204	-0.000002668031	-0.0000037736443	0.0020668388	0.00003099069	0.000061442006
CNA 10899	0.000030018595	-0.00013772129	-0.0000008824194	-0.000037009864	0.00055903365	-0.000012786126	-0.00015789495
CNA 109	-0.00024693855	-0.00014026731	0.0000048778256	-0.00004272798	-0.00077373104	-0.00002212599	0.00007147547
CNA 1090	0.0000854988	0.000097493226	0.000008917192	-0.000025147405	0.0013189433	0.00003194332	0.0003364968
CNA 10900	-0.00001629788	0.00006189257	-0.0000010987192	-0.000046784036	-0.0007452851	-0.000043005195	-0.00014435407
CNA 10901	0.000097377735	-0.00005578756	-0.000002158944	-0.000071023576	0.00096919923	-0.00000089451675	-0.00019274894
CNA 10902	0.0001111959	0.000047930756	0.000006153001	-0.000085902735	0.0019349473	0.000026918984	0.00023570008
CNA 10903	-0.00005849113	-0.00011736542	-0.0000002849556	0.000016267	0.00019728177	0.000010827482	0.00015841723
CNA 10904	-0.0004224841	-0.000087828055	0.000017505072	0.00016598885	0.00049292285	0.00007402785	0.00028839582
CNA 10905	-0.00008225937	-0.00020749187	-0.0000010774501	0.00003686697	0.00215278	0.0000005285815	0.00006948458
CNA 10906	-0.0000820034	-0.00001693964	-0.0000023089378	-0.000021132528	0.00043718814	-0.000006778203	-0.000071498005
CNA 10907	-0.000071935145	0	0	0	0	0	0
CNA 10908	-0.000030129184	-0.00007837487	-0.0000017401167	-0.00015162036	-0.000016496051	0.000005961619	-0.00044395382
CNA 1091	0.00009138782	0.00006942287	0.0000034884856	0.000029581412	0.0015187059	0.000050020964	0.00023631752
CNA 10910	-0.000104855244	-0.00008371323	0.000002538183	0.00007971625	-0.00048195172	0.0000622385	0.00006154142
CNA 10911	0.0000073232823	-0.00005370855	-0.000010811019	-0.000039124116	-0.0009837458	-0.000025484336	-0.00012251883
[truncated: 40,715 more rows]
