# Supplementary material for: A fair experimental comparison of neural network architectures for latent representations of multi-omics for drug response prediction
Source: BMC Bioinformatics. 2023 Feb 14;24:45. doi: 10.1186/s12859-023-05166-7 (PMC9926634; doi:10.1186/s12859-023-05166-7)
Supplement: Supplementary file 5 — Additional file 5. Attributions for Erlotinib: Gene level attributions defined by Shapley values. [file 12859_2023_5166_MOESM5_ESM.csv]

Attributions for Erlotinib: Gene level attributions defined by Shapley values.
Feature	early_integration	moli	moma	omi_embed	pca	stacking	super_felt
CNA 1	-0.0008889664	0.00023806146	-0.00000011558599	-0.00008165706	-0.00019612836	0.0000015268155	0.000046616187
CNA 10	-0.00089793775	-0.000010800503	-0.0000011799546	0.00003531043	-0.0012735439	0.000021792537	0.000034972018
CNA 100	0.0004833024	0.00068374956	0.0000028984268	-0.000113283946	0.0007406141	0.000009652631	-0.000044650835
CNA 1000	-0.00044455827	0.00012391144	0.0000041394496	-0.0002238925	0.0009581934	0.0000067714564	0.000032903044
CNA 10000	0.00059522217	0.0003527776	0.0000021279525	0.000020212743	0.0005287257	0.000009178945	-0.000057253772
CNA 10001	0.000025458934	-0.00022266043	-0.000068411864	-0.000008909078	0.00017670711	0.0000066971775	-0.000034771692
CNA 10002	0.0005658151	0.00036241437	0.0000086434275	0.000086979766	0.0007619715	-0.000007770742	0.00009399235
CNA 10003	-0.00028874003	-0.00006791845	0.000007633417	-0.000016164184	0.00081293646	0.0000035563537	0.000027889757
CNA 100033413	0.0016795533	-0.00010476602	0.00000007385833	-0.000016207283	0.0007850404	0.000021300317	-0.000012365107
CNA 100033414	0.001734476	-0.00012090722	0.0000030418105	-0.000015178024	0.0007850407	0.000015119202	0.00005275378
CNA 100033415	0.0018532099	-0.00024883827	0.0000034797538	0.00012299205	0.00078504195	0.000014125874	0.00010134108
CNA 100033416	0.0021727448	-0.0003751468	0.0000047227945	0.00011738044	0.0007850393	0.00001921716	0.000029091692
CNA 100033417	0.0018548949	0.00013137372	0.000008953926	0.00011734749	0.00078504125	0.000019067638	0.00004784275
CNA 100033418	0.001905247	0.00055130624	0.000025729743	0.00021069353	0.00078504055	0.000014833497	0.000007821264
CNA 100033419	0.0015681318	0.0003515339	0.000005898749	-0.000055470737	0.0007850416	0.000019645518	0.00009697097
CNA 100033420	0.0020665121	0.00021623816	0.00000321454	0.00010243886	0.00078503974	0.000015412967	0.000042338103
CNA 100033421	0.0018455051	0.0005286757	0.000053029242	-0.00009335378	0.0007850404	0.000014860601	0.000004527656
CNA 100033422	0.0019913136	-0.0001788462	0.000007901208	0.000008958521	0.00078503904	0.000011800897	0.00005491046
CNA 100033423	0.0012890594	0.00031918116	0.000052375763	-0.00006141317	0.0007850385	0.000015405758	0.00009436935
CNA 100033424	0.001505866	0.0003332022	0.0000046278838	0.0001513373	0.00078503945	0.00001444303	0.000044024615
CNA 100033425	0.0019186895	0.00007857666	0.000119886274	-0.00016564787	0.0007850399	0.000013256526	0.000073161595
CNA 100033426	0.0017802265	-0.00026278547	0.000018619634	0.000067431	0.0007850411	0.00002164784	0.00008247009
CNA 100033427	0.001897834	0.00031735422	0.000008784727	0.00019342278	0.0007850402	0.000010483351	0.000043384614
CNA 100033428	0.001361664	0.00064238446	0.000017208184	-0.00015835727	0.00078504195	0.000013061704	0.00008684297
CNA 100033429	0.0013639953	0.00017724876	0.000006425367	0.000036678946	0.00078504	0.000013481519	0.000021097205
CNA 100033430	0.0016654676	0.00020005496	0.000033904933	-0.000022484533	0.0007850416	0.000020021822	0.000043980952
CNA 100033431	0.0019712455	0.00027753907	0.000012650723	-0.000113764625	0.00078503974	0.000012047887	0.0000037005614
CNA 100033432	0.0020447294	0.0005498354	0.0000024141923	-0.00015419869	0.00078504195	0.00001950423	-0.000035651952
CNA 100033433	0.0019102831	0.00057373533	0.000006600417	0.000005783325	0.0007850413	0.000014638785	0.000057733658
CNA 100033434	0.001695138	-0.0005909306	0.000020454816	0.00013942449	0.0007850421	0.000015922984	0.00008028104
CNA 100033435	0.0011697629	0.0004949378	0.000004379868	0.00024176287	0.0007850431	0.000013992871	0.000003789933
CNA 100033436	0.0017976216	-0.00023647262	0.0000056526665	0.00016563637	0.0007850421	0.000023045113	0.000083531435
CNA 100033437	0.001686863	0.00038059385	0.0000022539202	-0.00006258583	0.00078504026	0.000008738465	0.00008076156
CNA 100033438	0.0019763075	-0.000097774624	0.00000094291977	-0.000028965645	0.0007850425	0.000017306209	0.00008047024
CNA 100033439	0.0015967753	0.00008485382	0.000015923617	0.0004588491	0.0007850417	0.000012691787	0.00007545481
CNA 100033440	0.001732544	-0.0005175977	0.000004316445	0.00008549275	0.00078504265	0.000009601598	0.00001678857
CNA 100033441	0.0017522381	0.0005756398	0.0000012748785	-0.00008027687	0.0004994762	0.000013787263	0.000074962765
CNA 100033442	0.0015912821	-0.000065449756	0.0000015026933	-0.00022428592	0.00049947697	0.000014845843	0.000043844222
CNA 100033443	0.0019355433	0.0006591539	0.000006678381	0.00003336825	0.000736151	0.000013144156	0.000018515437
CNA 100033444	0.002015167	-0.0005705145	0.0000018183408	-0.00030066477	0.0007361495	0.000013166013	0.000080309546
CNA 100033445	0.0014754903	-0.0006412143	0.0000018268116	0.000014366366	0.0007361486	0.000015586329	-0.0000048131105
CNA 100033446	0.0013637982	0.00040505943	0.000044896555	-0.00005581719	0.00073615013	0.000016360056	0.000048800342
CNA 100033447	0.0020218522	0.00057490944	0.000046985522	0.00009466634	0.0007361517	0.000014576429	0.000071682916
CNA 100033448	0.0017404556	0.000023943663	0.000007296682	-0.0001485323	0.00078504026	0.000018962477	0.000019030325
CNA 100033449	0.0021709413	-0.000085093096	0.000014282089	0.00009109626	0.0007850415	0.000014278406	0.000045582616
CNA 100033450	0.0015303808	0.00061442883	0.0000074542527	0.000074275515	0.0007850407	0.000015376578	0.000024628001
CNA 100033451	0.0015547208	0.00043880133	0.00001213281	0.000012105021	0.0007850411	0.000016606335	0.00002722375
CNA 100033453	0.0018424133	0.0002588867	0.000015005488	0.000021077893	0.0007850423	0.000011952519	0.000039704035
CNA 100033454	0.0012934444	0.00035622428	0.000010057241	0.00006477421	0.000785043	0.000013385584	-0.00004189873
CNA 100033455	0.001493554	0.00002815197	0.000012483627	-0.00006261709	0.00078504055	0.000014157436	0.000027409907
CNA 100033456	0.0019265094	0.00033084242	0.000008313927	-0.000010042927	0.0007850408	0.00001671391	0.00009513614
CNA 100033458	0.0024946707	0.0001303022	0.000006303936	-0.000020729374	0.00078503985	0.00005227299	0.00005680504
CNA 100033460	0.0016403882	-0.00026559713	0.000015380341	-0.00003030233	0.0007850428	0.000019684745	0.000024783521
CNA 100033603	0.0016428126	-0.00024026602	0.000031725198	0.00029581907	0.0007850408	0.000013891145	0.00004055653
CNA 100033799	0.0019183494	0.00037201826	0.000011160114	0.00018076268	0.00078504125	0.000016013128	0.00005175273
CNA 100033800	0.0014693303	0.0005905825	0.0000036995373	-0.00014515314	0.0007850436	0.000015978218	0.000048306083
CNA 100033801	0.0018688054	0.00024537637	0.000016405134	-0.00015233326	0.0007850407	0.000013197262	0.000026672777
CNA 100033802	0.0017388046	0.00013964133	0.000011052347	0.00011281407	0.0007850417	0.000019758201	0.00001810092
CNA 100033803	0.0015349693	-0.00055673404	0.000013759478	-0.000011511346	0.00078504055	0.000015968424	0.000009903915
CNA 100033804	0.0013192659	-0.00009909232	0.0000029067464	-0.00002249654	0.0007850401	0.000014264641	0.00007477474
CNA 100033805	0.0014647496	0.00020794307	0.000082634244	-0.00003837889	0.0007850423	0.000021738353	0.000016654425
CNA 100033806	0.002225184	0.000022226992	0.000003893279	0.000029058328	0.0007850414	0.000025088815	0.000053837226
CNA 100033807	0.0015883552	-0.00019332103	0.000012345019	0.000086850036	0.0007850396	0.000014433662	0.0000027233643
CNA 100033808	0.0018826002	0.0006955628	0.0000023678344	0.000002672829	0.00078504276	0.000013447687	0.000012979463
CNA 100033809	0.0022059744	0.0002745219	0.000019850766	0.000000552634	0.0007850423	0.000020804915	0.00005564466
CNA 100033810	0.002482732	0.00049123866	0.000008345782	-0.000025138883	0.00078504	0.000014301651	0.000035061043
CNA 100033811	0.0019584524	0.000087857625	0.000010953738	0.00013183572	0.0007850416	0.000016225831	0.00008650039
CNA 100033812	0.0020008245	-0.00027527928	0.000010206768	0.0000799056	0.0007850423	0.000018935712	-0.000030400892
CNA 100033813	0.001780515	0.00055150175	0.000028666303	0.00007438673	0.00078504055	0.0000134723805	0.000074041665
CNA 100033814	0.0015289835	-0.00021350104	0.000009902857	-0.00014820641	0.0007850382	0.000010410887	-0.000019709621
CNA 100033815	0.0019442281	-0.0002531997	0.0000050047815	0.00016017868	0.00059733615	0.000013505249	-0.000014914111
CNA 100033816	0.0021486224	-0.0003263437	0.000005559073	-0.00015267804	0.00059733744	0.000010862691	0.00001446571
CNA 100033817	0.0017033074	-0.000040623017	0.0000018346257	0.0000025077381	0.0005973399	0.000015217547	0.000010257241
CNA 100033818	0.0015806227	0.00020018245	0.000021128706	-0.00009990401	0.0005973385	0.000012701154	-0.0000059475506
CNA 100033819	-0.00035108297	0.00017000875	0.0000035485875	0.00011699416	-0.0002511119	-0.00000216257	0.000004097465
CNA 100033820	0.0017325546	0.00023143462	0.000010360001	0.00011927423	0.00078504224	0.000012149925	-0.0000070332408
CNA 100033821	0.0017774582	0.00036904332	0.000020867374	0.00014145332	0.0007850406	0.000016677153	0.0000003061121
CNA 100033822	0.0017241738	-0.000036438294	0.000041943043	0.000044884924	0.0005973381	0.000016455508	0.0000073361693
CNA 100034743	0.00012230616	-0.00028955215	0.0000026919213	0.00015123707	-0.00008188965	-0.000002342122	-0.000017922264
CNA 100036563	0.0015611672	-0.00057197857	0.0000017610113	0.00013597745	0.0007850426	0.000016716065	-0.000009265257
CNA 100037417	0.000119627766	-0.00012069101	-0.000013512337	-0.00004192832	0.00009669509	-0.000006030712	-0.000007369102
CNA 100038246	-0.00019771508	0.00014860398	0.0000036260158	-0.000062289844	0.0004016051	0.000008600496	-0.000010506419
CNA 100048912	-0.00025860348	0.00028337486	-0.0000117984555	0.000037719623	0.0010212734	0.0000019377185	-0.0000511315
CNA 100049587	-0.00084133365	-0.0007425843	-0.00000020295738	0.00003983692	-0.00060064334	-0.0000018438553	-0.000050863127
CNA 10005	0.00049965124	0.00018580734	0.0000030182612	0.0002617457	0.00047385	-0.00000075964704	0.000013390201
CNA 10006	-0.000019332978	0.00011818329	0.0000061868695	0.00006817431	0.00012523824	0.0000069064754	0.000041682048
CNA 100073347	-0.0006563977	-0.00011459912	-0.000009687884	-0.00009385935	-0.0003171561	-0.000006325641	-0.000060090242
CNA 10008	0.0009840315	0.00022446165	0.0000016294065	-0.00010000715	0.0007789175	0.000008438229	-0.000009698632
CNA 100093630	-0.00032072177	-0.00016811327	-0.00000037956718	-0.000036382124	0.00030315007	-0.000001789104	-0.0000017425135
CNA 1001	0.0000057011243	-0.00019623504	0.0000064923966	0.00018157237	0.0007766451	-0.00000027866594	-0.000015081821
CNA 100101267	0.0010581663	0.00025564866	0.000007652062	-0.00017826061	0.0011180146	-0.0000021735825	-0.000083293125
CNA 100101467	0.0007793763	0.0002747465	0.0000018236805	0.0001628247	0.0014123026	0.000005760675	-0.00006472618
CNA 100101938	-0.00010380858	0.00014841979	0.0000007323699	-0.00000149409	-0.00033019032	0.0000028206903	-0.0000806107
CNA 100113378	-0.00014491501	-0.0001311067	0.0000036481947	-0.00006163473	0.00052096223	0.000005372904	-0.000016284912
CNA 100113379	-0.0005554945	-0.000044076554	0.0000021731926	0.000082279825	0.00038965556	-0.0000014234726	-0.000065429515
CNA 100113381	-0.0000013584752	0.00034526535	-0.0000059717913	-0.00025048028	-0.00067950913	0.000003579145	0.00010285778
CNA 100113384	0.00067469385	-0.00072275597	0.000012007386	-0.000026117365	0.00071912864	0.0000014471156	-0.00008597754
CNA 100113389	0.00049697486	-0.0003221094	0.00001213379	0.00007961368	-0.00011987014	0.000011655489	-0.000026430935
CNA 100113391	0.0009913421	-0.0003011949	0.0000030067526	0.000037516795	0.0003522646	-0.0000033005647	-0.000029845307
CNA 100113393	0.0001745669	-0.00023214384	0.000021073214	-0.0001806205	0.000424443	-0.000000015241746	0.000004384166
CNA 100113402	0.0000563328	-0.00016292585	0.0000067488068	0.000105811094	0.00041920407	-0.0000009956246	-0.000004369801
CNA 100113403	-0.0003847406	-0.00011971952	-0.00000007449249	-0.00017942369	-0.0002940343	-0.000021016853	-0.000026514843
CNA 100113404	0.00045194876	-0.00016036157	-0.00003417893	-0.00018585814	0.0018783251	-0.00000104152	0.000048558595
CNA 100113407	0.00014625324	-0.00006242612	-0.00000037292807	0.000094687945	-0.000489971	0.000008590107	0.000052717613
CNA 100124516	-0.0000020247403	0.00036788316	0.000009933997	0.00010798366	0.0009046792	0.000009587378	-0.00011790871
CNA 100124534	-0.0001962281	0.00019526156	-0.000018033727	-0.00000026580827	-0.00066865917	-0.0000021532887	0.000050867104
CNA 100124536	0.0013768116	-0.0000862861	0.0000017814472	-0.00010608461	0.0019914221	0.0000025412296	-0.000042818276
CNA 100124538	0.00060837297	0.00034242182	0.0000028937786	-0.000014902381	0.0014250543	0.000012172177	0.000059703103
CNA 100124539	-0.00007477148	0.0003586276	0.000003342477	-0.000037810503	-0.00017622788	0.000004617884	0.000015757998
CNA 100126296	0.0001932766	0.00015128645	-0.00000063939285	0.00014939469	-0.000010412557	0.000004558903	0.00009342108
CNA 100126297	-0.0006341608	0.00001384476	-0.000017893371	-0.00007345403	-0.0004829192	0.0000015442142	0.00004472734
CNA 100126308	-0.00086372485	0.000066442306	0.000017579792	-0.00020972748	-0.0004829191	0.0000035101457	-0.000039550854
CNA 100126309	-0.00010367485	-0.00026192024	-0.000040599603	0.00010765746	-0.001509998	0.000007270801	-0.000008823935
CNA 100126310	-0.00030565946	0.00009195033	-0.00025553763	-0.000087932116	0.0004528293	-0.000000105301645	-0.000037988524
CNA 100126311	0.0003786375	0.0000062167346	0.000002292331	-0.00003116145	-0.00072231237	-0.0000062953004	0.000036291254
CNA 100126313	-0.0007332672	-0.00010309267	-0.0000074232757	-0.00015957328	-0.0004088468	0.0000036524307	-0.00002582052
CNA 100126314	-0.0005238394	-0.00030091408	0.000017315035	-0.00006461931	0.00082297635	0.000005488168	0.000098001256
CNA 100126315	-0.00043695446	0.00033757914	0.000016434127	-0.00000033043702	-0.0004390208	0.0000037415255	0.000043535303
CNA 100126316	-0.00017636517	-0.0000105406125	-0.000011887539	-0.00004427907	0.00045283156	-0.0000010056439	-0.000030392712
CNA 100126318	-0.00019676976	0.000079423044	-0.0000046930277	-0.00011811363	0.000024220779	0.0000012123585	-0.00008368251
CNA 100126320	-0.0020571472	0.00013845845	-0.000064929896	0.000020776573	-0.0013500939	-0.0000015067487	0.000038035283
CNA 100126321	-0.00023638227	0.00016196657	-0.0000006478234	0.00000048608973	0.00044668262	0.000014697596	0.000067403365
CNA 100126325	-0.00076174486	0.0004953081	-0.0000036867382	-0.000074110925	-0.00047166733	-0.0000050395442	-0.000033574874
CNA 100126326	-0.000023635515	-0.000017758572	0.00000466029	-0.000114758695	-0.00048796373	0.0000051706743	-0.000055815493
CNA 100126327	0.0002414776	-0.000012270141	-0.0000007025144	0.000044632056	-0.00015134763	0.000006821496	0.00013323524
CNA 100126329	0.000018907844	-0.00023408349	0.00000020267797	-0.00008953427	0.00041484594	0.000006457113	0.00003345011
CNA 100126331	-0.00044583122	-0.00019387282	-0.000019075258	-0.0000045048337	0.000064939435	-0.000020440788	-0.000044808716
CNA 100126332	0.0009418243	0.00024556028	0.000006469695	-0.0001587539	0.00056356634	0.000014713917	0.00010418723
CNA 100126333	0.00025284293	0.0000123280915	0.0000009069264	-0.00012624716	0.00028498765	0.0000038133917	0.000015070371
CNA 100126334	-0.00053133606	-0.00021923908	0.00003227965	-0.0000054262223	0.00015800742	0.000005864075	0.00007244221
CNA 100126335	-0.0006580311	0.0002100649	0.0000027991255	-0.00001768742	-0.0004829197	0.000007250309	0.00000040133904
CNA 100126336	0.00032926069	0.00021413139	0.000017790755	-0.000036821973	0.00065072614	0.000004796754	-0.0000023868647
CNA 100126338	0.00095611357	-0.0000109152925	-0.00000041427458	-0.00015158723	0.00022689078	-0.000014780844	-0.00014085403
CNA 100126339	-0.00005452685	-0.00008374498	0.0000039021265	-0.0001919554	0.00041484734	0.0000015296255	-0.000016567015
CNA 100126340	-0.00035755066	-0.000109467765	-0.0000898417	0.000119233795	-0.0003743229	0.000029938617	0.00009219336
CNA 100126345	-0.00079005974	-0.00017498773	0.000021173104	-0.000016992688	-0.00048291954	0.0000039630277	0.000051744082
CNA 100126346	-0.000034846744	0.0004578522	-0.0000123057425	0.000055528777	-0.0005224702	0.000000007152526	-0.000015567528
CNA 100126349	-0.00014216178	0.00018204501	0.0000027368421	-0.000049672766	-0.0004487251	0.0000036970207	0.0000040925684
CNA 100126351	0.0010301464	-0.000105740866	0.0000851323	-0.000067360685	0.00041925782	-0.000014098059	-0.00017968767
CNA 100126352	0.00012138158	-0.00014177679	0.000007662967	-0.000038904393	0.0004148481	0.0000019574163	0.00005587177
CNA 100126356	-0.0004098241	-0.00000066073073	-0.000002381645	-0.00014343794	-0.00037900172	-0.0000015770538	0.00003652459
CNA 100126791	-0.0004302308	0.00018333827	0.00008036726	-0.000016381175	-0.0005574524	-0.000008806984	-0.000054184773
CNA 100126793	-0.00063361204	0.00042267304	0.0000032327184	0.00011099361	0.00021660545	-0.0000023954826	0.000031017425
CNA 100127206	0.00008786032	-0.00024520862	0.00000071502063	-0.000017456143	-0.00013480557	-0.000008925596	-0.00005044675
CNA 100128285	0.00042142847	0.000057332178	0.0000051782154	-0.000058308797	0.00083155045	-0.000002239687	0.000075558506
CNA 100128327	-0.00052793184	-0.00009954335	-0.000010782578	0.000118984506	-0.0006069607	-0.000013376133	-0.0000023049975
CNA 100128378	-0.00020471202	0.0003135146	0.0000066318685	0.000015363594	-0.00047458158	0.000008683659	0.00020338934
CNA 100128385	0.0002195791	0.00022498722	0.000005361801	-0.00003118511	0.00038673525	0.000010292388	0.00005707457
CNA 100128496	0.00026036907	-0.00008763429	0.00005458522	0.000071449394	0.0002246713	0.000022312346	0.00008872956
CNA 100128782	0.000040497274	0.00025582244	0.0000032120206	-0.000034901146	-0.00018553484	-0.0000048780444	0.000032686832
CNA 100128890	-0.000287619	-0.0002035751	0.000004219477	0.00009894399	0.0027635335	0.000018219067	-0.0000463981
CNA 100128927	-0.00066273037	-0.0001628015	-0.00006658794	0.00009575567	-0.00020060886	0.000005420163	0.000024748933
CNA 100128946	0.00001896677	-0.00017143716	-0.000005311138	-0.000020880869	-0.0002457291	-0.000011704706	-0.000044476026
CNA 100129075	0.00021081761	0.00005164731	0.000020565765	0.00021720288	-0.00011597631	0.000010782026	-0.000027300915
CNA 100129128	-0.0006479211	0.0003341881	0.00000060220646	0.0001764496	0.000033944827	-0.000004513349	0.000050803523
CNA 100129250	-0.00022169515	-0.00010688736	-0.00000027521915	-0.00000957137	0.00046383863	0.0000019837275	0.000012933872
CNA 100129271	0.00011002821	0.000035912544	-0.000006437639	0.000119804	-0.00038845796	-0.0000007316328	-0.0000022145261
CNA 100129354	-0.000092847	-0.00024557463	-0.0000025352374	-0.000007837387	-0.000995558	0.0000042578154	0.00006110809
CNA 100129482	0.00016697531	-0.00029266303	0.00000049124156	0.00007600704	0.00087532017	0.0000066184994	-0.00004864106
CNA 100129583	0.00013169686	-0.0002714813	-0.0000091233305	-0.00010800491	-0.00027016742	0.00000011421375	0.00009412105
CNA 100129792	-0.00042842788	-0.000063270294	0.000011807681	0.0001444184	-0.0019306208	-0.0000021002402	-0.000040150204
CNA 100130017	0.00034259574	0.00003972219	-0.00000046905387	0.000048930622	0.000015609576	0.0000025518168	-0.000008071746
CNA 100130311	-0.000056653927	-0.000110587825	-0.00000563785	-0.00020000998	-0.000104971805	0.0000064348037	-0.000062853556
CNA 100130418	-0.0014788877	0.00019943489	-0.0000032780201	0.00008387001	0.000057057936	0.000004381679	0.0000014708858
CNA 100130717	-0.0013272007	0.0002232149	-0.000009738987	-0.0001381722	0.000008523479	-0.0000019406136	0.000041092007
CNA 100130733	-0.0021070559	0.00013855954	-0.0000199291	0.00032624966	0.0007481584	0.000010084454	-0.000081919556
CNA 100130742	-0.00077601045	0.0002474271	-0.000004660804	0.00020670962	-0.0023485997	0.000004535062	-0.00006366938
CNA 100130771	0.00021764066	-0.00074898114	-0.000019089815	0.0003804601	-0.00039545252	-0.000012384368	0.00001994962
CNA 100130889	0.00008819279	0.000247057	0.0000012335013	-0.000039171235	0.0008528918	0.000011096085	0.00005177877
CNA 100130958	0.00010517972	-0.0002614322	-0.0000070019632	0.00007923197	0.00033679188	-0.0000045268876	-0.000005667196
CNA 100130967	0.00070780504	0.00020785008	0.0000048943793	-0.000047049027	0.00065037265	-0.000012848404	-0.0000149368525
CNA 100130988	0.0007023539	0.00012459287	0.000019505525	0.00007549804	0.00026894116	-0.0000028863408	-0.00004289789
CNA 100131137	-0.00043353962	0.00046134292	0.0000020933603	0.000025498457	0.0001222542	-0.0000015922387	0.00004829259
CNA 100131187	-0.00019599515	-0.00032304478	0.0000017410589	0.00003051989	0.00014310988	-0.0000043311	-0.000021524516
CNA 100131213	-0.0008118461	-0.00013274944	-0.000007082167	0.0000033730266	-0.00036379194	0.000013989721	-0.000047941874
CNA 100131244	0.0011208992	-0.00009545429	-0.000005052381	0.00006363684	0.00071983354	0.000005515388	0.000009594716
CNA 100131439	-0.0012542573	-0.000291014	-0.0000010617475	-0.000021366082	-0.0006447181	-0.00000030361457	-0.000025226353
CNA 100131454	-0.00039306335	-0.00004662101	-0.0000033916644	-0.00026905947	-0.00048705167	0.00000398125	-0.00006096431
CNA 100131814	-0.00053813617	-0.00012707079	-0.000093566254	0.00010826199	-0.00096294115	-0.000018633804	-0.00007806939
CNA 100131827	0.0010053103	0.00053418794	0.0000009653957	-0.000045910878	-0.00018138287	0.0000016813899	0.00013874203
CNA 100131897	-0.00025860433	0.00017444305	0.000029345254	-0.000021328513	-0.0005159239	0.00000070617307	-0.0001060096
CNA 100131902	-0.00024966113	-0.00006789927	-0.00000292469	0.000044725934	-0.00012232584	-0.000007320558	0.00009691389
CNA 100131980	-0.0011253393	-0.00054694817	-0.000017890876	0.00021552319	0.0020176943	0.0000097686325	0.00000940563
CNA 100132103	0.00010273269	-0.00035716465	-0.000001445355	-0.0000041478156	0.0018310385	0.00001634927	-0.00010785975
CNA 100132386	-0.000055154436	0.00008599336	-0.00000006968067	0.000101067104	-0.00015535652	-0.000016625978	0.0000102354825
CNA 100132396	-0.00038174124	-0.00040132584	-0.00000086113624	0.00014637348	0.001515245	0.000010939211	0.000009206506
CNA 100132406	0.000016155313	-0.00014452173	0.0000026960547	0.00018228835	0.00028676342	0.000008728164	0.00001166392
CNA 100132417	0.00006096097	0.0004538175	-0.000015179689	0.00007532434	0.00005713944	-0.000012952318	0.000025751477
CNA 100132463	-0.0012530232	-0.00033016797	-0.000007677983	0.00014493059	-0.0018026276	0.000003352534	-0.00007578176
CNA 100132464	-0.000053530537	-0.0002700075	-0.0000021160802	-0.00015185594	-0.00030891623	-0.000009129842	-0.000044867757
CNA 100132476	0.00025819478	-0.000040968152	-0.000000108379375	0.00015010298	-0.00015535824	-0.0000147792825	-0.000016876878
CNA 100132565	0.0017131388	0.00001736826	0.000009541466	-0.00010531595	0.0009050743	0.0000073214082	0.00002034383
CNA 100132832	-0.000016137317	-0.0001894998	0.000004888689	-0.000003267696	-0.00023694354	-0.000014337643	-0.000096195545
CNA 100132911	0.00025220416	0.00026774485	-0.000006804096	0.0002631557	-0.0001915364	-0.0000007567519	0.000028504288
CNA 100132916	-0.0024091655	0.00028091343	-0.00000084804003	0.00016110332	0.0015249543	0.000029073786	-0.00006594668
CNA 100132923	0.0011463991	0.00011196513	0.0000018990906	0.00026633788	-0.00020650824	0.000006389165	-0.000050408504
CNA 100132979	0.003898948	-0.00021963642	0.000037894664	0.00009000984	0.002206921	0.000014497722	-0.000042301876
CNA 100133036	-0.0015566191	0.0003029941	-0.000005067996	0.00001105754	-0.002670252	0.000006761266	-0.000008202485
CNA 100133093	-0.00048926205	0.00021129817	-0.0000007991234	-0.00008743938	0.0004439644	-0.00000048577795	-0.000010321308
CNA 100133172	0.0012139389	0.00009138185	0.00000085562834	0.00017195323	-0.00038333924	0.0000096961985	-0.000014153867
CNA 100133205	0.00038616554	0.00008263587	0.000010714126	-0.00009377019	0.00068437523	0.000014371162	0.000032670796
CNA 100133234	0.000019045734	-0.00011119755	-0.0000064936958	0.00004496414	0.0003988642	0.000005608854	-0.000019838695
CNA 100134869	0.0019100979	0.00023916407	0.000032000436	0.00009333942	0.0009943402	-0.000004782961	-0.00005011018
CNA 100134938	0.00032258587	-0.0001851976	0.00000045722615	-0.00003121393	0.0011591909	-0.000014771676	-0.000007767159
CNA 100137047	-0.0001226226	0.00044919303	-0.0000021216283	-0.000076455486	-0.00003355704	-0.0000051651114	0.000008534401
CNA 100137049	-0.00048440121	-0.00011923708	-0.000002466027	-0.000034891633	-0.000033557415	-0.00000038149804	0.000031185187
CNA 10014	0.0002509115	0.00020216363	-0.0000031223124	-0.00012944559	-0.00007272912	-0.000010762697	-0.000000795793
CNA 100141515	-0.0006783173	0.00006450949	-0.00000019571077	0.00006577026	-0.00046968655	0.0000034247978	-0.000024501165
CNA 100144596	0.00009577122	0.000075192016	0.000116178264	0.00015069524	-0.00021201144	-0.0000061015853	0.000019648549
CNA 100144748	0.0005365946	0.00019691593	0.000023775627	0.00002726786	-0.000651611	0.000015647127	0.000051462226
CNA 10015	-0.0005700021	-0.00017413129	-0.000022023482	-0.000119366385	0.00085385214	0.0000030656936	0.0000791741
CNA 100151643	0.00096482586	0.00050410326	-0.000000123826	-0.00006981249	0.0003171569	-0.000001291661	0.000120268865
CNA 100151684	-0.00017703243	0.00008507005	0.00000016603259	-0.000052073767	0.00019711393	-0.0000059407666	0.00001425626
CNA 10016	-0.00035863952	-0.00039025396	-0.0000070938354	0.00039894987	-0.00027904665	-0.0000067410015	-0.00009709903
CNA 100169851	0.00012851146	-0.00017804549	-0.00000094410836	-0.00006435388	-0.00034007806	0.000006777843	0.000005093395
CNA 10017	-0.0006401484	-0.0000003418903	0.000015834847	0.00015165136	-0.0014024088	0.000018544906	0.000118944576
CNA 100170229	0.00081752834	0.00044489143	0.000008229095	0.000111076595	0.0021999874	0.0000042763777	-0.000092677044
CNA 100170765	0.0000528637	0.0006270519	0.000066494045	0.0001479384	0.00085299136	0.0000053937947	-0.0001108314
CNA 100170841	0.00008999796	0.00038661255	0.000000363646	-0.000026271186	0.000024745294	-0.00000056584673	-0.000012202136
CNA 100187716	-0.0004450939	0.00018045634	-0.00001964951	-0.000037830574	-0.00023194274	0.000009401525	0.00005978705
CNA 100188893	0.0002252468	0.00013222822	0.0000015216435	-0.000057720652	0.00060228136	0.0000029658702	0.000052396314
CNA 100188953	0.000033456992	-0.00015709049	0.0000094586985	-0.00002242155	-0.00028925308	-0.0000029404105	0.00008931274
CNA 100188954	0.00038146594	0.0000816444	0.0000026125415	0.00005463897	0.00032869267	0.0000074101913	-0.000035821875
CNA 100190949	-0.0008159622	0.0003100578	0.0000020261766	0.0001743812	-0.000538685	0.0000024349065	-0.00013826584
CNA 100191040	0.00020510412	-0.00033837525	-0.00000019541365	0.00005112178	-0.00035302382	0.0000042351653	0.000009239714
CNA 1002	0.0000085504835	-0.000027695143	-0.000011164163	-0.0000052202035	0.00040264224	0.000002909445	0.000013878799
CNA 10020	-0.0013449622	0.00007587664	-0.000015026852	-0.00012615547	-0.0007780497	-0.000003838426	-0.000029852064
CNA 10021	0.000995029	0.00028038464	0.0000036035667	0.000006364867	0.00033282986	0.0000027885035	0.000039772473
CNA 10023	-0.00021403981	-0.00006144094	-0.00003273633	0.000053125423	-0.000365676	0.000001947596	-0.000011073267
CNA 100287029	0.00006106983	0.0002885912	0.0000011762515	-0.000010447431	0.00013416258	0.000009329603	0.000006874757
CNA 100287083	-0.0010757928	0.00031243308	0.0000022438403	0.00004834574	0.00042689627	0.000025104482	-0.000054959422
CNA 100287284	-0.0025644775	-0.00008043166	-0.0000043493383	0.00019124892	-0.002799462	-0.0000069071275	-0.00008185817
CNA 100287898	-0.00046071535	0.00030510916	0.000021144286	-0.000032868924	-0.00018427022	0.000000612906	0.00007999242
CNA 100287932	-0.0012044053	-0.000110211564	-0.0000008979901	-0.00003967576	-0.000031292315	-0.0000010293437	-0.00003291578
CNA 100288079	-0.00037357517	0.00006896615	0.0000010982421	-0.00007684974	0.00006671569	0.0000061522214	-0.00002372513
CNA 100288287	0.00072898646	0.0007216656	0.0000006349048	-0.00016351583	0.0003171584	-0.0000041091726	0.000053495314
CNA 100288323	0.0008951991	0.00016412998	-0.00000021440817	0.00002198821	0.00043626069	-0.000007311021	0.00010950997
CNA 100288485	0.0010012855	-0.0003330218	0.0000004314595	-0.00003296872	0.00006652528	0.000006426487	0.000089903006
CNA 100288524	-0.0003001043	0.0001468809	0.0000031113316	0.00012223101	0.0005326282	0.0000023106168	0.0000002850029
CNA 100288527	-0.00021827851	-0.00016572207	-0.000002717666	-0.00016260582	-0.0009833755	0.000014305284	-0.000038738817
CNA 100288801	0.0019836328	-0.00008219297	0.000002462789	-0.00011992569	-0.0002632547	-0.0000022258077	0.000086844506
CNA 100289017	0.000004085421	-0.0003328772	-0.00003099863	0.00023572872	-0.00028720385	-0.000002216186	-0.00006183481
CNA 100289187	0.00058939244	0.00034043466	-0.0000011534343	-0.00022083886	0.0009862772	-0.000010786227	-0.0000065796607
CNA 100289410	-0.0000962111	0.00009900744	-0.0000008511933	0.000102795406	0.00078027684	0.0000013896396	-0.00004179087
CNA 100289462	0.00035493766	-0.00030004515	-0.000007493754	0.000029030427	0.0017530179	0.000021236567	-0.000059474314
CNA 100289678	0.00052491704	0.00017656526	-0.000008063852	-0.00010024671	0.0005047196	-0.000010462148	-0.00019610986
CNA 1003	0.0003901058	0.00005935251	0.0000017215141	-0.0000060385605	0.0001901576	0.00000792631	-0.00001229509
CNA 100302112	0.0012986785	0.00006789145	0.000011714747	-0.00022542117	0.0005334231	0.000008564676	0.00012755358
CNA 100302113	0.0005917763	0.00023856021	-0.00000006263365	0.00009673385	0.00007543419	0.000004671756	0.000029057175
CNA 100302116	0.0005531421	-0.00014453493	0.0000006191522	0.00006785641	0.00004380472	-0.000003926612	0.000118114665
CNA 100302117	-0.00051197223	-0.00015635001	-0.000040513973	-0.00007795511	0.0000397073	-0.000013163713	0.000012509168
CNA 100302118	-0.0013282711	0.00023321477	-0.000009464983	-0.0002294215	0.0003286849	0.00000046105626	-0.00004600492
CNA 100302119	-0.000035801342	-0.0001982553	0.0000057068164	-0.00009787917	0.00058563816	0.0000009621892	0.0000006471361
CNA 100302121	0.0012967932	-0.00018065039	0.0000058678916	0.00033047056	0.001675987	-0.000004016445	0.000071539136
CNA 100302123	-0.00017159313	0.00018393758	0.0000029032208	0.000025275565	0.00033263766	-0.00000092077823	0.000021422547
CNA 100302124	-0.00040916243	-0.00020520206	-0.00000052624165	-0.0002136335	-0.00009892572	-0.000000117704985	0.000013896422
CNA 100302129	0.00022014747	0.00020474453	-0.0000028787003	0.00008088016	-0.00002736718	-0.00000006442986	0.000028459195
CNA 100302132	0.00016686083	-0.00020387217	0.0000004204833	0.00005596183	-0.00066822127	0.000010010061	0.000028217106
CNA 100302133	-0.0004426699	-0.00021537615	-0.000008592143	-0.000109597044	-0.0003384762	0.0000024622964	-0.000055096236
CNA 100302135	0.00010554126	0.00015459514	0.000003046609	-0.0000976775	0.0009862406	0.000008221524	-0.000016666876
CNA 100302137	0.00037637312	0.00032764362	0.0000004710807	0.00036063863	0.00037780465	-0.0000014245509	-0.00000509256
CNA 100302138	0.0000829779	0.00009814113	0.0000058489145	-0.00006775196	0.00035184843	0.0000077503355	-0.00000318711
CNA 100302139	0.00032898158	0.000391667	0.00001347983	0.00012220573	0.00028942124	0.000011094297	0.000026333908
CNA 100302141	-0.0011619228	-0.00039720233	0.00007544354	0.00007029288	-0.00029625624	-0.000016946196	-0.00006702371
CNA 100302145	-0.00065665477	0.00025962794	0.0000029451967	-0.00000451095	-0.00048697417	0.0000015510833	-0.000013239629
CNA 100302149	-0.00007018758	0.000095926094	-0.0000058864866	0.000059304006	-0.0006846562	-0.000009327446	-0.00010540074
CNA 100302150	-0.0024932597	-0.00040054624	-0.000018413446	-0.000063752945	-0.0018775804	-0.000011892034	-0.000036753547
CNA 100302152	-0.0002899977	0.00007649528	0.0000015527809	0.00009183575	0.00015210712	0.0000038900835	-0.00000967199
CNA 100302156	0.00028449594	-0.000028070437	-0.0000052825408	-0.000094820316	-0.00073728495	0.000005955072	-0.000010407753
CNA 100302157	-0.00079752924	0.00021319852	0.000002772432	0.00006747514	-0.0004829199	0.0000053996127	0.00006252261
CNA 100302158	0.000024914127	0.00039003164	0.0000017938694	0.000065229964	0.00094828417	0.000014121305	-0.00000003432537
CNA 100302159	-0.0012067307	0.00008070446	-0.0000024939977	0.000023706412	-0.0003585529	0.000000075584204	-0.000013841937
CNA 100302160	0.00052514457	-0.000020650672	0.0000000896288	-0.00012251432	-0.00007875691	0.00000020492644	0.000034003882
CNA 100302161	-0.000526563	0.00011981638	-0.0000025373797	0.00011488671	0.002752964	0.000016244934	-0.000056760346
CNA 100302163	-0.000029073437	-0.000051836323	0.0000011213435	0.00006381177	0.00068498764	0.000004650752	0.00001963377
CNA 100302164	0.0004089379	0.000057584974	0.0000032939015	0.00024373621	0.0003481797	-0.000016658903	0.000014979356
CNA 100302168	0.000019633366	0.00011831721	0.000016070402	0.00006129898	-0.0000075306216	0.0000017412503	0.00006201606
CNA 100302174	-0.00087175367	-0.000020025096	0.000024117036	-0.00011745972	0.000048629874	0.000009849893	-0.000009498019
CNA 100302175	-0.00021161063	0.00020511715	-0.000016032285	-0.00011604695	0.0022996014	0.000010105656	-0.000089541136
CNA 100302178	-0.0001389071	0.000057338515	0.000004280013	0.000062834944	-0.0004910166	0.0000026909509	0.000005838843
CNA 100302184	0.00051833584	-0.00010481246	0.000026924608	-0.000047541645	0.00013891292	0.0000017508725	0.000044920595
CNA 100302185	-0.000636814	0.00011988677	-0.0000043029804	0.00015957195	0.0024847127	0.00000683143	-0.00020287212
CNA 100302186	-0.0002633223	-0.00013631624	-0.0000008543598	0.00017065124	0.0011426558	0.000010837259	-0.000040824885
CNA 100302190	0.00013544231	0.00016996887	0.000038227932	-0.00004321805	0.00118204	-0.0000012646402	0.00008266795
CNA 100302192	-0.00034966628	0.000023953375	0.0000086757445	-0.000036174897	-0.00047338076	0.000010061264	-0.000013129981
CNA 100302195	0.00043555247	-0.0000783699	0.000002670665	-0.000034743036	0.001012454	0.000011161594	-0.00010054146
CNA 100302196	0.0006846357	-0.000042043772	0.000004538787	-0.00014609999	0.00041925645	-0.000017511193	-0.00015449613
CNA 100302197	-0.0010473309	0.000044399265	-0.000038073737	0.00017263753	-0.000003661584	0.000004862944	-0.000055482218
CNA 100302202	-0.00012268998	-0.000020349913	0.0000016564993	-0.00006307498	-0.0015256625	0.000012882466	0.000049741462
CNA 100302204	-0.00013205498	-0.0005476864	0.000005564351	0.00010400253	0.000994706	0.000011350456	0.000028848966
CNA 100302205	-0.001262612	0.00005211577	-0.00000023572665	-0.00014127437	-0.00038539874	-0.0000059495933	-0.000040236595
CNA 100302208	-0.0002381734	0.0002875964	-0.0000037233033	-0.0002910488	-0.0005019312	0.0000015792959	-0.00005235211
CNA 100302209	-0.0010607943	-0.00020301025	0.000018100298	-0.000033078177	-0.00048292047	0.000004430158	-0.0000030159413
CNA 100302211	-0.00021835862	0.000109934714	-0.0000005188975	-0.00005462319	-0.00040939092	-0.000039619863	-0.00010235606
CNA 100302212	0.0014602693	0.0009207681	0.00002357697	-0.00006932004	-0.0002632522	-0.0000028409843	0.00008773298
CNA 100302217	0.00022856992	-0.000102165366	0.000054567958	-0.00012014641	0.00060380995	0.0000008751664	0.00003998711
CNA 100302224	-0.00035754513	-0.00007732664	0.0000075517623	0.00020138078	-0.00028341406	-0.00000034286865	-0.00006659321
CNA 100302225	-0.00037437785	0.00035090547	-0.000040022973	0.0001548739	-0.0012388456	0.000011754547	-0.0000139925105
CNA 100302229	-0.0007140167	-0.00017291165	-0.000007260218	-0.00010400814	-0.0014035696	-0.00000785277	-0.000044923985
CNA 100302232	-0.00088142726	-0.00036059768	-0.00002405227	0.0003736617	-0.0011520438	-0.00000018196445	0.00009744172
CNA 100302235	0.00094191136	0.00033572942	0.000060274073	-0.00034613637	0.00095282594	0.000005695621	-0.000024788675
CNA 100302236	-0.0001813529	-0.0001705259	0.0000008258348	0.00000866406	0.000021995198	-0.0000018303451	0.000006388447
CNA 100302237	-0.00090252963	0.000089199246	-0.0000033738932	-0.00008087551	-0.00060048525	-0.000013983533	-0.000083564024
CNA 100302240	0.00015263043	-0.00014868166	-0.0000014518344	0.000021630894	0.0016538873	0.000002277238	0.000034745342
CNA 100302242	0.00057627127	-0.00015036347	0.000008044999	-0.00018263438	0.0004330397	0.0000034273519	0.000080162215
CNA 100302250	-0.0006848148	0.00017101609	0.000007909129	-0.00007133143	-0.0004829213	0.0000016953262	0.0000133235535
CNA 100302254	-0.00015193422	0.0004154869	-0.000000029017334	-0.000025816888	-0.0007557447	0.000001567744	0.000025540776
CNA 100302255	-0.00081229594	-0.00020602075	-0.0000021099204	-0.00006829711	-0.00042632848	-0.0000031412214	-0.00005184606
CNA 100302256	-0.00012736679	-0.000107000094	-0.0000066585803	-0.00024467037	-0.0009040545	0.0000017712796	-0.000031724543
CNA 100302257	-0.0000992792	-0.00019485697	-0.000012078502	0.000121368816	0.0009046776	0.00001478252	-0.00008709424
CNA 100302258	0.0018851493	0.0003301488	0.000010501501	0.000050854596	0.0012778456	0.0000011006424	0.000013210625
CNA 100302261	-0.00013333012	0.000084390085	-0.0000014636178	0.00012293865	0.00016303627	-0.0000031772395	0.000074696894
CNA 100302265	-0.0009341574	-0.0005004176	-0.0000001740642	-0.0000996298	-0.00042632714	-0.000004057827	-0.000043199438
CNA 100302270	-0.0011073734	0.000039651663	-0.000028421937	-0.00012093165	-0.0018601959	0.000008244997	0.000053065774
CNA 100302277	0.0019554524	-0.00008622087	0.00003899007	-0.00000655529	-0.000067614295	0.0000048697557	0.000082506536
CNA 100302281	-0.0005351782	-0.000051281244	-0.000004041408	-0.00026735358	0.0024158338	0.000012086744	-0.000106323045
CNA 100302691	0.00020244088	0.000045593337	0.00006848745	0.000094522846	-0.00070858095	0.0000079818	-0.00003670848
CNA 100302736	-0.00075039297	0.00018740984	-0.000009592103	-0.00006071641	-0.00014603451	-0.000007887227	-0.000056969486
CNA 100302743	-0.00086573645	0.00004454126	-0.0000015354493	0.00010049711	-0.0006537545	-0.0000077776685	0.0000715418
CNA 100313769	0.0003926423	0.00025919804	0.000015216331	0.00003198344	-0.00020538454	0.0000063482635	0.00003377344
CNA 100313770	-0.000951227	-0.00012125674	-0.0000039014744	0.00007228232	-0.0010537953	0.000014243864	0.0000055066885
CNA 100313778	0.00029231788	0.00024235921	-0.00000468006	-0.00017529487	-0.00007594348	-0.0000011714866	0.000005672589
CNA 100313779	0.0002685716	0.0003029222	-0.00000009542065	-0.00016532278	0.00040289742	-0.0000017122428	0.00003280122
CNA 100313780	0.00021528233	0.000091832	0.0000018142653	0.00003693043	-0.0002178115	0.0000018222842	0.000030255464
CNA 100313841	0.00041982558	-0.000058012272	0.0000013607602	0.000009971133	0.0002864281	0.000004879293	0.000069356574
CNA 100313842	-0.0006721496	-0.00013860204	-0.000012928142	-0.000082241706	-0.00040896313	-0.000003816627	-0.000038642047
CNA 100313843	-0.0012433844	0.0004727468	-0.000004415347	0.00031020358	-0.0011097139	0.000002416656	0.00007435559
CNA 100313884	-0.0003994784	0.00009145836	-0.00000041190182	0.000051568793	-0.00019272252	0.000011519478	-0.00000888879
CNA 100313886	-0.0000003999788	0.0003301299	-0.000030812	-0.000028975477	-0.000037702546	0.000016497004	-0.000024914472
CNA 100313887	0.00034029403	-0.0005469422	-0.000009980022	-0.000000911014	0.00047562536	0.000008144634	-0.00002255447
CNA 100313895	-0.00040399577	-0.00048784429	-0.000014571749	-0.0003313456	-0.00071331195	-0.000009160581	-0.00022460676
CNA 100313896	-0.00209729	-0.00023971782	-0.00007339085	-0.00020800471	-0.0010714199	-0.0000075797807	-0.00012581945
CNA 100313914	-0.00037346967	-0.00013229145	-0.000019873383	0.000053101736	-0.00066030293	-0.0000073329043	-0.000067969435
CNA 100313923	-0.0005020882	-0.00009292119	0.0000033576043	0.00006822654	0.00052110106	0.000007739378	-0.00003116507
CNA 100313938	-0.00039874023	0.0005294831	-0.000014531702	-0.00018475045	0.0005594215	-0.0000027741703	-0.000060768998
CNA 100316868	0.00034702016	0.0002378119	0.0000024909598	0.00013271828	-0.00019980653	-0.00000075905075	0.0000032967225
CNA 100359394	-0.000404699	0.00016262665	-0.000022931255	-0.000024831945	-0.00040663424	0.0000036680412	-0.00014793241
CNA 100379141	0.00005183793	-0.00011253651	0.0000012705059	0.000053419666	0.0009399722	-0.0000048762276	-0.000018246614
CNA 100379174	-0.0000011495653	-0.00008568348	0.0000036324373	0.00017096548	0.0010091348	0.00001675373	-0.000009668513
CNA 100379220	0.0009206264	0.00005418926	0.000012922498	0.0000045068064	0.0005403402	0.000013602119	0.00011085473
CNA 100379250	0.00007562789	0.0000097921	-0.000002266205	-0.0000439122	0.00020979361	-0.0000012422458	-0.00004011341
CNA 100379251	-0.00044785228	0.000025752614	0.00000047756896	-0.000018226603	-0.00059204083	0.0000033880133	-0.0000058592072
CNA 100379345	0.00082252274	-0.000029002724	0.000014935036	0.00005276842	0.00020605	0.00001267016	0.00006031107
CNA 100379661	-0.0011860075	0.0001250729	-0.0000051371885	-0.00006126632	-0.00004304146	-0.0000049020564	0.00007817153
CNA 10038	0.00064058823	-0.0003287323	0.0000009689259	0.000058072437	0.00035226354	-0.000003625353	-0.00002000676
CNA 100381270	-0.000006405806	0.00022565875	0.000002431302	0.00014540134	0.00053658185	0.000012897537	0.000029533703
CNA 10039	-0.000023044806	-0.00017007199	-0.000002829766	-0.000114714174	-0.0004745787	0.000007878257	0.00007028387
CNA 1004	0.0001225656	-0.00038925695	0.000019909165	-0.00009300165	-0.00031668233	-0.0000021196831	-0.0000659334
CNA 10040	0.0000879202	0.00030092182	-0.0000009330301	-0.00007585746	0.00014223687	-0.0000062249946	-0.00011304105
CNA 10042	-0.0016310537	-0.000041937918	-0.000003577529	-0.00009869636	-0.0011520692	-0.000009138414	-0.0000144906335
CNA 100422837	-0.0009484882	0.00033759404	0.0000018849969	-0.000018101504	-0.0004829203	-0.000002277011	0.000021833199
CNA 100422845	0.0007539981	-0.000058164675	0.00000023797065	0.000006158722	0.00008354086	-0.000004106192	0.000027964363
CNA 100422849	-0.0014412967	0.000059619073	-0.000023304749	-0.00006484493	-0.0010663153	-0.000005566563	0.0000142856015
CNA 100422913	-0.0003673844	-0.00038994782	0.000001190208	-0.0000770954	0.00090599316	-0.000004958992	-0.000029780043
CNA 100422922	0.00014267626	0.0000529053	0.00008501933	0.0002142249	0.00042002456	-0.0000011289119	0.000018843795
CNA 100422923	-0.00023284492	-0.00003011329	0.00001019612	-0.00001622891	-0.0008336998	0.000010130974	0.000043632142
CNA 100423062	-0.00031432344	0.00016988709	-0.0000019188838	0.0000112131665	0.0011122223	-0.000007380361	0.0000232555
CNA 10043	-0.0016044357	-0.000423269	-0.000016632515	-0.0001403573	-0.0011520683	-0.000006756868	-0.000068974085
CNA 100431172	-0.0008897153	0.00020713956	-0.000087544686	0.00002449673	0.00021612145	0.0000014884132	-0.00008588906
CNA 10044	0.0005595609	-0.00011544361	0.0000053112662	0.000071743285	-0.00031491136	-0.00000062488374	0.000033876906
CNA 100462953	-0.0005514245	-0.00007001764	-0.00001801365	-0.00011660027	-0.00094000204	0.000008770426	-0.00013163002
CNA 100462977	-0.00042426508	0.00018547651	-0.0000011057593	-0.00026058854	-0.0008949366	-0.0000049489163	0.00003221528
CNA 100462981	0.0026468344	-0.00004174124	0.0000019222764	-0.000081406855	0.000586208	0.0000054052607	0.0000065185122
CNA 100462983	0.00012887892	-0.0002270675	0.000008536187	0.00014041763	0.0002592288	0.000010100547	0.00005384103
CNA 100463289	-0.001535783	0.000056658395	-0.0000005254034	-0.00012874253	-0.00023876282	-0.000009492353	-0.00004503766
CNA 10047	-0.00044472312	-0.00012584266	0.000010231457	-0.00009861222	-0.00032265348	0.0000056108406	-0.00012025622
CNA 10048	0.00028894728	0.0005382882	-0.00000011948426	-0.00013391767	0.00029141433	0.00001685591	0.000031580104
CNA 10049	-0.00023672183	-0.00061835116	-0.0000024516803	0.000120434546	0.0013122734	-0.000008250815	-0.000016422835
CNA 100499483	0.00048686215	0.00016893297	0.000020643492	0.000010651605	-0.00016711056	0.000008320156	0.00003544958
CNA 1005	0.00004794762	0.00018609974	-0.0000039174884	0.000163751	-0.0002285979	0.0000051707884	-0.00012707074
CNA 10050	0.00012449022	0.00018435979	0.000014956824	0.00007623803	0.00044444922	0.000012799473	0.000058018097
CNA 100500824	-0.0004229222	-0.00041171265	0.0000033435804	-0.000016947248	-0.0014493874	-0.000008448248	-0.00010584993
CNA 100505385	0.0011536665	-0.000027119208	0.000019128385	0.00017223449	0.0012882956	0.000018614473	0.00016160904
CNA 100505538	0.00047983104	-0.0002112213	0.0000022999013	-0.00014604193	0.00043094566	-0.000009015402	-0.000115412266
CNA 100505591	-0.00007476857	0.00021483228	0.00000017101746	-0.00007814179	-0.00005228885	0.00000009778006	0.000043375843
CNA 100505753	0.00035543297	0.00011209325	0.00000034787118	-0.00006642468	-0.00047154655	-0.00000971113	-0.000060886137
CNA 100505929	-0.00030784565	0.00061888166	-0.00008111721	-0.00007543946	-0.000018841525	0.0000004796187	-0.000071517454
CNA 100506084	-0.00020545589	0.00026328303	0.000004894823	-0.00015091381	-0.0018753592	-0.000011818295	-0.00004742429
CNA 100506211	0.00028796706	-0.00010751145	-0.0000001543556	-0.00021423209	-0.0002964471	0.000002915916	-0.000018340492
CNA 100506215	0.000028944414	0.0004224992	-0.0000018937246	0.00004136934	-0.00035967265	0.000003444297	0.00008418712
CNA 100506241	-0.001331127	-0.00040726812	-0.0000063414996	-0.000101802194	-0.00024607085	-0.000008985172	0.00002304612
CNA 100506243	0.00015468612	0.00019832284	-0.00000082587906	0.00000056259654	0.0006384964	0.0000030314068	0.000032456574
CNA 100506311	0.00045970516	0.0003338072	0.000006832493	-0.00011596842	-0.00019980739	0.00000086829755	-0.0000038282333
CNA 100506380	-0.00032198394	0.00008675562	-0.000005799403	0.00009854959	0.0009589698	-0.000005255427	0.000013575846
CNA 100506658	-0.0005276884	0.00050929165	0.000019258578	0.00017412532	0.00052638026	0.000012866939	-0.00011253335
CNA 100506736	0.0003548975	-0.00016768985	0.000000031833494	0.000019494237	-0.00055934256	0.0000044013486	0.000018316525
CNA 100506742	0.00030582357	0.00000620507	-0.000002319685	-0.000032619348	0.0010268465	0.000005150153	0.00003126058
CNA 100506755	-0.00008215665	0.000005233395	-0.0000003827381	0.00007231577	0.000498076	0.000005795842	-0.00014601892
CNA 100507135	-0.00047608544	-0.00023539008	-0.00001202866	0.00015530133	-0.0006644257	-0.000009468368	-0.000083894665
CNA 100507436	0.00006953154	-0.0001549273	0.00000091107296	0.000004268473	0.0005947822	0.000007975414	0.00002999625
CNA 100507674	0.00039655477	-0.00028097827	-0.000005763557	-0.0002147401	-0.0006687222	0.0000059022505	0.000028013126
CNA 100509894	-0.00051210565	-0.00025207445	-0.000027130045	-0.00016722114	-0.0012955148	-0.0000032089724	-0.00017702831
CNA 10051	0.0014434841	0.00003830503	0.000015173132	0.00006375761	0.001480321	0.000010889371	0.00011872043
CNA 10052	0.00007417615	-0.00011178972	-0.00000092437756	0.000003365037	-0.00011237287	-0.000006143791	0.0000542987
CNA 100526693	-0.0006554536	-0.00019104267	0.00000013788895	-0.000121351266	0.00007899011	0.000004848156	0.00013293509
CNA 100526694	-0.00016344507	-0.000048335914	0.000032395197	0.000028041119	0.00045228383	0.000004326332	0.000051123014
CNA 100526737	-0.0022753612	-0.0005469824	-0.00000987335	0.00024589238	-0.0012598218	0.000005747307	0.00007337177
CNA 100526739	-0.00000086210537	-0.0000044944104	-0.00000023250247	-0.00006918089	-0.0003708144	0.000002483158	0.00001613739
CNA 100526740	0.0007728284	0.00010538681	-0.00000028216422	0.00008047388	0.000986275	-0.000008437292	0.000021604592
CNA 100526761	-0.00035984084	-0.00015300968	-0.000011818443	0.00019102966	-0.00045569878	-0.000003955194	-0.00015458369
CNA 100526772	-0.0003238702	-0.000058616333	-0.000004597137	0.000037881535	-0.0009115013	0.0000068556124	0.000079530015
CNA 100526773	0.0006656455	-0.00014602486	0.00004533263	0.00010359319	0.0008261019	0.000012538461	-0.000043182885
CNA 100526783	0.0014687069	0.00020796467	0.000024031518	0.0004153492	0.00054155005	0.0000014604839	0.000043261476
CNA 100528064	0.0003073582	-0.0002293412	0.000054175376	0.0001058857	0.0005513136	0.0000115285875	0.000010708933
CNA 100529251	0.00052397867	0.00030474184	0.0000009886921	0.00020982053	0.00017823098	0.000007691667	-0.000026439628
CNA 10054	-0.0012857362	-0.00028033528	-0.0000113028145	-0.00018204885	-0.0007954773	-0.000012660907	-0.0000696023
CNA 10055	-0.00008122103	-0.00015679735	0.0000040984537	-0.00008752549	0.0007218891	0.0000039008964	-0.000043220894
CNA 100551499	0.0006715168	0.0005175294	-0.000000054730727	-0.00013168945	-0.0001461786	0.00000665571	0.00005656669
CNA 10057	-0.0004101686	-0.0004544926	-0.000037700484	0.00003943062	-0.0003658524	0.000011425359	0.00009155651
CNA 10059	-0.00015153986	-0.00022103777	-0.000051285286	0.000031619442	-0.001427336	0.000010038018	-0.000021345772
CNA 1006	0.00048340636	0.00005625557	0.0000012943832	-0.00007952879	0.00082129694	0.0000021856738	-0.00007288236
CNA 10060	-0.0015115142	-0.00006184782	-0.000015800857	-0.00028173992	-0.001215257	-0.0000027234778	-0.0000434206
CNA 10061	0.00017003331	-0.00030124575	-0.00017490535	-0.00008304019	0.00002632468	-0.00001246055	-0.00009062865
CNA 10063	-0.00063620147	0.00010339335	0.000014225987	0.00009522539	0.00055809703	0.0000072379053	0.00006745471
CNA 100652791	-0.00092759886	-0.0006022175	-0.0000008364208	0.00009782441	0.00026779374	0.000028431134	0.000023437415
CNA 100652857	0.0017930416	0.0002198621	0.00001642598	-0.000064934524	0.00080640294	-0.00000036781768	0.000024023228
CNA 10066	0.0010694584	0.00041586338	0.000056932986	0.00014325647	0.00054891006	0.0000059064514	0.00004194744
CNA 10067	-0.00008009251	0.00010627117	-0.000009109736	0.00019965864	-0.00020699647	0.0000005670958	0.000048208312
CNA 10068	-0.000059586026	-0.0006006856	0.000008498506	-0.00014049734	-0.00041724794	0.000014418591	-0.00001312575
CNA 10069	-0.00052559766	0.000020892398	-0.000008440225	0.00012808786	0.000032946922	-0.000007104987	0.000084812316
CNA 1007	0.00052375544	0.00014403214	0.000001057162	-0.00008249068	0.0003605118	0.00000743023	0.000014973645
CNA 10071	-0.00014230201	0.00038388598	-0.0000025260351	0.00006819466	0.0012560731	-0.000013509194	0.000034663393
CNA 10072	-0.0024484808	-0.0002587798	-0.0000045753	-0.00006010469	-0.0010672922	-0.0000006972891	0.00003343016
CNA 10073	0.00028200352	-0.000038651233	0.0000049122436	0.000010445133	0.0006807776	-0.00000008313435	0.00002966511
CNA 10076	-0.00015677448	-0.000024978404	0.0000021167766	-0.000030334451	-0.00024264982	0.0000016601311	-0.0000074050263
CNA 10077	-0.00010832243	0.00017559309	-0.0000012492361	-0.000048261314	-0.00008326767	0.0000015220755	-0.000019091456
CNA 10078	-0.00042226515	0.000029009218	-0.0000001194399	0.00003403371	-0.000076507	-0.0000020879224	0.0000041941275
CNA 10079	0.00051320717	-0.00020311966	-0.000003930039	0.0002815125	0.00040036734	-0.00000029228977	0.000013733397
CNA 1008	-0.00042962327	-0.00016211403	0.0000037465686	0.000049982187	0.00040920384	0.0000113374	-0.00009143494
CNA 10081	0.0003840301	0.00039728923	0.000039871367	0.00007592436	-0.00014776418	-0.0000046006553	-0.000030828378
CNA 10082	0.0004943991	0.000023128563	0.000005414674	0.00008923194	-0.00020843968	-0.0000012195678	-0.0000010882459
CNA 10083	-0.00022777851	-0.00018800574	-0.00000715494	-0.00007101578	0.00047124998	-0.000002826027	0.00002321278
CNA 10085	0.000295848	0.00033934315	0.00001318571	0.00007024897	0.0010537063	0.0000022863776	-0.00003996573
CNA 10086	-0.00039209554	-0.0005924089	-0.000006363067	-0.00001743494	0.0018636243	0.000013222468	-0.00015620256
CNA 10087	0.0017669032	-0.00021607373	0.000043761967	-0.00007654761	0.00093048165	0.000017149534	-0.00004501155
CNA 100873965	-0.0013697599	0.000039934017	-0.000010819528	0.000020937821	-0.0008308013	-0.00001049442	0.0000051503034
CNA 100873969	0.00033885665	-0.000011818054	-0.00000018944432	0.00010830871	0.00040840943	-0.000013619773	-0.000009436124
CNA 100873973	0.000101799924	-0.00020641372	-0.0000042286038	-0.00014348407	-0.00009793329	-0.0000033054464	0.000010301775
CNA 100873976	0.00020842161	-0.0003262187	0.000005653	0.00012236515	0.00022024856	-0.0000006796348	-0.00011468704
CNA 100874058	-0.00072288443	-0.000026906286	-0.000008941602	0.0001946556	-0.00030510547	0.00000041317367	-0.000043574364
CNA 100874059	-0.0009022889	-0.0003697241	-0.0000064950927	-0.000046917616	-0.00022699751	0.000002587381	-0.00017117134
CNA 100874064	0.00016732186	-0.00007277639	-0.0000039955025	0.00010285702	-0.000033558794	-0.000013712333	-0.00007478812
CNA 100874074	0.00050282164	-0.00012633625	-0.000016969983	-0.00005037766	-0.00030525494	-0.000018777479	-0.000030992214
CNA 100874107	-0.000824123	-0.00029262394	-0.000046377143	-0.00033343126	0.00037596165	-0.00000046236173	-0.00012952072
CNA 100874190	-0.0003936417	-0.00040017068	-0.00004927978	0.00024753317	0.00040578874	-0.00000037389154	-0.000032390708
CNA 100874194	0.00008650444	-0.00009455454	0.0000015980569	-0.000052846706	0.00018525046	-0.0000029174487	-0.000044630182
CNA 100874195	0.000619357	-0.00040728608	0.000016621805	-0.0000810952	-0.0002539273	-0.000009727308	-0.000053398166
CNA 100874196	0.00097153016	-0.00036169667	0.000003485262	0.00013500464	-0.000021068141	-0.000011183875	0.000010681915
CNA 100874197	-0.00043138067	0.00023124984	-0.000003215542	-0.00011276939	-0.0005963059	-0.000008997917	-0.00003893766
CNA 100874198	-0.0010749218	0.00007883661	-0.000010234433	0.00006870591	-0.00103145	0.000008746329	-0.0000656101
CNA 100874231	-0.0009729647	-0.0003929756	-0.0000019454617	-0.000043636177	-0.00040896077	0.0000014437949	-0.00011604569
CNA 100874255	-0.00012072331	0.00014956266	-0.000044627883	0.000102288934	-0.00044221626	-0.0000057468246	0.000014308326
CNA 100885777	-0.00047163616	0.00011078753	-0.000025935718	-0.000041722524	-0.000348354	-0.000006568687	-0.00012622589
CNA 100885782	0.000106697415	-0.00022609736	0.000012548056	-0.00012434933	0.00020567079	-0.000004283587	-0.000056431978
CNA 100885798	-0.00050474587	0.00022045232	0.0000010666523	0.000090084235	-0.000022575501	0.000009587321	0.000038858325
CNA 100887750	0.000096439515	-0.00017620239	-0.000012812228	0.000003221177	0.00027909823	0.00000045912608	0.0000015519739
CNA 1009	0.000499806	-0.000045158708	0.000006535042	0.00017179837	0.0015458339	0.0000062466806	-0.00008858839
CNA 10090	-0.00028302008	0.00010286256	-0.0000017810215	0.00013679003	0.00004263147	-0.000022670287	-0.00004950755
CNA 10092	-0.00024091237	0.00033844862	0.0000022136342	0.000028856595	0.00029058143	0.0000050956864	-0.00001076396
CNA 10093	-0.0009214996	0.00012962476	0.000005813874	-0.00013226258	0.000078987796	0.0000018002875	0.00007578016
CNA 10095	0.00062733784	0.000159651	-0.0000005024264	0.00005725491	0.0009862776	-0.000016464903	-0.000004127763
CNA 10098	-0.00047799706	-0.00000929455	-0.00000063931304	-0.00005537364	0.00019032967	-0.0000046487075	-0.00007633425
CNA 10099	0.0010837431	0.0001632638	0.000003419475	0.00012460371	0.0012452059	-0.0000013770942	0.000095776726
CNA 100996331	0.00033231694	-0.00005641458	-0.00031867856	0.000019847454	0.0045024925	-0.0000025030538	-0.000025202069
CNA 101	-0.00050197943	-0.00025908835	-0.000008208034	0.00018569322	-0.0012850503	-0.0000029325488	-0.000089659006
CNA 1010	0.00067219173	0.0008437383	0.000004414917	0.00020998403	0.000113948845	0.0000045749402	-0.00006257611
CNA 10100	-0.00040866595	-0.00015619674	-0.000014053911	0.00007655997	-0.0005180299	-0.000017812989	-0.000007820343
CNA 10101	0.00004512077	0.00010013072	0.000006104571	0.00006288808	-0.00040409068	0.000010346997	-0.000055593257
CNA 10105	-0.00031022963	0.000224658	-0.000014978262	-0.00006435768	-0.00032467456	-0.0000013895828	0.000006169754
CNA 10110	0.00013782064	-0.00010188293	-0.0000009961027	-0.000036755304	-0.00022901282	0.000004968246	-0.00003223902
CNA 10111	-0.00056289067	0.00026022102	-0.0000020116124	-0.0000260751	-0.0006848356	-0.000008572424	-0.00004903243
CNA 10116	0.0012740593	0.00017700136	0.000005688008	-0.00002035876	0.00041718644	-0.000004382758	0.000094876414
CNA 10117	-0.00013600169	-0.00037208013	-0.00000072838293	-0.00008476254	-0.00011655212	0.0000013498466	-0.000028482009
CNA 1012	-0.000054814474	-0.00009170246	0.0000020315206	-0.00007290994	0.0003109082	-0.0000012253864	0.0000074082186
CNA 10121	0.00011148282	-0.000019950878	0.000005218444	-0.000025244197	0.0003298328	0.000008061897	-0.000029674138
CNA 10124	0.00006717563	0.00007261654	-0.000005287038	-0.00006857367	0.0005378269	-0.0000038660423	-0.00003745375
CNA 10125	0.001106762	-0.00015861995	0.00000991632	0.00021704861	0.00038762824	0.0000032347157	0.00002305898
CNA 10126	-0.0011176879	-0.00057635456	-0.00000670547	-0.00030265335	-0.00065339776	-0.000009724526	-0.0000353713
CNA 10129	-0.00004563922	0.000009521174	-0.0000066362186	0.000013537278	-0.0008496906	0.0000010392778	-0.000074413176
CNA 1013	-0.00040617806	-0.00024634524	-0.0000001871648	0.00029863804	-0.00053391873	-0.000007887425	-0.000041434312
CNA 10130	-0.0025544844	-0.000019917758	-0.0000019587533	0.0001266272	-0.0025809563	-0.000010365361	0.00008433297
CNA 10131	0.000680823	0.00006417172	0.000034428856	0.00005886109	0.000384373	-0.0000010530152	-0.00005077599
CNA 10133	0.00044547537	-0.0001348096	-0.00000055215946	-0.000046200425	0.00016831656	-0.0000013420695	0.00014972298
CNA 101340251	0.0005854934	-0.00024384602	0.00000524877	0.00003542436	0.00016290408	-0.0000007306961	-0.0000033558476
CNA 101340252	-0.00031598625	-0.00009412723	-0.00000017790477	-0.000098858705	0.00038965477	0.00000038359843	-0.00000472514
CNA 10135	0.00015926584	0.00006790499	-0.00006268102	-0.00019780837	-0.0002881831	-0.000016687341	0.000032272277
CNA 10136	0.000085243	0.000027273416	0.000005864392	0.00008682539	0.000411592	-0.000001429887	0.000015549149
CNA 10137	-0.00006012661	-0.00005243217	0.0000036761562	-0.0001944284	-0.0012456463	-0.0000018935829	-0.000054021104
CNA 10139	0.00036980308	-0.00024088581	0.00000026661994	0.00007413207	0.00037780512	0.0000004557202	0.000035255456
CNA 1014	0.00036148794	-0.00022021813	0.000013175322	0.00013198887	0.00031441922	0.0000029837518	-0.000039385828
CNA 10140	-0.00027315054	-0.00006356239	-0.000005406203	0.00006242359	-0.0005174202	-0.00000951029	-0.00007675475
CNA 10141	0.00008327667	0.000041427527	-0.00000049435494	-0.000024345673	-0.0003654428	-0.0000017952351	0.00014168335
CNA 10142	-0.001479277	0.0000090043895	-0.0000072448174	-0.000096910044	-0.0018943774	-0.0000062698127	-0.000015359676
CNA 10143	-0.0003194379	-0.00016717523	-0.00000687497	0.00015525369	-0.0002324029	-0.000007579979	-0.000018238383
CNA 10144	-0.00016901102	-0.00033899499	-0.0000316648	-0.00021207434	-0.000015874008	-0.0000031582513	0.000054286847
CNA 1015	-0.00044398636	0.000022759403	-0.000009176268	-0.000019450128	-0.0011820066	0.000008330003	0.00002074829
CNA 10150	-0.00026587318	-0.00014258541	-0.0000037715854	-0.000042746695	-0.00014619259	-0.0000012099744	-0.000069577465
CNA 10151	-0.0002553858	0.00021412608	0.0000001349974	-0.0001018461	0.0012238944	0.000008558376	-0.00007521446
CNA 10155	-0.0008709836	0.0002775745	0.0000033097122	0.000094367744	-0.00019326185	-0.0000049236273	0.000013594418
CNA 10156	-0.00029677674	-0.000026710835	-0.0000041574153	-0.00011724983	0.0003856687	-0.000023020391	0.000010742512
CNA 10157	-0.0006005569	-0.0007120496	-0.0000063663574	-0.00008784085	-0.0017796474	-0.0000024300814	-0.000052692456
CNA 1016	0.0014514587	0.0000122312995	0.0000025679224	0.00012314011	0.0006268064	0.0000028651384	-0.000052672145
CNA 10160	-0.00037066918	-0.000054379776	-0.0000059544955	0.000034511133	-0.00016971136	-0.000004115786	-0.00012637727
CNA 10161	-0.0012614488	0.00039870318	-0.000007095777	-0.00011013781	-0.00033753444	-0.000008494911	-0.00003506208
CNA 10162	-0.0010624208	-0.0005399889	-0.000035304354	-0.00003249205	-0.0006275686	0.000004653845	-0.00009180747
CNA 10163	0.00082579476	0.0002475551	0.000009920488	0.00009247489	0.0014920207	0.00000144862	0.000055836143
CNA 10164	0.0003667982	-0.00013070529	0.00000053089826	-0.000034898687	0.0009399713	-0.00000056527915	-0.0000036570996
CNA 10165	-0.00030958888	-0.00063434493	-0.00012915164	0.00011228603	-0.0015509904	-0.000016925504	-0.0000048996794
CNA 10166	-0.001806606	-0.000049250964	-0.00000852743	0.00013665823	-0.0010600206	-0.0000010533275	-0.0001655355
CNA 10168	0.00024866156	0.00012772076	-0.00002591311	0.0000010611896	0.00059392955	0.0000005813439	0.000041482777
CNA 10169	-0.0006631136	-0.00023368378	-0.0000020266511	-0.00009389479	-0.00075574405	0.0000018908864	0.0000037368563
CNA 10171	-0.00019308963	0.000016951768	0.000013767863	-0.00034500117	0.0018573604	-0.0000038420017	-0.000021541015
CNA 10172	-0.0009829999	-0.00035620728	-0.0000062696236	-0.000027613583	-0.00041145112	-0.0000043599944	-0.0000075927273
CNA 10174	-0.00021428757	-0.00035737327	-0.000017922168	0.0000022831562	-0.0010635369	0.000021958636	-0.00005176548
CNA 10175	0.00034505833	0.0002508059	0.000022182838	-0.000046991616	-0.000011128264	0.000011525154	-0.0000013602628
CNA 10179	-0.000029879384	-0.00027620664	-0.000018534309	-0.00011503956	0.000028140916	0.00001555721	0.000016046279
CNA 1018	0.00008582956	-0.000072832896	0.000013495211	0.00020453466	0.00030021678	0.00000080097294	-0.000023671293
CNA 10180	-0.00053419796	0.00044393598	-0.000018350202	-0.00008490231	-0.00051451835	0.00000456336	0.0001744265
CNA 10181	-0.0003102643	0.00028867362	-0.000009138262	0.0000810356	-0.0008414633	0.0000048645343	0.00022095868
CNA 10184	-0.0013409525	-0.00053194765	-0.0000011305411	-0.000008577293	0.00021438122	0.000008856768	-0.000053793236
CNA 10186	-0.0008403909	-0.000016997103	-0.00013860961	0.000016251903	-0.0006890201	-0.000008769489	-0.000056053203
CNA 10188	-0.00022766566	-0.0002375074	-0.000056520006	0.00016829654	-0.00039233934	0.000022392387	0.00005873935
CNA 10189	-0.0008839796	-0.00011284019	-0.0000037510795	-0.00013254724	-0.0013386029	-0.000007252409	-0.00006741069
CNA 10194	0.000041802898	0.0002521751	0.0000019548197	0.00015223671	-0.000081519844	0.000012032049	-0.00000071332244
CNA 10195	-0.00063369115	0.0002327451	-0.000019528303	-0.0001421201	-0.00023194363	0.000010926099	0.00006933312
CNA 10197	0.00007356075	0.0006665403	-0.00000058276845	-0.000017329496	0.00016448095	-0.0000108598815	-0.0000047464455
CNA 102	-0.0010330098	-0.00023330867	0.0000024092205	-0.000027448648	0.00005760771	0.000015145909	-0.0000073533947
CNA 1020	-0.00016037303	-0.00017953766	-0.000007834955	-0.0000041752483	0.00011998011	-0.000011754491	-0.00007488617
CNA 10200	-0.00021149391	-0.00018897912	-0.000003909812	0.000015545686	0.000104866354	-0.000011464044	-0.000061376115
CNA 10201	-0.0013485604	-0.0005638196	-0.000028173337	0.000017766384	-0.001469281	-0.000002541031	0.000083525236
CNA 10202	-0.00020414211	-0.00048347164	0.000009184801	0.00010046668	0.0006507241	0.000003803571	0.00002299824
CNA 10204	0.0007672542	-0.00006482704	0.00001743059	-0.00017572308	0.00053145096	0.0000036818356	-0.0000015382966
CNA 10205	0.000028601537	-0.0002245072	-0.000006685868	-0.00004887633	-0.0004431059	0.0000073996043	0.000013788043
CNA 10206	-0.0013782006	0.00018853365	-0.00004121268	0.00020555353	-0.00075337355	-0.000005037075	-0.0000008628479
CNA 10208	-0.0008942114	-0.00037025823	-0.000017692408	-0.00007392289	-0.00034550048	0.000013618583	-0.00012619884
CNA 10209	0.0005374103	0.00024338515	-0.0000012918642	0.0000043707796	0.00005245951	-0.000003882845	-0.000034891265
CNA 1021	-0.001593183	-0.00037299757	-0.00001428855	0.000104795385	-0.001840457	-0.000008577761	-0.000014561281
CNA 10210	-0.00025698193	0.00019695147	0.00000031478703	-0.0000051894785	0.00033183285	0.0000063417356	-0.000051751238
CNA 10215	0.00007229028	-0.000011639772	-0.000004834553	-0.000105909225	-0.0002405699	-0.00000076640225	0.00009351554
CNA 10216	-0.00014115522	0.00020624719	0.0000052626647	-0.000095486495	0.0003691929	0.0000045598686	0.0000059342105
CNA 10217	0.000562947	0.00022223618	0.0000116913125	0.000100172656	0.00043386858	0.0000024179901	0.000025991689
CNA 10218	-0.00046195064	0.000027610951	0.000056525736	0.00002370193	-0.00067486777	0.00000087624494	0.000008117726
CNA 10219	0.0001834328	0.00023502209	-0.0000050433828	0.00003261468	0.0002351239	-0.00000059922536	-0.00005283029
CNA 1022	-0.00066908496	-0.00014576115	-0.000038783917	0.00019061539	0.00052637805	0.0000029225007	-0.000063955704
CNA 10221	-0.00040097797	-0.00011683969	-0.000003873366	0.0002671966	0.0017421636	0.0000054354327	-0.00017888141
CNA 10223	-0.000053128002	0.00016514218	0.000011911466	0.00006521783	-0.00051064405	0.00000028729437	0.000022275177
CNA 10225	-0.0013790829	-0.000039327802	-0.0000054394523	0.000006458745	-0.000080151556	0.000012121936	0.000045089317
CNA 10227	0.00078291417	-0.00027948566	0.000016055883	-0.0000811135	0.000085708954	0.000014075437	0.00013237848
CNA 10228	-0.00021888278	-0.000013465648	0.00000041383984	0.000004439623	0.0001400165	0.000005571104	0.00000720017
CNA 10230	-0.0003115059	0.00011100828	0.0000028248564	0.000012689558	0.00049622945	-0.000011020415	0.000067009605
CNA 10231	-0.0009708279	0.00045356364	0.00014515195	0.00010020237	-0.0010513888	0.000009328638	0.000026292531
CNA 10232	-0.00033285873	-0.000077209785	-0.0000012612679	0.00001531655	-0.00081275933	0.00000913075	0.00001696639
CNA 10233	-0.0007963482	0.0006662302	-0.0000068212685	-0.000027340635	-0.0006404304	-0.000004692957	-0.00012506047
CNA 10234	-0.00025052862	0.00034732686	-0.0000037058303	0.00010448146	-0.00009701065	-0.0000109484645	0.000074048665
CNA 10236	-0.00055142964	0.000037412843	0.0000074111895	-0.000047999096	0.00007802867	0.000004562934	0.000052938143
CNA 10237	-0.0010516935	-0.00035022452	-0.0000031547977	0.000015069389	-0.0008587791	-0.000010939864	-0.00008611942
CNA 10238	0.0029775514	0.0003421743	0.000072826755	-0.000025838683	0.003363202	0.0000022464988	-0.000083523104
CNA 10239	0.0020748277	-0.0003913747	0.0000028148515	-0.000039804603	0.0005415506	0.000002711983	0.000023230681
CNA 1024	-0.0009709806	-0.00010952767	-0.000015532536	-0.00007047977	-0.00019275605	0.00000036259485	-0.00014533583
CNA 10240	-0.001668885	-0.00039504748	-0.00025776995	0.0000052391633	-0.0010714213	-0.000009624334	-0.00015390918
CNA 10241	-0.0005315073	0.00015406874	-0.000020815769	-0.000008943961	-0.0009598802	-0.000012862058	-0.00008474291
CNA 10242	-0.0011647844	-0.00041767134	-0.0000040257532	-0.000045915804	-0.00054072944	0.000007828985	0.000027713288
CNA 10243	-0.00023153948	0.00004679991	0.0000042895344	-0.0000710199	0.0006313553	0.000008835849	0.000017020126
CNA 10244	0.000754799	0.00020721869	0.0000012505222	-0.00002547423	0.00017581896	0.000008175004	0.000068232686
CNA 10246	0.00007520401	0.00026552528	0.0000039796037	0.0000049388977	0.0004444514	0.000011434299	0.000028711771
CNA 10247	-0.00035220577	-0.00045645313	-0.000012827505	0.00017876588	-0.0014934564	0.0000156083	-0.000022583044
CNA 10248	0.0001953977	0.00022565511	-0.000056512905	0.000023487237	0.0013193322	-0.0000111379795	0.000027429667
CNA 1025	0.00086395285	0.000051000174	0.000017730277	-0.000023148445	-0.0003149111	0.00000010093053	0.000062432315
CNA 10250	-0.000045351524	0.00020761267	0.0000059928925	0.000008940398	0.0007628807	0.0000012430974	0.000088826455
CNA 10251	0.000854905	0.00019232786	-0.000029261098	0.00023548584	0.0071398183	0.000020237818	-0.00017380706
CNA 10252	0.00050969835	-0.00007227623	-0.0000020511138	-0.00008965741	0.00041530374	-0.00000319163	-0.000046854362
CNA 10253	0.00018137085	0.000184329	-0.0000060762236	0.000003187486	0.00029962952	-0.0000064551264	-0.00003540342
CNA 10256	0.00009073378	0.000007774957	0.000016010017	0.000001320271	0.0009834487	0.0000016528651	0.000053089854
CNA 10257	0.00008412782	0.00008871614	-0.0000050439235	-0.00006622028	-0.000032021086	-0.000004037732	-0.0000930966
CNA 1026	0.00021446381	0.000094356845	0.0000053248987	0.000009363748	0.000812829	0.000011895781	0.00005947565
CNA 10260	-0.0004945868	0.0001982343	0.0000028153306	0.000029030214	0.00025907852	-0.000007448112	0.000051025007
CNA 10262	0.000012146264	0.00009321354	-0.000006056613	0.0000842612	-0.00027325735	-0.0000006957848	0.00004207244
CNA 10263	-0.0012168882	-0.00039578392	-0.00000078871494	0.00019717238	-0.0011434825	0.0000012684436	0.000019811654
CNA 10265	-0.000011371093	0.00001592454	0.000015674785	0.00011697539	0.00023255608	0.00000023064166	-0.000010992516
CNA 10266	0.00009109025	0.00024196335	-0.0000020045388	0.000043504424	0.00016448116	-0.000008284477	-0.000008048029
CNA 10268	0.0007296468	-0.00037284137	0.00000072823667	0.00005410759	0.0011018754	0.000003684078	-0.000018594354
CNA 1027	-0.0009954388	0.00031175168	-0.000017883813	0.000004692715	-0.0005556055	0.0000007762228	-0.00004707462
CNA 102723547	0.002117991	0.0005174413	-0.00003591561	0.000044191394	0.008915649	0.000030272515	-0.0000697473
CNA 10273	-0.00053573505	-0.000054427877	0.0000010491749	0.000115660296	-0.0009143553	0.000010048775	0.000033234555
CNA 10274	0.00051627273	-0.00002641779	0.000015552178	0.00016116441	0.0019942722	0.000020420097	0.000055442753
CNA 10276	0.00046265186	-0.0001356663	-0.000002317481	-0.00003315432	0.00072240003	0.0000007616339	0.00014286519
CNA 10277	-0.00006406232	0.000039402337	-0.000034678524	0.00006309694	-0.0003445783	-0.0000004392578	0.0000047907233
CNA 10278	0.00035128495	0.000056266337	0.0000021736537	-0.00021815985	0.00065072393	0.000004049851	0.00002711905
CNA 10279	0.00019234339	0.000110263616	0.00005232555	-0.000091371585	0.0006159375	0.000009181926	0.000017704566
CNA 1028	-0.00013035587	0.0002320976	0.0000018670934	-0.000041170828	-0.00013014606	0.00000065928407	-0.0000019308354
CNA 10280	-0.00067587814	-0.00013292673	-0.0000002539939	0.00004191664	0.00027667364	-0.0000005867084	-0.000049177306
CNA 10281	0.00075301185	0.0003050119	0.000025441675	-0.000012753336	-0.0001773075	0.000013620853	0.000072812414
CNA 10282	-0.0012555795	-0.00010024991	-0.0000037305722	0.000040870822	-0.0011973955	-0.000011895582	0.0000031114337
CNA 10283	-0.00090975786	0.00057703245	0.000005094725	-0.000010501089	0.0015609057	0.00001993026	-0.00015059503
CNA 10284	0.00037954538	-0.00010212298	0.000001517253	-0.0002681446	0.00020082279	0.0000040101722	-0.000093812676
CNA 10285	-0.00002352913	-0.00016155126	0.0000025273878	-0.00024632725	0.00016401777	0.000010222395	-0.00010603621
CNA 10286	-0.00027564232	0.000002145016	-0.000013586976	-0.000057552188	-0.0003725711	-0.000017179535	-0.00004277215
CNA 10287	0.00046185276	0.00041022897	0.000005149646	0.00003157359	0.00021842428	-0.00000015043071	0.000002765922
CNA 10288	-0.0010138968	0.0005425135	-0.0000014647532	0.000036576745	-0.0003558371	-0.0000072665157	-0.000045649318
CNA 10289	0.00045000212	-0.00028122315	0.000001224095	0.00015200426	0.0010205092	0.0000038649637	0.00013348852
CNA 1029	0.00047784712	0.00022647352	-0.00026347753	-0.000118074364	0.0007498984	-0.00000037181948	-0.00008269896
CNA 10293	-0.00054366316	0.00020522265	-0.000008322805	0.00006153135	-0.00060223136	0.0000023532198	0.000043975637
CNA 10294	0.00024319875	0.00013512066	0.00000012461096	0.000011174112	0.000922232	0.000002548638	0.000046147972
CNA 10296	0.00040708634	0.00011545039	-0.0000012197534	-0.00016317659	0.00060063234	0.000010483917	0.00011321196
CNA 10298	-0.0011178806	0.0005301788	0.00003146008	-0.0002772424	-0.0006739624	0.0000024699596	-0.00010189986
CNA 103	0.00016206678	-0.0003648391	-0.0000031980333	0.000030617444	-0.00011713841	-0.000004083769	0.0000048069023
CNA 1030	0.00038382452	0.0004240408	-0.0000075148246	0.00016082953	0.000615204	-0.0000015744993	-0.00009056579
CNA 10300	0.00021655751	-0.00022019322	0.00000369492	0.00022063684	0.00041349704	0.0000013628744	0.000044198267
CNA 10301	-0.00031413234	-0.00027551298	-0.000012959991	0.000002657103	-0.0005685585	-0.000011433392	-0.00003863002
CNA 10302	-0.00056105154	0.00003548518	0.000008807665	-0.000018647723	0.000367953	-0.000015006179	0.00009839321
CNA 10309	-0.00021286521	0.00031695882	0.0000021790286	-0.00008267819	0.000792705	0.000008840134	-0.000056705594
CNA 103091865	0.000749584	0.0005248335	0.00001217233	0.00022268624	-0.000028585993	0.000018233599	0.00007580157
CNA 10311	0.0002617822	0.00045677437	-0.00006618697	-0.000027803724	-0.00029184818	0.00004056993	0.00007865706
CNA 10312	-0.0010967804	-0.000011421477	0.0000011389322	-0.00034269807	-0.001594745	0.0000055233068	0.000021070206
CNA 10317	0.00085492333	0.000607998	0.00008450759	0.000027703385	-0.00016612349	0.000003819522	0.0001033033
CNA 10319	0.00000090701116	0.000050896833	0.00000020841233	0.000057417976	-0.00010544635	-0.0000041090307	0.000067492234
CNA 10320	0.00017154806	-0.0001448527	0.000053396663	0.00016801296	0.00017695862	-0.000004927771	-0.000055969354
CNA 10321	-0.0015389533	0.000054565437	0.0000019112692	0.000008956236	-0.0018860671	0.00000815471	0.0000662859
CNA 10326	-0.000018860219	-0.00023425255	-0.000007045966	0.000099608376	-0.0003857291	0.000013669048	-0.0000638436
CNA 10328	-0.00009780507	0.000037029236	-0.0000005371026	0.00014653165	0.00016303775	-0.000005029128	0.000009632324
CNA 1033	0.000059367652	-0.00021847038	0.000011108324	0.00015710256	-0.000011129996	0.000012882663	0.000001947582
CNA 10333	0.0007111887	0.00007159821	0.0000013642413	-0.00028787283	0.000538508	-0.0000021534875	0.0000719396
CNA 10335	0.0010720021	0.000021461565	0.0000018842696	0.00006522847	0.00035902706	0.000005633916	-0.000063073494
CNA 10336	0.00025739722	-0.000027579494	0.0000032332505	0.0000011002306	0.00062310515	0.000012362003	0.00012151528
CNA 10342	-0.0009896238	0.0000181788	0.000005073455	0.0000755588	-0.0011510499	0.000013921941	0.000021237154
CNA 10343	0.0005712882	0.00027117436	-0.000010306552	0.000020180087	-0.00070883945	-0.0000017159325	0.000003913915
CNA 10344	0.001231035	0.00005083257	0.0000013060335	0.0000278544	0.0020131671	-0.000004093079	-0.0001071146
CNA 10345	-0.0010196037	0.00014096595	-0.0000044664366	0.00007963082	-0.0014381474	-0.000017734992	0.000012271604
CNA 10346	-0.00020002785	-0.00019149159	0.0000020049558	0.00006033127	-0.000033245302	-0.0000054924826	-0.000029877943
CNA 10349	0.0009851389	-0.000028744722	0.00000012535604	-0.00010568981	0.0016539656	-0.000000113078514	-0.00010320534
CNA 10350	0.00073483895	-0.00015087645	0.00000028984977	-0.00011132164	0.0016539658	-0.000001659762	-0.000075795964
CNA 10351	0.00078002654	0.0004169928	0.0000013307224	-0.000074569085	0.0020424789	0.0000063424736	0.00000946339
CNA 10352	-0.00006781311	0.00030003753	-0.00000815023	-0.000034355988	-0.00016632838	-0.000013436958	-0.000028623288
CNA 1036	-0.00069075736	0.000087841225	-0.000006347101	0.000021518541	-0.00014603406	-0.000012543201	-0.000044645156
CNA 10360	0.00012606678	-0.00011390585	0.000002266134	-0.000024377801	0.00020221883	0.000007825324	-0.000030774117
CNA 10361	-0.0001003652	0.00003087355	-0.00006669989	0.000060163642	-0.0010055825	0.00001670599	-0.000067261964
CNA 10363	0.0011592073	0.00059464027	0.00010116162	-0.0000060561724	0.0009248763	-0.0000054277125	0.000030117777
CNA 10367	-0.0020694626	-0.000081885875	-0.0000068931267	0.000064036285	0.00011904192	-0.000005361267	-0.000076918666
CNA 10369	-0.0008627515	0.000110682784	-0.000006114151	-0.0001158642	-0.00092497893	-0.000015025506	0.000008874368
CNA 10370	-0.0002870711	-0.00020066978	0.00000023865374	0.000033712684	-0.0005501932	-0.000018061	-0.000028613495
CNA 10371	-0.00061235344	-0.000039186445	-0.000061890765	-0.00007438243	-0.0018761202	-0.00001585356	-0.000012613976
CNA 10379	0.00042819782	-0.0003092091	0.000023534167	-0.0000047946255	0.0005513141	0.0000055737437	0.000052385774
CNA 10380	0.00034299964	-0.000024493313	0.0000015430063	0.000028362245	-0.00048967224	0.000010180274	0.000051726034
CNA 10381	-0.0002704144	-0.00017003439	-0.0000029387527	0.00011193854	-0.0006827646	-0.000006489101	-0.00001732111
CNA 10383	-0.0001272831	-0.00000026722722	-0.0000038873627	0.00003890279	0.00042235438	-0.0000025769643	0.00006949911
CNA 10384	-0.00007659259	0.0001767513	0.000002139319	0.000059578073	0.00040223228	0.000009036802	0.000017305145
CNA 10385	-0.00003964889	0.000008434341	0.0000044111475	-0.00013328077	0.00040223228	0.000012534801	0.000035010704
CNA 10388	0.00010875399	0.00011809168	-0.00000515017	-0.000040217838	-0.000045400833	0.0000036874837	0.00004747826
CNA 10391	0.0003598697	0.0001822273	0.0000062324466	0.00016295938	0.00010617867	-0.00000082617703	0.00005844895
CNA 103910	-0.0004894072	0.00043846326	0.0000095210125	-0.0001131093	-0.00077038544	-0.0000059426966	-0.000048658676
CNA 10392	0.0006865058	-0.00009947139	-0.00000016588184	0.00017207037	0.0006536969	0.000002658793	0.000030554635
CNA 10393	-0.00034997627	-0.00006383331	-0.000014707686	-0.00008363838	0.00016710426	-0.00000435165	-0.0000919225
CNA 10395	-0.00095134816	0.000006797008	-0.00006173764	-0.00022657143	-0.0021544974	0.000019577315	0.000019186733
CNA 10396	-0.00031103703	-0.00016915175	-0.0000016701584	0.00005392995	-0.000026646552	-0.000002207245	0.000021237225
CNA 10397	0.00007108626	0.00017378366	-0.0000015522753	0.00017351242	0.001838938	0.000016316431	-0.00023396031
CNA 10398	-0.00028090287	-0.000155261	-0.0000352014	0.000017014157	-0.0006686249	-0.000002379332	-0.0000017405979
CNA 10399	-0.000038182396	0.00011714891	-0.0000009762832	-0.000041216867	-0.00046972797	0.00000733174	-0.00007645862
CNA 104	0.0011734823	-0.00021462978	0.0000017084802	-0.00013938155	-0.00030063806	0.000016087039	0.00007522284
CNA 1040	-0.00032039153	0.00014049358	-0.0000051717807	0.00005696192	-0.000012924294	0.0000031570594	0.00011047914
CNA 10400	-0.000042298903	-0.00015380599	0.00000012771979	0.00006349094	0.00047955537	0.0000032196726	-0.000030500867
CNA 10401	-0.00012488266	0.00020555497	0.0000009859735	0.000072335984	-0.0000986557	-0.000008881547	0.00005780345
CNA 10402	-0.0018520942	-0.0004818519	-0.00000016472445	0.000097890836	-0.0017677156	0.0000030388148	0.000034781762
CNA 10403	-0.00061000494	0.00025190157	0.0000016439395	-0.00006176192	-0.0009171169	-0.00000033049355	-0.000052214113
CNA 10406	0.00067161093	-0.00019099753	0.0000029098421	0.0001627725	0.0008261007	0.0000145975455	0.00000881695
CNA 10407	0.00048218606	-0.00056178094	0.00000027098824	0.000032180145	0.0016277978	0.000017278848	-0.000019645764
CNA 10408	-0.00004826831	0.00013911354	-0.0000009890646	-0.00012486677	-0.0012450729	-0.000009456929	-0.00002292978
CNA 10409	0.000108740955	0.0001847581	0.0000070290657	0.00040144118	-0.00009587623	0.0000020697573	-0.000015525307
CNA 1041	-0.00026876028	0.00031874463	0.000057996345	-0.00003398742	0.0008528945	0.000007922706	0.000078806
CNA 10410	0.00028875005	0.00026292284	0.0000085278325	-0.00008957294	-0.00075284776	0.0000041768094	-0.000022047438
CNA 10412	0.0024685136	0.00009100297	0.000013470288	-0.00013885654	0.0007227234	0.00002106539	-0.00003874011
CNA 10413	0.0004686723	-0.0003931791	-0.00020957869	-0.00013296574	0.0007777654	0.000006252669	0.00006583526
CNA 10417	0.0008905774	0.0003093111	0.0000007055612	0.00010601158	0.00068101607	0.000014422109	0.00013175585
CNA 10418	0.00064127427	0.00008991146	-0.000003094275	0.000054240398	0.0012038039	0.0000010952496	0.000017393488
CNA 10419	0.000581306	0.00011933893	0.0000016950958	-0.000018992312	0.001004708	0.000010044886	0.000054516906
CNA 10422	-0.00013136028	-0.000019565161	0.0000029089285	-0.000007143432	0.0004967271	-0.000003321625	0.00003660855
CNA 10424	0.00023868789	-0.00010451571	0.0000003203883	-0.000088308654	0.00057505467	0.0000028790462	-0.00008984095
CNA 10425	-0.0010603726	0.00060869777	-0.0000021597239	0.00014693411	-0.00091463764	0.000004627421	0.000040330724
CNA 10426	-0.00036737605	-0.00010096087	-0.0000188704	-0.000037474718	0.00039657974	-0.0000013176601	-0.00005289763
CNA 10427	-0.000045062527	-0.00030922663	-0.00000014896726	-0.0003040252	0.00031164443	-0.0000087197905	-0.000059076578
CNA 10428	0.00018416547	-0.00015421776	0.000002433475	0.000075870616	-0.000013986989	-0.0000059294703	-0.000034165736
CNA 1043	0.00013491546	-0.000010378304	0.0000033540384	-0.000099241624	0.0009834464	0.0000024332035	0.000054284294
CNA 10430	-0.000650383	0.00045257068	-0.000030370873	-0.00020599493	-0.0005191135	-0.0000054551588	-0.00007821339
CNA 10432	-0.002522802	0.00023543931	-0.000099656325	-0.000121317404	-0.0012598222	0.0000013687212	0.00012758473
CNA 10434	0.00016614787	-0.00016590097	0.000027103015	0.000028462759	0.00078708376	0.0000018454166	-0.0000045160095
CNA 10436	-0.000718511	0.00017964274	-0.0000074794425	-0.000014498817	-0.00064043154	0.0000032917374	-0.00016096809
CNA 10439	0.000074359414	0.00016191143	0.0000040638884	-0.0000016204375	0.0007121268	-0.000002658424	-0.00000059413054
CNA 10440	0.000110004585	0.000089548324	0.000002231582	0.000072560026	0.0010410426	0.0000149605385	0.00002106446
CNA 10443	-0.000320721	0.000043721855	-0.000012357851	-0.000042087773	-0.00095602125	0.0000024271012	-0.00009674306
CNA 10444	0.00048617052	0.00007997612	0.0000064099386	0.000021159094	0.000027473894	-0.000003359914	0.000058013873
CNA 10446	0.00018596716	0.00004408187	0.0000017865384	0.00015648265	0.0010535985	0.000012851669	0.00003857634
CNA 10447	-0.00054817525	-0.00052300165	-0.00004407806	0.00021505254	-0.0016237972	-0.000007341476	-0.00007262194
CNA 10449	0.00020747738	0.0005108058	0.000009273402	-0.000066478286	0.0006713833	0.000011478861	-0.00020226007
CNA 1045	-0.0005806095	0.0001245336	-0.00016092975	-0.000020658204	0.00010245644	0.00000016791475	-0.000059984442
CNA 10450	-0.00036384232	-0.00016651399	0.000011437758	-0.000003513935	-0.00066308095	-0.000002646418	-0.000010900412
CNA 10451	0.00008524729	0.000033584267	-0.00000014322853	-0.0000118285425	-0.00076156994	-0.000011955131	0.000012132525
CNA 10452	0.00036281117	0.000073885836	-0.000000625219	0.00017702972	0.0013119053	0.00000493657	-0.000042676427
CNA 10454	-0.0013345986	-0.0000040695927	-0.0000049908244	0.00005768204	-0.0009600789	-0.000010313618	-0.000037551046
CNA 10455	0.0012240601	0.00042661786	0.00000078812053	-0.00011266231	-0.00062289694	0.000010262415	-0.00007655968
CNA 10456	-0.00013176844	-0.00020393243	-0.0000031450147	-0.00014859738	-0.00028928727	-0.000002904449	-0.000013240958
CNA 10457	0.0003331537	0.00021900148	0.0000015863175	0.00015429928	0.0005145566	-0.0000017081554	0.000020106138
CNA 10458	-0.0010147055	-0.0003257097	-0.0000065395034	-0.0001062352	-0.0014035681	-0.000009256119	-0.000053600856
CNA 10459	-0.00048786294	-0.00012286394	0.0000001872136	-0.000011299621	-0.0005920419	0.0000009978384	-0.00000067800266
CNA 10460	0.0006509841	0.0004264721	0.0000009690544	-0.00009639898	0.00061840843	0.000011603975	0.00020512227
CNA 10462	0.0001214737	-0.00020810933	-0.0000043512855	-0.00005223515	0.00049807614	0.0000037109282	-0.00014535978
CNA 10463	-0.00019445702	-0.00018458934	-0.000006510881	0.000075458025	-0.00031681513	-0.00000380709	0.000014220108
CNA 10464	0.00018166263	-0.00015485163	-0.00003329242	-0.000040444746	-0.00048321992	-0.00001537533	-0.00007116883
CNA 10466	0.00025635574	-0.00031393778	-0.000003959172	0.00032855297	-0.00041120203	-0.000008243776	-0.000009904412
CNA 10467	0.000007318768	-0.00009994859	-0.0000060143307	-0.00013036767	0.0009952615	-0.000013617362	0.00002774809
CNA 10468	-0.00079363043	0.0002928082	0.0000015010747	0.000097963435	0.0011535735	0.0000027403375	-0.000025749703
CNA 1047	-0.00003091477	-0.00000612415	-0.0000007638885	0.000022471815	0.00072929496	-0.00000041164094	-0.00007990592
CNA 10472	0.00031800984	0.000080831254	0.00003704492	-0.000057055437	-0.00019794017	0.000011056264	-0.000041325216
CNA 10473	0.0000022398308	0.0004926643	0.000005452042	-0.0000675495	0.00040223374	0.00000905003	0.0000635927
CNA 10474	-0.00067930773	0.00011876949	0.0000005100056	-0.00017831489	0.00007898915	0.0000048751203	0.000081980725
CNA 10475	0.0001276106	0.00021758463	0.000052818454	-0.000045716224	0.0005235242	0.000009086472	0.00004225033
CNA 10476	-0.0008517043	0.00015412933	-0.000054920612	-0.00015459224	0.00005881573	0.0000014195839	0.00002148148
CNA 10478	-0.000082941624	0.00020824309	-0.0000005890261	-0.00007474742	-0.0005324032	-0.000008173982	-0.0000796643
CNA 1048	0.0006190494	0.00004306266	0.000005025368	-0.000008888769	0.00096813793	0.000000023614792	-0.000064310145
CNA 10481	-0.00046137447	-0.00046883998	-0.0000006507461	0.000053637923	-0.0008900735	-0.0000101355145	-0.000041916028
CNA 10483	0.00027095134	0.000014288311	0.00006490912	0.00009448088	0.0000513813	0.000029600718	0.000093100614
CNA 10484	0.00000055749496	0.00027177465	0.000016675975	-0.000033749042	0.00022413342	0.00001324909	-0.00003708461
CNA 10485	-0.00008392481	0.000054380846	0.00000005265525	-0.000118646705	-0.00040550862	-0.0000029420282	-0.000019443885
CNA 10486	-0.00040694827	-0.0002190737	0.000008869597	-0.000037067122	-0.00082722446	0.0000063731554	0.00008450257
CNA 10488	-0.0005981078	-0.00044688242	-0.0000062577215	0.00000788947	-0.0005329309	0.00000035217826	0.000015266276
CNA 10490	-0.00018725137	-0.00046856498	0.0000026128082	-0.000009817567	0.0004246472	0.0000073930473	0.0000094645875
CNA 10491	0.00026143424	0.000018857403	0.00000007506904	-0.0002550908	0.00062776386	0.0000041683797	0.00002337219
CNA 10492	-0.00024207462	-0.00013386366	-0.000000026116941	0.000018163579	-0.00021862729	-0.000006205525	0.000041552652
CNA 10493	0.00008939448	0.0000068932445	-0.000009174835	0.000029763989	0.00031055952	-0.000010087718	-0.000018908791
CNA 10497	-0.000543922	-0.00010601425	-0.000001988214	-0.00012887776	-0.00011739795	-0.000002098992	-0.000056132852
CNA 10499	0.00017627468	0.000373057	-0.0000015835057	-0.00012453656	0.00013704876	0.000021644773	0.0000050026583
CNA 105	-0.0014229381	-0.00010520484	-0.000030868126	0.00012029366	-0.0012312541	-0.0000013637828	-0.000035800753
CNA 1050	-0.0018802793	0.00026328684	0.0000015330634	-0.00012840962	-0.0008727727	-0.0000145372605	-0.0000937811
CNA 10500	-0.000095494855	-0.00007932902	-0.000059117796	-0.00005995167	-0.00046147552	-0.0000061082274	0.000047209433
CNA 10507	-0.00045179416	0.000042052918	0.00000038805996	0.00012168613	-0.0007905842	-0.000004158531	0.000071260576
CNA 10509	0.0016543585	-0.00016995931	0.000017210594	0.0002668263	0.00047510973	0.0000034800594	0.000001886966
CNA 1051	0.00024920635	0.00017064845	-0.0000000047364375	-0.00023759491	0.0000936862	-0.0000040232285	-0.000045497432
CNA 10512	-0.00007500563	0.00037880978	-0.0000030565432	-0.00012923295	-0.00062156824	-0.000013950439	-0.000023940243
CNA 10513	0.0011131578	-0.00023987403	0.000026319482	-0.00027153455	0.002585894	0.00001058042	-0.00007503004
CNA 10514	0.0001733597	-0.00007764558	-0.00000041231428	-0.00028880118	0.00082645053	0.000012275945	-0.00010928689
CNA 10516	-0.00008968291	0.00019031863	0.000017291519	-0.00003562514	-0.00010959556	0.000004041194	-0.00004061922
CNA 10517	-0.00011585302	-0.00016777474	0.000020382586	-0.00009813913	-0.0006844649	0.000008903344	0.000008029863
CNA 10518	0.0008732875	0.00055044587	0.000008073125	0.00003594382	0.0009811937	0.000005295674	0.000033832872
CNA 10519	0.0010370144	0.0001898117	0.000007732079	-0.0000138418445	0.000475107	-0.000002750357	-0.000019348625
CNA 1052	0.0000773797	-0.00033301048	0.000027111244	-0.00015680552	0.0014752941	0.000007681279	-0.0000039789475
CNA 10520	-0.00096052734	0.00037770523	0.00000025236633	0.000042410127	0.00013494233	-0.000004585329	-0.00002522355
CNA 10521	-0.0006084288	-0.0003995727	-0.0000055251335	0.00016670082	-0.0007325743	-0.000015323274	0.000008397213
CNA 10522	0.000105551764	0.0001892715	0.0000024206715	-0.00011944923	-0.0003967358	0.0000035201936	0.000018544673
CNA 10525	0.000035258417	-0.00013519113	-0.000015297152	0.0000038070343	-0.00070552924	0.0000048112292	-0.000007991136
CNA 10526	-0.00087075355	-0.00005549581	-0.0000042311494	0.0002339977	-0.000868849	0.000007677645	-0.0000119527
CNA 10527	-0.000002536608	-0.00011179289	-0.000000969489	-0.0000025199424	0.00034179504	0.0000048693587	0.000023239107
CNA 10528	0.0002531677	-0.00040218286	0.000076295364	-0.00017420307	0.00035184756	0.0000064582196	-0.000028079856
CNA 10529	0.0006628829	0.0001746271	-0.0000017564793	0.00015810378	0.00013667798	0.0000050260624	0.00006813668
CNA 1053	0.00034520368	0.00029364933	0.000092903865	-0.00004436832	0.0005627723	0.000011582061	0.000014776842
CNA 10531	-0.00022219346	-0.00017564518	-0.000007778642	0.00007996044	-0.0002466379	0.0000012776111	0.00000055581324
CNA 10533	-0.00049915747	0.00040667682	0.0000011868908	-0.00002173208	-0.00015351221	0.0000069923053	0.000043016265
CNA 10536	-0.00013024038	-0.00011723353	-0.0000045327165	0.00007071315	-0.0004349072	-0.0000015666939	-0.00011784446
CNA 105375355	0.0021852115	0.00035069117	0.000018092573	0.000028010163	0.0023875032	-0.000006679694	-0.000052633695
CNA 10538	-0.00008279124	0.0000392127	0.0000003425449	-0.000032945973	0.00048354376	0.0000019442184	-0.000044894405
CNA 10539	-0.00032826926	0.000016916567	-0.0000008996666	0.00010497642	-0.0005157916	-0.0000034331142	-0.000058990932
CNA 1054	-0.0016653474	0.00016663678	0.00000010167828	-0.0000074131426	-0.0008727712	-0.000012902165	-0.000095380914
CNA 10541	0.000019749688	0.00008763022	0.000020375861	0.00020966925	-0.0004426727	-0.0000027491365	0.00007497672
CNA 10544	-0.00029007057	-0.00030970224	-0.0000054444145	-0.000038668062	-0.0015057169	-0.000008966326	-0.000111438436
CNA 10548	0.00039918738	-0.000031105094	0.000007994872	0.00017257132	0.0005513144	0.0000025877498	0.000037541635
CNA 10550	0.0011046523	0.0005466382	0.0000001798251	0.000053630614	0.0010171209	0.0000027556932	0.000130749
CNA 10551	0.00054822926	0.00012713464	-0.00000081273856	0.00004252468	0.00022780386	-0.000004133327	0.000021340858
CNA 10552	0.00032181275	-0.000020378593	0.000002656704	-0.00009687116	0.0009862756	-0.000010484116	0.00004555679
CNA 10554	0.0007975449	0.00034930377	0.00017070892	-0.00014339626	0.00039552044	0.000010160547	0.000048090376
CNA 10555	-0.000112366	0.00025590893	-0.000022713208	-0.000017420933	0.00076674495	-0.000005735386	0.00009441801
CNA 10556	0.00009931789	-0.00031940718	-0.0000019327472	-0.00008992882	-0.00057054055	0.000003255776	-0.000017612621
CNA 10557	0.0001391153	-0.00015812692	-0.000004321678	-0.000027445525	-0.0001545591	0.0000010579258	0.00005470068
CNA 10558	-0.0005405146	-0.00019699692	-0.0000005951107	-0.00016660735	-0.0008960688	-0.000003306525	0.000056938756
CNA 10559	-0.00057154323	0.00032558883	0.0000019407432	0.00005883839	-0.0001677708	-0.000009341863	0.000010766834
CNA 1056	0.00012438092	0.0002475205	0.000014775784	0.000060834624	0.00073588686	0.00000045129235	0.000043769393
CNA 10560	-0.0003257998	-0.00006957123	0.0000013515753	-0.000030471128	-0.0004459347	0.0000010135628	0.0000033942717
CNA 10562	0.0007053784	-0.00029029712	-0.00010564624	0.00021329333	0.00007051822	0.000000024579874	-0.0000020858965
CNA 10563	-0.00032152218	-0.00004863592	-0.000016997874	-0.0001347722	-0.0003351039	0.000002218201	0.0000899305
CNA 10564	0.0001851887	0.00006662389	0.000009197071	0.000024887864	0.0005704497	0.0000000566529	0.00003037059
CNA 10565	-0.0003112723	0.00013318748	-0.0000065342165	0.00002798847	-0.0008597844	0.000014462159	-0.00004649726
CNA 10566	-0.00021276831	0.00015523311	-0.000048808615	-0.00001696473	0.00061109115	0.0000037144193	-0.000015931933
CNA 10567	0.0009375299	0.0004981959	0.000014170086	0.00016116507	0.0018201761	0.000005176209	-0.000094458584
CNA 10568	0.0003675563	0.00015301419	0.00000042761016	-0.00012817593	-0.00036133794	0.0000039290244	0.0000641236
CNA 10569	-0.0009045858	-0.000060658465	-0.0000033995802	0.000044277156	-0.0008762692	-0.000003843449	-0.0001374031
CNA 1057	0.00017581394	-0.00023792396	0.000001479783	0.000016920765	0.0007358866	-0.0000020200582	0.000043671473
CNA 10570	-0.00017113141	-0.00004775269	0.000013939261	-0.00009885204	-0.0010233218	0.00000043749813	-0.00003206203
CNA 10572	-0.000587237	-0.000023490258	0.000017606348	0.000120028766	-0.00027317827	0.0000001007034	0.000011303844
CNA 10573	-0.00018823417	-0.00015970429	0.0000018795245	-0.000055403012	-0.00031857568	0.00001397902	0.000044345645
CNA 10577	-0.00007191116	-0.00017402202	-0.000001245094	0.000048349528	0.0005731429	0.0000015106658	-0.000025571408
CNA 10579	-0.0010974217	-0.0004042658	-0.00000813061	-0.00020434597	-0.0004126606	-0.0000038662974	-0.0000053069593
CNA 10580	-0.00034393498	-0.0004193471	-0.0000014275756	0.00001990392	-0.0005977218	-0.0000018074116	-0.000055977314
CNA 10581	0.00021566384	-0.00005913162	0.000005772865	0.00006782484	-0.00075284933	0.000006083136	-0.000009347836
CNA 10584	-0.00026796566	0.00017606444	-0.000008682431	-0.000060871458	-0.00006624134	-0.0000002665181	-0.00018542296
CNA 10585	0.00019531214	-0.0003559452	-0.0000020716516	0.00008755507	-0.00027754335	-0.000010852104	0.00004785565
CNA 10586	0.00031561338	0.000053793963	-0.0000000072110966	-0.000101077225	0.0007407259	-0.0000020972604	-0.00008371841
CNA 10587	-0.0011210755	0.000074358904	-0.000020983365	-0.00010370838	-0.00002976995	0.0000023837317	-0.000062202744
CNA 10588	0.0017129346	0.00039436488	0.000011052919	-0.00009630466	0.0007701608	-0.000006811789	0.000047643734
CNA 1059	0.00038499743	0.000077306555	0.0000050506114	0.000079233556	0.00032326183	0.000008052729	-0.000006120794
CNA 10590	0.00022687262	0.00009432873	0.000007986579	0.000007571422	0.00032152818	0.000011550614	0.000038789214
CNA 10591	0.00022725757	0.00021955969	0.00000094587347	0.000027904964	0.00045439895	0.000009492749	-0.00000990161
CNA 10592	-0.00048665082	-0.00024178202	0.00000006014573	0.000019209512	0.000608701	-0.000000046775437	0.000022631868
CNA 10594	-0.00015816482	-0.00027184054	-0.0000015495477	-0.0000010682858	-0.000397977	0.000010309303	-0.000065967106
CNA 10598	-0.00010831309	-0.00034330512	-0.0000012478259	0.000015698586	0.0002893896	0.0000018904889	-0.0000495761
CNA 10599	-0.0007213811	-0.000037431768	-0.000017627279	0.00008886457	-0.0011131851	0.000005167751	-0.00006854237
CNA 1060	0.0002643925	-0.0001480982	-0.0000004875518	0.000015297872	0.000015610653	0.0000026195387	-0.00000080168235
CNA 10600	-0.0008145701	0.00021307266	-0.000005470363	0.000044718512	0.00003294582	-0.000005667692	0.000109409724
CNA 10603	-0.00018768644	0.000019733352	-0.00000079486614	0.00019352163	0.0014425332	-0.00000882126	0.000033665998
CNA 10605	-0.00038600873	-0.00009942128	0.0000015709196	-0.000045491317	-0.0015847369	-0.0000011075962	-0.00009375328
CNA 10606	0.00019030247	-0.00024910172	-0.000023360428	0.000103308266	-0.0005605172	0.00000090979387	0.000062944564
CNA 10608	0.0003462257	0.000111021414	0.0000063422854	-0.00013590376	0.00065299805	0.000011858117	0.000059309405
CNA 10609	0.0009406849	0.0001777719	0.0000012389828	-0.000071331466	0.00005770249	-0.000004553199	-0.000050687435
CNA 10610	-0.00012477164	-0.00028184362	-0.00000017018367	0.00006587705	0.00021930806	0.0000023063874	-0.000023179964
CNA 10611	0.00007370535	0.00023475793	-0.00000023431187	-0.000017742117	-0.0001408479	-0.00000093712686	0.00008686412
CNA 10612	0.0005139733	-0.00013248181	0.000008275382	0.0001854033	0.00024000726	-0.000001145488	0.0000139636295
CNA 10613	-0.000167989	0.000007724074	0.000013482829	-0.000003913144	0.00036621472	0.000005607037	-0.000030004927
CNA 10614	0.001513911	-0.00000905377	-0.0000020876662	0.00014232985	0.00074345816	-0.0000049869504	0.00001984111
CNA 10615	0.0004226546	0.00012700915	-0.000000028072739	0.000047038946	0.0004079216	-0.0000028439076	-0.00001954955
CNA 10616	-0.00005658683	0.00021979497	0.0000139954545	-0.000011490767	0.0005697416	0.000007633907	-0.00006848969
CNA 1062	-0.0003081243	-0.00034407806	-0.0000013867439	-0.00006726433	0.00020614783	-0.0000032864298	-0.000038930066
CNA 10620	0.0010947321	0.00017771366	0.000017427037	0.00019624729	0.00067167805	0.0000011150325	0.00004679012
CNA 10621	0.00013906075	-0.00030857185	0.000013733558	-0.00013932688	0.000107019674	0.00003041562	0.00003015529
CNA 10622	0.00044836538	-0.0002968456	-0.0000028163017	-0.000019494633	0.00036262875	0.000008182554	0.00000017026295
CNA 10623	0.000054062548	0.0004110607	-0.00000051945193	0.000021021451	-0.000098655386	-0.0000017922832	0.00005407005
CNA 10625	-0.00030764972	-0.00013278128	0.00000026681062	0.0001376217	0.000006990064	0.0000047239237	-0.0000049256855
CNA 10626	-0.0005135109	-0.0003577624	-0.0000043285745	-0.000064059546	0.000030593284	0.0000045563493	-0.000022415674
CNA 10627	-0.00023375798	0.00018415962	0.000004090555	-0.00017306943	-0.00077038445	-0.0000034462264	-0.000030340927
CNA 10628	0.000043349097	-0.00006940131	-0.000010442206	0.00007420849	-0.00008780341	-0.000009024143	0.000015486547
CNA 1063	-0.00037278878	0.00007611874	0.000044332355	0.00003038115	0.0008172344	0.000012280883	0.000053334672
CNA 10630	-0.000058446887	0.000054690976	-0.0000017030654	-0.00006512735	-0.00068383216	-0.0000010757786	-0.000014163128
CNA 10631	-0.00015437482	0.00024886552	-0.0000148759145	-0.00008547097	-0.000720776	0.0000055695714	-0.00004830942
CNA 10632	0.00018996789	-0.0002921582	-0.000006104886	0.000014068455	-0.0005179765	0.0000061501205	-0.00000871161
CNA 10635	0.00043221988	-0.00018840529	0.0000015704139	0.00024167605	0.0006318845	0.0000031539082	-0.0000016116683
CNA 10636	-0.0004838619	-0.00012897603	-0.00000041395512	0.00013849889	-0.0005314172	0.000002682351	-0.00011750662
CNA 10637	0.00028342474	-0.000042248204	0.00006914508	0.00014184206	-0.0006049291	0.0000123042155	-0.000018375917
CNA 10638	0.0001285678	-0.00013688722	0.000011369139	-0.000026342259	-0.00040583793	0.000006424188	-0.000028172313
CNA 10640	-0.00028307684	0.000010156035	0.000006364845	0.000071772825	-0.00026627304	0.000011922008	-0.000023845087
CNA 10641	0.0005812872	-0.000042753312	0.000010320605	-0.00008439635	-0.0004113368	0.000017011675	0.00013115548
CNA 10642	-0.00031527964	0.00017927206	-0.000011097742	-0.0000547564	-0.0004564607	-0.000009242523	-0.000050889917
CNA 10643	0.00025596953	0.0002487734	0.000006570747	-0.000040456267	0.0005098303	0.0000033468855	-0.00007866296
CNA 10644	-0.0004561895	-0.0001046793	-0.000012996766	0.00010963093	-0.00024442762	0.000018789597	0.00008223186
CNA 10650	-0.00005714638	0.0005240903	0.0000020579835	0.00007539846	0.0009713728	0.0000058068545	-0.00006000868
CNA 10652	0.0005926399	0.00032081702	0.000015419713	0.00007596927	0.0008356779	0.0000045269167	-0.00006182527
CNA 10653	-0.0005690405	0.000004792866	0.000012315733	0.00007940333	-0.0007004839	0.000007321835	-0.00006408595
CNA 10654	0.00010903419	0.000799897	-0.0000034984464	0.00008462082	-0.00008849472	-0.0000049707437	0.000007661858
CNA 10655	0.00022445369	-0.000039643906	0.0000039024503	-0.00010763483	0.00087227736	-0.0000032829953	0.0000118964135
CNA 10656	-0.00024675208	0.00032637603	-0.0000011200796	0.00015634169	0.0013955617	0.000011200848	-0.00019588262
CNA 10659	0.00045009845	0.000105298466	0.00002412627	-0.00016384771	0.00009507666	0.00000032782538	0.00001984086
CNA 1066	-0.00044019675	-0.00030888556	-0.0000028045495	0.0001220193	-0.00027935396	-0.0000071998156	0.000027874326
CNA 10660	0.00020826816	-0.00003197226	0.00000072016945	-0.00008074696	0.00032945455	0.000012721958	-0.000031952146
CNA 10663	0.000047086876	-0.0001427419	-0.0000024315723	0.00003478179	0.0012070746	0.000003933254	0.00017406649
CNA 10664	0.00090201705	0.0000252441	0.0000038907156	0.00002556988	0.00046561914	0.0000018674136	-0.000012232293
CNA 10665	0.0003296593	0.0001433015	0.000002578025	-0.0001288709	0.00017566637	0.000003939299	0.000044918917
CNA 10666	-0.00045437872	-0.00010811821	0.00002712041	-0.00002137394	-0.0008265249	0.0000136932285	-0.00016604325
CNA 10667	-0.000093049755	0.000067541805	0.0000078447165	-0.0001967026	-0.00039512315	0.000020902411	0.000040183535
CNA 10668	0.00018499739	-0.00006008585	0.000048456248	0.00013092595	-0.0000111305435	0.000011292299	0.000004171367
CNA 10670	-0.00006825112	-0.000038641	-0.000015766835	0.000037134076	-0.000016802329	0.0000008102541	-0.00005381909
CNA 10671	0.000069786096	0.000005972442	0.0000011266742	-0.00001218966	-0.0003249751	0.000018373103	-0.0000046122195
CNA 10672	0.0021102864	0.00050062686	0.000024794945	0.000048576847	0.0026303076	-0.0000009630123	-0.00010269982
CNA 10673	-0.00018372743	-0.0008560089	-0.000025784937	0.00006592159	0.00021158137	-0.000005285342	0.000023726052
CNA 10675	-0.0012058316	0.00039916055	-0.000009245922	-0.0000020981674	-0.0014526034	0.0000028259692	-0.000005905154
CNA 1068	-0.00065080024	0.00032047322	-0.000000029057333	0.000024390945	-0.00020370011	0.0000023415541	0.000031808217
CNA 10681	-0.00068341964	-0.00008930043	0.000006925474	-0.00010077081	-0.0014024073	0.000017351706	0.00005576809
CNA 10683	-0.001258361	0.000656527	0.0000062542344	0.00028054562	-0.00072738563	0.0000017179194	-0.000048826176
CNA 10686	-0.00066143356	-0.00071122596	-0.000016784717	0.000048082467	-0.00007249763	0.000027545348	0.000036477526
CNA 10687	-0.0006728089	-0.00010984065	-0.0000017599959	0.000051775904	-0.00021632944	0.00001850633	0.000004007454
CNA 10690	-0.00030261805	0.00011291048	0.00006152593	0.000072707495	-0.000053228323	-0.000010724125	-0.000005510024
CNA 10691	-0.000295156	-0.000005425215	0.0000031751315	0.000030920848	0.00028046235	0.000016330281	-0.000025555919
CNA 10692	-0.000104243736	-0.00006952858	-0.00000053076064	-0.00014801032	0.00029048003	-0.0000035978217	-0.00008822502
CNA 10693	-0.0000994898	-0.00012759151	-0.0000005061606	-0.00008855782	-0.0005305505	0.000005739473	-0.000013357028
CNA 10694	-0.0006360599	0.000090672715	0.000020020925	-0.00020386279	0.00003294679	-0.000005497138	0.00006921136
CNA 10695	-0.00014513715	-0.00010917185	0.000020124955	-0.00018452438	0.0001560423	0.000014716386	0.00007847044
CNA 10699	-0.00023179916	0.00014001771	-0.0000006914494	0.000023170922	0.00046690123	0.00000018403641	-0.00003190853
CNA 107	0.0007260637	0.00020487556	0.0000046430996	-0.00006702363	0.00079689536	0.0000005597728	0.00004194411
CNA 1070	0.0000519107	0.000015321493	0.000013790613	0.0001304724	0.00036262703	0.0000063193124	-0.000010810899
CNA 1071	-0.00020225697	0.00023424985	0.0000007766299	0.00012965861	-0.00051669445	0.0000009784243	-0.000036420355
CNA 10712	-0.000109778885	0.00012030823	-0.000020508349	0.000033552133	-0.00020699762	0.0000031180043	0.0000056644285
CNA 10714	0.0010107247	-0.00012895314	0.00000015457738	-0.00018650408	0.0008889775	0.000008255185	0.000015847687
CNA 10717	-0.0001561958	-0.00027615434	-0.0000038566736	0.000033734683	-0.00059203367	-0.000017204853	0.0000032641349
CNA 10718	0.000009512092	0.00032541575	-0.0000055370365	0.000013184279	-0.0005493866	0.0000018374125	0.000022422824
CNA 1072	-0.0008633816	-0.00018725533	-0.000007475913	0.00005647142	-0.0014006025	-0.0000013084639	-0.000039929775
CNA 10720	0.00029436263	0.00022979296	0.0000054828556	-0.00005983154	0.00011078197	-0.000001321066	-0.000028172422
CNA 10721	-0.00016947353	-0.0002899641	0.000026451917	0.00020649783	0.0006587344	0.00001221705	0.0000705685
CNA 10723	-0.00024139644	-0.00031347436	-0.000004519456	0.0001323136	0.00039184422	-0.0000027829124	-0.00010993815
CNA 10724	0.00040632996	-0.000401992	-0.0000007047368	0.00034140365	0.00020222065	0.000012691218	-0.00008121421
CNA 10725	-0.00009920703	0.000052463478	0.0000026876507	-0.000024816874	0.00058563694	-0.0000011103778	-0.00005087689
CNA 10726	0.00034176535	0.00011793768	0.000004359362	-0.00004262216	0.0011755722	-0.00000033880983	0.000039759845
CNA 1073	0.00011313711	0.00030446207	0.000002994579	0.00014072805	0.00010536099	0.000012858028	-0.00003615543
CNA 10730	-0.000014309819	0.00008191112	0.0000017550994	0.0000008761462	0.00023958916	0.000008173074	0.000030958243
CNA 10732	0.00045848242	0.000049619113	0.000001741564	-0.00026292118	-0.0001915364	0.000001006694	0.000035242665
CNA 10733	0.0005083878	0.0000110776355	0.0000012326631	0.00003474234	0.0005641946	-0.0000019588645	-0.000094789204
CNA 10734	0.000041591604	0.0005444826	-0.0000010819751	0.00016592036	0.0010294891	-0.0000106181415	-0.000008015423
CNA 10737	-0.0016190393	-0.00022948736	-0.0003889157	-0.00017417406	-0.0017293239	-0.000015767615	-0.000031296986
CNA 10738	-0.0013962217	-0.00020970416	-0.0000068854097	-0.00011009579	-0.0017293228	-0.000019409032	-0.00007213198
CNA 10741	0.00017508978	0.0002699441	0.000014089519	0.00007621084	0.00009988456	0.000031818858	0.000038089616
CNA 10743	-0.00005611464	0.0000895606	-0.000004024032	-0.000039843617	0.0005527002	0.000005507611	-0.000019148578
CNA 10744	0.0011674983	0.0002481928	0.0000009892286	-0.0001476711	0.00036500202	-0.00000017075321	-0.000012706344
CNA 10745	-0.0002328488	-0.00026633096	-0.000008343471	0.000073064366	-0.0005920331	-0.000020540669	-0.00002096849
CNA 10747	-0.00022222516	0.000025522815	0.000003886227	-0.000035275374	-0.00045529281	0.0000035769879	0.000015570151
CNA 10749	0.00021403957	-0.000111113266	-0.00003701853	-0.00001971489	-0.000104972794	0.000010962656	-0.0000014496703
CNA 1075	0.00024229696	-0.00016596729	-0.000000582693	-0.000021398862	0.0008305636	0.0000034846012	0.000026501288
CNA 10750	0.00026660226	-0.0001424636	-0.000013265873	0.00003916865	-0.0008322246	0.0000032199282	-0.0000243971
CNA 10752	-0.000018060058	0.00033321202	0.000011648581	-0.00012672588	0.000028870296	0.0000012689829	-0.0000497157
CNA 10753	0.0000566274	0.000011231097	0.000007725999	0.000050060025	-0.0009101403	0.000012285312	-0.00003015924
CNA 10758	-0.00009295618	0.00014393161	0.00000407113	0.00008336125	0.0005197343	-0.000011585154	0.000023639415
CNA 10762	-0.00003508051	0.000056721263	-0.000038672726	-0.000106597894	-0.000684655	-0.0000038432504	-0.000074311065
CNA 10763	-0.00018635215	-0.00011252753	0.0000003047731	0.00016687637	-0.00015294092	0.000000042972196	0.000010679379
CNA 10765	0.000019487085	0.0002753509	0.0000017963393	0.00021932447	0.0007578169	0.000011241437	-0.0000020566265
CNA 10767	-0.001042866	0.00013865663	-0.000028964185	0.00001996409	-0.0010289879	-0.000018245095	-0.0000090547255
CNA 10769	-0.0013056586	-0.00024067707	-0.00000026407432	0.000047439593	0.00086557394	0.000019641573	-0.000013548312
CNA 10771	-0.0010994943	-0.000023531748	-0.000015041897	0.000010572999	-0.0010569865	0.0000014305967	-0.00006382615
CNA 10772	-0.0004130324	0.00004494255	0.0000031547402	-0.000029711568	0.0002755786	0.0000020834377	0.000076654345
CNA 10773	0.0010460896	0.00001947529	0.000002476981	0.00011647355	0.0009669795	0.00001341377	0.00007775762
CNA 10775	-0.00015557656	-0.00007325817	0.00004607765	0.00005193266	0.00007815418	0.0000019336596	-0.00006544284
CNA 10776	-0.00007073964	-0.00012784396	0.0000025534202	0.00003774403	-0.0015256618	0.00002110081	0.00006076483
CNA 10777	0.000075716634	0.00017224706	0.0000019080228	0.00018285618	0.0007941691	0.000012433302	0.00009677677
CNA 10778	0.00087988644	0.000086823	0.0000051302786	-0.00021470089	0.0014123025	0.0000047867634	-0.000040163526
CNA 10782	-0.0006783406	-0.000036766178	-0.00010034888	0.00021318307	-0.00016707643	-0.0000006482714	0.0000067703077
CNA 10783	0.0012681105	-0.00010598506	0.0000007891628	-0.000036778947	0.00044348632	0.0000060691445	0.000019730753
CNA 10785	0.0016118416	0.00004158752	0.0000013188061	-0.000035180776	-0.00028569627	0.0000026163318	0.00009280989
CNA 10786	-0.00015659214	-0.0004412228	0.0000021305605	-0.00024416062	0.0004444486	0.000012889448	0.000059806593
CNA 10788	0.00018917982	-0.00048432263	0.0000022587187	-0.00003106201	0.00001440149	0.0000103146685	-0.00007773453
CNA 10793	-0.00004252779	0.00037896237	-0.000007859001	0.00025104466	-0.0009849457	-0.0000073666806	-0.00010507351
CNA 10794	-0.0012205064	0.00029311288	-0.000005774595	-0.000060683233	-0.00041884725	-0.000005496059	-0.00005004321
CNA 10799	0.00009122201	-0.0005727107	0.0000027147212	-0.00013960667	-0.0011051128	0.000012130169	-0.000020303612
CNA 108	0.00004513172	0.0005261757	0.0000051680204	0.0003785377	0.0009937474	0.000010613287	-0.000026553535
CNA 1080	0.0004860626	-0.00050658546	-0.000022956547	-0.00013123859	-0.00051693973	-0.000009875012	0.000022230795
CNA 10802	-0.00059722114	-0.00029515097	-0.0000073045535	0.0000059321796	-0.001006582	0.000003227847	-0.000006671533
CNA 10803	0.00025480264	0.00029233913	-0.0000028007444	-0.00010286827	0.0012070739	0.000003374332	0.00014050628
CNA 10804	-0.00002351636	-0.00062360265	-0.0000027012434	-0.0000024817243	0.00015629623	0.0000013111602	-0.000049971288
CNA 10806	0.0002812009	-0.00004618244	0.000010928854	0.0001955529	0.00036872382	0.000005701667	-0.000077937555
CNA 10807	-0.000084581654	0.00016506932	-0.000034122968	0.00011441069	0.0007161397	-0.000008469819	0.00003853969
CNA 10808	-0.0007659202	0.00010674746	-0.000018358502	0.000019416382	-0.0008874287	-0.00000015854835	-0.00009861705
CNA 10809	0.00046113058	-0.00037652103	0.0000053237286	-0.000068495654	0.00032751876	0.0000031086097	0.00000790739
CNA 1081	-0.00064761174	0.00019587565	0.0000015059397	-0.00004766569	-0.00016777375	-0.0000079606825	0.000022443632
CNA 10810	-0.000988645	-0.00007211178	-0.00002143721	0.00004360459	0.000043594693	0.0000021280844	-0.0001017501
CNA 10811	-0.00018200847	0.0002652925	-0.0000006661883	-0.00001748038	0.00055885396	-0.0000015049604	0.000035468736
CNA 10814	-0.000748783	-0.0002904479	-0.0000020981413	-0.00011290928	-0.0006926545	-0.0000014930393	-0.00014527635
CNA 10815	0.000414103	0.0000758307	0.0000008659216	0.000069212714	0.000615719	0.000011191396	0.000075069074
CNA 10816	0.0006488132	0.00015453932	0.0000045371467	-0.000041123756	0.0008261014	0.000011889565	-0.000040376308
CNA 10817	0.00005566086	0.000011728263	0.0000015202999	-0.00016878924	0.00060228194	0.0000068687827	0.00007021242
CNA 10821	-0.000038080892	0.00013006416	-0.000002025795	0.00014144328	-0.000032318032	-0.0000034549125	0.0000014696092
CNA 10825	0.00041002376	0.00013481166	0.0000007249725	-0.00007891635	0.0007814025	0.000003871237	0.000008455088
CNA 10826	-0.0007984066	-0.00019361738	0.0000040667665	-0.000053572912	-0.000406795	-0.0000006969771	-0.00015595432
CNA 10827	-0.00082237495	0.0002223307	0.00004528294	0.000061161736	-0.00020530193	-0.000004177377	-0.00011752053
CNA 1084	0.0006605331	0.00045937026	0.000002252244	0.00006350903	0.001499754	0.0000020759162	0.000027911796
CNA 10840	-0.00030378322	0.00016474836	0.0000056466133	0.0002371536	0.0010466668	0.000013872785	0.000008486992
CNA 10841	0.00084131584	-0.000093684896	0.0000023220935	0.00014859118	-0.00012025734	0.000009094647	0.00008072087
CNA 10842	0.00085879065	0.00011492804	0.000010712494	-0.00008990659	0.00032296352	0.0000006138711	0.000052826446
CNA 10844	-0.00027483137	-0.0002607881	0.0000027830579	-0.0001605976	-0.0010787302	0.000002430933	-0.000032174
CNA 10845	-0.00014166058	-0.000017513052	0.0000022432191	-0.0000124052885	-0.0001477618	-0.0000056808894	-0.00000076073945
CNA 10846	-0.0011816808	-0.00044013423	0.000000913818	-0.000116222225	-0.0004494215	-0.000013948961	-0.0000559606
CNA 10848	0.00019894604	0.0002079679	0.000044315373	0.00017151194	0.0013196093	-0.000002622746	0.0000043354044
CNA 10849	0.00010402708	0.00027230475	0.0000018926692	0.00024982519	0.0013196109	0.0000014478537	-0.0000028626553
CNA 10850	-0.00053597137	0.000051637315	0.0000020409138	-0.000059229293	0.0002766737	-0.0000040159903	-0.000047942107
CNA 10855	0.00009980853	-0.000091737216	-0.0000058800906	0.000034476107	-0.00006890753	0.0000013107913	0.00006300161
CNA 10856	0.00009315956	0.00040478996	-0.0000021236908	0.000020763973	0.00024598787	0.0000056363288	-0.000018707467
CNA 10858	-0.0006559809	-0.00014996651	0.000007446403	0.000039071696	-0.00030950853	-0.0000044251055	0.00002739949
CNA 10859	-0.0006049013	0.00027357417	-0.000001988817	-0.00008206089	-0.00086541066	-0.0000070005085	-0.000036812824
CNA 10861	0.0009304387	0.00023198234	0.000007675309	-0.000018258848	0.0006719875	0.000014763788	0.00009407151
CNA 10863	-0.0006972655	-0.0003564234	-0.00003547288	0.00009225163	-0.0007218995	0.000017049937	-0.0000074753093
CNA 10864	0.0002305133	0.0003814992	0.0000032906821	-0.0000067587835	0.00042993127	0.000009389832	0.000017158829
CNA 10867	0.0005227956	0.0003380365	0.000026096523	-0.000009741058	0.00066524546	0.0000023637783	-0.00005262349
CNA 10868	0.000367477	-0.00021174953	0.000058987716	0.00011131327	0.00048833765	-0.0000018645752	0.00004833018
CNA 10869	-0.0006274284	-0.00003397778	-0.000012409936	-0.00006866021	-0.0011171204	0.00000045268297	0.000031701617
CNA 1087	0.0006501979	0.00059531175	0.000019948106	0.00009776935	0.00096813694	0.0000017581666	-0.000046995923
CNA 10870	-0.0003728676	0.00038526836	0.0000068349777	0.0001509881	-0.000058025245	-0.000005845286	-0.00007657297
CNA 10871	-0.0012454347	-0.00022489502	-0.0000010616458	-0.000088929446	-0.0006447166	0.00000412782	-0.000016432681
CNA 10873	0.00008802432	0.00011424033	-0.0000010289074	-0.00014182024	0.0004337784	-0.0000023033788	0.00005350319
CNA 10874	-0.000119257915	0.00012595255	-0.0000022309523	-0.000042886677	-0.00022595667	0.000004948037	0.000043029588
CNA 10875	-0.00017166739	0.000067763394	0.000013507578	-0.00014258495	-0.000070048256	-0.000009732303	-0.000032345353
CNA 10876	0.00072921487	-0.00010403227	0.00000042294903	-0.000012024726	0.00056084315	-0.0000036390054	-0.000041296295
CNA 10877	-0.00008648242	0.00017573299	0.0000022826493	0.00014909926	0.00081898016	0.000011877446	0.00009184904
CNA 10878	-0.0018058416	0.00019247174	-0.0000034221005	0.00070944254	0.002206799	0.000009575883	0.00019529725
CNA 10879	0.0001278008	-0.00019605632	0.0000010076596	-0.000058077803	-0.000116551375	0.0000021379904	-0.000013992759
CNA 1088	0.0009322764	0.0005868648	0.000011238903	-0.00014588736	0.002083779	-0.000001747069	-0.0000699771
CNA 10880	0.00035830543	0.000016436834	0.0000059871	0.000014502249	0.0010193656	0.000001301453	0.000043603566
CNA 10881	0.00013975249	0.0000410296	0.0000095060805	0.0001266629	0.0010193642	0.0000051237002	0.000033997727
CNA 10882	0.00012099999	0.0003167478	0.000004663163	0.00011845556	0.00020297652	-0.0000010968954	0.000037892092
CNA 10884	-0.0002574949	-0.00018123396	0.00006937891	0.00008037738	-0.00080391817	-0.0000060856346	-0.00002582531
CNA 10885	-0.00006387505	-0.000004601428	-0.000005340581	-0.000034580757	-0.00033341502	-0.000014005729	-0.00005086455
CNA 10886	-0.0004421559	0.00017641371	-0.00000023413006	-0.000020243808	-0.00039810216	0.000002778655	-0.000040719344
CNA 10888	0.00028359288	-0.0001757476	0.0000044737144	-0.000105913394	0.0018041162	-0.000000046860546	0.000051247473
CNA 1089	0.0008745205	0.0005225122	0.000017572878	-0.00019336308	0.00078084535	0.0000009784814	-0.000047605645
CNA 10891	0.00064969854	0.00012179217	-0.0000007425745	0.000019548406	-0.00022201042	0.000006877439	0.00008250408
CNA 10892	0.000014270426	0.00010537311	0.0000021613157	0.00025784675	0.0011432172	-0.00000032365327	-0.00010789443
CNA 10893	-0.00025819623	0.0000133929025	-0.0000024601686	-0.00026525976	-0.001505717	-0.0000069194175	-0.0000055233636
CNA 10894	0.0011541066	0.00003032971	0.0000047037424	-0.00018665261	0.0003590263	0.0000061988258	-0.000025682008
CNA 10895	-0.0008369888	0.00027467715	-0.0000057262637	-0.000029207495	-0.0014017086	0.0000055221713	0.000006503576
CNA 10897	-0.0020146691	-0.0001607849	-0.000008029021	0.00000064214066	-0.001227173	-0.0000006974027	0.00005336996
CNA 10898	0.00043972343	0.00015452744	0.0000022899405	0.000037738766	0.0009862756	-0.00001071751	0.00004463079
CNA 10899	-0.00023327174	0.000056927798	-0.0000033957926	0.0002020403	-0.0005556146	-0.0000042859147	-0.0000582231
CNA 10900	-0.000052204694	-0.00010045406	-0.000058788137	0.0000765412	-0.00022571556	-0.000013791832	0.000064778535
CNA 10901	0.00052396586	0.00021894087	0.000043717242	0.00009297524	0.0005643258	0.0000054212405	0.000042499054
CNA 10903	-0.00007637324	0.0004956438	0.000007737357	-0.00002718585	-0.0002732553	-0.0000034830682	0.00001850923
CNA 10904	-0.0012208817	-0.00060676364	-0.00004146655	-0.00015992006	-0.0012895954	0.00000056840116	0.0000070940887
CNA 10905	0.00017871095	-0.00006356157	-0.000011356211	-0.0001050013	0.000021524202	-0.000014939961	-0.000012331279
CNA 10907	-0.00095533667	-0.0003592802	0.000016736729	-0.00007343789	0.0006675284	0.0000063500797	-0.000003822627
CNA 10910	0.00038923128	-0.0007007357	0.000005295261	0.00035404012	0.000008632378	-0.000008494429	-0.000007186084
CNA 10911	-0.00019452351	0.00034962737	0.000017938422	0.000059585604	0.00025886868	0.0000026872328	-0.0000035735827
CNA 10912	-0.0003391473	-0.00014898747	0.000009018382	-0.000010972236	-0.0008279451	-0.0000043342793	0.0000910031
CNA 10914	-0.00043435354	-0.000039467097	0.000009622283	0.00012625332	-0.00019969029	0.0000047871617	0.000030567797
CNA 10915	-0.0011057996	0.0002767514	0.0000026733749	-0.00004444944	0.000057065714	-0.000005945223	-0.000022152777
CNA 10917	0.00026931375	-0.0001754214	-0.00000010617519	0.000008483033	0.00047218648	0.000031595602	-0.000101186335
CNA 10919	0.00045332254	-0.00015727586	0.000038251816	-0.0000535979	0.00043304177	0.00000360276	0.000025422445
CNA 10922	0.00009584768	-0.00015000351	-0.000008380976	0.000107682245	0.00016535263	-0.0000049995806	-0.00008284921
CNA 10923	-0.00007280774	-0.00050894794	0.00007651627	0.000051827286	-0.00089191494	0.0000022347203	-0.00002569376
CNA 10924	-0.00070380315	0.0003156509	-0.0000020286868	-0.000031734904	-0.0012592938	-0.00001432064	-0.000017844282
CNA 10926	-0.0006160277	0.00022455871	-0.0000025737013	0.0000045231272	-0.001353628	-0.000009010604	0.000029597324
CNA 10927	-0.0004690608	0.000070748516	0.0000614117	0.000038599854	-0.0009286925	-0.000006710915	0.00004060987
CNA 10928	-0.0002529417	-0.0003527864	0.0000000600836	-0.000022607914	0.00045226808	-0.000010124956	0.0000011241149
CNA 10929	0.0000646111	-0.00014358023	-0.0000011274502	-0.00015547223	0.001643298	-0.00000015309888	0.000014554141
CNA 10930	-0.00038298737	0.0005361467	0.0000010200288	0.000056867797	-0.000034787787	0.0000049457094	0.000058653386
CNA 10933	0.001405298	0.00019822034	0.0000072510484	-0.00007558453	0.0010986872	-0.0000058532905	0.00007534868
CNA 10935	-0.000764474	-0.0005676078	-0.0000024063027	-0.00010099147	-0.00039437864	-0.00000042597458	-0.00004789953
CNA 10939	-0.00010220181	-0.00005085187	0.00004254825	0.000024493962	0.00097137486	0.0000063851903	-0.000045628494
CNA 10940	-0.00022630004	0.00032396356	-0.0000063442844	-0.000033602646	-0.0013637088	0.000013456402	-0.000022750992
CNA 10941	-0.000001975228	-0.0003289164	-0.000003264982	0.000023114297	0.00010155145	0.000008757341	0.0000034261316
CNA 10944	0.0013275706	-0.0001344853	0.0000010964284	0.0000059842077	0.0014459173	0.0000021206197	0.0000017219718
CNA 10945	0.00053024	0.00011817495	0.000016679585	-0.00024503405	0.00047717386	0.0000030436972	0.00006310324
CNA 10947	-0.00031412902	0.0001587312	0.0000054137918	0.000018349445	0.00056501664	0.000014131864	-0.000114440176
CNA 10948	0.0009923188	0.00044455318	0.00000023622336	-0.000071055416	0.00051936443	-0.0000015548297	-0.00001777212
CNA 10950	-0.00020588393	-0.00032278348	-0.00003652828	-0.0000011895103	-0.000020727713	0.0000037396524	-0.0001142853
CNA 10951	-0.00008614277	-0.00040114392	-0.00003198371	-0.000078608165	-0.00040938944	-0.000010600714	-0.00006305544
CNA 10952	-0.00044616906	-0.00009147627	0.0000015462928	0.00013064942	0.000041489024	-0.0000044469602	0.00010389908
CNA 10953	0.0003372369	0.000035393175	0.00000027499735	-0.000072118055	0.0006587727	0.000011560889	-0.000051824787
CNA 10954	0.0011449124	0.0003638106	0.000046579138	0.000121153615	0.00102806	0.0000059159597	0.000011054249
CNA 10955	0.00038898177	-0.000041193893	0.000001174788	-0.00015657456	0.00074061484	0.000012040705	-0.00003295594
CNA 10957	0.000045202523	0.00037590327	0.000000043989484	0.000068732516	0.0005442796	-0.0000031259513	0.000041668576
CNA 10960	-0.00053310755	-0.00033481215	0.0000005080587	0.000023845489	-0.00053141697	-0.00000014790476	-0.00011531168
CNA 10962	-0.00008232201	0.00022919315	-0.0000019093843	-0.000012772381	-0.00046147534	-0.0000063868356	0.000020645417
CNA 10965	-0.00023143273	-0.000027254699	0.000015355328	-0.000098571334	0.0006604741	0.0000056282393	-0.0000256675
CNA 10966	-0.0007855597	-0.00013302414	0.000002797152	-0.00008095863	-0.0018010613	0.0000039992165	-0.000058019268
CNA 10971	-0.002209331	-0.00023703545	-0.0000010680408	0.00005381042	-0.0008689695	-0.000016370417	0.00002394723
CNA 10972	0.000032869917	-0.00014023214	0.000006435071	0.00001854387	0.00057314313	0.0000063490866	-0.00005281884
CNA 10973	-0.0003744198	0.00015268804	-0.0000027980964	0.00005062458	-0.000095002964	-0.000024968953	0.000025504474
CNA 109731405	0.00008398737	0.00007006448	0.0000021192911	-0.000035449448	0.00053593674	0.000001079128	0.00004721181
CNA 10974	0.0011380737	-0.00036451168	-0.0000036775798	-0.00009126405	-0.0001860554	0.000010280155	0.0000061143364
CNA 10979	0.00025552468	-0.00030720787	0.000026752443	-0.00018072886	0.00001635694	0.0000116732	-0.000052916057
CNA 10980	0.0003811707	0.00019460323	-0.0000028138936	-0.00012336159	0.0010294879	-0.000009255977	-0.00003350111
CNA 10981	-0.0008900577	-0.00038521993	-0.00000039638863	-0.0002866582	-0.0008587769	-0.00001559303	-0.00006066575
CNA 10982	0.0004323201	-0.00006635539	0.000012057908	-0.00014212274	0.0013029283	0.0000023567677	-0.000088213455
CNA 10983	0.00045674216	-0.0003097412	-0.0000043027458	-0.000029883311	-0.00040666896	0.000001600697	-0.000042224852
CNA 10984	-0.00027762126	0.0002780567	-0.0000014801777	0.00010289845	-0.00011281464	0.000000478824	-0.000009190699
CNA 10987	0.000089428766	0.00007783428	-0.0000045262586	-0.00012547274	-0.00034318768	0.00000812681	-0.000032879307
CNA 10990	-0.00144384	-0.00014419167	-0.0000054234683	-0.000042304866	-0.00035583586	-0.0000054494253	-0.00004984467
CNA 10991	-0.00006092566	0.00014754706	-0.000007731739	-0.00009219931	-0.0005197575	0.0000030676522	0.0001676308
CNA 10992	-0.0012948982	-0.000099820805	-0.0000017960291	0.00008636342	-0.0011460825	-0.0000045864927	0.00012403485
CNA 10998	-0.0010484316	0.0000820432	-0.0000007046653	-0.00006088681	-0.00019325798	-0.0000040331906	0.000011005147
CNA 10999	0.0003852853	0.00009702543	0.000006195171	0.000021305324	-0.0005549757	-0.00000010740185	0.00003738836
CNA 11000	0.00013014927	0.00011400946	0.000010680682	-0.00012729237	-0.00016262806	-0.000005490042	-0.0000063795424
CNA 11001	-0.0005679937	-0.0002183068	0.0000015445274	0.00014737491	-0.0013394172	0.000007729814	0.00007450239
CNA 11006	-0.00036488843	-0.00006769456	-0.000009606052	0.000055845278	-0.0008654115	-0.000007750846	-0.00009915609
CNA 11007	-0.0013846708	-0.0001426985	-0.000008624681	0.00017811377	-0.0014006017	-0.00000672031	-0.00001904683
CNA 11009	-0.00031198855	0.0000027428932	0.0000073236724	0.00038538824	0.00053918484	0.0000114257	0.000007819987
CNA 1101	-0.0008151227	-0.00017947407	-0.000011827619	-0.00006122274	-0.0010034441	-0.000009560103	-0.00013517664
CNA 11011	0.0021818024	0.00037109276	0.00009066373	0.000118344804	0.0028248285	0.000010834307	-0.000075904136
CNA 11012	-0.00018145653	0.00061443774	0.00000062201264	0.00007725028	-0.00019125653	0.000005894785	-0.000041419124
CNA 11014	-0.000108588705	0.000008393505	0.000006869014	0.000006965654	-0.00092204375	-0.000010884319	0.000014515646
CNA 11015	-0.0006492111	0.000067363726	-0.000008419817	0.000028189435	-0.0007325752	-0.000009387675	-0.000053889242
CNA 11019	0.0003231975	0.000025222698	-0.0000008364563	-0.00005052196	-0.00014215478	0.000001796711	0.000018293307
CNA 1102	-0.0010762588	0.0003417254	-0.00006120014	0.00011507367	-0.00033753546	-0.0000065407867	-0.0000037696393
CNA 11020	-0.00091986347	-0.00037669664	-0.0009550151	-0.000020652937	-0.00076448254	-0.000013470083	0.000016441205
CNA 11022	0.00012601142	0.0005255628	-0.00000053214	0.00022583379	-0.00031886034	-0.0000038575554	-0.000028990775
CNA 11023	-0.00086159527	-0.000030194919	0.000006858823	-0.0000057268994	-0.000634235	0.0000003469842	-0.000042942967
CNA 11024	-0.0003390175	0.00013541347	-0.000002233622	-0.00012402862	-0.000865411	-0.000009287142	-0.00007123448
CNA 11025	-0.0009778707	-0.00015993282	-0.0000006446881	-0.00006158886	-0.0003558364	-0.00000044845387	-0.00006661156
CNA 11026	-0.0010222419	-0.00020447827	-0.0000016962047	-0.00007595729	-0.0003558358	-0.0000023565406	-0.000052836323
CNA 11027	-0.00016562518	-0.00020087573	-0.0000037916582	0.000008117315	-0.00086540997	-0.0000035266646	-0.0000519479
CNA 1103	-0.0012016052	-0.000050088467	0.000002493053	0.0000764486	0.00030438363	0.0000024997619	-0.000118755546
CNA 11030	-0.0003834847	0.0000568971	-0.000002729844	-0.000116547424	-0.00026701752	0.000017435834	0.000015680092
CNA 11031	0.0000046577297	-0.000024880477	0.0000017260378	0.000058759913	0.0004071334	-0.000006356126	-0.000010973924
CNA 11033	-0.0004500278	0.00017610623	0.000028841165	-0.00008514386	0.00006550804	0.0000042249476	-0.00007594658
CNA 11034	0.00029760666	0.00018136685	0.0000035761682	0.00018685983	0.0008785528	0.00002798537	0.000088401226
CNA 11035	0.00044673015	-0.00024791958	0.000031462347	-0.00012251434	0.00040199753	0.000005438413	-0.0000065890104
CNA 1104	-0.0002170673	0.00012863475	0.000007045819	-0.000048410297	0.00028698627	0.000020779315	0.000021665011
CNA 11044	0.00037917326	-0.000073610914	0.0000031705767	0.0001828074	0.0006664265	-0.00000037792176	-0.0000034390814
CNA 11045	-0.00055731175	0.00057371863	0.000012184086	-0.00018488975	-0.000070067435	-0.0000040924265	-0.000066533015
CNA 11046	0.00023026629	-0.00026540537	0.00004099031	-0.000025897123	-0.0002892545	-0.0000021973678	0.00002371832
CNA 11047	0.00030352199	-0.00019294447	0.00001110819	-0.00009051898	-0.000039279712	-0.000000984101	0.000037873324
CNA 1105	0.00027883198	0.0007617392	0.0000018999159	-0.000026917456	0.00072848826	0.0000050038952	-0.000044270717
CNA 11051	0.000020925876	-0.00037757517	-0.0000002197123	-0.000022531618	-0.00057638873	-0.0000058234305	-0.000009158537
CNA 11054	0.00024178631	-0.00001766683	-0.0000015264422	0.00008902713	-0.00019153614	-0.00000021781237	0.000062329644
CNA 11055	0.0009718011	-0.00009727002	0.000009908603	0.00026033696	0.0004123759	0.00000040420474	-0.000033481843
CNA 11056	-0.00013336033	0.0002353183	-0.000001189738	-0.00007505025	-0.0007260675	-0.000006348547	0.000016182645
CNA 11057	0.0012464902	0.0003196486	0.000021485383	0.000112117465	0.0006781415	0.000003122375	0.000010342755
CNA 11059	-0.0001757554	-0.00014195674	-0.0000073416068	0.000024803225	-0.0011713936	0.000018708875	-0.000016005852
CNA 1106	0.0008238264	0.000019975398	0.0000059463705	0.0000030445483	0.0005127319	-0.000004127053	-0.000009516911
CNA 11060	-0.0002553042	0.00007020725	0.0000006773775	0.00003364373	0.0004340239	0.0000039565844	-0.00000034322343
CNA 11061	-0.00009706152	0.000114040835	0.0000000068208315	0.000040620267	0.000008631526	-0.000002093684	0.000028695717
CNA 11062	0.00022780345	-0.00021418843	-0.0000029058508	-0.00012351801	-0.00041120095	-0.000013434802	0.000042400865
CNA 11063	-0.00029405946	0.00027306846	0.0000049178934	0.0000430572	-0.00063662895	0.000000024920393	-0.00016599878
CNA 11064	0.0010421746	0.00008232094	0.0000031144805	0.00001967169	0.0010526173	0.000014008822	0.0000876691
CNA 11065	0.0005152467	-0.0005624124	0.0000006705877	0.00007565956	0.00031117356	-0.0000002165635	0.000040983017
CNA 11067	-0.00024188234	-0.00022573794	0.00000062895754	0.0000023873786	0.0009584441	0.000015048725	-0.00007540039
CNA 11068	0.0004379879	0.0003383179	0.0000012450806	-0.00004332639	-0.00041133823	0.0000076018905	0.00014987968
CNA 1107	0.000038179725	-0.00016776666	-0.000000037567776	-0.00006680597	0.00013696459	0.00000615259	-0.000053736992
CNA 11070	0.000121311576	0.0006558116	0.0000026125242	-0.00022954955	-0.00041133867	0.000024186314	0.0002207022
CNA 11072	-0.00022717827	0.00012999377	-0.000050732826	0.000106459076	-0.00082032505	-0.0000023526522	0.000040735908
CNA 11073	0.0004980712	0.00021383108	0.0000042487777	-0.000033067747	0.0017819862	0.000010340782	0.00002158364
CNA 11075	-0.0009238596	-0.00031827667	-0.000004513544	0.00008277256	-0.0015353225	0.000008523521	-0.00003182001
CNA 11076	-0.00035610714	0.00025112438	-0.000040822724	0.00019098217	0.0000066065995	-0.0000005509455	-0.000034300985
CNA 11077	0.0011742786	0.000496507	0.00000031588243	-0.00013059012	0.00006861996	0.0000049794858	0.00012645757
CNA 11078	-0.0006655998	-0.000018880744	-0.000003424176	-0.0000028653224	0.00007628927	-0.000010039238	0.00000073260526
CNA 11079	-0.00033103474	0.00015911847	0.000039857132	0.000039064525	-0.00047522463	0.0000032947175	0.00005072419
CNA 1108	-0.00049242313	0.000062117455	-0.0008291656	0.00013647921	-0.00062044343	0.0000016213314	-0.00009686017
CNA 11082	-0.0003249763	-0.00010002553	-0.0000020301502	-0.000013180659	0.0005211023	0.000010503871	-0.000071737355
CNA 11083	0.0005598503	0.00033183448	0.0000022612155	-0.00006119491	-0.00019153437	0.00000050663937	0.000023560962
CNA 11085	0.00030821966	0.0001589226	-0.000001657905	0.00006919943	0.000040975814	-0.000015380696	-0.000031885647
CNA 11086	-0.000538225	-0.00016327066	0.0000037251218	0.000014862657	-0.0005600796	0.00000009707043	-0.000019697563
CNA 1109	-0.00012154755	-0.0004723785	0.0000012193275	-0.00014368829	0.0005771381	-0.0000030962626	0.00009512579
CNA 11091	-0.00002454815	-0.000026673511	0.0000015341055	-0.000026093938	0.00019711346	-0.0000029656428	0.000025917481
CNA 11092	0.00015005229	-0.00039533703	0.000058225905	-0.000033174623	0.001190064	0.0000008697453	0.000028974953
CNA 11093	0.00013342958	0.000019572666	0.0000312239	0.000022544775	0.0004722814	-0.000008226179	0.00004419798
CNA 11094	0.00017148376	0.00014861893	0.000009976305	0.00001812326	0.0004722818	-0.0000036333004	0.000042234824
CNA 11095	0.000020891603	0.0000780825	-0.000002833536	0.000014028718	-0.0010603223	0.0000036733206	0.00005179488
CNA 11096	0.0005182349	-0.00016825092	0.00000018618911	-0.000063260326	0.0005121876	-0.00000046520003	0.00007881424
CNA 11097	0.00013497857	-0.0003999391	0.0000090708845	-0.0000673374	0.0007412754	-0.000008822055	-0.00006429442
CNA 11098	0.00023702325	-0.00010294362	-0.0000041614817	0.000032474698	0.0008241973	-0.0000022541626	0.00003318526
CNA 11099	-0.00005132687	-0.00015747907	0.0000005951639	0.000119524455	0.00027016987	0.000008710509	0.0000021923156
CNA 111	0.0009311057	-0.00003834112	0.000011707283	-0.00016129784	0.0010280599	0.00002006647	0.000030766532
CNA 11100	0.00067028234	0.00018115423	0.000007500611	0.00010989624	0.00094838726	0.0000071004456	-0.000054955555
CNA 11101	-0.0016930694	-0.00015478059	-0.000009578759	0.00007440264	-0.0012851348	-0.000014911154	-0.00010705587
CNA 11102	0.00028641624	0.00012919279	0.0000030481835	-0.00007289347	-0.00056377007	0.0000061872174	0.00016959921
CNA 11104	0.00012453306	0.00014055453	-0.00000044832095	0.00015004426	0.0005761471	-0.000015514464	-0.000077903125
CNA 11105	-0.0002423247	0.000055587185	-0.00000042705128	-0.0000139979375	-0.0006719821	-0.000006294705	0.00006236619
CNA 11107	-0.00047262324	-0.00029298104	-0.000008160697	-0.00020741549	0.0007234923	-0.0000009549233	-0.000045207147
CNA 1111	0.000017332628	-0.0002247366	-0.000014057227	-0.000021265263	-0.00038865994	0.000008994909	0.0000062216254
CNA 11112	0.00031038426	0.0002521136	0.00000023188166	0.00017301344	0.000031779105	0.000005481924	0.00000074307076
CNA 11116	-0.000420093	-0.00041201845	0.0000016440417	0.000011931899	-0.000056389574	-0.000014013196	-0.00003701725
CNA 11118	0.0005524476	0.00018535725	0.000022311104	0.000055598553	0.00044692509	0.00001145919	0.000040109884
CNA 11119	-0.000034176508	-0.00019181329	0.0000049350115	-0.000052756834	0.00040223324	0.000007830233	0.000014587527
CNA 1112	0.00012531361	0.00032981706	0.000032562933	0.000032854296	0.000051764335	0.000006135872	-0.000029303985
CNA 11120	0.00008597608	-0.0001742788	0.000004304888	-0.000009197793	0.0004022322	0.000005906565	0.000057940328
CNA 11122	-0.00035269267	-0.0003050304	-0.000026790109	-0.0003299302	-0.0002700388	0.0000056798117	-0.000004215272
CNA 11123	-0.00048306794	0.00007838953	-0.000001058324	-0.000011314281	0.0004173634	0.0000008851289	0.00004833447
CNA 11126	-0.0000620754	-0.0000881323	-0.00000044439608	0.00017202363	0.00033363194	0.000020119009	-0.0000107631095
CNA 11127	-0.00077079935	0.00022748618	-0.0000007397008	0.00007905698	-0.0008231107	-0.0000026595876	-0.000020448153
CNA 11128	-0.0005221364	-0.00008267135	-0.000008012586	0.000022057138	-0.00055439613	-0.00000782592	0.0000066283196
CNA 11129	0.00030599226	0.000036658796	0.000004532215	-0.00022288955	0.0013196107	-0.00000082870315	-0.000022583847
CNA 1113	-0.0005435956	-0.000006713973	0.00000471149	-0.000023250297	-0.0005409884	0.0000021963458	0.000046960176
CNA 11130	-0.0026497247	-0.00043209456	-0.0000018114845	-0.000075872544	-0.0010294316	-0.0000005210298	-0.00006945751
CNA 11131	-0.0003529539	-0.000031423795	0.0000029363985	-0.00001801627	-0.00054210576	0.0000094900815	0.00006719402
CNA 11133	-0.0008664067	0.00051964057	0.0000029322691	0.00011363224	0.00074652175	0.000005456806	-0.000033865053
CNA 11135	-0.0007209391	0.000098593846	-0.000007670431	0.00016384084	-0.00023353905	-0.000009278144	-0.000035975394
CNA 11136	-0.0010950473	0.00036024587	0.0000018842961	-0.0000419528	-0.00064873236	-0.000011282648	-0.000111596324
CNA 1114	-0.0003356699	0.00039223235	0.00008533399	-0.000053474647	0.0001679281	0.000007392054	0.000072175244
CNA 11142	0.00054607424	0.00022612792	0.0000056775025	-0.0000462647	0.00074061216	0.000009776297	-0.00005456273
CNA 11143	-0.0010653307	0.00018886541	-0.0000016195967	-0.00013945674	-0.00085878046	-0.00000900686	-0.00006146935
CNA 11144	-0.0009958154	-0.00003358922	-0.000004296222	0.000011444888	-0.00077767554	-0.000011431517	-0.000033411707
CNA 11148	-0.0007314236	0.000116370815	0.000006937462	-0.00003908095	-0.00035070587	0.000010081928	0.000022695996
CNA 11149	-0.00013243717	0.00007329093	-0.0000025737054	-0.000033382843	-0.00038197511	-0.00001987602	-0.000010239367
CNA 11154	-0.00042354755	-0.00032755313	0.00004300094	-0.000100570156	-0.00035867127	0.00001944204	-0.00006828822
CNA 11155	0.0011512096	-0.000004273014	-0.00025373843	0.0000037920618	-0.0002827751	0.000008430452	0.00003312709
CNA 11156	0.0010569456	0.000011648714	0.00000966288	-0.00006281317	0.0022697344	-0.000010180871	-0.00016671259
CNA 11157	-0.0005258093	0.000007247739	-0.0000012365036	-0.000080446705	0.000044697856	-0.0000031427542	-0.000046922127
CNA 11158	0.00020145791	0.00012975714	-0.00009453934	-0.0002939523	0.00091876375	-0.0000075109233	-0.000029329161
CNA 1116	-0.000040019913	-0.00035759964	0.000005477108	-0.00009503482	0.0004680089	0.000011041788	0.000014621659
CNA 11160	0.00024017446	0.00047560994	0.000026966794	-0.00011573156	0.0017478652	0.000011991603	-0.00007945622
CNA 11161	-0.00026365588	-0.00037130658	-0.0000005575207	0.000064157924	0.0005098039	0.000005092621	-0.000026293685
CNA 11162	0.0006124711	0.000030202622	-0.0000005693796	-0.000015626947	0.000502831	-0.0000018203543	-0.00007126993
CNA 11164	0.00084975985	0.00015237003	0.0000023562689	0.0000416189	0.000020571813	-0.000002240737	0.00007498807
CNA 11165	0.000025129844	0.0002591208	0.000038261667	0.00014597227	0.000550596	0.0000060907996	0.000036662106
CNA 11166	0.00008149747	-0.00022838442	0.000034035067	0.0000018698123	-0.00021788182	-0.00000029450374	-0.00007246726
CNA 11167	-0.000080944075	0.000075127784	0.0000042544284	-0.00009526441	0.00074490934	0.000010279814	0.00008689761
CNA 11168	0.0002558788	-0.0004731547	-0.000021405795	-0.00009842723	0.0016353133	-0.00000025377383	-0.0000131825955
CNA 11169	0.0001398686	0.00007695334	0.0000045780494	-0.00022465287	-0.000011130692	0.000011060124	-0.0000033207602
CNA 11170	0.0013156788	-0.00031992665	0.000010566436	-0.00000037931483	-0.0008361661	0.000010254752	0.00015936115
CNA 11171	-0.00071343814	0.00019504748	-0.0000059291724	0.00003817879	-0.00068806513	-0.0000030358344	-0.000056574543
CNA 11172	-0.00043320874	0.00034048062	-0.0000023614616	0.00006499524	0.0018524923	0.0000023655946	0.000008775933
CNA 11173	0.0012438789	0.00042485277	0.0000075582016	-0.000012891278	0.0010986859	-0.0000015499477	0.00013221122
CNA 11174	-0.0003977386	-0.00025343723	0.00003700966	0.00003909684	0.0016355185	0.000022642442	-0.000034276854
CNA 11177	-0.000012841943	0.000026466192	0.000004548655	0.000072603776	-0.000029561099	0.000015928461	-0.000033383854
CNA 11178	-0.00037581832	0.00032805215	-0.000011938727	0.000099293975	-0.0009726298	0.000016690206	-0.0001285605
CNA 11179	0.000043327345	-0.00022571154	-0.000011591685	0.000043266882	-0.0013738167	-0.000008972685	0.000050145285
CNA 1118	-0.00021272326	-0.00005446095	0.0000012237845	0.00012051828	0.00046800773	0.000015269121	-0.000014200841
CNA 11180	-0.0010914438	0.0001248974	-0.00008273781	-0.00011882548	-0.0009146382	0.0000028915917	0.00006263015
CNA 11181	0.000011951923	-0.0002335818	-0.000010712609	-0.000056301255	-0.00057866395	0.000010492235	-0.00003230781
CNA 11182	0.0002438374	-0.0002246692	0.0000068305103	-0.00006798495	0.00047228197	-0.0000065464064	0.000046499677
CNA 11183	0.00041048016	-0.00033799311	0.000023121	-0.00013950474	0.00012976417	0.000011844294	-0.000060636077
CNA 11184	-0.0011184958	0.00039713937	0.0000077027735	-0.00026936	-0.00075979764	0.000003138724	-0.000027201148
CNA 11185	0.0009253487	-0.00013919978	0.0000126468185	0.000021744354	0.0006321416	0.000008258082	0.000034138688
CNA 11186	0.0004685815	0.000002358316	-0.000003546965	0.00018146023	-0.0004113368	0.000010148742	0.0001336146
CNA 11187	0.0001307585	0.00011469113	0.00000049081143	0.000006521187	-0.00075599924	0.0000009660494	0.000012946128
CNA 11188	-0.0009843064	-0.00031447265	-0.000049779053	0.00010379643	-0.0010238844	0.0000064953165	0.00015526652
CNA 11189	0.00012577313	0.00048910745	-0.000003039735	-0.000064299886	-0.00031885985	0.00000056283795	0.000023682132
CNA 1119	-0.00072956126	-0.00019489246	-0.0000036432273	0.00000088255945	-0.0016821178	0.000003268832	0.000017884951
CNA 11190	0.000146944	-0.0000782905	-0.0000022826453	-0.00035450482	-0.0010381237	-0.0000033737645	-0.000031872412
CNA 11191	-0.00040775377	0.000054482945	0.00000030652043	-0.0000066798198	0.00035906155	0.000001069591	0.0000015280608
CNA 11193	-0.0012807603	-0.00008310558	-0.000013257141	0.00006225831	-0.0011018544	-0.000006378066	-0.00010551396
CNA 11194	0.000029811965	-0.0006040115	-0.000010051104	0.00015403498	0.000119983066	-0.0000063025377	-0.00013535179
CNA 11196	-0.0011788204	-0.0003318029	-0.00000020952099	-0.000030386007	-0.00049169856	0.000000023359375	-0.000089926776
CNA 11198	0.00009301062	-0.00033019984	-0.0000012145068	0.000018695664	0.0005129256	-0.0000018042325	0.000009695316
CNA 11199	-0.00085228245	-0.000053692358	-0.0000009917832	-0.000085788444	-0.0004511164	-0.000001954635	-0.0000076802
CNA 1120	0.0002768913	-0.000019060555	-0.000020493757	-0.00009846823	0.00077644415	-0.000011027029	-0.000046035097
CNA 11200	-0.00073517533	-0.0000008903384	-0.000007340889	-0.00027519432	-0.00076803396	-0.000008657517	-0.00009416742
CNA 11201	-0.00028687544	0.00000051386206	-0.0000022141173	0.00020776724	0.00078741246	0.0000028069246	-0.00007917129
CNA 11202	0.0005020973	-0.0002601536	0.0000002936061	0.00013891974	-0.00019125619	0.000008755752	-0.00005535472
CNA 11212	0.00023087536	0.0003982515	0.000007648345	-0.000080914324	0.001747867	0.000023925984	-0.00008934197
CNA 11214	0.0017170324	0.00038979962	0.00000884937	-0.00011547483	0.0017656108	0.00002605549	-0.0000050747685
CNA 11215	-0.0018664971	-0.00007156479	-0.000033082026	-0.000008320298	-0.0017385038	-0.000010710359	-0.00005259419
CNA 11216	-0.0002541571	-0.000054598037	-0.000001525848	-0.0002249508	-0.0014206206	0.000000936985	-0.00007174416
CNA 11217	0.0004161913	0.00018678445	0.0000023507778	0.00010479193	0.00085540593	0.0000041849275	0.000069705224
CNA 11219	0.002061826	0.00053867145	-0.0001784242	-0.00003887754	0.009171371	0.00003815126	0.00003953044
CNA 1122	0.0005268686	-0.00012181382	0.00001866641	0.00007977757	0.00021734617	0.0000046330406	-0.00001645326
CNA 11221	0.00015437584	0.000046287038	0.000009464917	0.000039781728	-0.00041504714	0.0000079040865	-0.00001877007
CNA 11222	0.00018292306	0.00023160032	0.000005197942	-0.000038005554	0.0010248121	0.000015294805	0.000024173836
CNA 11223	-0.0009623695	-0.0000317548	0.00000024496	-0.00004333652	-0.0012968378	0.0000016816174	-0.0000284874
CNA 11224	0.0005126116	0.00018202252	0.000014694661	0.000029410221	0.00032054167	0.000008272641	0.00006609133
CNA 11228	-0.0010216015	-0.0003296954	-0.000020905145	-0.00030057126	-0.0021209214	-0.0000010251998	-0.000016821852
CNA 11231	0.0008736854	0.00017452387	-0.0000021330122	0.00010363156	0.000415918	-0.00001843285	0.0000071917257
CNA 11232	0.0020982712	0.000066519235	0.0000067855503	-0.00001641252	0.002761821	0.0000045071324	-0.00004792277
CNA 11235	0.0011050181	0.0004218916	0.000007564974	0.00006313876	0.0004880876	0.000018588531	0.00010512991
CNA 11236	-0.00032786798	-0.00048328843	-0.0000039660995	-0.000026077938	0.0007807403	0.0000042464617	-0.00014583927
CNA 11237	0.000030943494	-0.000293037	0.0000068947716	-0.000006302112	0.000280265	0.000004921499	0.00003439646
CNA 112398	0.00029490175	0.0007147915	0.00002028095	-0.00021745304	0.00042249195	0.00000759366	-0.000041508032
CNA 112399	-0.000071097784	-0.0004903964	0.000059352773	-0.00002841525	0.000029006993	0.0000135975215	-0.000040230796
CNA 1124	0.00028227517	0.00025467738	0.000005311905	-0.00012691964	0.00058096024	0.000007495652	0.00003775308
CNA 11240	-0.00043338598	0.00024119353	0.000006863563	0.000034807606	-0.0005314679	-0.00000023748193	0.000055318786
CNA 112401	-0.0010242069	-0.000014667659	-0.0000116884	-0.00023555613	0.000114852155	-0.00000486899	-0.000050410556
CNA 11243	-0.00019369219	0.00017572034	0.0000002129669	0.00012798853	-0.0003748118	-0.0000017667951	-0.000040148552
CNA 11244	-0.00055852457	-0.000088729204	-0.0000047286485	-0.000034921195	0.00037788157	0.0000059337276	-0.00015792206
CNA 11245	0.0011970496	0.00002890389	0.000000982297	-0.00018755623	0.00025382792	0.000004193669	0.000027768208
CNA 112464	0.00031541075	0.000028095388	-0.0000001547459	-0.000008170733	0.00024000615	0.000007893557	0.0000069910934
CNA 11248	-0.0012033808	0.00008469512	-0.0000032915868	-0.0001331921	-0.0008587805	-0.0000074498425	-0.00009611456
CNA 112483	-0.000035478493	-0.00004254141	0.0000011675279	-0.000031547883	0.00022651581	0.00000835538	-0.00004018272
CNA 112487	-0.0004939648	0.000019386433	0.000012603927	0.0000609398	-0.0003586711	0.000015608555	-0.000041735217
CNA 112495	-0.000401633	-0.000027724143	-0.0000011903633	-0.0000733035	0.00042513586	-0.000019689855	0.000075374184
CNA 11252	-0.0002810149	-0.00025068357	-0.000005417748	-0.000044049902	-0.00018310224	-0.00000527064	-0.00006240193
CNA 11253	-0.000018130544	0.00009216917	-0.000002277168	0.000055328423	0.00056210055	0.00000041604042	0.00003699999
CNA 11255	-0.000017223298	-0.00029036315	0.0000004729744	-0.00015123034	0.000038306705	0.0000014498122	0.000025895593
CNA 11257	-0.0012483742	-0.000080731894	0.00000025733328	-0.00015352294	-0.0017755241	-0.000015228106	0.0000012518927
CNA 112574	-0.00046539507	0.00023849397	-0.000022428601	0.000060217666	0.00070799777	0.0000067305846	-0.000080571685
CNA 11258	-0.00078301725	-0.000091144946	-0.000000051191684	0.000013498947	0.00027667437	-0.0000012772706	-0.000059118407
CNA 11259	-0.0011281868	0.000084729276	0.0000018806329	0.000103482475	-0.0010617663	0.000011568097	0.000047336605
CNA 112609	-0.001139086	-0.00013527444	-0.00000016875565	-0.000032901353	-0.00032358192	-0.0000067358365	0.00001805031
CNA 112611	-0.00028704462	0.00006437947	-0.0000013296137	0.00021209565	-0.000300212	-0.000008891764	-0.0000063377306
CNA 112616	-0.0000073003152	0.00011941329	0.0000001147168	-0.00015432134	0.0010053081	0.000007703559	0.000060378778
CNA 11264	-0.00018574038	0.0004220509	0.0000016782923	0.000022409742	-0.00036141562	0.0000020203136	-0.000055402117
CNA 11266	-0.00013525595	0.00030394678	0.00003391897	0.00006887539	-0.00001499933	0.00000043789538	-0.00002670551
CNA 11267	-0.00021139151	0.00029121293	-0.00000090541846	0.00012245447	-0.0006872439	-0.000008946316	-0.000031558495
CNA 11269	0.000063864005	0.000001554085	0.0000035737553	0.000035307436	0.0005386045	0.000000046065843	0.0000041657263
CNA 112703	0.00028415528	-0.000096176664	-0.000006284862	0.000028990451	-0.00013945429	0.0000058230903	-0.000025950445
CNA 11272	0.0002796251	0.00025934295	-0.000023382188	-0.000076219156	0.0005085334	0.000003620386	0.0000036385707
CNA 112724	-0.0004467981	-0.00033877022	-0.000015424635	0.00018680461	-0.00034331356	-0.000007944817	-0.00006997763
CNA 11274	-0.0011318172	0.00016612143	-0.000011802927	0.0000996386	-0.0010242255	0.0000043906484	-0.000054429867
CNA 112744	-0.0014333066	0.00030978385	0.0000025014658	-0.00013489925	-0.0018188398	0.000001451004	0.000089127396
CNA 11275	-0.0013855111	-0.00041723505	-0.000034984325	0.000020879834	-0.0002306229	-0.0000016441516	0.00008933076
CNA 112752	-0.00030217168	-0.00028547185	-0.000028144093	-0.00007868794	0.00043126027	0.000005636102	-0.00006340861
CNA 11276	-0.00037258925	0.00033203478	-0.0000009824123	0.000057062833	-0.0010468175	-0.000009139238	0.0000073736974
CNA 11277	-0.0017190964	0.00045687563	-0.00007881297	-0.000018320068	-0.0014432914	0.0000029626065	0.000038796235
CNA 112770	-0.00017111028	-0.00009113921	0.0000008489582	-0.00004156465	-0.00040551112	-0.0000016919204	-0.0000481878
CNA 11278	0.00018051208	0.000011064336	-0.000016212809	0.00015959919	-0.00041469524	-0.000015933287	-0.00018130607
CNA 11280	0.0010820719	0.00016822306	0.00021746857	0.000037828428	0.000803813	0.000011120126	0.00007155262
CNA 11281	0.00032128888	0.000100922814	0.0000011170594	-0.0000070171554	-0.000029836374	0.0000021541684	0.000042777225
CNA 112817	-0.00007262438	-0.00024844482	-0.00000046887658	-0.0001217056	-0.00018852868	0.000006502271	-0.000051748397
CNA 11282	-0.00004450884	-0.000098336386	-0.0000019399538	0.000029212548	-0.00073728414	0.000006139023	-0.000020267069
CNA 11284	-0.000181529	0.0004984925	0.000006278685	-0.000078969504	-0.00037418221	0.000008781439	-0.00002721715
CNA 112840	-0.00021415335	-0.000103898456	0.0000068977256	0.000042209653	0.00035143216	0.00000451227	-0.000022175305
CNA 112849	-0.0002321136	0.00026620604	0.0000031763602	0.00006482568	0.00008909631	0.000007356632	-0.000010199046
CNA 11285	-0.00042740806	0.0000761285	-0.0000012908973	-0.00012781848	-0.00038644063	0.0000042586666	-0.00013729664
CNA 112858	0.00019682485	0.00027407793	0.00000039160346	-0.00015060746	0.0004924837	-0.0000056494127	0.000012007392
CNA 112885	0.0000067581445	0.00028097414	-0.0000035493456	-0.00005885422	-0.0009475293	-0.000008570863	-0.00003176438
CNA 1129	0.00019075772	-0.00004266955	-0.00003198663	-0.000020292002	-0.0006478196	-0.00000081576064	-0.000043468193
CNA 112936	0.000108971784	0.00007157041	-0.000008867362	-0.0000007786068	-0.0010219628	0.0000029232385	0.0000515985
CNA 112937	0.000019770565	-0.00013530257	-0.0000054111083	0.00005001112	-0.001021962	0.000007341191	0.000038418282
CNA 113	0.000033016207	0.00027700912	0.000016317024	0.000043457403	0.0012487546	0.0000029730795	-0.000065948494
CNA 1130	0.00032354883	-0.000072090326	0.0000921339	-0.0000011311828	0.00028942156	0.00000955593	-0.0000020940743
CNA 113000	-0.00019034748	0.000023824865	0.000009796143	0.000059144866	-0.00081275805	0.0000065646564	0.0000060199986
CNA 113026	0.0012791043	0.00017477607	0.00000046064548	0.000115194205	0.00087155204	0.0000072756557	0.00003011482
CNA 11309	0.00072993734	-0.000110874316	0.0000013206954	0.000050906536	0.00059917633	0.0000035939895	-0.000006969521
CNA 113091	-0.00008212164	0.0005229372	0.000009482096	0.00013196666	-0.00034014083	0.000008194645	-0.000008539039
CNA 1131	0.00026838234	-0.00017068956	0.000012099409	0.00008110997	-0.00015885437	0.000009497631	0.00008330884
CNA 11311	0.000045971425	0.00033928908	0.00000009479531	0.000008787571	-0.00046047484	0.0000033344538	0.000041729712
CNA 113115	-0.00059935136	-0.0002608363	-0.0000018673061	-0.00026176317	-0.00066837855	-0.000013663939	-0.000032357373
CNA 11313	-0.00057668204	0.0000067231167	0.000022432912	0.000044059656	0.00007303203	-0.0000024889193	0.000045134126
CNA 11314	-0.0011440064	-0.00011862785	-0.0000059941876	0.00021463302	-0.00046624936	0.000004821051	-0.000040166575
CNA 113146	-0.00043331418	-0.00006784756	0.0000043045825	0.00006198683	-0.00020061086	0.00000030494894	0.00004606623
CNA 11315	-0.00007677282	0.00038381768	0.0000066820185	0.000016477137	0.00016014886	0.0000065759814	-0.000022774933
CNA 11317	0.0005829151	0.00045086382	0.0000014069358	-0.00024415998	0.0007625552	0.000006861885	-0.000026528929
CNA 113189	0.0006437616	-0.00019673431	-0.0000026393504	-0.000009890467	0.0009829238	-0.0000019563663	0.00004979529
CNA 11319	-0.0016308028	-0.00021383876	-0.000067917244	0.00015953086	-0.0000067296983	-0.000011376057	-0.000013824871
CNA 113201	0.00041143462	0.00031183785	0.0000011616032	-0.00006349682	-0.0005997521	0.000001182897	0.000012118476
CNA 11322	-0.0008257472	0.00007329818	-0.0000013968598	-0.000068279995	-0.00046968833	-0.000000067239725	-0.000035615834
CNA 113220	-0.000087892484	-0.000013643871	0.0000016859731	0.000061842315	0.00034376243	0.0000024249723	0.000041808224
CNA 113235	0.000063735475	0.00004228617	0.000000636692	-0.00008523	0.000158508	-0.0000022721008	0.000022030232
CNA 113246	-0.0013739684	0.00046946143	-0.0000016691828	0.00003490871	-0.00064042985	0.0000012805348	-0.00008433069
CNA 11325	0.0023531723	0.000099156154	0.000039760227	-0.000059430495	0.0033632028	0.000011274758	-0.00003235647
CNA 113263	0.000119082586	0.00020257969	0.0000007288752	0.00037238948	0.00011670544	-0.000011002421	-0.00005489354
CNA 113277	0.00026526564	0.00027259317	-0.000011875006	-0.00003563717	0.00012440197	-0.000010174796	0.000025230576
CNA 113278	-0.00012003076	0.00024743518	0.00002733126	-0.000062894906	0.0005294001	0.000006310003	-0.00007800575
CNA 11328	0.00031579906	-0.000084567946	0.000008074473	-0.000020752037	0.0005211799	0.0000028953666	0.000019636485
CNA 11329	0.000340821	0.000024517241	0.0000078329995	-0.000044067023	0.0008020105	0.000014988468	0.000046498222
CNA 1133	0.00092977687	0.0003708594	0.000004034844	-0.00008943143	0.00052114594	0.0000032014789	0.000074406285
CNA 11330	-0.00012691984	-0.000019103061	-0.0000014512846	0.000043000764	-0.0005813691	0.0000032073544	-0.000009132637
CNA 11331	-0.00062659	-0.00018519253	-0.00011314357	-0.00018789941	-0.0006404285	0.0000067392984	-0.00011293966
CNA 11332	-0.0002543369	-0.00005364798	-0.0000045404504	-0.000043176395	0.00032599154	-0.000008028348	0.000043852633
CNA 11333	0.00092446926	0.00011854996	0.0000016806252	-0.00035978237	0.0009862737	-0.0000047697054	-0.000039264603
CNA 11334	0.00026221	0.00035026565	0.0000003151019	0.00004377361	-0.00041133718	0.000012967443	0.0001642687
CNA 11335	0.0004048744	0.0004314314	0.0000017270444	0.00003211779	0.00023076484	-0.00006347168	0.00003079307
CNA 11336	-0.00048663435	-0.00014465525	0.0000064637343	0.00025276563	-0.00027904368	-0.0000057737034	-0.000048576123
CNA 11337	-0.00022170276	-0.00036461302	-0.0000020701525	-0.00020386648	0.00006788723	0.0000025131587	-0.000043205735
CNA 11338	-0.00085295347	0.00006348327	-0.00004068814	-0.0000387935	-0.00016425276	-0.000008473991	-0.000032201482
CNA 11339	0.00014679108	-0.000034202025	-0.000000977015	-0.00008939583	0.0006085195	-0.0000002617778	0.00004357777
CNA 11340	-0.0006430402	0.0004120895	-0.000013382282	0.000028907654	-0.0008773882	-0.0000068700037	-0.00009617064
CNA 113402	-0.0005793123	-0.00011651586	0.000005605923	-0.000117732256	0.000037107733	-0.000018533468	-0.00006542838
CNA 11341	-0.0013487485	-0.000075798634	-0.00000477506	0.0000029859227	-0.0008378201	0.0000039541433	-0.000018291194
CNA 11342	0.00054083177	0.00039459264	0.000014736514	0.000117479205	0.0006942911	0.000014685904	0.00008752175
CNA 11343	-0.00033478817	0.00037003527	0.000015567886	0.0001605585	0.0000018770069	0.000013044618	0.000000074718365
CNA 11344	-0.00019480131	-0.00010534998	0.000008559067	-0.0003877616	-0.0003458166	0.000010276039	0.00016477116
CNA 113444	-0.00029571026	0.00015003153	0.00017061179	-0.000067961184	0.000399249	0.000004866805	0.000012867579
CNA 11345	0.0001951182	0.00006394643	0.0000004951044	-0.000029716932	-0.000013986287	-0.000010622143	-0.00002593909
CNA 1135	-0.00033842717	-0.00033115744	-0.000007733015	0.000055596687	-0.00028886847	0.000018528926	-0.0000823489
CNA 113510	0.00016436151	0.00018501343	-0.000012984219	-0.00010964308	-0.000068905734	-0.0000027868296	0.0001145524
CNA 113540	0.0003038852	-0.00012451803	0.000031226522	0.000006405839	0.0001782307	0.000007815672	-0.000017777795
CNA 1136	0.0015083626	0.00040651238	0.000015623104	0.0000011465233	0.0014802897	-0.0000012433813	0.0000782878
CNA 113612	-0.00014004765	0.00007561742	-0.000009940779	-0.00011155477	0.00027630464	-0.0000057062643	-0.000059151935
CNA 113622	-0.00019765856	-0.00016349807	-0.0000116690335	-0.000044807635	0.00044802355	0.0000057092448	-0.00010508576
CNA 113655	0.0009489156	-0.0000040602963	0.0000026786304	0.00016633538	0.00035337568	-0.0000092004875	-0.00011460352
CNA 1137	0.00014999066	0.00015871183	0.0000050801996	0.000071056245	0.000089226465	0.0000018481978	0.00005369531
CNA 113730	0.00010595327	0.00013503812	-0.000037457346	-0.000019555744	0.0007764416	-0.000010285208	-0.000091954076
CNA 113746	0.0002415181	0.000029040237	0.0000006304655	-0.0000982797	-0.0007528481	0.00000348795	0.0000063533057
CNA 113763	0.000324679	-0.00008868612	-0.000016620541	0.00010189189	0.0001932129	-0.000011634712	-0.000028731636
CNA 1138	0.0014013236	0.00038794478	0.00000854512	0.000053891858	0.0014802889	-0.000001530704	0.000031050968
CNA 113802	0.00016737841	0.00010925102	-0.000037902413	0.000060294034	-0.0006564123	-0.000010889087	-0.000031835407
CNA 113828	-0.0012652546	-0.0005725817	-0.0000072009507	-0.00006330175	-0.000822654	-0.000012930233	-0.00012806791
CNA 113878	0.0016443549	-0.0003768126	0.0000137876	-0.000020944122	0.0020201805	-0.00000351358	-0.000060247312
CNA 1139	0.0025381509	-0.00006632136	0.000014890102	0.00025312777	0.0004885665	0.00000479332	0.000022674034
CNA 114	-0.00012466771	0.0006128624	-0.0000037044156	0.000030090383	0.0020975475	0.0000074537593	-0.0002105156
CNA 1140	-0.00006851213	-0.00035345586	-0.000002896316	-0.00022706161	0.00026332037	-0.0000002234891	-0.00006269662
CNA 114026	-0.0008872885	0.000021927268	-0.000008591659	0.00016031245	-0.00041884632	-0.000004906853	0.000009715646
CNA 114036	-0.00062576076	0.000406372	-0.000003752396	0.00017935301	-0.00045983476	0.000003849438	0.000111301466
CNA 114038	0.001449086	0.00053267	0.0000007905998	-0.00006251618	0.00024178678	0.000005460353	0.00006186207
CNA 114041	0.0012441522	0.00013253726	0.000020012734	0.000004454013	-0.00016612525	0.000010947245	0.00010297208
CNA 114043	0.0009496015	0.0007961814	0.00038843855	-0.00005896638	-0.00001585439	0.000012168799	0.00010617202
CNA 114044	0.0006821345	0.00047298693	0.000011961706	0.00006600773	-0.0001693719	0.000011294995	0.000059154077
CNA 114049	0.00061453984	-0.00033577622	0.0000048784805	-0.00015277685	0.0012750454	-0.0000029185558	-0.00010607595
CNA 114088	0.0002217354	0.000280934	0.000004412389	0.0000038346084	0.0004268451	0.000009886736	-0.00004464516
CNA 1141	-0.000025178586	0.00044141035	0.000021697058	0.000034674194	-0.000106490406	-0.0000042344845	0.000011121091
CNA 114112	0.00048825282	-0.00031168616	0.00000725232	-0.00009293953	0.0008310491	0.000018105222	0.00003849672
CNA 114131	0.00037340657	0.00011648834	0.0000016422765	-0.00026675902	0.0007224004	0.000009087097	0.00013124899
CNA 114132	0.00015009982	0.0002450765	0.000006742204	-0.000084325286	-0.00011320116	0.000008265462	-0.000009054407
CNA 1142	-0.00030609698	0.0002389081	0.000001952203	0.00001887852	0.0011400947	0.000014063233	-0.00003179603
CNA 114294	-0.0006228858	0.00016000764	0.000007844433	0.00010222433	-0.0008352192	-0.000010106647	0.000029167055
CNA 114299	0.000016417549	-0.00018838141	0.0000002915572	0.00004551639	0.00076139707	0.000004486669	0.00010216272
CNA 1143	0.0012980673	0.00051655556	0.000017539798	-0.000060917533	0.0014802923	0.00000031695464	0.00005105016
CNA 114327	-0.0014265476	0.00010017507	0.0000056191216	-0.00011418377	-0.0018188385	-0.000000094799795	0.0000927102
CNA 114336	-0.000445838	0.00019421482	0.0000018640594	-0.00009432832	0.000030794272	0.000003894851	-0.00000436338
CNA 1145	0.0000059459917	0.0002926409	-0.0000016805318	0.00011202196	-0.00010497231	0.000005783098	-0.000028023656
CNA 114548	0.0011611494	0.0002769866	0.0000050717786	0.0002694444	0.00058169547	0.000014612504	-0.000055757984
CNA 114569	-0.00033772658	0.00016229205	-0.000020830954	0.0001893618	-0.00008425861	-0.0000021610372	-0.00015813431
CNA 114599	0.00070921786	0.0001507958	0.000013726134	0.00006429726	0.0007300187	0.000017536226	0.000052802054
CNA 114609	0.00009340171	0.00025166228	-0.000007369356	-0.00008960363	-0.00054087973	0.000006867874	0.000012609629
CNA 114614	-0.0014124854	0.000269094	-0.000014873794	0.00022395614	-0.00011264241	0.0000020953303	0.0000475054
CNA 114659	-0.00012762246	0.00015998744	0.0000016927496	-0.000029374984	-0.00024393399	0.0000057687075	0.000025659552
CNA 1147	0.00004927453	0.00013327763	0.0000015558008	-0.000044230135	0.0003662137	0.0000028269064	-0.000005095417
CNA 114757	-0.00020054102	0.0004491763	-0.000084055246	-0.00005978624	0.00021930768	0.000002275308	0.000023543034
CNA 114769	0.00035302347	-0.00030399044	-0.000022149357	0.000010379028	0.0009602967	0.000006604932	0.000023861407
CNA 114771	-0.000046018824	0.000285562	-0.0000027028934	0.00013088823	-0.00025628103	-0.0000016340755	0.000016742946
CNA 114780	-0.000104243365	-0.000028604716	-0.000000032498722	0.000030642408	-0.00041519688	-0.000011369841	-0.000032360782
CNA 114781	-0.00014642316	0.00023452964	0.0000009774097	-0.000028673014	0.00047516398	0.0000069570538	0.000045955607
CNA 114783	0.00073571084	0.00024268497	0.0000033818183	0.00010898959	0.00041303784	0.0000005852041	-0.00002536866
CNA 114784	-0.000109926186	0.0000913294	0.000012920497	-0.000070818045	-0.00011124688	0.0000054757934	-0.0000111775735
CNA 114786	-0.0000032743278	-0.000101761325	-0.0000057739476	-0.00011011468	0.00039886398	0.0000023745356	-0.0000683175
CNA 114787	-0.0007310339	0.00016805876	-0.0000043193495	-0.000014534719	-0.0006410391	0.000000784397	-0.00014102705
CNA 114788	-0.00026724194	-0.00007979389	-0.0000061911887	-0.000015970454	-0.0013464434	0.000013111943	-0.00004099299
CNA 114789	0.00039330235	-0.000068009525	0.000010208777	0.00011820037	-0.00047773012	-0.0000016055504	0.000013312327
CNA 114791	0.0021808809	0.0005510489	0.00000904206	-0.00012793292	0.0012339754	0.000016685299	-0.000027125436
CNA 114792	0.0003307829	-0.000014944563	0.000005034982	-0.00025379076	0.00024489226	-0.000010398597	-0.000027489164
CNA 114794	-0.00046782527	-0.00013134535	-0.000003407554	-0.0001783056	-0.00021814744	-0.0000061612745	-0.000048314563
CNA 114798	0.00015339235	-0.0004055351	0.0000010920689	-0.000031463063	0.0005971805	-0.000007986681	0.000059935315
CNA 114799	0.00031386013	0.0002608011	0.000000770328	-0.000048869573	0.0013768339	0.0000057195484	-0.000043391687
CNA 114801	-0.002007251	-0.0005834038	-0.000014857386	-0.000021322794	-0.0007703574	-0.000012442044	0.000014573832
CNA 114804	0.00035172037	-0.00036137432	0.0000027888454	-0.000024542325	0.00020258404	-0.0000018704787	0.0000047345247
CNA 114814	-0.000082112674	0.000021365135	0.000010488453	0.000300225	-0.00018892522	-0.000008567572	0.00002826807
CNA 114815	-0.000100754885	0.00016733141	0.000003821359	-0.00006269799	-0.00025957223	0.0000075998764	-0.00016306934
CNA 114819	-0.0005100891	-0.000053956894	0.00000035596923	-0.000011336391	-0.0009209419	0.0000050940116	0.000009722227
CNA 114821	-0.00035277303	0.00021556062	0.0000009973401	-0.000107150925	-0.00014148244	0.0000030985334	0.000036466834
CNA 114822	0.00068568997	0.0006004683	0.000003146863	0.0001480552	0.00022688994	-0.000013145661	-0.00010940486
CNA 114823	-0.0008771562	0.000080117105	-0.0000023567827	0.000034830806	-0.00036612552	0.000015110856	-0.000044581822
CNA 114824	0.002045444	0.00036283844	-0.0000399077	-0.00016051301	0.008868978	0.00002428333	0.000043377986
CNA 114825	-0.001391097	0.0001775778	-0.0000015798912	-0.00011344192	-0.00096389564	-0.0000018017914	-0.00009744358
CNA 114826	-0.0001521248	0.000100316734	-0.0000059022836	0.000041803774	-0.00044776738	0.000010359855	-0.00006856443
CNA 114827	-0.00015557329	-0.0000929676	-0.000016063594	0.000028539072	-0.0005716005	0.0000018499294	0.000036578807
CNA 114836	-0.00025628653	0.0004427382	-0.000000029904324	-0.000013357685	0.00025200212	-0.000001879533	0.000023859384
CNA 114876	0.00013090468	0.000045038687	0.0000026855216	-0.0000760446	0.0011044922	0.0000061604806	-0.000071404516
CNA 114879	-0.000020449384	0.00018522264	0.0000057730867	-0.000107091786	0.000043183092	0.0000022623085	0.000036603884
CNA 114881	-0.00027622306	0.00024854546	-0.00000180222	-0.00006138929	-0.00071490556	-0.0000116041165	-0.000062729276
CNA 114884	-0.0005157729	-0.00017149356	-0.000000281765	-0.000022285736	0.0012738986	0.0000029028597	0.00015300738
CNA 114885	0.00021802152	-0.00010599502	0.000007627505	0.000009108199	0.0010942076	0.000008732477	0.000029621788
CNA 114897	-0.0009339433	-0.0002526285	-0.0000018006147	0.000011947964	-0.0012874806	0.0000010642835	-0.000013427401
CNA 114898	-0.001515879	-0.0001764002	-0.000000568945	0.00003319462	-0.000963894	0.0000008331311	-0.00016029502
CNA 114899	-0.000688637	0.0003256828	0.000031901778	-0.000038740764	-0.00063997647	0.0000015741869	-0.000034949342
CNA 1149	-0.00005309111	0.000071734175	0.000010268767	0.0000944994	0.0009713722	0.0000053754306	-0.00003293696
CNA 114902	0.000009145117	-0.000023076973	-0.00003442276	0.00001561778	-0.0006349756	0.000008829435	0.000023454284
CNA 114904	-0.0011464087	0.00016384371	-0.00010067534	-0.000059294238	-0.0007896486	-0.000014032153	0.000013974664
CNA 114905	0.0007327282	0.00006636018	0.00002426382	0.0000047349513	-0.00044596297	-0.00000084122024	0.000108272434
CNA 114907	-0.0005526138	-0.00015497867	-0.000046752866	-0.000045579178	-0.000020451758	-0.000004940601	-0.00012104402
CNA 114908	0.000040141505	-0.000057879286	-0.000018253191	0.000023020746	0.0006999888	-0.000000058185485	0.000018356437
CNA 114915	-0.0014871464	-0.0002799208	-0.000016796528	0.000030630785	-0.0009645511	-0.0000040678183	-0.000018191657
CNA 114926	-0.00015853302	0.000400258	0.0000022947565	-0.0000912601	0.0008942278	0.000016729888	-0.00011272151
CNA 114932	0.00075530104	0.00010870403	-0.000016070771	0.00024881656	-0.00020359571	0.0000060289813	0.00004305847
CNA 114960	-0.00033483352	-0.0003401412	-0.000017410894	0.00010022951	-0.0009527926	-0.0000017572585	-0.00008693457
CNA 114987	0.00018210433	0.000117814576	0.0000015513173	0.00006274661	0.00038673257	0.0000019695642	0.000027873824
CNA 114991	0.0000059934323	-0.000017118835	0.000009583052	0.00006236743	0.0003437622	0.0000044118788	0.00004790789
CNA 115004	-0.00071972434	-0.00016970493	0.0000002995133	-0.00003138623	-0.00042476453	-0.0000110335295	-0.000020421545
CNA 115019	-0.00026532632	0.000542362	0.000050240684	0.00006281459	0.0006182285	0.000012054273	0.000011530235
CNA 115024	0.00094175513	-0.000035022716	-0.00000050647986	-0.000019864665	-0.000026663607	-0.0000049529754	-0.000056886358
CNA 115106	0.00015758486	0.00042723533	-0.000028965047	0.000117043535	0.0011070721	0.000006050525	-0.0001234342
CNA 115111	-0.0006117572	0.00023596936	-0.000008384201	0.000065431035	-0.0022919045	0.000003938902	-0.00006433544
CNA 1152	-0.0007590772	-0.00022041195	-0.0000015382036	0.00016504893	-0.0008439334	-0.0000004566567	0.000026618087
CNA 115207	0.000046184574	0.00027603644	0.0000002024827	-0.00006481738	0.000040483428	-0.000008231856	-0.00011528031
CNA 115265	-0.0006529533	0.000000326888	-0.0000012094288	-0.000063685315	0.00015834862	-0.000001099195	-0.00006229629
CNA 115273	-0.00013556339	0.00011241914	0.0000036011097	0.0000026522225	0.00028698618	0.0000058390406	0.000023818584
CNA 115286	0.0005303559	-0.00026914498	-0.000009213867	0.00011524474	0.00016951123	-0.0000059736913	0.0001516841
CNA 115290	-0.00090058695	0.00029326414	0.000017978118	-0.000037071033	-0.00067396555	0.000004184587	-0.000070345544
CNA 115294	0.00002352335	-0.000050510724	-0.000003905284	0.0000059212525	0.0004075422	0.0000015423412	0.000040851854
CNA 115330	-0.000060420607	0.00009960977	0.000015597374	-0.00023244262	0.000037876125	0.0000019880702	-0.00008847292
CNA 115350	-0.00027292775	0.00030831093	0.00000022958433	-0.000099275436	0.000021238218	-0.0000021457674	-0.00002471301
CNA 115352	-0.0000109059365	0.00032247597	0.0000010082543	0.00003730469	-0.00001258804	-0.00000022303486	-0.00006959481
CNA 115399	0.00026865661	-0.00029362238	0.0000062021427	0.00009007828	-0.00029644577	0.0000012069655	-0.000014396509
CNA 1154	0.000030652453	0.00073081534	-0.0000010965259	-0.000120263976	-0.0002756201	0.0000087204435	0.00014100371
CNA 115416	0.00011739414	0.00022028036	-0.00000024715087	0.00046327285	0.00051455625	-0.000009872771	-0.000031762218
CNA 115426	-0.00011214358	0.0004730472	0.000010367697	0.0001466167	0.0016443497	-0.0000047463745	0.000006806087
CNA 1155	-0.00086169754	-0.0002192768	0.00000067571006	0.000010039394	-0.00006902173	-0.0000074072395	-0.000033008302
CNA 115548	0.0015825595	0.00012142373	0.0000022520712	-0.000023392553	0.00029835897	0.000017945	-0.0001074506
CNA 115560	0.00049262255	0.00022255101	-0.000053954278	-0.0001318995	0.0005939292	0.000009248255	0.000005800118
CNA 115572	0.00027647385	0.00036869958	0.000006261206	-0.00008434799	0.0011108686	0.00000078936404	0.00001759799
CNA 115650	0.00025872418	0.00008176077	-0.000008396748	-0.000069505266	0.00019824489	-0.000006278895	-0.000091317284
CNA 115653	-0.00030850596	0.00004955899	-0.0000024331998	-0.000043038155	-0.0008654088	-0.000002207387	-0.00003316438
CNA 115701	-0.0001008406	0.000017601542	0.000010571537	-0.00011046508	0.0011432192	0.000007610009	-0.00012281351
CNA 115703	-0.00033991956	0.00012228571	0.000051513227	0.00009479259	-0.00000998651	-0.000009954543	-0.00005777168
CNA 115708	-0.0010140873	-0.0003324983	0.0000039640818	-0.00009521372	-0.00084393646	0.0000021310364	0.000048764727
CNA 115727	-0.0010048685	0.0004144028	0.000044285065	0.00002284172	-0.00075979816	0.0000004881053	0.0000060910625
CNA 115752	-0.0011266873	0.000109801826	0.0000011079944	-0.00008735712	0.00032044723	-0.000010808138	0.0000552903
CNA 115761	-0.0010332102	0.0003196091	-0.000017868695	-0.00021021708	-0.0010788203	-0.000008680338	0.000011976134
CNA 115795	-0.0009993245	-0.000025784411	0.00000063621746	-0.00012198971	0.00007325866	0.0000044958933	0.000108398985
CNA 1158	0.0005340358	0.0001204387	0.0000016969806	0.00003463318	0.0013196092	0.0000070812303	0.00000806795
CNA 115817	0.0005146741	-0.00014426194	0.000023944096	0.000037031743	0.00040199648	0.000004273085	0.000046513025
CNA 115825	0.00022100285	-0.00019164413	-0.000008253022	0.000047068017	0.00024244169	-0.0000023818582	0.000007687474
CNA 115827	-0.0012690478	-0.00034655776	0.00000068313403	0.000007179152	0.001031052	0.000010951217	-0.000025811896
CNA 1159	-0.0001789357	0.00012702767	-0.0000042030274	0.00014068668	-0.0007500093	0.000002836727	-0.000009524822
CNA 115908	-0.00006932808	0.00030055648	-0.000007205182	0.000027545748	-0.0010262153	0.0000076845145	-0.000034446897
CNA 115939	-0.00022009862	0.00007979214	-0.0000043926498	-0.000022721291	-0.0007581112	0.000008787484	0.0000262347
CNA 115992	-0.00044600372	-0.000046059446	-0.000004615506	0.00014790444	-0.00086030737	-0.0000084670955	-0.000100056044
CNA 116	-0.000874837	-0.000062561565	-0.000007983031	0.00021211986	-0.0003303287	0.00000059559227	-0.00002672684
CNA 1160	0.00029177926	-0.00017531107	0.0000028862264	0.00005079523	0.000054773438	0.0000073075576	-0.000113937305
CNA 116039	-0.000007375084	0.00022152558	-0.0000048442744	0.000078833444	-0.0012119797	0.000015519856	-0.00006714139
CNA 116064	0.00008677828	-0.00013096936	0.000038119957	0.00017371279	0.000764574	0.0000137160505	0.000027464936
CNA 116068	-0.0000034046132	0.0004659005	-0.0000028121685	-0.000108680324	0.0003626282	0.000007690107	-0.000012546529
CNA 116092	0.00046492848	0.00008027006	0.000008603132	-0.000045921264	0.00082205655	0.000006254485	-0.00003209721
CNA 1161	-0.0006248868	0.0006110766	0.0000010656371	0.00014709488	0.0013664626	0.000016910377	0.000001738434
CNA 116113	0.00046100575	0.00016216926	0.0000042330116	-0.00001959829	0.000458504	0.000010031916	0.00005191721
CNA 116115	0.0011582372	0.0005936757	0.00001328604	0.00005905344	0.00183176	0.00000286318	-0.00006149571
CNA 116123	-0.00010500152	0.000019197483	0.000008192473	-0.000053261872	-0.00043109307	-0.00000009951145	-0.000017771978
CNA 116135	-0.0006583531	0.000024128769	-0.0000025564007	0.00021205896	0.0010765197	0.0000023980936	0.00003173805
CNA 116138	0.00015963029	0.00005465254	0.0000028010104	-0.00014792575	0.0005097302	0.000010593448	0.000012922643
CNA 116150	-0.0009905336	0.00019358963	-0.000047879683	0.00011288099	-0.00075328624	-0.000017422068	0.000005337596
CNA 116151	0.000023186547	0.0004874919	-0.0000012704082	0.000010925035	0.0006659292	-0.000001154769	0.000050435858
CNA 116154	0.00019553858	0.00029539317	-0.00000027126322	0.00006303766	-0.00004540012	0.0000007274605	0.000049948092
CNA 116159	-0.000017791874	0.00022100056	0.000000046863274	0.0001487689	0.00025461672	-0.0000053646736	0.00006940268
CNA 116173	0.00014725138	-0.000008466346	0.000060901086	0.00005794031	0.0006507236	0.0000025765667	0.000046017198
CNA 116179	-0.0005400677	0.00024570734	-0.000008874532	0.00014250539	-0.0007715064	0.0000012788603	0.00006297539
CNA 116211	-0.00023676442	0.00018404581	-0.0000006415704	-0.000036835227	0.0001717876	0.000019037041	0.000054301534
CNA 116224	-0.00046419862	-0.000060270446	0.000020930787	-0.000057266625	-0.0008229961	-0.0000068186864	0.000055024953
CNA 116225	-0.00015008273	-0.00013859275	-0.00000088468107	0.000058873364	0.0006382653	-0.0000036925642	0.00003697287
CNA 116228	0.00025098125	0.00005085612	0.000040002727	-0.000017034312	-0.00036690044	0.000012377898	0.000011623757
CNA 116236	-0.000001456461	0.000566253	-0.0000016458246	0.00019340587	0.00020368808	-0.0000058194287	-0.000006166758
CNA 116238	0.00043616156	-0.00020759084	0.00000066142087	0.00008557564	0.00039757442	-0.000005267177	0.000005452637
CNA 116254	0.0000001577095	0.00008743793	0.0000037105929	-0.0000011435726	0.0005761477	-0.000016175423	-0.0000020676434
CNA 1163	0.00016066767	0.0001760314	0.0000013694123	0.00011850061	0.00017616218	0.0000025301322	0.000023818586
CNA 116328	0.00062745484	0.00005131035	-0.0000023721627	0.00005555043	-0.0005021142	0.000012803333	-0.000022677581
CNA 116337	0.00009836509	0.00004551506	-0.00000994076	0.00008188623	-0.0005111591	0.000009862893	0.000022525961
CNA 116349	-0.00032757357	-0.00069855625	-0.000007896863	0.00019829512	-0.00015410625	0.0000005901996	-0.00009378495
CNA 116362	-0.00014220072	0.00011204325	0.0000035196676	-0.000083692496	-0.00034457957	-0.00000060674694	0.000010053885
CNA 116369	0.0005038393	0.00032398597	0.0000017486824	0.000028959797	0.0007934342	0.000007751953	0.000059375663
CNA 116379	-0.0006368433	0.00004377426	0.0000004602684	-0.00007396341	-0.00018317763	-0.000013682444	-0.00004162398
CNA 1164	-0.00039398702	0.000065322856	0.000008240147	0.00015756574	-0.0007905852	-0.0000041119542	0.00011031522
CNA 116412	-0.00077363936	-0.00011293753	0.0000007586421	0.00017148753	-0.00017467586	-0.0000011414288	0.000022726897
CNA 116441	0.00025765173	0.00037805966	0.000011473916	0.00014103291	0.0003717342	0.000017785742	0.000036748763
CNA 116443	-0.00012473378	0.00010535369	0.000010842884	0.00008426337	0.0007079635	0.00000065389133	0.00014957308
CNA 116447	0.00076756714	0.0003058852	-0.000004850185	-0.000066559565	0.0004181044	-0.000014675715	-0.00019458572
CNA 116448	-0.00019864111	-0.00015037344	-0.0000037009693	0.000026292246	-0.00024057234	-0.0000027923074	0.000096046555
CNA 116449	0.00064259855	0.00031786552	-0.0000031306943	0.00010009523	-0.00019840282	-0.000004998105	0.00012822074
CNA 116461	-0.00021578415	0.00013634951	0.0000059957083	0.00012945512	0.00007597536	0.000004631394	0.000015290083
CNA 116496	-0.000046768415	-0.00033925945	0.00000042050985	-0.000009154748	0.00002271162	0.0000055066744	-0.000025751333
CNA 116512	-0.0017597344	0.000045350745	-0.00000014537488	0.0001275347	-0.0011109156	0.0000060806383	-0.00004712958
CNA 116519	0.0000006000212	-0.00022451	-0.000004970424	-0.00013350595	-0.00047302543	0.000008898689	-0.000015630398
CNA 116534	-0.0002063917	0.000038520764	0.00000207751	-0.000043193246	-0.00014074605	-0.0000003698326	-0.0000025755592
CNA 116535	-0.0014215352	-0.00010785632	-0.0000020727605	0.00023947225	-0.0011109172	0.000007915837	-0.000028529364
CNA 116729	-0.0006262704	-0.00020354889	-0.000012112147	0.00003392979	-0.0013837363	-0.0000069425228	-0.000036250585
CNA 116832	-0.00020735558	0.00040443006	-0.000008980651	0.00008217907	0.00023799148	0.000007353169	0.00007073926
CNA 116835	0.00025544563	-0.00016705821	0.00009208622	-0.00014998426	0.00055171334	0.000004454113	0.000020110145
CNA 116840	-0.00023928059	-0.00024316912	0.00000024122147	0.00008095297	0.000069337766	0.000011084506	-0.000047110876
CNA 116841	0.0004953587	0.00016973821	0.00006177818	0.0000742116	-0.00044763176	0.000009255523	0.000007694109
CNA 116842	-0.00061118184	-0.0000883134	-0.0000006822426	0.000074831754	-0.0009270779	0.00000065877316	-0.000034142515
CNA 116843	-0.0014281449	-0.000031868676	-0.0000022347795	0.00015791236	-0.0015371887	-0.000022045031	-0.00013469643
CNA 116931	-0.00012750684	0.00014919427	0.0000019043906	0.000078764366	0.0005687792	0.000012712649	0.00009325417
CNA 116933	0.00026446042	0.0001466851	0.000001142511	0.00015823275	0.0007823643	0.000013685623	0.00009402481
CNA 116937	-0.0011646769	-0.00011839502	-0.000004013158	-0.000006608666	-0.00037310435	-0.000006444539	-0.000026463293
CNA 116938	-0.0010018048	-0.00017705226	-0.000024066423	0.00008085355	-0.0003731041	-0.0000061861106	0.000008376456
CNA 116966	-0.0009485756	-0.00029681227	-0.00000020879807	0.00011049831	-0.0009423073	-0.0000021260691	0.000008748968
CNA 116969	0.000092789094	0.00014294147	0.000006256598	-0.000047499438	-0.0002291438	0.0000000016461638	0.000048539783
CNA 116983	-0.00004355181	0.0001856643	-0.0000009648147	0.00001741673	0.000109847	0.0000050523167	0.0000900805
CNA 116984	0.00085213134	0.000053842974	0.0000022852971	0.00016992171	0.0003447266	-0.0000023852645	0.0000031941697
CNA 116985	0.0004101719	-0.00027084645	0.00000611098	0.000021478321	0.00022639528	0.000008994709	0.000023691508
CNA 116988	0.00011637938	-0.0000018124248	-0.000003903364	-0.000039973413	0.000026323203	-0.000009845438	-0.00008477594
CNA 117	0.0009367942	-0.000027419985	0.0000023462808	0.000064733635	0.0005654652	0.000005350993	0.0000091469365
CNA 117143	-0.000036656915	-0.00002027992	0.000012067279	0.0001271146	-0.000510644	-0.0000026118755	-0.000011232849
CNA 117144	-0.0020115902	-0.00036570156	-0.00006241301	-0.000069342714	-0.0014236667	-0.0000029979717	0.000031480566
CNA 117145	0.00012583699	-0.00006202182	-0.000007993374	0.00020129711	-0.00037089415	0.0000008076712	0.000010968249
CNA 117155	-0.0003603678	0.00027194075	-0.0000016026819	-0.00009067041	-0.0007500128	0.000009172161	0.00002836835
CNA 117157	0.00012984496	-0.00022902286	-0.0000003272224	-0.00014500282	-0.00025866297	0.00000087193087	-0.000059049828
CNA 117166	-0.00059425645	-0.00041683376	0.0000010601156	0.00007218359	-0.0009143552	0.0000101230535	0.000017171531
CNA 117194	-0.00008463253	-0.00004994807	-0.0000025271129	0.000022984488	0.00065664545	-0.000003767581	0.000020139469
CNA 117246	0.0025465612	0.00010979677	0.000025227302	0.00007137932	0.0033632014	0.000003997541	-0.00005457313
CNA 117247	-0.00019759579	-0.00015340114	-0.0000038110386	-0.00000033907966	0.0005909275	-0.000015779306	0.000008573134
CNA 117248	-0.00041409297	-0.0003751227	-0.000007001372	0.0000012224923	0.00034590956	0.0000017851307	0.00004627708
CNA 117283	-0.00028272043	0.000049302653	-0.00000009777551	0.00012835578	-0.000052332423	0.000006756471	0.0000069709763
CNA 117285	-0.0003564363	-0.00009350197	0.00000676522	0.000103441664	-0.0006470626	0.0000019892057	0.0000012458437
CNA 117289	0.0007478426	0.000087585846	0.000005341716	0.0000066339535	0.00065037137	-0.000017007304	-0.00006397498
CNA 1173	-0.00050097145	0.000034953257	-0.000121826095	-0.00011460708	-0.00035939924	0.000008312691	0.000062373656
CNA 1174	-0.0005071191	0.00058932265	-0.0000026433952	0.000054350257	0.0009952603	-0.000014848281	0.000081230915
CNA 1175	-0.00015695157	0.00015709705	0.000007288376	0.0000073597676	0.0009059938	0.0000017053173	-0.000045819474
CNA 117531	-0.00055827026	0.00010943988	0.000029015826	0.00013042518	-0.00104091	0.0000074817167	0.000094152856
CNA 117532	0.00009437819	-0.00028235198	0.00001720386	-0.00003785318	0.00048369062	0.000013021798	0.0000075584185
CNA 117584	0.00044852597	-0.00017357578	-0.000000284559	0.000028774582	-0.0005305511	0.000005817413	0.000009489315
CNA 1176	-0.00056250975	0.00039679263	-0.000007787351	-0.000044736564	-0.00014603227	-0.000011003358	-0.0001221947
CNA 117608	0.00011843299	-0.0001278554	0.0000127135245	0.000044820394	-0.00038715664	0.00000523008	-0.00006376402
CNA 1178	-0.0007788534	-0.00017685453	0.000015702197	-0.00015788715	-0.0007978844	0.0000036422127	-0.000035344332
CNA 117854	-0.00031111343	-0.00022791626	0.00000040511645	-0.000106795334	-0.000033243286	-0.000003938022	-0.00003116759
CNA 118	0.00058869005	0.00020326061	0.00000011291178	0.000057972586	0.00008570864	0.000010728922	0.000095580595
CNA 1180	0.00011315277	-0.000010307432	-0.000010967809	-0.0002616282	-0.00002473504	-0.0000033121164	-0.00006347398
CNA 1181	-0.0006587041	-0.0004945977	-0.000023703775	0.000002580767	-0.00023194276	0.000010671104	0.000029720562
CNA 1182	-0.0012249092	0.00016446946	-0.000014196206	-0.00018235653	-0.00034235502	-0.000005166417	0.0000125099505
CNA 118421	-0.00028886992	0.0005690892	-0.00000373377	0.00027038387	0.0003702836	-0.000007980833	0.00009405914
CNA 118424	-0.00008180498	-0.00023522117	-0.000011831477	-0.000023211125	0.00010984482	0.0000044739813	0.00011086591
CNA 118426	-0.0009096869	-0.0003403519	-0.000015017126	-0.00035227148	-0.0007288278	0.0000009523119	-0.00008513264
CNA 118429	0.00029083045	-0.00009411478	0.000013461815	-0.000077245444	0.00007353065	-0.0000023442224	0.00008145628
CNA 118432	-0.00006596373	-0.00027463664	0.00000036518932	0.00005461948	0.00046504382	0.00000536947	-0.00005257919
CNA 118442	0.000038582148	0.0002232367	-0.000005792507	-0.0002123498	-0.00047458115	0.00000088839323	0.00014695685
CNA 118460	0.00007377534	0.0000019395197	0.000008074771	-0.000054513177	0.0005386052	-0.00000034718278	-0.0000007099342
CNA 118461	-0.0016285767	-0.00008371911	0.00000012221612	0.00043128032	0.00012682725	0.000004133099	-0.00011862027
CNA 118471	-0.0005425351	-0.00014199589	0.000001482404	0.000009136029	-0.0010787304	-0.00000093085424	-0.00007474003
CNA 118472	-0.0003967685	-0.00020539106	0.0000042425113	-0.00017751943	-0.0010787267	0.00000052594004	-0.00003326975
CNA 118487	-0.0001747763	0.00026613215	-0.000012037296	0.00012528177	-0.000048494483	-0.0000120941795	-0.000011319942
CNA 118490	-0.0015125149	-0.00031048327	-0.000004826438	0.000044171527	-0.000053877582	-0.00001066855	-0.0000001405316
CNA 118491	-0.0011616214	-0.000016152351	-0.000026269558	0.000012179953	-0.000053876305	-0.00001100804	0.0000045637826
CNA 1185	-0.0003620766	0.00023519405	0.0000044481385	-0.000011490853	-0.0005920399	0.0000014504645	0.000004235548
CNA 1186	0.0002097042	0.00025898777	0.0000037119237	0.000033320244	-0.00053498265	0.000009569582	0.000025477155
CNA 118611	-0.00045097753	-0.00026023373	0.000010981332	-0.000020730895	-0.0007864974	-0.0000066463144	-0.0000630089
CNA 118663	-0.00087452726	-0.000095271505	-0.000011073555	-0.000050637256	-0.000773683	-0.000003847054	-0.00005956591
CNA 118670	-0.0008353251	-0.0004494104	-0.000003268011	-0.0001343727	-0.00077486516	-0.00001111127	-0.000032370786
CNA 118672	-0.00086007966	0.000013521116	-0.0000021911094	-0.00022223408	-0.0007748627	-0.000009142813	-0.0000815983
CNA 1187	-0.0004966591	0.00026324674	0.0000059633603	-0.000036565518	-0.0007231872	0.0000006782157	-0.000019890073
CNA 118738	-0.0009063569	0.00007979999	-0.0000011718478	-0.00003555059	0.00015594703	0.00000058330244	-0.000012642305
CNA 118788	-0.00010489945	0.00012608578	-0.00002275556	-0.00014026403	-0.00030640877	-0.0000069118114	-0.000019131157
CNA 1188	-0.0004452838	-0.000029937963	0.000015273432	-0.000024351819	-0.0007231875	0.000003269031	0.000010699034
CNA 118812	-0.00019807203	-0.0003305189	-0.00003478175	0.00015614837	-0.00018852732	0.0000025993304	-0.000010146485
CNA 118813	-0.00025645213	-0.0004440178	-0.000008571534	-0.0000345231	-0.00019700508	0.0000028023264	-0.000032559496
CNA 118856	-0.0004952724	-0.0001075976	-0.0000024898202	-0.00017320672	-0.00072095555	0.000011715916	-0.000038745504
CNA 118881	-0.0008553128	0.00018878936	-0.000039129227	-0.00010785203	-0.0002519044	-0.000012079535	-0.00001024964
CNA 118924	0.000023396055	-0.00029612143	-0.0000029895455	0.00002278061	-0.0005288507	0.0000022904078	0.000009274766
CNA 118932	-0.0002281396	-0.00014226281	-0.0000014085456	0.00014159952	-0.00059976877	0.000002805761	0.000054885146
CNA 118980	-0.0002577855	0.000020399559	-0.00023970398	-0.00005487656	0.00022486145	0.000004441795	-0.000055927972
CNA 118987	-0.0008874561	-0.0005063711	-0.0000003139487	-0.000006166739	-0.0005347996	0.0000016780696	-0.00005214094
CNA 119016	-0.0012927579	-0.00007167357	-0.0000669797	-0.00018052754	0.000049336668	0.0000075013004	-0.00007406651
CNA 119032	-0.00067792175	-0.00025892162	0.0000037534296	0.000070794806	0.00022709982	0.000013234503	-0.000024418976
CNA 1191	0.0000128092115	-0.00025779984	0.0000005775088	-0.00004111274	-0.0002350513	0.000017803113	-0.000030825897
CNA 119180	0.0005350153	-0.00025955774	-0.000022529572	0.00011395669	-0.000573048	0.000006118729	0.00005189218
CNA 1192	0.00028059655	0.000128418	0.0000004118708	0.000026564881	0.00039571093	0.000002788674	0.00003412501
CNA 119385	0.0014192102	-0.00020594877	0.000008436559	-0.000023936102	-0.00017538478	0.000013453221	0.000023282435
CNA 119391	-0.00029145856	-0.0005311785	0.000005834022	0.00027838792	-0.00048795977	0.0000033981175	-0.00008471886
CNA 119392	-0.00009977449	-0.000029044375	-0.000004783814	-0.00021011665	-0.0004879623	0.0000040979044	-0.00007883523
CNA 119395	-0.00048781448	0.0000022314534	0.00000057611584	0.000045285124	-0.0000321498	0.00000738459	-0.00006798014
CNA 119437	0.00005542596	-0.0003321326	-0.000004519602	-0.00005953637	-0.0005157913	0.0000007750876	-0.00007261316
CNA 119467	0.000015220017	-0.000013200911	-0.000008790254	0.00008807833	-0.00049849774	-0.000001918475	-0.000058383244
CNA 119504	-0.0020383657	-0.00010263805	-0.000002377254	0.00010611544	0.00012985717	-0.000011197016	-0.000024708645
CNA 119548	-0.0004697452	-0.00027526007	-0.0000003331918	0.00009864031	-0.00051480683	0.000002713204	-0.00013030772
CNA 119559	-0.0009056336	-0.00016387618	-0.000020592302	-0.000033748885	-0.00039438083	-0.0000005203202	-0.0000796905
CNA 119587	0.00017882574	-0.0005340329	-0.0000011899773	-0.000043479387	-0.0005206318	-0.000008120849	-0.000014784046
CNA 1196	-0.0001302429	-0.0000052770833	0.00000019494354	0.000052552547	-0.00020699707	0.00000088175136	0.000032230357
CNA 119678	0.000021586862	-0.00037209876	0.000003033171	0.00005494488	-0.000019985806	-0.0000041135436	-0.00001845658
CNA 119679	0.00014190846	-0.000047879672	0.0000028141906	0.00019392345	-0.000019986092	-0.0000042494135	-0.000024271154
CNA 119682	-0.000054335404	0.00016147495	-0.0000005066838	-0.000018378396	-0.00018874838	-0.0000030687593	-0.000025651816
CNA 119687	0.00012812804	0.0002096427	0.000030295161	-0.00013665031	-0.00015775122	-0.0000046038062	-0.00002999806
CNA 119692	0.00007794033	-0.000034682074	0.00000010798021	-0.000030134037	-0.00015774967	-0.0000028090535	0.00000029184983
CNA 119694	-0.000076933415	0.00022556302	0.000003585561	0.0000911034	-0.00015774932	-0.0000023602586	-0.00005463014
CNA 119695	-0.00029056062	-0.00021006147	-0.0000001851204	0.00015636113	-0.00015775082	-0.0000058019727	-0.000001064404
CNA 1197	0.00038034664	0.0005020074	0.0000031916425	0.00016704967	0.000397418	-0.000010093308	-0.00007375385
CNA 119772	-0.00017317738	-0.00005427383	-0.000000768248	0.00004599239	-0.00019585837	-0.000007340539	-0.000003861778
CNA 119774	-0.00024214198	-0.00021991684	0.00000043708297	0.00018311373	-0.00019585763	0.000002327107	0.000041075727
CNA 1198	0.0013913758	0.0003586479	0.00002600048	0.0001081561	0.00073029404	0.000003044066	0.000010288329
CNA 12	-0.0010034089	-0.00033236903	0.000005928223	0.000036417714	-0.0005909641	0.000007071495	0.00003724202
CNA 120	0.00015684133	-0.0000758666	0.00000424629	0.000017519153	0.00016806132	0.0000069276202	-0.00010237849
CNA 1200	0.00049285934	0.000052696443	0.00000053168765	-0.000017647728	-0.00021362174	-0.000000013964598	0.000032393862
CNA 120065	0.00073751126	0.00031405385	0.0000038902185	0.000052313593	0.0006388732	0.000004682626	0.000042941847
CNA 120066	0.00080157665	0.0004036611	0.0000027376004	0.00007567752	0.00054760434	0.0000013974168	0.00007360372
CNA 120103	-0.00012913976	0.00019071183	-0.000004352394	-0.000092718255	0.0014161335	0.000005923964	0.000008137152
CNA 120114	0.000027534963	-0.000053610704	-0.0000037948867	-0.00003252339	0.001487355	-0.00000016953267	0.000041613323
CNA 120146	-0.00020026928	-0.00030935262	-0.0000068115423	-0.000042684733	0.00047593802	0.0000015769119	0.0000016388083
CNA 120224	0.000011911505	-0.0000768534	-0.0000042236234	-0.00006590388	-0.0010786142	0.000005427088	0.00004120232
CNA 120227	0.00066899275	-0.00019884	0.000023558814	0.00015402438	0.0010709605	-0.0000032793341	0.000048024885
CNA 1203	0.00039315553	0.00015840141	-0.00000061234016	-0.00009121655	0.00020346053	-0.000012412582	-0.00020142687
CNA 120376	-0.0000027880847	0.00013450495	-0.000009586649	-0.00009879012	0.000016979368	0.000020493439	0.000016749296
CNA 120379	0.00028275777	-0.000284705	-0.000008545045	0.000042135063	0.000101640966	0.000017170309	0.000014412616
CNA 120400	-0.000023824756	-0.00028627613	-0.000026310292	0.00001024845	0.000028137854	0.000014939337	0.00001572587
CNA 120406	0.000012228016	-0.00011056164	-0.000034159388	0.000034284934	-0.00010399699	0.000018047265	0.000012514385
CNA 120425	-0.00003658016	-0.00011273968	-0.000009446636	-0.000025787407	-0.00044310832	0.000009751717	0.0000059592226
CNA 1207	0.0004968851	0.00005469635	0.0000020604227	-0.00010607813	0.00079265784	0.000017455532	0.0000011341205
CNA 120775	0.00021437183	-0.00011590752	0.0000032767518	-0.000016896282	-0.000644895	-0.000005149586	-0.000050619845
CNA 120776	0.00029742825	-0.00019781527	0.00000128613	0.00017618353	-0.0006448959	-0.000004411907	-0.000053106447
CNA 120787	0.0005245428	-0.00023594401	0.000004346451	0.00021154748	0.000240005	0.0000012371654	0.00002670405
CNA 120793	0.000057268404	-0.00028183436	-0.0000016695333	0.00007738157	-0.00028760993	-0.0000039955544	-0.000029744633
CNA 120796	0.00013271047	-0.00020212171	0.0000029048442	-0.00008496175	-0.0002876108	-0.000008910552	-0.000028358898
CNA 1208	0.00045423568	0.000008228117	0.000044119468	0.00003689711	0.00070936786	0.000011519789	0.00007805866
CNA 1209	0.00040158434	-0.000060886094	0.0000044766903	-0.00011574894	0.0012675616	0.0000027996302	-0.000047735266
CNA 120939	-0.00053469045	0.00023647981	-0.0000022453478	0.00019269712	0.00013395517	0.000004237351	-0.000036585046
CNA 1211	-0.0010508003	-0.00025495762	-0.0000020765833	-0.0000014265236	-0.00071321346	-0.000005828965	-0.000029071243
CNA 1212	-0.001802854	-0.000057596048	-0.0000004916318	-0.0002122568	-0.000819226	-0.00000029126798	-0.00011587996
CNA 1213	0.000548171	0.00015420547	0.0000081489	-0.00019323382	0.002262827	0.0000066076573	-0.00018485733
CNA 1215	0.00091857766	0.00016643136	0.0000061785404	-0.00006264621	0.0005734113	0.000004909833	0.000012494873
CNA 121504	-0.0011240804	-0.0006714934	-0.000010151909	0.0002017489	-0.0004092364	0.000002364942	-0.0000041568196
CNA 121506	-0.0007055239	0.000099943616	-0.000027140788	0.000008723521	-0.00060878164	-0.0000031824904	-0.0000028061384
CNA 121512	-0.000043502598	-0.0001668466	-0.000009464672	0.00017308007	-0.001537133	0.000013316416	-0.000020218446
CNA 121536	-0.0009398085	-0.0002575496	-0.00006230775	0.000010754637	-0.00088434806	0.0000057145244	-0.000036188874
CNA 121793	-0.000068913294	-0.0002811342	-0.0000056009476	0.00012710989	0.0004546126	-0.0000012451694	0.000028557934
CNA 121838	-0.001317504	-0.00039070487	-0.00008659457	-0.000025622701	-0.0006201605	-0.0000052269306	-0.00014009386
CNA 122011	-0.00040452505	-0.00061977707	-0.0000138702935	-0.00000440115	-0.0008773887	-0.0000008209547	-0.00012693109
CNA 122042	-0.000071443195	-0.0002762165	-0.000011019236	-0.000006194655	-0.0006396697	-0.000003557659	-0.00009748325
CNA 122046	-0.00045968255	-0.00048612728	-0.000015975475	0.00018229659	-0.00088743016	0.0000010083403	-0.000051693114
CNA 122060	0.0002614451	0.00013525825	-0.0000012476218	0.000039879113	0.00019834022	-0.000010027205	-0.00015866035
CNA 122183	0.00008705509	-0.00023914124	0.0000031935228	-0.0000749851	0.00014873997	0.00000063652084	-0.00005019307
CNA 122258	-0.00044346915	0.00006822973	-0.000001136759	-0.00007810824	0.00035223816	0.0000023633522	-0.000019028357
CNA 122402	-0.0010391636	-0.00006354784	0.000008731552	-0.00010463871	-0.00076154195	-0.0000016748622	0.000026844946
CNA 122416	-0.000838511	0.00022623692	0.0000037447676	0.00012880098	-0.0004233563	-0.0000026064827	0.00006740485
CNA 122481	-0.0006377763	-0.00015063009	0.0000033560118	0.0001427535	-0.00021966101	0.0000057767966	0.000024589648
CNA 122509	-0.00089564576	0.00017533673	0.0003044103	0.0000029474218	-0.0005348537	0.000005243903	0.0000019287247
CNA 122525	0.00067521987	0.00013877754	0.0000028243599	-0.000106224514	0.000022663147	0.0000066009866	-0.000045278102
CNA 122553	-0.00021119618	-0.00005032253	0.000046249286	-0.000042865984	0.00036541847	0.000012539652	-0.0000759136
CNA 122616	-0.00051640277	-0.00029207146	0.0000015515391	0.00003441345	-0.00029432247	0.000001206625	0.00005367899
CNA 122618	-0.0007053293	-0.00019533516	0.000016483984	0.00015245739	-0.00020060882	0.0000037429445	0.00005293868
CNA 122622	-0.0006027757	0.000048968064	0.000013592298	0.00031158695	-0.00027317827	0.0000051493307	0.000047225578
CNA 122651	0.00061643386	0.0001417913	0.0000016916366	-0.00004297645	0.0005608427	-0.0000007531756	0.000011563089
CNA 122664	0.00038693778	-0.0003174813	-0.00000029969075	0.0000977944	0.0005708178	0.0000010803766	0.000010204634
CNA 122665	0.0003430482	-0.00000319053	0.0000013101624	-0.00008240088	0.000570816	0.0000016758554	-0.0000048867564
CNA 122704	0.00036805062	0.000019845747	0.0000035473324	-0.000031258453	0.001114578	0.00000474206	0.000052371463
CNA 122706	0.0007121211	-0.000007857644	0.00002114423	0.0000146874645	0.0010047073	0.0000050204703	0.00003249144
CNA 122740	0.00017739463	-0.000051684638	0.00000223446	0.000032688393	0.00019634078	-0.0000031061963	0.000011469059
CNA 122742	0.00045081857	-0.00009928984	0.000002514655	0.00011451189	0.00022519051	-0.0000036216068	0.0000026795842
CNA 122748	0.0007132281	-0.00024978697	0.00000041445188	0.00016861499	0.00020429607	-0.0000010265907	-0.000027507633
CNA 122769	0.00051874784	-0.0001883472	0.000023400411	0.00004632805	0.000097612254	0.000011770697	-0.0000077757095
CNA 122773	0.0006848057	0.0000374968	0.000016822249	0.00017133479	0.00019403899	0.000010248961	-0.000037520273
CNA 122786	0.00012112352	-0.000034532633	0.000011920733	0.00006918452	0.00037859127	0.00002283996	-0.000048969374
CNA 122809	0.00040563356	-0.00033098855	0.00001720747	-0.00011843232	-0.00012281422	0.000011142833	-0.00003113378
CNA 122830	-0.00014145116	-0.00017901429	0.000010433718	0.00013051428	-0.000266274	0.000006168626	-0.000050033454
CNA 122876	-0.0002909242	-0.00028015292	0.0000033661101	0.000049853592	0.00027482383	0.000006428276	-0.000029671017
CNA 122945	-0.0001819497	-0.0001913263	0.00000040262853	0.000021738579	0.00028939225	0.0000056827635	-0.000031634332
CNA 122953	-0.00018926126	-0.00014394893	-0.000004906758	0.000035309564	0.0005731444	0.000004083401	-0.0000418797
CNA 122961	-0.00016013731	0.00021015869	0.000002754901	0.000054865704	0.00057314447	0.0000026993807	-0.000042746233
CNA 122970	-0.00021740112	0.000026062646	0.0000023895166	-0.00006405078	0.0006604742	0.000005537016	-0.000061495404
CNA 123	-0.0001685473	-0.000008811049	-0.000013006652	-0.000054875953	-0.000016803862	0.0000018375828	0.000007789511
CNA 1230	0.00037208362	0.000040918465	-0.0000018343507	0.00001336969	0.0009540272	0.0000066897405	0.00016175889
CNA 123016	-0.00018968286	-0.0004671822	0.0000013967356	-0.000018217093	0.00029006987	0.000020386888	-0.000003457638
CNA 123036	0.000048361104	-0.0000488468	0.0000045700576	0.000113792	-0.00015144954	0.0000019750992	-0.00007512005
CNA 123041	-0.000315107	0.00013819723	0.000022138067	0.000053021155	-0.000066071574	0.0000013470651	0.000016968876
CNA 123096	-0.00060164125	0.0002364456	0.0000008584266	-0.000085205436	-0.00072199927	-0.0000058297314	0.000020151052
CNA 123099	-0.00050476147	-0.00006457861	0.0000036322247	0.000057604564	-0.00031882536	-0.0000070942006	0.000019388399
CNA 123103	0.00086958363	-0.00024205852	-0.000101540536	-0.000013658489	0.00056084385	0.000001401958	0.000016617989
CNA 123169	-0.000695784	-0.000030195393	0.00013227375	-0.0000710882	-0.0013022372	0.000011898646	0.00008090789
CNA 1232	0.00044985066	0.00022583548	-0.0000033711788	0.00036173014	0.0009841856	0.000002867466	0.00017201004
CNA 123207	0.00091597263	0.00034935385	0.000036866622	0.00016441608	0.0012171441	-0.000003586667	-0.00004741681
CNA 123228	0.00043285385	0.000118358206	0.0000056864874	0.0000703586	0.00096218317	0.00000026839123	0.000046553272
CNA 123263	0.00026924428	-0.00010421078	0.0000036318122	0.00004559582	-0.000041528518	-0.0000019702177	0.000024932038
CNA 123283	0.0023331149	0.0006458377	0.00017445737	0.000120076875	0.0018249399	0.000003162083	-0.000020918393
CNA 1233	0.000308503	0.00040029432	-0.000004545883	0.00019621413	0.00063916197	0.0000013231662	0.000047192727
CNA 123346	0.00029266367	0.00020723374	0.000036310645	0.000042216067	0.00039755908	0.0000018137978	0.00006837167
CNA 123355	0.0017681884	0.0001630164	0.000012142158	-0.000088863446	0.001692232	0.0000011894816	0.00003795463
CNA 1234	0.00027260522	0.00009406923	-0.00000579628	0.00020969559	0.0009841861	0.0000051680063	0.00012917267
CNA 1235	-0.0003946017	-0.00021212877	0.000039782823	-0.000048119753	-0.0005493453	-0.000016924057	-0.00009243467
CNA 123591	0.0005151626	0.000044592638	0.0000050327385	0.000012357052	0.0011386483	0.0000017748558	0.0000717962
CNA 1236	0.00040837657	-0.0003184695	0.00000045125242	-0.00004835539	0.0002454367	-0.000008496642	0.0000004319043
CNA 123606	0.0024287144	0.00003822111	0.000043559707	0.000013590597	0.0011899017	0.00002089634	-0.00001539752
CNA 123624	0.0019679868	0.0001206492	0.00013284727	-0.00005929334	0.001688667	0.0000045978736	0.00012770586
CNA 123688	0.0016339398	0.00058673916	0.000018979448	-0.000031077692	0.0011871966	0.0000015658707	0.00006388436
CNA 1237	-0.0004648332	-0.00005454171	0.000049025213	-0.00010409951	0.0008580627	0.0000029835244	0.000119698125
CNA 123720	0.0013077914	0.00026536113	0.000057855756	-0.0000579416	0.0011418045	0.00000028031212	-0.000015573602
CNA 123722	0.0014840222	-0.0001573024	0.000008304101	0.00001551777	0.0011418033	0.0000007751724	-0.0000016063098
CNA 123745	-0.00061897613	-0.00014483591	-0.000006384025	0.00024950274	0.00016924167	-0.000006454133	0.00011139022
CNA 123775	-0.00035318494	0.00007070046	-0.000078901525	-0.000017532862	-0.00039726426	-0.000010536	-0.000057363013
CNA 123872	-0.00018494848	-0.00011489035	0.00000017220597	0.0001948614	-0.000095486685	-0.000006663544	0.000033237397
CNA 123904	0.00080221845	0.00003101069	0.0000027785343	0.00005130106	0.00053145055	0.0000069760144	-0.000027821674
CNA 123920	0.0006002703	-0.00026950188	0.00005352665	0.00004998053	0.00017823072	0.0000075667804	-0.000003712802
CNA 123970	0.00016710565	-0.00006327141	0.0000012921746	0.000016339336	0.001407234	0.0000017578263	-0.000049379683
CNA 124	-0.0008834551	0.000085768974	-0.000028641658	0.0000073257806	0.0001993172	-0.000003403056	-0.000054622553
CNA 124044	-0.0004975549	-0.000055731274	-0.0000004871216	0.00004782422	-0.00074886467	-0.000010004497	0.000018555069
CNA 124045	-0.00030217372	0.00003677003	-0.00003683273	0.00012743629	-0.0007488654	-0.0000059154486	-0.000014052222
CNA 124093	-0.0006206616	0.0001974175	-0.0000059677063	0.00002117946	-0.00091435475	0.000010450794	0.00002883971
CNA 1241	0.00034619137	-0.00023489266	0.00001091467	0.00014817913	0.00040199657	0.0000025028558	0.00006436729
CNA 124149	0.00035214383	0.00026698445	0.0000037701848	0.0000072088405	0.00075782766	-0.00000042376064	0.000013853608
CNA 124245	-0.0005859613	-0.00014090764	-0.0000021542733	0.000097658005	-0.00066853646	-0.000004825308	-0.000030432004
CNA 124359	-0.000072863106	-0.0001348783	0.000001623038	0.0000553872	0.00016123278	-0.000006738418	-0.00001239876
CNA 1244	0.00012293765	-0.00012371081	0.0000021251806	-0.00011881924	0.00013956462	0.0000032462679	-0.000041327432
CNA 124460	0.00003630256	-0.0001196603	0.0000019055881	0.00008098009	0.0008763551	0.00000060762676	-0.00005924439
CNA 124491	0.00007835989	-0.00007785288	0.0000033675828	0.00010792704	-0.000013984285	-0.0000049982755	-0.000033847915
CNA 124512	-0.000089901514	0.0001276424	-0.00000052733253	0.000052072275	0.00021930851	-0.0000031193947	0.000012106201
CNA 124535	0.0007557273	0.00008933927	0.000006313768	-0.00017915953	0.0020109136	0.000004684215	-0.000092940674
CNA 124538	0.00026727442	0.0002699612	-0.0000009610319	-0.00012211513	0.0013062472	0.0000031544764	-0.000111942936
CNA 124540	0.00038423974	-0.00025880832	0.000024916435	0.000005481853	0.0015394837	0.00000121988	-0.00016609371
CNA 124565	-0.001120621	0.00029708233	-0.000021321768	-0.00014129642	-0.001174926	-0.0000057332286	-0.000042880576
CNA 124583	-0.00038032953	0.00025630897	0.0000019847594	-0.0001295071	-0.00076152367	-0.0000026476664	-0.000033596265
CNA 124590	-0.0006664236	-0.00025639107	-0.0000011152279	-0.00010511236	0.00008393453	-0.000005747988	-0.000008095748
CNA 124599	-0.00071946724	-0.00038185893	0.00000032298723	-0.000032155596	-0.00046625023	-0.00000026217535	-0.000012414939
CNA 124602	-0.00088393263	0.00015524562	-0.000022899689	0.00014132197	-0.0003038377	0.0000017707405	-0.000029210038
CNA 124626	0.0007789816	0.00034778414	-0.00000077909124	0.00017525475	0.00038718694	-0.0000017982436	0.000059438677
CNA 124637	0.000019872989	-0.00054932304	0.000000233762	-0.0000044208905	0.00036774756	0.000008630043	-0.000069482216
CNA 124641	0.00000065763845	-0.000095539246	-0.000005167146	-0.00014123223	-0.00030492785	0.00000916146	-0.00010264781
CNA 124739	-0.0003336691	0.00017687377	-0.0000043510104	0.00007182944	-0.0010277345	-0.000008621102	-0.0000053963586
CNA 124751	-0.00007532393	-0.00040967905	-0.0000050668737	-0.00002595907	-0.00023999227	0.0000041176586	-0.000010446104
CNA 124773	0.0016110732	-0.00021080356	0.0000046727023	0.00014458068	0.0024742305	0.00001068487	-0.00006686375
CNA 124783	0.0005138902	0.00047303544	0.000020794341	0.00007744409	-0.000058714533	-0.0000043626624	0.000069354974
CNA 124790	0.0003781728	0.0000123213285	-0.00000023044467	-0.00006548319	-0.00005871241	-0.00000043253098	0.000044477307
CNA 124801	-0.00034367735	-0.00020121157	-0.0000046684545	0.00024667764	-0.000205092	-0.000006889758	0.000014952074
CNA 124808	-0.0002776927	0.00017968852	-0.000005917397	-0.000017633296	-0.00027149092	-0.000012543285	-0.00008338311
CNA 124817	-0.000119375494	-0.000028626866	-0.0000025435884	-0.000020163117	0.00016448123	-0.000019633459	-0.000005433106
CNA 124842	0.00093378004	0.00025043363	0.00000115433	-0.0000053455137	-0.0002523285	0.00000659673	-0.000007435157
CNA 124857	-0.00043314009	0.000047210935	-0.00000016328303	-0.000065112516	-0.0005174188	-0.000011652395	-0.00014731719
CNA 124872	-0.0005710154	0.00031514824	-0.000014270864	0.000009427765	-0.0006420077	-0.000016669375	-0.000047221463
CNA 124912	-0.0000008732376	0.00012289874	-0.0000062369745	-0.0000141075525	-0.000509759	-0.0000016941343	0.000006622624
CNA 124925	-0.00047956972	0.00027214276	-0.0000038452713	0.000025678972	0.000042776046	-0.000004652767	-0.000030903608
CNA 124930	-0.00014110486	0.0002657528	0.000001223168	0.00006441357	0.00020368973	-0.000009123853	-0.0000032825662
CNA 124935	-0.00023437194	-0.00051318906	-0.000006812962	0.000027464259	-0.00034993453	0.00000890448	-0.000027008571
CNA 124936	0.00028438348	-0.0003389344	-0.000010364152	-0.0001123658	0.0004796395	0.000012070705	-0.00011942134
CNA 124944	-0.00010702092	-0.00011873802	-0.0000035741944	0.00018855023	0.0004980776	0.0000028889522	-0.00013437995
CNA 124961	-0.00014682571	-0.0001902221	-0.000017930917	-0.00024840658	-0.00012872875	0.000006282045	-0.000035773945
CNA 124975	0.00013080638	-0.00029370838	0.0000029890089	-0.00008000852	0.0008264514	0.000010846398	-0.00012359268
CNA 124976	0.00027470678	-0.00014233569	-0.000006891149	-0.000104480736	0.0008264526	0.000014338153	-0.00009984866
CNA 124989	0.00021882608	0.00013746593	-0.000112897615	0.000004204909	-0.0003139972	-0.000016581474	0.000015424619
CNA 124995	-0.00027954456	-0.00004660867	-0.000007912982	0.000050735234	-0.0007149051	-0.000009999332	-0.00007513637
CNA 124997	-0.00034742913	-0.00037592504	-0.0000009006953	-0.00013883883	-0.000397978	0.000004650922	-0.00009280562
CNA 125	-0.000641059	0.00016778485	-0.000001238415	-0.00007832564	0.00021592647	-0.0000023569942	-0.00004200971
CNA 125058	-0.00056268676	-0.000042815373	-0.00000059091076	0.00025230998	-0.0009126656	-0.00000010944543	-0.000017629456
CNA 125061	-0.0008817674	0.00017871641	-0.00000045134553	0.00002093586	-0.00046968882	0.0000005177656	-0.000020054375
CNA 125111	0.00081184774	0.00014310335	-0.00000012688608	-0.000050550752	0.0005469941	-0.0000032411872	0.00006097949
CNA 125113	0.000130957	-0.00013336072	-0.00000018193607	-0.00015273689	0.000069687034	-0.000005969179	0.000030415968
CNA 125115	-0.0005234719	0.00022957487	-0.000010160748	0.000085233296	-0.00049381505	-0.0000075755233	-0.0000056783
CNA 125144	-0.0005142737	0.0000076270885	-0.000025472258	-0.0001660997	-0.000073948875	-0.0000019243785	0.00003567884
CNA 125150	-0.00036079113	0.00006488075	-0.000006484192	0.00012127739	-0.0002509831	-0.0000034195753	0.000041112446
CNA 125170	-0.000078909114	0.000052353716	0.00000018677453	-0.00018362122	0.00044475877	0.000008331707	-0.000006035113
CNA 125206	0.0000367101	-0.00016602548	-0.000012447703	-0.00016395861	-0.00085595506	0.000009198728	-0.00000436817
CNA 125228	0.00004378126	-0.0000362312	0.0000030245367	-0.0000035037888	0.0011321642	0.0000039379365	-0.000041919593
CNA 125336	0.00020121287	0.00029893196	0.0000007649973	-0.00011507885	0.001107073	0.00001137021	-0.00013801428
CNA 125476	0.0006899727	0.00055034994	0.0000046531627	0.0000468097	0.0015779235	0.0000062408612	-0.000035649467
CNA 125488	0.00065265835	-0.00011002986	0.0000032428077	-0.000073799616	0.0011988623	0.000006690139	-0.000054289332
CNA 125704	-0.000043994187	-0.00015897698	0.000020828276	-0.000067374494	-0.00033284174	0.000013468179	-0.00010266276
CNA 1258	0.0003091265	0.00030335446	0.000005616239	-0.0001372446	0.0000011852526	-0.00000020450067	-0.00005149331
CNA 125875	-0.0009329138	0.00033717862	-0.000012143835	-0.00017067332	0.00021888611	0.00000093218813	-0.000004841529
CNA 125893	-0.001343211	0.00021951391	-0.000004449438	-0.0003321258	0.00022216314	-0.0000036515225	-0.000035447523
CNA 1259	0.0003832777	0.00027011964	-0.000000774448	-0.00002809049	0.00046690073	-0.0000029433909	-0.000022890987
CNA 125919	-0.00079527	0.00014692426	-0.000013435828	-0.000029726625	-0.00041884827	-0.000008708324	-0.000056099678
CNA 125931	0.00026285445	0.000262119	-0.00011184521	-0.00012845623	0.0019847045	0.00000026929948	-0.000079585545
CNA 125965	-0.00095519185	0.0002194662	-0.00000026534266	0.000008733527	-0.00037395753	-0.000008794125	-0.00006432562
CNA 126	-0.0009066254	-0.00020026996	-0.0000009703273	-0.00003825504	0.00021592731	-0.000000691187	-0.000026414371
CNA 126014	-0.0012004136	0.000017783841	-0.00000051670224	0.00038835747	-0.00036712099	0.000021894515	-0.000109298744
CNA 126017	-0.00072181696	-0.00007907146	-0.000011284907	-0.000052258554	-0.00017019472	-0.0000090546555	-0.000074907985
CNA 126119	0.00009160206	-0.000014462723	0.000003535043	-0.0000389134	-0.00013945764	0.000006485496	0.000029021217
CNA 126123	0.000067098146	-0.00009837038	0.0000006073598	0.000030061701	-0.00016524854	0.00001303023	-0.000019255194
CNA 126129	0.00015797307	0.000052575997	0.0000069851762	-0.00006901681	-0.00029617237	0.000008028831	0.00002063463
CNA 126133	0.00005882576	0.000060265036	-0.000000025850852	0.00014225837	-0.00026964716	0.0000025232064	-0.0000098155015
CNA 126147	0.00032602058	-0.000031817228	0.000003020137	-0.00007765064	-0.00003986406	0.0000068838817	0.000049201928
CNA 1262	0.00031897236	0.000046866957	0.0000015283537	0.000016010972	0.00024000673	0.000003003109	0.000012357179
CNA 126204	-0.0010243373	0.0002603025	-0.00000015093636	0.000088023364	-0.0004522598	-0.0000072083585	-0.00009309812
CNA 126205	-0.0011226643	0.000057488447	-0.00004317316	-0.000029111885	-0.000452261	-0.00000443521	-0.00008965655
CNA 126206	-0.0011540792	-0.00025437618	-0.000027357399	-0.00008454177	-0.0004522593	-0.0000051847524	-0.00008858599
CNA 126208	-0.001124452	-0.000051288665	-0.0000026573605	0.00008335458	-0.00051117956	-0.0000074582163	-0.00009616482
CNA 126231	-0.0007302615	0.00016520446	0.000003281054	-0.000055394856	0.00015480291	-0.0000069789944	-0.0000801625
CNA 126248	-0.0014598895	0.00048093725	-0.0000010665195	0.000094458184	-0.0007230363	-0.000011313955	-0.000090695314
CNA 126272	-0.0013403198	0.00039682369	0.000056128272	-0.00016171273	-0.00079788204	0.000005477667	-0.000031786836
CNA 126298	0.0009829912	0.00022814388	0.00003012558	-0.00015092004	0.0021999846	0.00000012258694	-0.00007486844
CNA 126299	0.00085412833	-0.000099429904	0.000018676603	0.000021429303	0.0021999872	0.000004340836	-0.00005313522
CNA 126374	-0.0014201849	-0.000024449135	-0.0000020672169	0.00006234066	-0.00079547544	-0.000013178133	-0.00007439866
CNA 126375	-0.0015263414	0.000116767886	-0.0000067487845	0.000025802807	-0.0009564339	-0.000008955059	-0.0000027645203
CNA 126393	-0.00034676306	0.000267467	0.000012008495	0.00019648405	-0.000009986111	-0.0000042295737	-0.0000407611
CNA 126432	-0.0010658449	0.000042188116	0.000027281614	-0.00015236718	-0.00082340324	0.0000025409458	-0.00007134889
CNA 126433	-0.00094563805	0.000231379	0.00000086791727	-0.0001871566	-0.0006739644	0.0000019896313	-0.00007768766
CNA 126526	-0.00035341285	0.00017361331	0.0000026256025	-0.00003509906	-0.00045515798	0.0000035955225	-0.000037496862
CNA 126626	-0.00020016413	0.00060238206	-0.0000021585308	0.00007179723	-0.00046147362	-0.0000019018992	0.000024315716
CNA 126637	0.00012722264	0.0000432226	-0.0000022721479	0.0000055450337	-0.00034842908	-0.0000009065582	-0.00001547223
CNA 126638	0.000024214938	0.0004988332	-0.0000033074193	0.000038607035	-0.00034843135	-0.0000051233883	-0.0000050380827
CNA 126668	-0.00009718645	0.00030222195	0.00000005290356	-0.00018634385	-0.00010648985	0.00000039066583	0.000012195677
CNA 126669	-0.00006715082	0.00011042855	-0.00000016647616	0.000102831225	-0.00010648963	-0.000002140204	0.0000029803743
CNA 126695	0.00022239827	0.00001911384	0.00000232157	0.000006633557	0.0011755724	0.0000022002062	0.00006194491
CNA 1267	0.0005687064	0.00008510036	-0.00014548382	-0.00012977191	0.000086900356	-0.0000075414914	0.0000121813455
CNA 126731	-0.000024951365	0.0000127041685	0.0000057980114	0.00006542297	-0.00040583973	0.0000054381576	0.000011274113
CNA 126755	-0.00010395516	-0.00009186751	-0.00000008753989	-0.00006830945	-0.00073471817	0.000000013595625	0.000047970385
CNA 126767	-0.00025485046	-0.000054193493	0.000000096161266	-0.000028997674	-0.0007747105	0.000005980276	-0.000013947346
CNA 126789	-0.000068737965	0.00006810058	-0.00000052422376	-0.000077338955	0.000109845576	0.0000035829487	0.0000813883
CNA 126792	0.00010014531	-0.00012554135	-0.0000016720167	-0.00007425746	0.00010984518	0.000006037837	0.0001038171
CNA 1268	-0.00038860174	-0.00015647527	-0.000010413717	0.00021982485	0.000047422625	-0.000008654253	0.00007015137
CNA 126823	-0.00006962913	0.00023431588	-0.0000001302122	0.00017003003	0.00014311032	-0.0000031948657	-0.00002119158
CNA 126859	-0.00005707695	-0.000019621173	0.0000023563614	0.000050023842	-0.0005235455	0.000005222502	0.0000025158129
CNA 126868	-0.00011666667	-0.00006367633	-0.000031574145	-0.00014425587	-0.00014355672	-0.000017960809	0.000010882106
CNA 1269	-0.00054911367	0.00007879112	0.0000021427782	0.000009072196	0.00021069818	-0.0000020085631	0.000062381514
CNA 126917	-0.00029113144	0.00011370193	0.0000016980805	0.0000035643434	-0.00077882	-0.0000051956513	0.00003108162
CNA 126961	-0.00011458999	0.00040246104	-0.000006750323	0.00021002433	-0.0007095107	-0.000008951255	0.00008896837
CNA 127	-0.00015755581	-0.00015898727	-0.0000019262766	-0.0002482666	0.00013754578	-0.000002209516	-0.00008154135
CNA 127018	-0.00001958535	0.00032752808	-0.0000029564126	0.0001804264	0.00029130583	0.000013595081	0.000007980494
CNA 127059	0.00042725835	0.0006084727	0.0000009218364	0.00006532226	0.0009751294	0.0000081461385	0.000018971698
CNA 127062	0.0007107094	0.000022189497	0.0000067618453	0.00013870175	0.0008830499	0.0000059994063	0.000009649194
CNA 127064	0.00047954867	-0.00019484013	0.000002110949	0.00023009133	0.0008443636	0.000010155609	0.0000010928225
CNA 127066	0.00040250822	0.00013281425	0.0000041258077	-0.0000045626093	0.0008886709	0.000008352542	0.000016976643
CNA 127068	0.0012892617	-0.00025607017	0.0000021149585	-0.000018123486	0.00085205364	-0.0000028181644	-0.000011161821
CNA 127069	0.0011053042	0.00010050618	-0.0000011538111	0.00008561219	0.00032250438	-0.0000007769041	0.00002667521
CNA 127074	0.0003172741	0.00003166652	0.00003654402	0.000059764556	0.0009111351	0.000009586357	0.00000758109
CNA 127077	0.0011673706	0.00044441188	-0.000017992445	0.00025739046	0.00032251072	-0.000008253597	-0.00005721762
CNA 1271	-0.00051632884	-0.00006432483	0.0000007131404	-0.00000618628	0.0003899706	-0.00000335682	-0.000039209055
CNA 127124	-0.0000063065695	-0.00009343111	0.000003333421	-0.000057463218	0.0015612624	0.000016508726	0.00009941181
CNA 127262	-0.0003153724	-0.00022597176	0.00000025181632	-0.00016217111	-0.00018670328	-0.00000015854833	0.000070881
CNA 127281	-0.00030827548	-0.0003479562	0.000003732488	-0.00002014217	-0.00037367633	0.00000013237909	0.00004788864
CNA 127294	-0.00023062753	0.00009276785	0.0000035378107	-0.000020369633	0.00027557916	0.00000024497515	0.000036437883
CNA 127385	0.000007256311	0.00024178458	0.0000031797615	-0.000018695977	0.00036162595	-0.0000026245912	-0.000018519588
CNA 127534	-0.00009626969	-0.00015710745	0.000001089306	-0.000042642157	0.00039924757	0.000007928638	-0.00001373809
CNA 127540	-0.00027732027	-0.000085817235	-0.0000023512434	0.0000122756755	0.00010317183	0.0000027745396	0.000024688032
CNA 127544	-0.000026412352	-0.00017773849	0.0000017331026	0.000075940705	-0.000059605205	0.000001994258	-0.0000063687557
CNA 127579	0.00015484092	-0.0003630446	0.0000054765583	0.00022611128	0.00017616482	0.0000013904913	0.000009685046
CNA 127602	0.00045086883	-0.00006787481	0.000008577508	0.00008367237	0.00007623691	0.00000971709	-0.000013760656
CNA 127623	0.001143533	-0.000066115346	0.000013454241	0.00019413466	0.00053694926	0.000011612575	-0.000037633217
CNA 127665	-0.00022230412	0.00017165199	0.000006174412	0.00013319489	0.00018515969	0.000003900925	0.0000023898626
CNA 127670	-0.000031207124	0.000037822414	0.0000002122706	0.00011570949	0.0000031761115	0.000005779323	0.000015859378
CNA 127687	-0.0006614438	-0.00022996789	0.0000013203493	0.000044350316	-0.000078108016	-0.0000022275958	-0.000018342833
CNA 1277	-0.0011731317	0.00014004469	-0.000003579565	-0.000055184897	-0.00089968333	-0.0000049697505	-0.00008134703
CNA 127707	-0.00042477497	-0.000112409514	-0.000004029442	-0.000052409043	-0.00068795163	-0.0000036099411	0.00004081925
CNA 127731	-0.00019389422	0.00015671804	0.00001675833	-0.000027836872	-0.00076133397	-0.0000039671713	0.0000049428577
CNA 127733	-0.0005357402	-0.00010971964	-0.00000057244404	-0.00005929374	-0.00094956753	-0.0000043215355	0.000014365431
CNA 1278	-0.0010222904	0.00023266653	-0.000024126133	0.000061773986	-0.0014242255	-0.000012332569	0.000028956538
CNA 127829	-0.0000701337	0.0002547908	0.0000043850705	0.00019336081	0.0010410412	0.000012976046	0.000030272724
CNA 127833	-0.00020794562	-0.00011430473	0.000018096514	-0.00017913317	0.00057403225	0.000012257269	0.000025044877
CNA 127845	-0.00029095382	-0.00022074199	0.0000060677216	0.00018463131	0.00044072885	0.00001061712	0.000012686494
CNA 127933	0.0000071483028	0.00005126592	0.0000001216396	-0.00008066042	-0.0000511496	0.0000037961913	-0.0000026484327
CNA 127943	0.00003557025	-0.00016276153	-0.0000011639315	0.00018516711	-0.0000020700977	-0.000002563624	-0.000012193195
CNA 128	-0.00066375296	0.00019840735	-0.000008255736	0.000027053951	0.00013754603	-0.000009791653	-0.000047461122
CNA 128025	-0.0000064554793	-0.000049257087	0.000012164145	0.00007893838	0.00017937052	0.000006275404	-0.000008069263
CNA 128061	0.00021471304	-0.00012989357	0.0000064104797	-0.00013024829	-0.0007956623	0.0000053287117	0.000028671253
CNA 128077	-0.00018689607	-0.00041931047	-0.000008705835	-0.00004995076	-0.00008780249	-0.0000067685905	0.00006446782
CNA 128102	0.00023726013	0.0001269477	-0.0000020381685	-0.000076749886	0.00011667345	-0.000016251575	-0.000057194422
CNA 128153	-0.0001927082	0.00046464487	0.000029718169	-0.000029873801	-0.000010999596	0.000006866852	-0.0000039666893
CNA 128178	0.0007650666	-0.00012799988	0.000010265397	0.00005127596	0.00029299856	0.000011300416	0.0000011758434
CNA 1282	0.00023545015	0.0002412009	-0.00000016771347	-0.00013704237	0.0010116572	-0.0000006892284	-0.000058527006
CNA 128229	-0.00014803228	-0.00018263412	-0.00000021678083	0.00006307188	-0.00040551022	-0.0000052187556	-0.0000805681
CNA 128239	-0.00012160359	0.00005213353	-0.0000006070183	0.00004359865	-0.00035883414	-0.00000441046	-0.00007774972
CNA 128240	-0.0001447257	0.00046455624	-0.00000015157941	0.00019824297	-0.00023666261	-0.0000015776498	-0.0000036776778
CNA 128272	-0.00076267513	0.0000088713	0.0000025962302	-0.00007960383	-0.0008316291	0.0000010940857	-0.000006985381
CNA 128308	-0.000015165679	-0.00022600358	0.000017492745	0.00015817095	-0.0003070448	0.000009828351	-0.000013351459
CNA 128312	-0.000026755384	0.000026151183	0.0000020743837	-0.00012343968	-0.00036502705	0.000009230828	-0.0000012862541
CNA 128360	-0.0000420643	-0.0004582903	0.000029761211	-0.000036507747	0.00038518495	-0.0000040822365	0.000044368564
CNA 128366	-0.00007128293	0.000058871374	0.0000054869006	-0.00009978396	0.0003015635	-0.0000039458273	0.0000042748593
CNA 128367	-0.00014610394	-0.00009788931	0.0000028468671	0.00018552651	0.00030156507	-0.0000043786713	0.0000023870948
CNA 128368	-0.000005539978	-0.000029151477	0.00000084839945	0.00007339354	0.00030156338	-0.000002638726	0.000003960232
CNA 128371	-0.000108501896	0.0001814597	0.00000077192897	0.00003067611	0.00030156472	-0.0000035306955	0.000015304984
CNA 128372	-0.0001726427	0.00012489755	0.00000023958495	0.00015918359	0.00030156446	0.00000024324362	-0.000009695478
CNA 128387	-0.00012560896	0.00026544425	0.0000014128428	0.00003458193	0.0006245945	0.000007008938	0.000011802341
CNA 1284	0.00020388936	-0.0002485364	0.000016834543	-0.00015918007	0.0008421005	-0.0000011698972	-0.0000029860512
CNA 128408	0.0003759221	-0.0000321294	0.0000048755674	0.00024062007	-0.00010892776	-0.0000011828402	0.0000075687617
CNA 128414	0.00007915899	-0.000081904975	0.00000017848136	-0.000104004226	0.00008922622	-0.0000042691117	0.000041404564
CNA 128434	-0.00091517175	-0.0004497549	-0.000011405047	-0.000097854354	-0.0009787222	0.0000040358586	0.000012096052
CNA 128439	-0.000909861	0.00030449705	-0.0000067481587	0.00027019842	-0.00091937714	0.00000995934	-0.000028843435
CNA 128486	0.000562854	0.000039249524	0.0000124951575	-0.000035761812	0.0008079431	0.000007486286	-0.000026396565
CNA 128488	0.000511425	-0.00012047448	0.000016518785	0.00019080265	0.00061855034	0.000014032608	-0.000028541048
CNA 128497	0.00043791192	-0.00032800713	-0.0000008691192	-0.00007526394	0.00055059185	-0.000006055945	0.000013306239
CNA 128506	0.0003538827	-0.0000003110905	0.000009942339	0.00016919107	0.0004924847	0.0000041279623	-0.000020852083
CNA 128553	0.0004815738	0.00008805218	-0.00000011923566	-0.000000017058829	0.0008022159	-0.000000910986	-0.000009067039
CNA 128602	0.00026902923	-0.00017672472	-0.0000004932018	0.00012451742	0.00013280152	0.0000073195642	0.000019670653
CNA 128611	0.000043228236	0.00024828658	0.0000014459359	0.00007008581	0.000036097066	0.000009465331	0.000072013696
CNA 128637	0.00014512405	0.0005233892	0.000006875511	-0.000089816116	0.0005293994	0.000010308168	-0.000027902992
CNA 128646	-0.000058252364	0.00004402429	0.000014569717	0.0000059150652	0.00045621372	0.0000076228093	-0.000049324724
CNA 128653	-0.00016484277	-0.00015577706	0.000018406605	0.00005485847	0.00031273213	0.0000056334334	0.000058724017
CNA 128674	-0.000048826365	0.00006737651	0.0000021496257	0.000031217023	0.00012310594	0.000005449113	0.000030220956
CNA 128710	0.00018048461	-0.000017075403	0.0001168733	-0.00013963545	0.0006845352	0.00002068653	0.000036420923
CNA 128817	-0.00038301657	-0.0000032446565	0.0000016757552	0.000012647991	-0.00032265493	0.0000076211345	-0.00010754669
CNA 128821	-0.00033125875	-0.00014148469	0.000028025344	0.000051780666	-0.00047260566	0.000009154138	-0.00008881238
CNA 128822	-0.0002714727	0.0003274645	0.00012549323	-0.00029521715	-0.00066681695	0.000014257203	-0.000035881978
CNA 128826	0.0002973812	0.000105600004	0.0000034108493	-0.00006740824	0.0000575441	0.00000033696492	0.00009242921
CNA 128853	-0.00052222435	-0.00042847323	-0.0000022397467	-0.000027299182	-0.00033347044	0.00000019538984	-0.000048943595
CNA 128854	-0.0009469097	-0.0002945108	-0.00000016092366	0.00007428514	-0.000044100518	-0.0000020198593	-0.000018747754
CNA 128859	-0.0003305259	0.000018300427	-0.0000063536377	-0.000021940297	-0.00027348657	-0.0000083553505	-0.00001690826
CNA 128861	0.00042932015	-0.00021301582	0.000004841206	0.00005180502	0.00017673623	0.0000039541437	-0.000025564885
CNA 128864	-0.00050987606	0.000026870732	-0.000014304469	-0.000052768068	-0.0004205894	0.0000017723581	-0.000085722495
CNA 128866	-0.0006390944	0.00026890854	0.0000021598746	-0.000048015227	-0.0003614169	0.000010067679	-0.000060764345
CNA 128869	-0.00070139114	0.00039179987	-0.0000055952223	-0.000028322995	-0.0010248651	-0.0000047362987	-0.000072810195
CNA 128872	-0.00071954064	0.0003025045	-0.0000043307255	-0.0000057098696	-0.0013560061	-0.0000060728335	-0.000049236805
CNA 128876	-0.00027184305	-0.00021249965	0.0000015610075	0.00001667931	-0.001038125	-0.000005470316	-0.00007288821
CNA 1289	-0.00011741355	-0.000014264242	0.00001669354	0.0000029814382	0.00043984602	-0.000000100220944	0.000031732237
CNA 128954	-0.0018271885	0.000090224	-0.0000049377836	0.00004062786	-0.00012848224	-0.0000027000906	0.000025716521
CNA 128977	-0.00071643747	-0.000106120075	-0.0000071915574	-0.00021612381	0.00015756463	0.000008389213	-0.000063316314
CNA 128989	-0.0014436299	0.00021041806	-0.000032512955	0.000038570957	-0.0000033566141	0.000004101424	-0.00007189456
CNA 129025	-0.00025323205	0.00012952689	-0.000012997161	-0.000029342815	0.00012348789	0.0000037606271	-0.00005080423
CNA 129049	0.0000463333	-0.00047905394	-0.0000050390627	0.00009874235	-0.0001200138	0.0000080512245	-0.000039021517
CNA 129080	-0.0007071192	-0.0003153776	-0.0000048045863	0.000084374755	-0.0013545109	-0.0000030996116	-0.00007062875
CNA 1291	0.00026764194	0.00011872452	0.000019219035	0.0001733928	-0.00012025798	0.000011594154	0.00009735233
CNA 129138	-0.00043839758	-0.000258304	-0.0000026347604	-0.00018273674	-0.000015940026	-0.000013742363	-0.000037264275
CNA 1292	0.0011662496	-0.00018083546	0.0000016857867	-0.00008792238	-0.00012025756	0.000012010222	0.000111057554
CNA 1294	-0.0008339027	0.00034372168	-0.000012491798	0.0000013272535	-0.0011097121	0.000013401166	0.000012586835
CNA 1295	-0.0014150563	0.00005704721	0.000004524166	-0.000020293679	-0.0008896417	0.0000100471	0.00006147029
CNA 129607	-0.0014661072	-0.00032582929	-0.0000033482024	-0.000081912745	-0.00047888013	-0.000008295178	-0.0000005941393
CNA 129642	-0.0021863491	-0.0000071453187	-0.0000036750305	0.00015136403	-0.0011197152	-0.0000113494625	0.000023629855
CNA 129685	0.000031375486	0.00041923788	0.000014765317	-0.000057243364	0.00030271258	0.000008905445	0.0000772782
CNA 1297	-0.002535893	0.00009430995	0.000002046271	0.000076116026	-0.0011345109	-0.0000014639752	0.00016149895
CNA 129787	-0.00044443007	-0.00014523382	-0.0000003716687	-0.00014078135	0.00021513949	0.0000018106475	0.000025183403
CNA 1299	0.000085988446	-0.00007851814	0.0000003766712	-0.000017661296	-0.00019153387	-0.0000011056377	-0.0000014292872
CNA 13	-0.00015949438	0.00030488026	0.000005649638	0.00013429079	0.0006173475	0.000015646447	0.000073675954
CNA 130	-0.00070535677	0.00004735317	-0.0000018196181	0.000027758364	0.0001375477	-0.0000032364187	-0.00006235547
CNA 1300	-0.00060809683	0.00017598261	-0.00000064912297	-0.00014379671	-0.0006069609	0.000001785812	0.00006623935
CNA 130075	-0.000084595966	-0.000105095714	0.00000026746693	-0.0000087299795	-0.0004174004	0.0000025699535	-0.000024636764
CNA 1302	0.00076014374	0.00018790647	-0.00000044589953	0.000007186717	0.0003827271	0.000011746629	0.000005331423
CNA 1303	-0.00079620973	0.00028146425	-0.0000016221069	-0.00003160535	-0.00072271796	-0.000013669217	0.0000013560762
CNA 1305	-0.000121657846	-0.00023351118	-0.000008455185	0.0000095304285	0.00013297766	0.0000021753706	-0.000023534061
CNA 1306	-0.00081161025	-0.00022040794	0.000004481622	0.000093308685	-0.00028088145	0.0000017049483	0.00006005399
CNA 1307	0.000061394036	-0.0000025527822	0.00000780984	-0.000012816134	-0.000020037493	0.0000016126462	0.000005292538
CNA 1308	-0.00029888217	-0.00017820045	0.0000013392287	0.000020324704	-0.00048796233	0.000008476008	-0.00009377684
CNA 130813	-0.0023023696	-0.00022326804	-0.000009928046	-0.000015095572	-0.0018252489	-0.000015062661	-0.0000130931885
CNA 130814	-0.002656626	-0.000097604134	-0.0000037276052	0.0000912895	-0.0016463209	-0.000010868368	0.000041489802
CNA 131	-0.00081229006	-0.00038241307	-0.0000012202943	-0.000053630727	0.00021592641	-0.000006114556	-0.00007528272
CNA 1310	-0.002618907	0.00010480765	-0.00000045366056	-0.00009800312	-0.0013068613	-0.000013715284	0.000108013184
CNA 131034	0.00005714933	0.00023348707	0.000009107585	-0.00003654476	0.001120745	0.000024846026	0.0000021406408
CNA 131076	0.00019674198	-0.00017472709	0.000003976796	0.00007869577	0.00094420416	0.000013902244	0.000037164846
CNA 131096	-0.00051644753	0.00015788927	-0.0000052353585	-0.00004526141	0.0009854904	-0.0000028456961	0.000020624555
CNA 131118	-0.0006530683	0.00051783037	-0.0001650907	0.00011128486	-0.00025108163	0.000009891078	0.000053759653
CNA 131149	0.0013268598	0.0002834816	0.000002252386	-0.00010503171	0.001276597	0.0000113662645	0.00012823638
CNA 131177	0.0009764099	0.00038454978	0.0000039402175	0.00019798239	-0.00083616324	0.0000061141304	0.0001469154
CNA 1312	-0.0011387864	0.00024860387	-0.000019640118	-0.0001877951	-0.00002976962	0.0000036085219	-0.000037398102
CNA 131368	-0.0006919055	-0.00019147049	0.000002692835	0.000096443095	-0.0006888289	0.000008963063	0.00004212702
CNA 131375	0.00028943166	0.0005285975	-0.000009859548	-0.00000737274	0.0000890798	0.0000038253975	0.00004026328
CNA 131377	0.00042464965	0.000285396	0.00000070057183	-0.00023845951	0.0010304472	0.0000007418791	0.00007310457
CNA 1314	-0.000043377793	-0.00027133475	0.000018483845	0.00008774275	0.0004675816	0.00000041223706	-0.0000026120313
CNA 131405	0.00020140529	0.000495046	0.000090204514	-0.00016546331	0.0006391631	0.0000028940042	0.000056422974
CNA 131408	-0.00076435605	-0.0002119059	-0.000099626544	-0.0000458107	-0.00023194487	0.000007676341	-0.000002896129
CNA 131450	-0.0010943441	-0.0000020851262	0.0000022898917	0.00003119886	-0.00038167275	0.000010817959	0.000006554134
CNA 131474	0.00037102224	-0.000032192624	0.0000017709012	0.000031921874	-0.000311865	0.000004917383	0.00014932144
CNA 1315	0.00039425152	-0.0002575198	0.0000030083452	0.000022828024	0.0009392654	0.000002403004	-0.000016412956
CNA 131540	-0.00039985692	0.00024395	-0.00002207961	-0.0000034482	-0.00006150973	0.0000041387198	0.00003902447
CNA 131544	-0.0020844112	0.00017224827	0.0000009737377	0.000032667704	-0.0017601807	0.000007136549	0.00005825476
CNA 131566	-0.0014909245	-0.000086606655	0.0000017454583	-0.000034798184	-0.001570681	0.000009044919	0.00005229733
CNA 131578	-0.00033942756	0.00016413903	-0.000008670972	0.000028272356	-0.000058104	0.000025635447	0.00004204292
CNA 131583	-0.000017795905	0.00012858487	-0.0000049970204	-0.00014879943	0.00013893221	0.00002884263	0.00006436156
CNA 1316	-0.0002450142	-0.00020598134	-0.000015239666	-0.000045099256	-0.00030326005	-0.0000023696252	0.00001229917
CNA 131601	-0.0010897997	0.00021723464	0.00001118734	-0.0000378905	-0.000036002595	0.000016653083	-0.000050591676
CNA 131616	0.0004240697	0.00020728011	-0.000017226079	-0.000028968725	0.0008104543	0.000003867206	0.00004463316
CNA 131669	-0.000012630671	0.00015360459	0.0000059324097	-0.000020330024	0.0008310488	0.000022763692	0.000053633714
CNA 1317	0.000019580311	-0.00021600444	0.0000024203432	0.000028655388	0.00038673435	0.00000653826	0.000047938243
CNA 1318	0.000072926785	0.00011140271	0.000000861185	0.00006121019	0.00038673528	0.00000029248852	0.000054225646
CNA 131831	0.000043811793	-0.00013446013	0.00002091717	0.0000736023	0.0007382449	0.000010622456	0.00010352156
CNA 131870	0.00006524875	-0.00030597232	0.0000057013262	-0.00014394152	0.0010346592	0.00001797676	0.000041553416
CNA 131873	-0.00008964078	0.0001259158	0.000006376459	0.00005211533	0.0009466493	0.000011488767	0.000039971266
CNA 131890	0.0011569113	0.0005421046	0.000016087106	0.0001374325	0.00102387	-0.0000031980162	-0.000026135467
CNA 131909	-0.0017187938	-0.00000218336	0.0000062195895	-0.000008508875	-0.0010831071	0.000008787711	0.00005610413
CNA 131920	-0.00070818886	-0.00008189275	-0.000010169094	-0.000043196946	-0.00007249977	0.000020548501	0.00013590386
CNA 131965	0.00016283432	0.00030377056	0.0000020270104	-0.000049977913	0.00009902759	0.0000020429632	0.000083096325
CNA 132	-0.0011139965	-0.00020426071	-0.000021692036	-0.000043188888	-0.00020950308	-0.000015495787	-0.00004807661
CNA 132001	-0.00063972303	0.000090367204	0.0000029617474	-0.000055140634	-0.00020757175	0.000016023374	0.00010945745
CNA 132014	-0.00073347136	0.00037987097	-0.000003769874	0.000033719738	0.0000789915	0.000007089944	0.0000912481
CNA 132112	-0.0000040196805	-0.00017668043	-0.00001912985	0.000071484006	0.0002991026	0.000015519176	0.00007558116
CNA 132141	-0.00015224739	0.00030522342	-0.0000014173887	0.000150732	-0.00047458266	0.0000024882102	0.00015897103
CNA 132158	-0.00008091148	0.00042425585	0.00000085862166	-0.000078183795	-0.00031264	0.000006304866	0.00012433447
CNA 132160	-0.00036918907	0.00037606407	-0.000006112293	-0.00016868359	-0.00034581407	0.000005031824	0.00011689343
CNA 132200	0.0007275422	0.00009747093	0.0000013530919	-0.00003829099	0.00013137677	0.0000043892005	0.00008640721
CNA 132203	0.0006297373	0.0008713762	-0.00000006932579	-0.0002817512	0.000076461176	0.0000010592312	0.00013883277
CNA 132204	0.00037916217	-0.00008945806	0.000003509521	-0.00022325457	0.00007136616	0.000000962246	0.00007048954
CNA 132228	0.0007289384	-0.00019860259	0.000000057125558	0.00018521103	-0.00041133692	0.000003927038	0.00016754244
CNA 132241	-0.0001227472	-0.00027889278	0.0000040259433	0.0001727544	0.0003570168	0.000011472304	-0.000029844772
CNA 132243	-0.0007973804	-0.00017123882	0.000015186048	-0.00016675923	0.00043854228	0.0000121261955	0.000027000622
CNA 132299	0.0003434436	0.000075752185	-0.0000010531973	0.00010428059	0.0000013218606	0.0000014989719	0.0000012116777
CNA 132320	-0.00025757015	-0.00004108835	-0.0000031292393	-0.000061667306	0.0006826766	0.0000083715295	-0.0001370073
CNA 132321	0.00019132785	0.000016779148	0.000002493257	-0.000051704163	0.00044898517	0.000004786735	-0.00010265339
CNA 132332	-0.00025272646	-0.00006291013	-0.000013588817	-0.00003484361	0.00088992796	-0.0000019410109	-0.000048415008
CNA 132430	-0.00041111576	-0.00026595985	0.00000011008677	-0.00013912057	0.0005956817	-0.0000028496693	-0.000088776724
CNA 1325	-0.0000087987255	-0.00009098497	0.00000083841206	-0.0000021507058	-0.00037081368	0.0000025742393	0.000012883403
CNA 1326	0.00021252592	0.000040218532	-0.0000039456504	-0.00008572793	-0.0005093769	0.0000035029932	0.00005841818
CNA 132612	0.00053918443	0.00018573662	-0.00000072607247	-0.00009269634	0.00023710125	0.0000005345118	-0.000064555665
CNA 132625	-0.001088464	-0.00003847633	-0.00006283069	-0.00018948663	-0.002449142	-0.000014125307	-0.000045503926
CNA 132660	-0.000005974769	0.000043132437	-0.0000010809284	-0.00005748285	-0.000068906775	0.0000013999145	0.00011222824
CNA 132671	0.00005422416	-0.00019773723	-0.00000036114918	0.00007036327	-0.00023507225	-0.00000007425032	0.0000758132
CNA 1327	-0.00014666432	0.000048399797	-0.000017265458	0.000052190142	0.000002433005	-0.0000025453453	0.00002463836
CNA 132720	-0.0006005855	-0.00021708735	-0.0000027442043	0.000033140524	0.0005593448	0.0000030107158	-0.00004032318
CNA 132724	0.00076809124	-0.00014684854	-0.00000048574236	-0.00015140774	0.00001561013	0.0000005454677	-0.000030347563
CNA 132789	0.0001974379	-0.00008517082	-0.000005147269	0.000077725774	-0.00026634109	-0.0000024752958	-0.00005004321
CNA 132851	-0.00061726983	0.00027514398	0.0000001729599	-0.000016047215	-0.0008469913	-0.0000023484797	-0.000031411488
CNA 132864	0.00050774304	0.00043813852	0.000005572409	0.00014236264	-0.00036923145	0.000005893764	0.00005416801
CNA 132884	0.00014520915	-0.00024346	-0.000002251135	0.00011575487	-0.0005143558	0.000002740139	0.000037140755
CNA 132946	-0.00034942199	0.00030296968	-0.0000016611247	-0.0001686276	-0.00056051847	-0.0000017434074	-0.000006206618
CNA 132949	-0.00039868	0.00037466557	-0.000006096398	0.000025749403	-0.0002510629	0.0000015033426	0.000041317937
CNA 132954	-0.00012094694	0.00027869645	-0.00000026466859	-0.000096440395	-0.00022595584	-0.000002531324	0.000012087326
CNA 132989	-0.0008538528	-0.00013058067	-0.00012580003	0.000056009823	-0.000063013955	-0.00000084031205	0.000057971483
CNA 133	0.0015078748	-0.00014026175	0.000005645176	0.00004455497	0.00052857987	0.0000044624862	0.000043115095
CNA 133015	0.00069593143	0.0000060596713	0.000000117559544	0.00007385678	-0.0003130585	0.0000024040824	0.000092074435
CNA 133022	-0.00008426319	0.00044921244	-0.00000078416036	0.00010923445	0.00031914542	-0.0000035779535	-0.000051983836
CNA 133060	0.0003727986	0.00024872657	-0.00002952365	0.00021258272	0.000042813437	0.000010592426	0.00015437079
CNA 133121	-0.0011410407	-0.000521596	-0.0000030390477	0.00012632132	-0.0016466224	0.000005204365	-0.000045209057
CNA 133308	-0.00035449737	-0.00016312748	0.00000039163015	0.00016752759	0.00020614953	-0.0000016936237	-0.00003779616
CNA 133383	-0.0009584332	-0.0000014252104	-0.0000007982809	0.00008083122	0.00077458855	0.000010331529	0.0000017451398
CNA 133396	-0.000105683124	-0.00035451926	-0.00000069414574	0.0002157548	0.0011514437	0.000005466512	-0.00007135553
CNA 133418	-0.00054306956	0.00019705614	0.000002900143	-0.00011124157	0.00093854504	0.0000030314636	-0.00018361252
CNA 133482	0.00047736452	-0.00001141167	0.00000044877777	-0.000009623	0.0009133506	0.000010159016	-0.000035136865
[truncated: 30,932 more rows]
