# Supplementary material for: A fair experimental comparison of neural network architectures for latent representations of multi-omics for drug response prediction
Source: BMC Bioinformatics. 2023 Feb 14;24:45. doi: 10.1186/s12859-023-05166-7 (PMC9926634; doi:10.1186/s12859-023-05166-7)
Supplement: Supplementary file 6 — Additional file 6. Attributions for Gemcitabine PDX: Gene level attributions defined by Shapley values. [file 12859_2023_5166_MOESM6_ESM.csv]

Attributions for Gemcitabine PDX: Gene level attributions defined by Shapley values.
Feature	early_integration	moli	moma	omi_embed	pca	stacking	super_felt
CNA 1	-0.0001646439	0.00007119521	0.000009932878	0.0032010186	0.0005426312	-0.0000012652873	0.000033322754
CNA 10	0.00024878356	0.0011895591	0.00047648256	-0.026903119	-0.0015348153	-0.0000052041532	0.0004729217
CNA 100	-0.000027051587	0.000096640215	0.000007659878	0.017380944	-0.000052653086	-0.0000063158986	-0.000039152073
CNA 1000	0.00013129615	0.00026977906	0.00004734312	0.02571054	0.0021937878	0.000004823685	-0.000005599415
CNA 10000	0.00032647338	-0.00022853825	0.00017072719	0.0142660495	-0.0015007552	0.0000029290914	0.00006774023
CNA 10001	-0.000041975683	-0.000088093766	0.0000003850768	-0.0025912798	-0.00037509704	0.0000028905865	-0.00030181694
CNA 10002	0.00006247529	-0.00056446274	-0.000012240784	0.015125487	-0.0004705647	-0.0000023897408	0.00007725524
CNA 10003	-0.0002207233	-0.00012527808	0.0000013663956	0.019056631	-0.0012898755	0.00000023214815	0.000099331344
CNA 100033413	-0.00002655046	0.0004584584	0.0000014296195	-0.010966088	0.0004025712	0.0000017930032	0.000053606913
CNA 100033414	-0.000025513871	0.00040920806	0.000073811774	-0.011586005	0.00040256843	0.0000017275332	-0.00007554233
CNA 100033415	-0.000020469739	0.00048820407	0.000017664544	0.015933631	0.0004025703	0.0000016987324	0.00018034491
CNA 100033416	-0.000023096021	0.00045769307	0.000003942135	0.02607591	0.00040257114	0.0000018036604	-0.000057811503
CNA 100033417	-0.00002579874	0.00044096017	0.0000013894887	0.0020602758	0.00040257256	0.0000015827178	0.00006205778
CNA 100033418	-0.000021860096	0.00044210203	0.000008038494	-0.002411724	0.0004025712	0.0000017287016	-0.000062834726
CNA 100033419	-0.000018511535	0.0004778125	0.00000264684	0.0020172813	0.00040256963	0.0000017204761	-0.00000545516
CNA 100033420	-0.00001689863	0.00043367143	0.0000040645023	0.0023811478	0.00040257056	0.000001720047	-0.00003284755
CNA 100033421	-0.000015748026	0.0005082715	0.000029754192	-0.006274249	0.00040257027	0.000001666832	0.00004946989
CNA 100033422	-0.000017534448	0.0004768479	0.000021685819	0.0010596513	0.0004025708	0.0000017418383	0.00016884804
CNA 100033423	-0.000027370821	0.00044129367	0.000013544446	0.012481239	0.00040257192	0.0000017205238	-0.0001815817
CNA 100033424	-0.00002816686	0.00044062358	0.000004692838	-0.008451697	0.00040257198	0.000001685047	-0.00012165657
CNA 100033425	-0.000011132848	0.00046632148	0.000022716522	-0.009048074	0.00040256858	0.0000016716004	-0.00008601529
CNA 100033426	-0.00002051598	0.0004512805	0.000040944033	-0.0059807478	0.0004025688	0.0000016716956	-0.00015863898
CNA 100033427	-0.000024452038	0.0004401897	0.00000011450889	0.0060823425	0.0004025702	0.0000016496897	0.0001420327
CNA 100033428	-0.000022119586	0.0004703676	0.0000014546524	-0.0015978712	0.00040256928	0.0000017005206	0.00014379159
CNA 100033429	-0.00002129675	0.00041652855	0.0000051918178	-0.0064609624	0.00040257227	0.0000017380239	0.00019280534
CNA 100033430	-0.000019806643	0.00038583405	0.0000025162633	0.00809721	0.00040257006	0.0000016546011	0.000082241975
CNA 100033431	-0.000023624896	0.00049092865	0.000079162724	-0.00072092266	0.00040257044	0.000001733923	0.000011211771
CNA 100033432	-0.000027040676	0.00041915063	0.000109799	-0.0055254744	0.00040256925	0.0000016829013	-0.00006910157
CNA 100033433	-0.000028610453	0.00045108906	0.0000027487745	-0.0076324656	0.00040257216	0.0000017861126	-0.0001279771
CNA 100033434	-0.000021828915	0.0004731423	0.000022764501	0.013711226	0.00040256925	0.0000017484188	0.00002410987
CNA 100033435	-0.000019673082	0.00042959544	0.000005477541	-0.0058928067	0.00040257085	0.0000017077207	0.000071858325
CNA 100033436	-0.00002343886	0.0004131306	0.000007829048	0.008346353	0.0004025672	0.0000017411232	-0.00009964936
CNA 100033437	0.0001034761	0.0005921403	0.000008597371	-0.010073591	0.00036691164	0.0000019259928	0.000019651097
CNA 100033438	-0.00002017439	0.00040526647	0.000031981912	-0.006971866	0.00040257175	0.0000017594815	-0.00001516229
CNA 100033439	-0.00001752064	0.0004520004	0.0000019905344	-0.012830991	0.0004025724	0.0000017071485	0.000003730788
CNA 100033440	0.0001130854	0.00055824895	0.0000030835786	0.0001851205	0.00007233223	0.0000018995283	0.000014833874
CNA 100033441	0.00011312714	0.0005485123	0.0000014608659	-0.01811427	0.0006929405	0.000001936555	0.00010927659
CNA 100033442	0.00011760273	0.00052528974	0.000009404887	-0.017960146	0.00069294346	0.0000018156768	0.000018418794
CNA 100033443	0.000109805216	0.0004902327	0.000030920743	-0.010520901	0.0010266561	0.000002006364	0.0002445747
CNA 100033444	0.000113145084	0.00054803846	0.00004544297	0.008042617	0.0010266542	0.0000017887354	-0.00006265369
CNA 100033445	0.000108605804	0.00048153047	0.000010571306	0.005901331	0.001026658	0.0000018260241	0.00008317964
CNA 100033446	0.000113326925	0.000490524	0.000014330388	-0.007674626	0.0007320757	0.0000019458294	0.00008665884
CNA 100033447	0.00011514982	0.0005179146	0.00002391086	0.0032265412	0.0007320752	0.0000018859623	-0.00012514532
CNA 100033448	0.000012377477	0.00044996754	0.000002449922	-0.00464275	0.00028907327	0.000001673746	-0.00009093304
CNA 100033449	0.00010899024	0.0005311595	0.000031417265	0.0035000937	0.000321192	0.0000017643214	-0.00011331568
CNA 100033450	0.00000061344355	0.0004037335	0.000015426152	-0.0007927444	0.00028907295	0.0000016084194	0.00012623731
CNA 100033451	0.000002874122	0.00039918828	0.000008544506	-0.0029443586	0.00028907158	0.0000017658948	0.000041941003
CNA 100033453	-0.000001427522	0.00045333695	0.0000001331251	0.0033147747	0.0002890727	0.0000017206668	0.00000017778352
CNA 100033454	0.0000004957221	0.00042104002	0.0000030447495	0.0073520835	0.0002890747	0.0000016771316	0.00003747654
CNA 100033455	0.000008389055	0.00046250768	0.000009750764	-0.004301631	0.00028907365	0.0000016641616	0.000059752652
CNA 100033456	-0.00000086896586	0.00040874333	0.000008271261	0.0035749904	0.00028907464	0.0000017769573	-0.00007531153
CNA 100033458	0.00000034945086	0.00045706087	0.000002093507	-0.004152567	0.00028907284	0.0000017486573	-0.00006224655
CNA 100033460	0.0000063958205	0.0005126938	0.000058663638	-0.0031966844	0.00028907496	0.000001677823	0.0001227944
CNA 100033603	0.000008169296	0.0004973019	0.000011707104	-0.00453243	0.00054608716	0.0000017017128	-0.000049961425
CNA 100033799	0.0000033702097	0.00052907446	0.0000060957977	-0.003833539	0.00054608734	0.0000017045257	-0.00003753513
CNA 100033800	0.0000025448435	0.00056909194	0.00002050805	0.0030304468	0.00054608745	0.0000017089129	0.000039020793
CNA 100033801	-0.000008371151	0.0005673506	0.0000036813126	-0.0033017632	0.0005460868	0.0000017449379	0.00004764582
CNA 100033802	0.0000031507295	0.00041426078	0.000006076791	0.009204796	0.0005460847	0.0000016290902	-0.00033399367
CNA 100033803	0.0000019464455	0.0005378479	0.0000017193491	0.012098906	0.000546086	0.0000016985894	-0.000015131529
CNA 100033804	0.0000032010767	0.00054546597	0.0000020798632	-0.013108316	0.00054608536	0.0000017479896	0.000056849316
CNA 100033805	0.0000113616	0.0004716386	0.000013018231	0.000451426	0.0005460843	0.0000017201662	0.00014901711
CNA 100033806	-0.0000011968613	0.00048231104	0.000011258412	0.018752147	0.0005460849	0.0000016980886	-0.000091745314
CNA 100033807	0.000011295285	0.0004817688	0.00038437435	-0.015538585	0.00054608326	0.0000017350196	0.00012589699
CNA 100033808	0.0000049129735	0.00048088806	0.0000013833018	0.004416171	0.0005460832	0.0000017138243	-0.00010326499
CNA 100033809	0.000008654133	0.00055025786	0.0000020296714	-0.018362094	0.00054608635	0.0000017591	-0.00006688565
CNA 100033810	0.00001233356	0.00051966106	0.000037135804	0.0010896847	0.00054608256	0.0000016976356	-0.000021801716
CNA 100033811	0.000007722848	0.0005302672	0.000010462778	0.0048567182	0.00054608466	0.0000017373324	-0.000027703667
CNA 100033812	-0.000003895941	0.0005117705	0.00000047030957	0.008574064	0.0005460871	0.0000017544985	0.000111330606
CNA 100033813	0.0000032772637	0.0004765483	0.000060944356	0.0062083006	0.0005460854	0.0000017432689	-0.00004053548
CNA 100033814	0.000006045685	0.00055441627	0.000011450887	-0.005116231	0.00054608425	0.0000016838551	-0.000007678343
CNA 100033815	0.000006231577	0.00048149005	0.00001655126	0.009761343	0.00025596638	0.0000016741037	-0.0001626108
CNA 100033816	0.0000045750335	0.00046997386	0.0000033468393	-0.0005924588	0.00025596833	0.0000016615153	-0.00014836412
CNA 100033817	0.000016355714	0.00045956543	0.000009291376	-0.014663253	0.00025596668	0.0000017195225	-0.000059746093
CNA 100033818	0.0000047261733	0.00049226166	0.000038060636	0.0068478067	0.000255969	0.00000178051	-0.0002245903
CNA 100033819	-0.00006787926	0.0004209478	0.0000051453603	0.00014702274	-0.000046419515	-0.0000019060373	-0.00026679825
CNA 100033820	-0.00002373375	0.00040899747	0.0000359686	-0.0026403286	0.00040257248	0.0000017492771	-0.0000012107178
CNA 100033821	-0.000032939668	0.00040942474	0.00005026212	0.011859009	0.00040257123	0.0000017340898	0.00014078662
CNA 100033822	0.000009518482	0.0005117871	0.0000022752479	0.0029643816	0.0002559698	0.0000016968963	0.000007420198
CNA 100034743	0.000041640225	0.00044736997	0.000010363383	-0.028221834	-0.00019171496	0.00000055181977	-0.00024145498
CNA 100036563	-0.0000006545754	0.00053981494	0.0000017583297	-0.010185462	0.0005460857	0.0000017323971	0.00022477517
CNA 100037417	0.000014038398	0.00014517026	0.000006775102	0.024975548	0.00056053157	-0.0000034536124	0.000025799347
CNA 100038246	0.000095617725	0.0003131528	0.000035540324	-0.023206778	-0.0003838136	0.00000078468315	-0.0000775776
CNA 10004	-0.00003659545	0.0000095041505	-0.000000026346184	-0.0002891504	0.00020415518	0.00000046367643	-0.000025335676
CNA 100048912	0.00022065721	-0.0010756203	0.000014585556	0.015412336	0.013617444	-0.0000014204024	0.0002458772
CNA 100049587	0.00012265908	-0.00023808009	-0.000025918942	0.016341602	-0.0014891854	-0.0000024681328	-0.000013496658
CNA 10005	0.000093960276	-0.00024748297	0.000009272062	0.012457608	-0.0017371405	-0.000009198188	0.00013478156
CNA 10006	0.00029299312	-0.00008039134	-0.00000081790887	-0.004968822	0.000021645212	-0.0000013420582	0.0000016333823
CNA 10007	0.00024935682	-0.00006205157	-0.000108662935	-0.0050803013	0.00027753608	-0.0000018924951	-0.00007824433
CNA 100073347	0.00015600526	-0.00006998683	-0.00000030061602	0.006355776	0.00063809386	-0.0000016385555	-0.000025263405
CNA 10008	0.0011903517	-0.0004502635	-0.0000004828805	0.0036437993	-0.00037517084	-0.0000006785392	0.000013472552
CNA 100093630	0.00008955125	-0.00029536206	0.000005320157	-0.0054952987	0.000975277	-0.0000031989337	-0.00021282777
CNA 1001	0.00005943927	0.00006122231	0.0000010821727	-0.0021647096	0.000009238207	-0.0000016661643	0.00003593369
CNA 10010	-0.0003659323	0.000074728494	0.0000065727813	0.012578707	0.0006318686	0.0000012553454	-0.0000063570287
CNA 100101267	0.00034993805	-0.00029896526	-0.00000054875295	-0.016333008	-0.00094370334	0.0000024975777	0.000060360395
CNA 100101467	-0.00038138928	-0.0013517388	-0.00004845358	-0.011098244	-0.0019627055	0.000004065609	0.000063119594
CNA 100101938	-0.00020012066	0.0009375839	0.00004079411	-0.0058204685	0.00032720307	0.0000062538147	0.00016314512
CNA 10011	0.00011934157	-0.000015949185	-0.0000059517934	0.0031875507	0.00007602948	-0.0000021986484	-0.00011499305
CNA 100113378	0.00016706818	-0.0005051201	0.0000044836975	0.04281413	-0.00042415195	-0.000013755393	0.00011774188
CNA 100113379	-0.00007214902	-0.0007431011	-0.000012253111	-0.00073150947	0.0014655549	-0.00001123488	-0.00029355337
CNA 100113380	-0.0000221786	-0.00042977225	-0.0000012481894	0.019601978	-0.00037871607	-0.0000033869264	-0.00014094973
CNA 100113381	0.00022332618	-0.00042992094	0.0000017808555	-0.0042275013	-0.00019474632	-0.00000033638477	-0.00025275617
CNA 100113382	-0.00009279209	-0.00022549374	-0.0000050647386	-0.020254316	-0.0027088022	-0.0000046168325	-0.0002461126
CNA 100113384	0.0007498136	-0.0004967564	-0.000006933907	-0.0048648547	0.0018297797	-0.000008166457	0.00006574573
CNA 100113389	0.00007423512	-0.0006671904	-0.000027809057	0.005632171	0.0012559068	0.00000032329558	-0.00008071656
CNA 100113391	0.000010981757	0.00012148562	0.000013183554	0.004378142	0.0016680271	0.00000077390666	0.00012844408
CNA 100113392	0.00029434872	-0.00044625506	-0.0000057035095	-0.00922275	-0.0010241636	0.0000018541336	-0.00008921017
CNA 100113393	0.00028583154	-0.00044329357	-0.0000028143359	0.01581006	0.0017078851	-0.000008168627	-0.00003706269
CNA 100113402	0.0002649871	-0.00008234308	-0.0000009637876	-0.0050214888	0.0008212875	-0.0000013309717	-0.00008296746
CNA 100113403	-0.0010339133	-0.0013969449	-0.0003447553	0.0028977552	-0.001682276	-0.000010958291	-0.00009699199
CNA 100113404	-0.00011631796	-0.0003078698	0.00000998301	0.01115751	0.000040400944	-0.000008545685	0.0001881541
CNA 100113407	-0.00005966438	-0.0003229444	-0.00014601237	-0.021082105	-0.00059569994	-0.0000033583406	-0.000015528012
CNA 100124516	0.00027668886	-0.0008030991	-0.000022226384	0.007517031	0.0037116476	0.000002805805	-0.00019702621
CNA 100124534	-0.00007403187	-0.00023957854	-0.000037661943	-0.019749448	-0.0011571555	-0.000003968024	-0.000087984
CNA 100124536	-0.000041240546	0.00036017477	-0.00000032901022	0.024030782	0.00017479685	-0.00000047562125	-0.00016659047
CNA 100124537	-0.0002280499	0.000048234575	0.00000087236987	0.00072396337	0.00069735275	0.0000051221846	0.00007423044
CNA 100124538	0.000029763625	0.00095252076	0.0000006970306	-0.016074922	0.0019275721	-0.0000040842056	0.00006377601
CNA 100124539	-0.00016278647	0.0006153248	0.000017189157	-0.010547733	-0.0013665142	0.0000049073938	0.000051846866
CNA 100124700	0.00017291159	-0.000070553186	0.0000013548382	-0.0027821993	-0.00084244064	0.00000082781315	0.00011149125
CNA 100125288	0.000039926468	-0.00023989547	-0.0000155198	-0.0074923574	-0.0014475913	-0.000004139638	0.0000040350606
CNA 100126270	0.0002532645	-0.0016235337	-0.00004128121	0.015789915	-0.004308084	-0.000010317803	-0.00015462787
CNA 100126296	0.000098750555	-0.0001265329	-0.0000059740505	0.0072136144	0.00003216065	-0.0000089892155	-0.00006359951
CNA 100126297	-0.00019203327	0.00019439188	-0.0000039745264	0.00063824357	0.00046172965	0.0000045476672	0.000044922308
CNA 100126299	0.00039298355	-0.00034799703	-0.000008745574	0.0017072102	-0.0006358568	-0.0000042180536	-0.00007332124
CNA 100126308	-0.00019070665	0.00019407777	0.000001759614	-0.0055876756	0.00006467487	0.0000044700378	0.00013668025
CNA 100126309	0.0003878289	-0.001084706	-0.0000036282481	-0.020136405	-0.0029056086	-0.0000055900096	-0.0001371189
CNA 100126310	-0.00033522694	-0.00090530695	-0.0001056977	-0.0014071895	0.0029618535	-0.000017016888	0.00014928762
CNA 100126311	0.00014724677	-0.00042667604	-0.0000066133452	-0.03234187	-0.0016799836	-0.0000022729398	0.000052629308
CNA 100126313	0.000037014437	-0.000080069316	-0.00001709098	-0.007825763	-0.009205706	-0.0000006691933	0.00019620724
CNA 100126314	0.00024344408	0.00044034797	0.00000059496523	-0.02843557	0.0025205037	-0.000007167173	-0.000005482292
CNA 100126315	-0.00019458806	0.0001942864	0.0000036078416	0.0059299786	0.00046172764	0.0000044970748	0.00022004562
CNA 100126316	-0.00033615407	-0.00083176437	-0.00013425222	-0.002534045	0.0035731264	-0.00001732955	0.000028994502
CNA 100126318	0.00023309106	-0.00077112584	-0.000099084034	0.012766946	-0.0022736802	-0.000004486799	0.0000035220562
CNA 100126319	-0.00006649897	0.000092816146	0.000047708327	0.0111235725	-0.00049487775	0.0000025552988	-0.000040569626
CNA 100126320	-0.00010393463	0.0007062339	0.00006007237	-0.009770904	0.001422768	0.000002865553	0.00016447675
CNA 100126321	-0.00017088384	0.00015917468	0.00000018005072	0.0035799858	0.0011846074	-0.0000025142672	0.000011099714
CNA 100126325	0.00010762065	0.0001321877	0.000029360446	-0.009229808	0.00009291505	-0.0000008704185	0.000026849533
CNA 100126326	-0.000067215784	-0.00013114941	-0.000030690935	-0.023988033	0.0015707874	-0.0000012329101	-0.000015323785
CNA 100126327	0.00041946524	-0.0001243549	-0.000009023266	-0.006675446	0.0010486797	-0.0000018933296	0.00001786654
CNA 100126328	0.00010330153	0.00017319592	-0.0000050419744	-0.0046305414	0.00095583516	-0.0000042062998	-0.000079677346
CNA 100126329	0.00015560044	0.000013692921	-0.0000029933165	-0.00070017925	-0.0009647877	-0.000007910728	-0.00015603485
CNA 100126331	-0.00020075309	-0.0005649351	-0.000045167835	0.009472056	0.0006211715	-0.000008047651	-0.00015816913
CNA 100126332	0.00021324627	-0.0011201322	-0.00013333804	-0.004905085	-0.0023763191	-0.000005050826	-0.00019571105
CNA 100126333	0.0005843715	-0.00035798532	-0.000059461767	-0.0141735915	-0.000091927766	-0.00000040767193	-0.000062116305
CNA 100126334	-0.00014849751	-0.00005901031	-0.0000073580245	0.02158538	-0.0010584887	0.000002744913	0.000030942174
CNA 100126335	-0.00018691801	0.00016626687	0.000008125547	0.01395544	0.00046172697	0.000004419684	-0.00003574792
CNA 100126336	0.00013858563	-0.00042201378	-0.000009559556	0.003348098	-0.0005659803	0.00000042283537	0.00018359549
CNA 100126338	0.00006559032	0.0009212714	0.00007262484	0.021629296	0.0013681095	-0.0000037469624	0.0002429774
CNA 100126339	0.00016087307	-0.00017214491	-0.00008970566	-0.009581252	-0.0009647864	-0.000007944775	-0.00014398545
CNA 100126340	-0.00009413311	0.00060608034	0.000003786156	-0.013549661	-0.00022393683	-0.000001724005	0.00006526088
CNA 100126343	0.0004443357	-0.00022484832	-0.0000029791968	-0.0044846097	-0.00074421143	-0.0000029547455	0.000027878634
CNA 100126345	-0.00020135855	0.00020023284	0.000095196665	0.0016915989	0.00046172738	0.0000043930054	-0.00047936424
CNA 100126346	0.00046183777	0.0008412068	0.00006851969	-0.002154413	0.00065621675	0.000003611636	-0.00010686035
CNA 100126348	0.000056438093	-0.0000020567777	-0.000004579863	0.0017786243	0.0016664827	0.00000023691655	0.00019678535
CNA 100126349	0.00024375759	-0.00047081924	0.000010488987	0.0004149385	0.0021900996	0.0000058946844	-0.00014922766
CNA 100126350	0.00025696063	-0.00003416655	-0.00000007932633	0.0020660183	-0.00003692964	0.0000011674404	0.000042821168
CNA 100126351	0.00016585547	0.0009922376	0.00006959678	0.0053737247	0.002839281	-0.000003523898	0.00021637928
CNA 100126352	0.00015387866	0.000025465179	-0.0000013503433	0.023951914	-0.00096478686	-0.000007909846	-0.00032471176
CNA 100126355	0.00021912788	-0.00049352675	-0.00023474869	0.012749422	0.00012892646	-0.0000058734418	-0.00010727071
CNA 100126356	-0.0000026739935	-0.00023093901	-0.000014094137	0.0013306239	-0.00031001255	-0.00000008888245	-0.00002108868
CNA 100126791	0.000120513214	0.00016194662	0.000013032222	-0.002915888	0.0007759565	0.0000017759562	-0.00003448224
CNA 100126793	-0.00014741013	-0.00022264237	-0.00000030527917	-0.0035062209	0.00008897842	0.0000028070924	-0.00034159678
CNA 100127206	0.00016288485	-0.00013488242	-0.0000334711	-0.0077724843	0.0011856024	-0.0000046343803	-0.00007761397
CNA 100128285	0.000097945944	-0.0006770744	-0.0000010881591	0.009440042	-0.0005484294	-0.0000012387515	-0.00013050552
CNA 100128327	-0.00067299797	-0.0011347921	-0.00008095947	-0.016093355	-0.00047581404	-0.000010267972	0.00028010661
CNA 100128378	0.00014858572	0.000046152487	0.000009863854	-0.0023038785	-0.00076212815	-0.00000037720204	-0.00007158045
CNA 100128385	0.000004173234	0.000829928	0.000004829478	0.00008644743	-0.00070232764	-0.000002736306	-0.000149182
CNA 100128496	0.00006224296	-0.0004200488	-0.000004106987	-0.009145686	0.0001521369	-0.000010451508	0.000114533694
CNA 100128569	0.00002318209	-0.00039407925	-0.0000018153992	0.008041917	-0.0002737103	-0.0000030232907	-0.000017894368
CNA 100128731	-0.000029903205	0.0003443531	0.0000025380368	0.007818195	-0.00020155894	0.0000037886857	0.00010945614
CNA 100128782	-0.000117726086	-0.00042889337	-0.00015756169	0.027688112	-0.00046006788	-0.000004110956	0.00000854625
CNA 100128890	0.0006974934	0.0006914486	0.0004203801	-0.016525831	0.0018464566	-0.000014174198	-0.00007475542
CNA 100128927	-0.00023547262	0.000082470804	0.000004774811	0.0016323981	-0.00069676666	0.0000058724404	0.000023689
CNA 100128946	0.000091333895	0.00006547443	-0.000008189998	0.0021549093	0.00092416233	-0.000005890154	-0.00033503873
CNA 100129075	-0.00008004439	0.00033299642	0.0000016338277	0.009045442	0.0014272616	0.00000028686526	-0.00006859657
CNA 100129128	0.0005646518	-0.000018100012	-0.000025178822	0.00077607116	-0.0040431526	0.0000010054588	-0.00021793127
CNA 100129250	-0.00010018962	-0.0010270244	-0.0000068579366	-0.0031592918	-0.00029360934	-0.0000127701505	-0.000031514515
CNA 100129271	0.00027078696	0.0006962451	0.000007265711	0.030171413	-0.00019822364	0.000004203844	0.00020483759
CNA 100129354	0.00014081807	-0.00013239667	0.000016326327	-0.008132695	-0.0018163002	-0.00000009665487	-0.00013869171
CNA 100129482	-0.00007772004	0.00033948742	0.000007457651	-0.006303332	0.001012793	-0.00000039095877	-0.00004730945
CNA 100129583	-0.00007208052	0.00018549777	0.000014369945	0.00006436461	0.0015119207	-0.0000017544269	-0.00018427389
CNA 100129792	0.0009017365	-0.00037378108	-0.0002288655	0.0034775764	0.00050130335	-0.000005720139	-0.000003720171
CNA 100129842	-0.00006479336	-0.00008475244	-0.0000009808821	-0.006218009	0.00018071206	0.0000008414984	-0.00005201259
CNA 100130017	-0.0000358004	0.00019761416	0.0000088867555	0.0068681864	0.001823691	-0.0000035928492	-0.00024099583
CNA 100130086	0.00021641616	-0.0013954911	-0.00006083229	-0.01076807	-0.0030808472	-0.000009421419	-0.00033004873
CNA 100130311	0.0005810909	0.00083656685	0.000009622741	-0.0076072756	0.0012163024	-0.0000006545544	0.00028637188
CNA 100130418	-0.00011040233	0.00013643097	0.0000150925325	-0.025397265	-0.00016649492	-0.000008280539	-0.00021398622
CNA 100130519	-0.00014115706	0.000048018825	-0.00000029900391	-0.0075051426	-0.000083390856	0.000000023293497	-0.000027699114
CNA 100130717	-0.00010062376	0.00005840306	0.0000023117814	-0.005254333	0.00041069507	-0.000008129167	-0.000010020449
CNA 100130733	-0.000069523725	0.0004626092	0.000025565654	-0.00064313685	0.00013185019	-0.0000048826214	-0.00018250248
CNA 100130742	0.00009115849	-0.00065272115	-0.000013368679	0.0010484201	0.0018888088	-0.0000050237413	0.00018043864
CNA 100130771	-0.000017186772	0.00016160228	0.000010284313	-0.0052894354	-0.00038455956	0.0000036112783	-0.000074683034
CNA 100130889	-0.00009724519	-0.0007383472	-0.00005649153	0.0021790422	0.00042112626	-0.000009621549	-0.00018896264
CNA 100130958	0.0003938409	-0.00028695975	-0.000004448009	-0.010561808	-0.0010379048	-0.00000085277554	0.0000039629786
CNA 100130967	-0.00043362234	-0.0013480437	-0.00012901623	-0.019738294	-0.0035159856	-0.000004517627	-0.00025959488
CNA 100130988	0.00019663898	-0.00013424183	-0.00005263859	-0.0026752227	0.00029234478	-0.0000015761137	0.00000024644885
CNA 100131137	0.0002472218	0.000046689926	0.0000023921225	0.0076001175	-0.00041152406	-0.0000013615846	0.000108752996
CNA 100131187	0.00024368353	-0.000045285524	0.000011062003	-0.0034245644	0.00070584385	0.0000027238368	0.000046174206
CNA 100131211	0.0003338532	-0.00016526197	-0.000001435453	-0.0039398093	-0.00028176515	0.0000010850906	-0.00008275615
CNA 100131213	0.00017615827	-0.00035236526	-0.000042235715	0.000109650864	-0.0017885624	-0.0000043670652	-0.00030271013
CNA 100131244	0.000056764962	0.00007445019	0.000004549922	-0.006806797	-0.00005099345	-0.0000010823012	-0.0001302841
CNA 100131378	0.0009919119	-0.0001591669	-0.0000134418215	0.0029390622	-0.00046936184	-0.0000002024889	0.000054809818
CNA 100131390	0.00015360606	-0.00004182279	-0.000013228817	-0.0025780736	0.00013399422	0.0000013823509	-0.00010908762
CNA 100131439	-0.000081444814	-0.00029033632	-0.0000013378282	-0.01511509	-0.0001137983	-0.00000069928166	-0.00008066587
CNA 100131454	-0.00033903998	-0.00020982683	-0.00022701378	0.004187485	-0.0004518049	-0.00000398221	-0.000010672633
CNA 100131814	-0.0006758094	-0.0010987805	-0.00014716024	0.002617096	0.000017781187	-0.0000073645833	-0.00010411962
CNA 100131827	0.00009352142	0.00024029089	-0.000016310512	-0.00302903	0.00037269897	0.0000031217337	0.00011746237
CNA 100131897	-0.000045051744	0.00022714428	0.0000014925562	0.00064002106	0.0003485704	-0.000002692199	0.000024031657
CNA 100131902	0.00011374795	0.0002981239	0.000004673094	-0.0017442979	0.001188533	-0.0000072141884	-0.00010272288
CNA 100131980	0.00065459363	0.00036082594	0.000058391182	-0.01106583	-0.002018683	-0.000012208678	0.00003614083
CNA 100131998	-0.000008039814	-0.000069395166	-0.0000020231532	-0.01315726	0.0019321424	-0.000003145814	0.000021748941
CNA 100132103	0.0001297574	0.00051555416	-0.0000030140554	-0.024566472	0.0051636803	-0.0000061942333	0.000073990894
CNA 100132341	0.000064709115	-0.000061689134	-0.000007852213	0.0013226126	-0.00026249222	-0.0000024903775	0.00004291814
CNA 100132386	-0.000086886605	-0.00081420084	-0.00017568875	-0.0014597992	0.00028657503	-0.0000020118953	-0.00014380545
CNA 100132396	0.0004176984	0.00073443825	0.000024546498	-0.027152864	0.0008955662	-0.0000047045705	-0.000076544326
CNA 100132406	0.00016223319	0.00094152446	0.000017573559	0.025712376	0.004845233	0.00000024209024	0.00018269887
CNA 100132417	0.0007012567	0.0010183188	0.000046834666	-0.007993358	0.006164211	0.0000118713615	-0.00029713873
CNA 100132463	-0.00020915188	-0.00066048285	-0.000003849559	0.008013616	-0.0032862246	-0.0000028435709	-0.000038901388
CNA 100132464	-0.000046524783	0.00026386674	0.000005943833	0.009711423	-0.0005292968	-0.0000018595457	-0.000058169757
CNA 100132476	-0.000083638355	-0.00083692715	-0.000056626526	-0.0059458385	0.00028657407	-0.00000206089	0.00008195578
CNA 100132565	0.0000057760717	-0.000205979	-0.000013860915	-0.0036373883	-0.001590978	-0.0000007318497	0.00000215866
CNA 100132708	-0.00041625465	0.00036015792	0.00000058338327	0.0027064853	0.00014856263	0.0000015766144	0.00003705654
CNA 100132832	0.00077057973	-0.000327563	-0.000004314678	-0.008626231	-0.000007824516	0.000002096343	0.000050099145
CNA 100132911	0.00015585656	-0.00015929971	-0.0000024704746	0.010537374	-0.0012307194	-0.0000078641415	-0.000023024786
CNA 100132916	-0.00003233268	0.0003483153	0.0000063970756	0.0031368	0.0008462981	-0.000005085945	-0.00021449682
CNA 100132923	0.00015870949	0.00079648057	0.00007746631	0.015127941	-0.002842763	-0.0000128963475	0.00020892413
CNA 100132979	-0.00050287665	-0.00038365438	0.0000020811372	0.018444344	0.000496901	-0.00000034832948	-0.0004884092
CNA 100133036	0.00027345232	0.0006395302	0.00009431111	-0.0017555133	0.0036560777	-0.0000012450457	0.000151834
CNA 100133093	0.0008755931	0.0012983563	0.0001359689	-0.0037308221	-0.000016190352	0.00000376451	0.0001483724
CNA 100133121	0.00005731649	0.000682327	0.000033893153	0.00015792817	0.0035068202	-0.000010813236	-0.00014210788
CNA 100133172	0.00080273347	0.0020727091	0.00004968958	0.008927631	0.0029730436	-0.000011691927	0.00022365653
CNA 100133205	0.00038328356	0.00088672224	0.0001398278	0.00043058724	-0.001003005	-0.0000041788335	0.00007627591
CNA 100133234	0.000021770453	-0.00007221342	0.000028443481	0.00794011	0.0006455842	-0.000004080367	0.0000019969405
CNA 100134869	0.000041277	-0.00006755975	-0.0000059271215	0.0038716688	0.0008725393	0.00000017819404	0.00014386135
CNA 100134938	-0.00032964404	0.0003972014	0.00002387674	0.024757989	0.0016144991	0.000003793883	-0.00006435785
CNA 100137047	0.00010933973	0.00003142602	-0.00000002109632	-0.003910128	0.0017859245	-0.0000016757965	0.00020129602
CNA 100137049	0.00010535932	0.000048814043	0.00000009437652	-0.033000275	0.0020410551	-0.0000019661188	-0.00019961454
CNA 10014	0.00007374694	-0.00063427055	-0.00006841601	-0.008953545	-0.0007893164	-0.0000043324235	-0.000006566325
CNA 100141515	-0.000029665753	-0.00048358424	-0.00007016675	-0.0013110458	-0.0002015214	0.0000010275841	0.00007167141
CNA 100144596	0.00011236785	0.00018560495	-0.000016909435	0.0010686758	-0.002099313	-0.000009063387	0.000029411507
CNA 100144748	-0.000010139763	-0.0007642398	-0.0000043295595	-0.0039123474	-0.0042203963	-0.0000031759978	-0.00011905483
CNA 10015	0.00007651433	0.0012349051	0.000020555039	0.016412903	0.0013537976	0.0000038952353	-0.00020354772
CNA 100151643	0.00025926428	0.0005225515	0.00000077326877	-0.0235828	0.0012142792	-0.0000051393745	0.000052765758
CNA 100151683	-0.0003158668	0.00021378532	0.00000015845056	-0.0034179399	0.0007060285	0.0000013091563	-0.000047678932
CNA 100151684	-0.00005436137	0.00066671544	0.00008216008	0.007212892	0.003045458	-0.0000039863107	-0.00014176863
CNA 10016	0.00063979835	-0.0009201643	-0.000028613827	-0.005996814	-0.0011327391	-0.000009858608	-0.00015101029
CNA 100169851	0.00022322997	-0.00011740817	0.000008866683	-0.01099148	-0.00022376596	0.00000081167224	0.0001729792
CNA 100169989	-0.00006787316	-0.000009382567	0.00000070954303	0.0063806195	0.00070096995	0.0000026110886	0.000040470874
CNA 10017	0.00013101137	-0.00006668865	-0.0000023487917	0.0070849303	-0.0006148096	-0.0000017148495	-0.0002171873
CNA 100170229	0.00010147464	0.000011620228	0.00000010378862	-0.0038623214	-0.0006301443	-0.00000062971117	-0.0000016219826
CNA 100170765	0.000052395815	0.00010070578	-0.0000068627055	-0.003434242	0.00011394862	-0.00000013508797	-0.000026534908
CNA 100170841	-0.00012594799	-0.0006130201	-0.000010122413	0.0007196812	-0.0008668647	-0.0000022465704	-0.00015721474
CNA 10018	-0.00030269683	0.000100730394	0.0000020175949	0.00087811926	0.0002848753	0.00000061757567	0.000022659018
CNA 100187716	-0.00017550561	0.0001290324	-0.0000063801226	-0.015539778	-0.0014225128	-0.000004312968	-0.0002532251
CNA 100188847	0.00010322752	0.00014688203	-0.0000036479887	0.012217744	0.0010242277	-0.0000042467354	-0.000041245992
CNA 100188893	0.000069098525	0.00028356054	-0.00000008387211	-0.010111041	-0.0003285817	-0.0000022653578	-0.000064745705
CNA 100188953	-0.00009866115	-0.00032965094	-0.0000014337264	-0.0070944508	-0.0002061535	-0.0000041341063	-0.00005294273
CNA 100188954	-0.0000072543394	-0.000049228198	-0.000008564737	-0.00013438705	-0.00043990352	-0.0000022012712	-0.00020301074
CNA 100190949	-0.00009466631	0.00015533372	0.000016727296	0.000055131306	0.0007399434	-0.0000020267723	-0.000035161967
CNA 100191040	0.0001891363	0.00051388366	0.000008097904	0.0055873604	-0.0004667492	0.0000024383783	0.00007359292
CNA 1002	0.000090926515	0.00004130963	0.000032149066	0.010932267	0.0031317538	-0.0000071338413	-0.000016497755
CNA 10020	-0.000087189066	-0.00052262895	-0.0000029705996	0.0030881315	-0.0016128994	-0.000012583279	-0.000045179062
CNA 10021	0.00009999871	-0.0006501707	-0.000005159514	-0.013972912	0.00064928795	-0.0000020020962	-0.00026931797
CNA 10022	-0.00017927705	-0.0010896209	-0.00006040715	-0.01865778	-0.0011711451	-0.0000006251097	0.0003275585
CNA 10023	-0.000044729182	-0.0002593604	-0.0000042698684	-0.00651248	-0.0008412567	-0.0000038393255	0.00013306593
CNA 10024	-0.000016532134	-0.0007759358	-0.00004143416	-0.0032693092	-0.0017450046	0.0000022181032	-0.00045793402
CNA 10025	-0.0000017701593	-0.0003008	-0.000025056088	0.0048712697	0.00040322795	-0.0000021412372	0.00006427424
CNA 10026	-0.00012209473	-0.0012749237	-0.000017996668	-0.015595714	-0.0025727686	0.00000011615754	-0.000098820514
CNA 100271715	-0.0003053552	0.00042169524	0.000010264236	0.008538544	0.0008222729	0.0000031826496	0.00008917926
CNA 100271849	0.00006522627	-0.00010586202	-0.0000019613587	-0.0047524683	0.000010582316	0.000000083494186	-0.0001288168
CNA 100272147	0.00014494083	-0.0026055765	-0.00005913433	-0.022706103	-0.002510869	-0.000013254642	-0.00015085119
CNA 100287029	0.00020451423	0.000026927293	-0.000005480154	-0.020822825	0.0007423533	-0.000006479502	-0.00013076568
CNA 100287083	0.000064474785	0.0004938617	0.000004294226	-0.014844502	-0.0009266362	-0.000009094572	0.00026597065
CNA 100287226	0.000008898272	-0.000044151337	-0.0000010786671	-0.004564566	-0.00037538775	-0.0000010506868	-0.00013183529
CNA 100287284	0.000017878441	0.0007861574	0.0002562739	0.0023434048	0.00084353663	0.0000033155202	-0.000023664343
CNA 100287569	0.00031117912	0.00027114217	-0.000012658513	0.013395783	-0.002777589	-0.0000028360366	-0.00006570945
CNA 100287898	0.0006401153	0.001956158	0.000033479	0.023708038	0.0028090656	0.000012306976	0.0001466626
CNA 100287932	0.00020647167	0.00027380162	0.000036403217	-0.013000466	0.0005587727	0.000001145792	-0.00014823413
CNA 100288079	-0.00018200127	-0.0011137917	-0.0000011079563	0.029102981	0.0028368973	0.0000010003091	-0.0002389902
CNA 100288287	0.0002548601	0.00044380783	0.000008153755	0.010658058	0.00052075705	-0.0000052102323	0.00017948427
CNA 100288323	0.0002500153	0.00054269045	0.0000006928698	0.0022062	0.00032704594	-0.0000050899025	0.00013502814
CNA 100288485	-0.00003485768	0.00007635005	0.0000078366675	-0.006140584	-0.0023177066	-0.0000010037661	0.00004905812
CNA 100288524	0.0008753479	-0.0004264003	-0.0000029465928	0.0021092063	0.00034572367	-0.0000033787726	0.000051232433
CNA 100288527	0.000048723305	-0.00065494777	-0.0000016057296	0.015150417	0.0011946473	-0.0000039764404	-0.000031638927
CNA 100288801	0.00007845937	0.00018945275	-0.000009128432	-0.0254997	0.00013571477	0.0000033671379	-0.000115633564
CNA 100289017	0.00026842236	0.000015234058	0.000029005827	-0.004570741	-0.0002962294	0.0000035974265	-0.00016348688
CNA 100289187	-0.00020733876	0.00022143139	-0.0000036901943	0.0060154526	0.0007475384	0.0000022056818	-0.000013303511
CNA 100289410	-0.0011848754	0.0005334855	0.0000036190916	0.007899497	-0.0003005797	0.0000076434135	-0.00008086898
CNA 100289462	-0.000020856438	0.00064293086	0.00014502139	-0.00376639	-0.0016321454	-0.0000037646773	0.00023523424
CNA 100289635	-0.00024963645	-0.0001466288	-0.00002774722	0.015373013	0.0010282133	-0.0000050527096	0.00003513238
CNA 100289678	0.00006887268	0.00013665867	0.000012304533	-0.011997058	-0.0003471771	0.0000033099652	0.00005610192
CNA 1003	0.00019992875	-0.00018074275	0.00000037404337	-0.005766839	0.00062960916	-0.0000007258892	-0.00014425043
CNA 100302111	0.00013189223	-0.0022408767	-0.00007230072	0.020344783	-0.0010489589	-0.000013272023	-0.0006820205
CNA 100302112	0.00008422749	-0.00044777017	-0.00016585526	0.018592257	-0.0024923559	0.0000030605079	-0.00013712014
CNA 100302113	0.0007161419	-0.0003411054	-0.000025161391	0.0021480375	0.0011296549	-0.000002394533	-0.000024500543
CNA 100302116	0.00030517933	0.00013286434	0.000003280985	-0.009306081	0.00014336366	-0.0000019140484	0.00007381932
CNA 100302117	-0.00014787403	-0.00044817422	-0.000033069777	0.008163596	-0.0005828933	-0.000008123684	-0.000058900114
CNA 100302118	-0.0000745546	-0.00048696692	0.0000032575324	-0.029017165	0.00036189434	-0.000009937048	-0.00018192414
CNA 100302119	0.0001813042	-0.00008548479	-0.0000020283724	0.006265453	0.00043057755	-0.0000012478829	0.0000279261
CNA 100302121	0.0001751297	-0.00008212028	-0.000010424471	-0.022606168	0.00033002184	0.00000026793478	-0.00023542259
CNA 100302123	0.00017215763	0.00015161614	0.0001056069	-0.0155023215	0.0027894927	-0.0000047239537	-0.00023922743
CNA 100302124	0.0001315056	-0.00025912665	-0.00011322205	0.028404817	0.00053419766	-0.00000047676568	0.000056743007
CNA 100302126	0.0001907206	0.00009420298	0.0000010205797	-0.000111528185	-0.00011446383	0.0000012570381	0.000029080711
CNA 100302127	-0.000020074867	0.00002696884	-0.0000004932694	0.0001220886	0.00014151643	-0.0000006438493	-0.000026682874
CNA 100302129	0.00022273602	0.000026429678	-0.0000007701339	0.001698719	-0.0000054992324	-0.0000017472505	0.000053317923
CNA 100302132	0.000108051856	-0.00047881185	0.0000024594328	0.015244508	0.0010097416	0.0000017893315	0.000031837728
CNA 100302133	0.000013705151	-0.00016070144	-0.00008243336	-0.010033754	-0.0019209674	-0.0000035715102	0.00010190737
CNA 100302134	0.0001341118	-0.00013787081	-0.000002340343	0.0037439438	-0.00031233733	-0.0000048390625	-0.000044382876
CNA 100302135	0.00000032795595	0.00031739552	0.0000033904037	-0.006245846	0.00059060345	0.0000032471414	-0.00031714956
CNA 100302136	-0.0006778345	-0.000743557	-0.000016406988	0.029148646	-0.0018478349	0.000004441595	-0.0002684082
CNA 100302137	0.00017606732	0.00014754511	-0.000002488546	-0.004204793	-0.001322074	-0.0000079324955	-0.000028157374
CNA 100302138	0.00014859819	-0.0001680561	0.0000062538493	0.012441964	-0.000009894037	-0.000013586545	0.00002577612
CNA 100302139	0.000054652483	-0.00039528962	-0.0000034972866	0.021951996	0.00034709193	0.00000083262915	0.000026375277
CNA 100302141	-0.0007659361	-0.0015648748	-0.0000119291035	-0.0049218363	-0.00005124073	-0.000005900026	0.00011839426
CNA 100302145	0.00006319879	0.00084251777	0.00000076277735	0.030111259	0.0024891845	0.0000055719133	0.00015497304
CNA 100302149	-0.000022322927	-0.00013834058	-0.000024255614	-0.005474027	0.0006239777	-0.0000061005594	-0.00014488713
CNA 100302150	0.00008493588	-0.000082875646	0.0000013742988	-0.0057324357	-0.0007374222	-0.000003378701	0.00002056466
CNA 100302152	0.0010277122	-0.0002729177	-0.00000061715394	0.0032906393	0.0001823097	-0.000002023077	-0.00006620686
CNA 100302156	0.00012404528	-0.00007516624	-0.0000009337329	0.00038241112	-0.00085758127	-0.000003203821	-0.000011322647
CNA 100302157	-0.00019669309	0.00023730993	0.000004115971	0.03171688	0.000461729	0.000004377127	0.000056221128
CNA 100302158	0.00028857792	0.0010682327	0.00011187548	0.02690085	0.000843542	0.0000042297124	0.00004189646
CNA 100302159	0.00025866236	-0.0003384963	-0.000017603343	0.004140547	-0.0012036944	-0.000004457259	0.000026286314
CNA 100302160	-0.0000002447574	-0.00011428418	-0.00000413291	0.008647429	-0.00062511885	0.0000012061834	-0.00007621621
CNA 100302161	-0.00024821522	0.0017598483	0.00004698399	0.019965682	0.0028594732	0.0000023120162	0.0001314884
CNA 100302163	-0.00011527861	-0.00018817294	-0.000069127695	-0.0025071544	-0.001143949	0.0000015004632	-0.00007308622
CNA 100302164	-0.00042357895	-0.0007902304	-0.00016858839	-0.011265256	0.0048868577	-0.000009473276	-0.000021965037
CNA 100302168	0.00027450293	-0.0000966131	-0.000002424026	-0.0067995572	0.00041559688	-0.0000079508545	-0.00014877337
CNA 100302172	0.000607922	-0.0001340658	-0.0000006143171	0.001320619	-0.000649063	0.00000091211797	0.000024988165
CNA 100302174	0.00010776483	0.00029325494	0.0000014798046	0.0030395754	0.003020362	0.0000010276793	-0.0000453843
CNA 100302175	-0.00024582542	0.00069647306	0.0001367536	-0.016031006	0.0019892734	0.00000012123584	-0.0001476488
CNA 100302178	-0.0003027961	-0.0012473688	-0.00029786705	0.024919368	-0.0006700805	0.000004554224	-0.000022999644
CNA 100302179	-0.00009922674	0.00003164426	-0.0000010814686	-0.015693977	0.00007396689	0.0000009023666	-0.000026604377
CNA 100302184	-0.0000009534275	-0.00016390969	-0.0000012355149	-0.007387762	-0.0010908585	-0.0000015258552	-0.00040248444
CNA 100302185	-0.00011028433	0.0002837546	0.000036698148	-0.031261902	-0.002143512	0.0000000118493695	0.00009356229
CNA 100302186	0.00023113439	0.0012454371	0.000031875672	0.016514774	0.0026972871	-0.0000049301625	0.000059368536
CNA 100302190	-0.00002955291	-0.0001449864	-0.000016644983	0.01817204	-0.0024010579	0.000008455967	-0.00058617216
CNA 100302192	-0.00043459184	-0.0009306308	-0.00011534432	0.034706734	-0.0048504607	-0.0000075421094	-0.0002649086
CNA 100302195	0.00007429085	0.00050413894	0.000054254328	0.007042563	0.00085158204	0.000002812457	-0.000111722955
CNA 100302196	0.00015154002	0.0006189471	0.000045278237	-0.010255387	0.0028392787	-0.0000034723043	-0.00014581022
CNA 100302197	-0.00007456123	-0.00013644621	0.0000033684364	0.0032600285	-0.000016172635	-0.000009827852	-0.0001452837
CNA 100302201	0.0004408437	0.00031593762	0.000023905744	-0.012125932	0.002346003	0.0000069103953	-0.00019331202
CNA 100302202	0.00013230646	0.000041405932	-0.0000021704345	-0.012531826	0.00019212053	-0.0000014528513	0.000017385664
CNA 100302204	-0.0001201926	-0.000003930038	0.000034883025	-0.003881567	0.0005426111	-0.0000060035463	-0.00012784009
CNA 100302205	0.00011295153	0.00018208793	0.0000020053758	-0.0051531685	0.000117339354	-0.0000010512829	0.000090873364
CNA 100302208	-0.00020380715	-0.0005520088	-0.000005103255	0.012223869	-0.0010441495	-0.0000043079617	0.00014938576
CNA 100302209	-0.00018771304	0.00018353417	0.00001419638	0.0060665677	0.00046172724	0.000004413104	0.00007615776
CNA 100302210	-0.0000018268822	-0.00026996934	-0.0000015199428	-0.002646961	0.00065692625	-0.0000035173416	-0.0002233718
CNA 100302211	-0.000025997213	-0.00007853613	-0.0000047372096	-0.005074184	0.0007501785	0.00000037114617	-0.00013180857
CNA 100302212	0.00007266888	0.00008093621	-0.000009971941	-0.004743675	0.00032874162	0.0000031906366	0.00013316909
CNA 100302213	0.000024378092	-0.00030486815	-0.00000040596166	-0.020968676	-0.00060700957	-0.0000041501758	-0.00016844094
CNA 100302217	-0.00024119054	-0.0006349109	-0.00008673178	0.006844579	0.001237818	-0.0000016279697	-0.0002674089
CNA 100302219	0.0005248651	-0.00021261342	-0.00000069593546	-0.0051285094	-0.001190063	0.0000014879464	0.000024262366
CNA 100302220	0.000060254402	-0.00047654193	-0.000040030343	-0.00055035285	-0.0014013882	0.0000018727541	0.000009817371
CNA 100302224	0.000007871158	0.00015271406	0.0000015741214	-0.0016800005	0.00090059097	0.0000013769865	-0.000057425685
CNA 100302225	0.000020751208	-0.0026951046	-0.0005548656	0.009187978	-0.0030438	-0.0000111412755	0.00028217924
CNA 100302226	0.0000170451	-0.00030783677	-0.000021706837	-0.010886947	-0.00092411303	-0.0000039579627	0.000009377264
CNA 100302229	-0.000038313927	-0.000730246	-0.000014067756	0.0045072925	-0.00035035406	0.0000016735793	0.00009307833
CNA 100302232	0.00015034135	-0.00022937969	0.0000010374039	0.035791617	-0.0013693136	0.00000013110636	0.0002539987
CNA 100302235	0.00031528156	0.00042473397	0.0000024366257	0.009779299	-0.00059178774	-0.0000015661717	0.00025637337
CNA 100302236	0.000052192427	0.0007618751	0.00006388275	0.007707515	0.0005164303	0.0000037030695	-0.000054757355
CNA 100302237	0.0001976404	-0.000689106	-0.00001355133	0.0056227003	-0.0048715714	-0.000005356622	-0.0002010468
CNA 100302240	0.00006636184	-0.000094453746	-0.000003983711	-0.013535006	0.0002015635	0.00000006814003	0.00006812558
CNA 100302242	0.000056410972	-0.000010899252	0.00007764861	0.011233786	-0.0012405817	-0.000008182119	-0.00013109748
CNA 100302243	0.0004488407	-0.00056684227	-0.0000010948974	-0.0072354362	-0.00062275736	-0.0000052272317	-0.00012410211
CNA 100302246	-0.000029641884	0.00035614174	0.00000024003538	-0.0019393831	0.00054236845	0.0000035013436	0.00011741719
CNA 100302250	-0.0002003217	0.00010561884	-0.00000036701115	0.004906865	0.00046172616	0.0000044140816	-0.000056408295
CNA 100302254	0.000054856635	0.000034681216	-0.0000027972246	-0.015027616	0.0002935813	-0.0000016052009	0.0000635824
CNA 100302255	0.0002936438	0.000086055064	0.000002461292	0.003823954	-0.00023470898	-0.0000013880967	-0.00003889483
CNA 100302256	0.00047566963	0.00050658017	0.000005566273	0.022783665	0.004121385	0.0000034796478	-0.00028697323
CNA 100302257	0.00027992512	-0.0008870477	-0.000072119736	0.0043941974	0.0037116474	0.000002930427	0.00045243226
CNA 100302258	0.00012470283	-0.00038679317	-0.000037294514	-0.007585969	0.0011230476	-0.0000025449513	-0.00009304287
CNA 100302261	0.00021688732	-0.0003845366	-0.000018988612	0.013396382	0.00020374537	-0.000002080059	0.00009690089
CNA 100302263	0.0011385771	-0.00023281586	-0.00000034586898	-0.0003746842	-0.0002808225	-0.0000001708269	-0.000047499136
CNA 100302265	0.00029511677	0.00013464056	0.0000014423151	-0.0053801835	-0.0002353758	-0.0000014166355	0.00007762315
CNA 100302270	-0.00031342122	-0.0011170487	-0.0000036721028	0.0038823227	-0.005057226	-0.0000047036647	-0.00039981364
CNA 100302274	0.00039694872	0.00019830927	0.000062651365	0.017924089	-0.0010006077	-0.0000025703907	0.000117767064
CNA 100302277	-0.000009761828	0.00014444817	0.000003051839	-0.0097622685	0.0015888204	-0.00000034768578	-0.0003168857
CNA 100302279	-0.000111947236	-0.0007812439	-0.0000015464527	0.010693257	0.0006467703	-0.00000007157327	0.00009397445
CNA 100302280	0.00015405608	-0.00002923739	-0.000000379025	-0.003851868	0.000036961028	0.00000016255377	0.00006986661
CNA 100302281	0.000015719916	0.00037188997	0.0000034903846	0.008756729	0.0021190888	-0.000007959604	0.000120359284
CNA 100302283	-0.0000063568714	-0.0001483434	-0.00005565735	0.020027734	-0.00017178443	-0.000003317523	-0.00008537047
CNA 100302691	0.00009587517	-0.00027958147	0.000009336217	0.0067337044	-0.00087313296	0.0000006685019	0.000355737
CNA 100302736	0.000028282364	0.0000013172382	-0.000000019386412	0.00886901	-0.0005124634	-0.0000042270417	-0.000170628
CNA 100302743	-0.000059034297	0.0005386167	0.000006402224	-0.0014429681	0.0005200869	0.000005243969	0.000052032905
CNA 100303491	-0.00014461408	-0.00009265628	-0.0000001210384	-0.0002586272	0.0010720158	0.0000010004281	-0.000078277364
CNA 100313769	0.00023758419	-0.00033124062	0.0000041852736	-0.007253885	0.00035534613	0.000002341199	0.000114488204
CNA 100313770	0.000024753184	0.00011506755	0.000014001734	-0.0044706482	-0.00020271959	0.00000084834096	0.00010164886
CNA 100313771	0.0010146011	-0.00016700494	-0.0000020170398	0.0024876182	-0.000070617534	0.00000058002473	-0.00006682293
CNA 100313773	0.000024729223	-0.00043460776	-0.000056545978	-0.0039727925	0.0010581103	-0.0000055835244	-0.0002784898
CNA 100313777	0.0009014838	-0.000091924274	-0.0000023279451	-0.00010613186	-0.00008598962	-0.00000020339489	0.00000731706
CNA 100313778	0.0001915364	-0.000010318789	-0.0000019778265	-0.005302248	-0.00022809149	0.0000057459592	0.00006701427
CNA 100313779	-0.000065402965	-0.000823195	-0.000022332864	-0.011981671	-0.00046281744	-0.0000044513226	0.000052354382
CNA 100313780	-0.00007483761	-0.0006937171	-0.000036416113	-0.014901907	-0.00090324087	-0.000005042195	-0.00018173587
CNA 100313781	0.00021022634	-0.0022823706	-0.00014532467	0.0063508595	-0.002427944	-0.000012642955	0.00010372144
CNA 100313824	-0.00008092731	0.000046409936	0.0000034998188	-0.002831792	-0.00010248516	0.0000012508154	-0.000015372427
CNA 100313837	0.00008720029	-0.0002472031	-0.0000005299663	-0.0007182446	0.0007572274	-0.0000025591135	-0.00017756424
CNA 100313839	0.00021111133	-0.0008366949	-0.000028983044	-0.019903198	0.0011226054	-0.000008596325	-0.000042903786
CNA 100313841	-0.00018893117	-0.0003443924	-0.000014502359	0.0055210087	-0.00047426103	-0.000006192994	0.000058616384
CNA 100313842	-0.0001666997	0.0013312355	0.000042858683	-0.01018855	0.0017095252	0.000007747673	0.00021325098
CNA 100313843	0.00013418499	-0.0003563644	0.000005558156	0.034063686	-0.0010687022	-0.0000014631031	0.00024205248
CNA 100313884	-0.00028483	0.000213496	0.000010353225	-0.007083826	0.0014439177	-0.0000047763347	0.00012256081
CNA 100313886	0.0001237795	0.00012623728	-0.0000010958806	-0.014870005	0.0009816019	-0.0000015689611	-0.0000033038027
CNA 100313887	0.000018672486	0.000030113757	-0.00002207907	-0.0054109697	0.0014319059	-0.000006715322	-0.000045069526
CNA 100313892	-0.000013705879	-0.00045660444	-0.000016553497	0.019040205	-0.0016518875	0.0000007227659	-0.00002995875
CNA 100313895	0.000114212235	0.00000082971934	0.0000071111845	-0.005676363	0.0007965272	0.0000037351606	0.000056982375
CNA 100313896	0.000045552904	0.000538449	0.00006057793	0.011181554	0.0007000682	0.000007705902	0.00009661235
CNA 100313914	-0.000043508004	0.000096961994	0.000003025366	0.012621907	-0.0004960383	-0.0000020032403	-0.00028530834
CNA 100313923	-0.00025325344	0.00029367633	0.0000023095738	0.00029084145	0.0008177553	-0.000005639481	0.000026927803
CNA 100313938	-0.00017999625	0.00010354517	0.0000015544258	-0.011394035	-0.00081025227	-0.0000008701562	0.00003968201
CNA 100316868	0.0010425299	-0.00058471574	-0.00001429881	-0.0013243625	-0.0003631955	-0.000002811551	-0.000040354807
CNA 100337591	-0.0005496261	0.00013165236	0.0000035496673	0.0021644724	0.0012145096	0.0000012552977	-0.000023929058
CNA 100359394	0.00002871301	-0.0018451712	-0.00032291817	0.023390224	0.00035684262	-0.000013762211	-0.000008551347
CNA 10036	-0.0000010286742	-0.00027014146	-0.000014849689	0.004880879	0.0003571478	-0.0000026582957	-0.0001689803
CNA 100379132	0.00007220877	0.00031307855	0.000005357281	0.00094200653	-0.0012226822	0.0000008959531	-0.00007743214
CNA 100379141	0.00031585523	-0.00005724336	-0.0000050795543	0.0028886867	-0.00069164165	-0.0000017607927	0.00008806037
CNA 100379174	-0.00030797525	-0.0007244497	-0.00010942978	0.012057564	0.00083644694	-0.000018806599	0.00009334896
CNA 100379220	0.00048676095	-0.001172137	-0.000016920741	-0.006217686	-0.0031334453	-0.0000043045998	-0.00011787368
CNA 100379249	0.000481343	-0.000040496903	0.0000006922856	-0.0038365263	0.00008465253	0.0000012596845	-0.00007595746
CNA 100379250	-0.00020636238	-0.00019381879	-0.0000017497027	-0.002600444	-0.0005233786	0.0000007752657	0.00004961491
CNA 100379251	-0.00033272945	-0.0010368505	-0.000038925093	-0.023169246	-0.00059368124	0.000010194422	0.00022049146
CNA 100379345	0.0000061153014	0.00046940942	0.0000015207753	-0.006407105	0.0004609793	-0.000000944376	0.000079728765
CNA 100379661	0.0001756242	0.00038707638	0.00001420262	-0.004631115	0.0017490641	-0.0000068403	0.00011683638
CNA 10038	0.000016281765	0.000079655234	0.0000028182712	0.0047691558	0.0017993631	0.00000075080396	-0.00019996412
CNA 100381270	0.00013797217	0.00015283773	0.000023892839	0.023650711	-0.0019974392	0.0000036357878	0.00022240111
CNA 10039	0.00014271073	-0.00012942127	0.000005514042	0.01249643	0.00017640922	-0.00000037398334	0.0003277283
CNA 1004	0.00090639567	-0.00037848364	-0.00004721243	-0.007233618	-0.00010976113	-0.000005766773	0.0000033070974
CNA 10040	0.000013144587	-0.0000105723875	0.0000006534923	-0.0027068453	0.002646149	0.000001394677	-0.00017336578
CNA 10042	-0.000101570484	-0.00042762357	-0.000021129339	-0.0027664322	-0.00030630254	-0.0000049606797	-0.00022306824
CNA 100422836	-0.00041988908	-0.00097220583	-0.0000013072807	-0.009280681	0.00004834249	-0.000008176517	-0.00006226838
CNA 100422837	-0.00019953641	0.00018270047	0.000020382784	0.004154622	0.00046172432	0.000004438996	0.000121845034
CNA 100422845	0.000052679377	-0.0002657317	-0.00000028078625	0.006573286	-0.0012632615	0.0000008938551	0.00005284017
CNA 100422849	0.00026679545	-0.00029992135	-0.000041506337	-0.0136860525	-0.0007420542	-0.0000013802528	-0.000010839608
CNA 100422854	-0.000006286323	-0.00018216277	-0.000004019573	-0.0054004593	0.00040322737	-0.0000021698236	-0.00013284174
CNA 100422913	0.0003062598	0.00006309524	0.0000020385608	-0.009146409	0.00041555092	-0.0000018473148	-0.0000056846284
CNA 100422922	0.0001162636	-0.00006192244	-0.0000014142124	0.008422248	0.00075698755	-0.0000012208224	0.000088483604
CNA 100422923	-0.000036818143	0.00023391083	0.000014563824	0.009323444	0.0007715617	0.000006008768	-0.00028593652
CNA 100422985	0.0001305814	-0.0024248555	-0.000037667454	-0.013674204	-0.0021329783	-0.00001309707	0.0000074717354
CNA 100423006	-0.00042322002	-0.0009181738	-0.0000094103925	0.0077280416	0.000048340236	-0.000008169412	-0.00017392616
CNA 100423036	0.0006836886	-0.00033637456	-0.0000038586354	0.00048676238	-0.0006766905	0.00000087316033	-0.00011092052
CNA 100423062	-0.000030951105	-0.00023833224	-0.000013548828	-0.0075106514	0.0050148107	-0.000006301832	-0.00017482055
CNA 10043	-0.0001063573	-0.00048695217	-0.000015190818	0.014073903	-0.00040175417	-0.000004771018	-0.00011637954
CNA 100431172	0.000036653713	-0.00029565793	-0.00021706267	-0.0046651317	-0.000040894938	-0.00000088033676	0.0002011817
CNA 10044	-0.0000631054	-0.0005324292	-0.00005103117	0.0020233756	-0.0013529966	-0.0000011897088	-0.000141042
CNA 10045	-0.000006196691	-0.00027744306	-0.0000052942105	-0.0072718845	-0.0011494209	-0.0000036034824	0.000036664223
CNA 10046	0.0002324137	-0.0008401338	-0.0002218721	-0.0028473034	0.0019741508	-0.00000828898	-0.00010667332
CNA 100462953	0.00009119634	0.00038715973	0.000038160117	-0.011242876	0.0008762897	0.0000060609814	0.0000037382101
CNA 100462977	0.00006962708	-0.00014444227	0.000025363612	-0.0036514073	0.0027160936	-0.0000011279822	0.0001453308
CNA 100462981	0.00003660511	0.00015811042	0.0000037946456	0.0025793891	0.00005540256	0.000000043129923	0.000025634283
CNA 100462983	0.000044861776	-0.0000118094	-0.0000010124892	-0.0085969325	0.0015975493	-0.000009005498	-0.00001118212
CNA 100463285	0.00026079657	-0.000010171544	-0.0000055141677	0.0052101593	0.000071515526	-0.0000039030074	-0.000062465006
CNA 100463289	0.000038465023	-0.00043091486	0.0000015073343	0.0047996817	-0.0012375811	-0.000003614545	0.00015052441
CNA 10047	0.00015126658	-0.00040344163	-0.0000098375285	-0.02430222	0.00019426402	-0.000010503459	0.00009611348
CNA 10048	-0.0000022950837	0.000116177864	-0.0000044031376	-0.016591325	-0.0012539986	-0.0000037360192	-0.00014501512
CNA 10049	-0.000027517068	0.00028632788	0.000022439386	0.013270375	-0.0002903957	0.0000038298367	-0.000066726025
CNA 100499483	-0.00010525166	-0.0005484488	-0.000017562159	-0.011673344	-0.0020064285	-0.000003614831	0.00008673201
CNA 1005	0.0013603567	0.0017453805	0.000034413588	0.0032959187	0.0023929856	0.0000072034595	0.00012207152
CNA 10050	0.0005277222	0.0009944537	0.000030205463	-0.012066403	0.0023621912	0.0000034491302	0.00016101767
CNA 100500824	0.0009960287	-0.00025175174	-0.000004259389	-0.0026660901	0.000016979538	-0.0000044235703	-0.00007134277
CNA 100505385	-0.00003952819	-0.0005333504	0.0000004738402	0.007648766	-0.0009038376	-0.000006851149	-0.00018886576
CNA 100505538	0.0005852782	-0.000305086	-0.000043883443	0.0036078163	0.0011841399	0.0000033853291	0.00013757808
CNA 100505591	-0.000023570372	-0.0005877623	-0.00000821923	0.0052888473	0.00062514824	-0.0000007151126	-0.0001869855
CNA 100505753	-0.00015770386	-0.0008101559	-0.000113006114	0.007136858	0.00018469861	-0.00000345962	-0.00016319113
CNA 100505929	0.00012261221	0.0008443408	0.00000030297696	0.001095024	0.0016893883	-0.000008236503	-0.000016544938
CNA 100506084	-0.00026648355	-0.0011422314	-0.00014008132	0.024354106	-0.0008595873	-0.0000047090525	-0.00017642441
CNA 100506211	-0.000061153136	0.00023949437	-0.0000058176997	-0.012544355	-0.00049815763	-0.00000213058	-0.00031812183
CNA 100506215	-0.00004342676	0.00025106987	0.00000027407614	-0.020238452	0.00090110826	-0.0000072756766	0.00013146261
CNA 100506241	0.00006298173	-0.0012133872	-0.000009272896	0.018397493	0.0011475184	-0.000006270957	-0.0002939342
CNA 100506243	0.00009918435	0.00049863756	0.000027026435	0.023947436	0.00017640772	0.0000012382744	0.0002179177
CNA 100506311	0.0010565225	-0.0005374577	-0.000016267883	-0.0042792493	-0.00056693493	-0.0000028061868	-0.000025057208
CNA 100506380	0.000102817045	0.000102387596	0.0000139098565	-0.0088050375	-0.0006193126	0.0000043859	0.00005094951
CNA 100506658	0.00011491703	0.00054862275	0.0005305868	0.003289165	0.00024331169	-0.0000054949282	-0.00009543209
CNA 100506736	-0.00012061059	-0.00020749107	-0.0000024338067	0.0066319597	-0.0020270718	-0.0000016002415	-0.000021390024
CNA 100506742	-0.000082263185	0.00003294065	0.0000009516487	-0.0073154853	0.0009631406	0.00000039191247	-0.000040804596
CNA 100506755	0.0002094311	-0.00010730967	0.000000727537	0.054471865	-0.0010291028	0.0000016909597	-0.000007717855
CNA 100507135	-0.000031713796	0.0005735385	0.000033721284	-0.007152132	0.002624543	0.000008568668	0.0000074845307
CNA 100507436	-0.0000036159927	-0.00039733484	-0.000021269463	0.007825477	0.0030030513	-0.000008324623	-0.00029063592
CNA 100507674	-0.00008337283	-0.00022914188	-0.0000075011235	-0.014101225	0.0001019225	-0.0000031711097	-0.00005168092
CNA 100509894	0.00010030391	0.00041883998	0.0000035149362	-0.010318406	0.0006113605	0.000007004118	0.000028609473
CNA 10051	0.0000616196	-0.0008404827	-0.000004145818	-0.028010942	-0.0017320192	-0.00000833888	-0.00006754662
CNA 10052	0.00013267697	-0.0005722265	-0.000023420187	0.007880751	-0.0009078867	-0.000004134202	-0.000082396095
CNA 100526664	-0.00036152836	0.00010048412	0.0000014671499	-0.0054269973	0.00029488638	0.0000012963294	0.0000013262063
CNA 100526693	0.000029959398	0.00013599634	0.000002031943	0.01127386	0.0017453252	0.0000029376265	0.000056301706
CNA 100526694	-0.000049443897	-0.0006311245	-0.000026580472	0.0075904327	-0.0005786248	-0.0000036017416	0.00011808778
CNA 100526737	0.0005198385	-0.000107040054	-0.00000010346343	-0.0029604796	-0.00023581494	0.000000055575374	0.00000006356568
CNA 100526739	-0.00036439084	-0.0010035217	-0.0000046479645	0.010691923	0.0014195755	0.0000073675865	-0.00012642547
CNA 100526740	-0.00028390103	0.00020281304	0.0000032672324	0.0069486187	0.00092149613	0.0000022221088	0.000038602786
CNA 100526761	-0.000014389831	0.0006320533	0.00019181633	0.00053135067	0.0023870862	0.000008823156	-0.000045175253
CNA 100526772	0.00021616914	0.00003762357	-0.0000013927603	0.003856623	0.00022161184	-0.0000010412693	-0.0000012322155
CNA 100526773	-0.0000073032966	-0.00016832942	0.000027554897	0.008020542	-0.0008306548	-0.000007005572	0.000074071904
CNA 100526783	0.00014713741	-0.000099472665	-0.0000049636915	-0.01852807	-0.00053496385	-0.0000019933939	-0.000080800775
CNA 100526794	0.000071692324	0.00032164046	0.00005659451	0.0058445097	0.00041733158	0.0000064244273	-0.000121447185
CNA 100528064	0.00029269845	-0.0008609019	-0.00006806434	0.0014583318	-0.0014152431	0.0000002391338	-0.00004437991
CNA 100529251	0.00019652881	-0.0000030359267	-0.000000988122	0.0063489745	-0.000047219764	-0.00000068707465	-0.00003622297
CNA 10053	0.00014737641	-0.00022168137	-0.000000713707	0.015104112	-0.0008085975	-0.0000035110234	-0.00009984525
CNA 10054	-0.00031060944	0.00025125415	0.000008729656	-0.0045716865	-0.0004957858	-0.0000008870363	-0.00011270203
CNA 10055	0.0004796749	-0.00007024694	-0.0000012464112	0.00462494	0.00027005083	-0.0000014636518	-0.000046169116
CNA 100551499	0.00012795416	0.0006387	0.00004190481	-0.019179981	0.0014025255	-0.000005457068	0.00001342987
CNA 10056	0.000285832	-0.00009018632	-0.0000006014072	0.0027845968	0.00007892253	0.0000012132167	0.000009146667
CNA 10057	-0.00017674608	0.000058112088	-0.0000014571829	-0.031674344	-0.0010210774	-0.0000044873473	-0.0001388498
CNA 10058	0.00018351965	0.0000028869154	0.00000036576762	0.0037046887	-0.0005273817	0.0000012382507	-0.000017814233
CNA 10059	0.000077453675	0.0010498363	0.00022016032	-0.014843061	0.0054981895	0.000004785037	-0.00012939451
CNA 1006	0.00017348271	-0.00022997681	-0.000005064578	-0.017519502	0.0019390843	-0.0000018846035	-0.00014430808
CNA 10060	-0.00017459977	0.000039749193	0.000066694025	0.012274099	-0.0012576384	0.0000021449805	0.000012451314
CNA 10061	-0.00019947557	0.00027920492	0.0000022220127	0.0012049554	-0.00022133216	0.0000037014006	0.00006580621
CNA 10062	0.000157293	0.000017908676	0.000008972365	0.0058094948	-0.0005772423	0.00000021798608	-0.0000050261137
CNA 10063	-0.00009360124	0.00029627664	0.00000384911	0.0011907953	0.00067435415	-0.0000048021793	-0.0000967508
CNA 100652781	-0.00011651504	-0.000649514	-0.00002094566	0.005834961	0.00031118278	-0.000005046344	0.000045329896
CNA 100652791	0.00005772407	0.00050381233	0.000121571145	0.014813507	-0.0012678418	-0.000009112811	0.00003517785
CNA 100652857	0.00004024491	-0.0002769521	-0.0000043968157	-0.001406008	0.0005212336	-0.00000004088879	0.00013198904
CNA 10066	0.000105479005	-0.00061924563	-0.000022542024	-0.01145419	-0.00058654585	-0.0000009954451	0.00000967269
CNA 10067	0.00030804204	0.00093489	0.00010870918	0.006758272	0.000067567125	0.0000033703086	0.00035100087
CNA 10068	0.0005051827	-0.00019515218	-0.0000050711697	-0.0042828755	-0.00003476199	0.0000005088091	-0.00000759715
CNA 10069	0.0001523047	0.0003217388	0.000052584568	0.005631311	0.0007111669	-0.0000066710713	0.00011417234
CNA 1007	0.0002965302	-0.00017502632	-0.0000041473295	-0.00012893314	-0.0012490355	-0.000005392075	-0.000016673977
CNA 10071	-0.00024202495	0.000017607337	0.000001932917	-0.009607697	0.0007580107	0.0000024457217	-0.00009650578
CNA 10072	0.00023928376	-0.000029420922	-0.00000015018696	-0.0017278603	-0.000082538805	0.0000002176523	-0.000078335426
CNA 10073	0.00001615935	-0.0007403203	-0.0000017510254	0.0050667054	-0.0009218888	-0.0000012566804	-0.00025340292
CNA 10076	-0.0005616386	-0.00015063018	-0.000011578432	0.018644517	-0.0009878201	0.0000010926724	-0.00009676158
CNA 10077	-0.000043651915	0.0003825612	-0.0000030675521	0.0048748315	-0.0006686754	-0.000001914525	-0.00027895177
CNA 10078	-0.00004459308	0.000643426	0.000019831525	0.010982511	-0.00068668945	-0.0000019043921	-0.0001329661
CNA 10079	0.00030656284	-0.0002186836	-0.000050799255	-0.017012281	0.0010126974	-0.0000078089715	0.000054729167
CNA 1008	0.000959372	-0.00050006225	-0.000010685136	0.0016532486	-0.0017412958	-0.0000079249385	-0.0001717712
CNA 10081	0.0000017438666	-0.00020645773	-0.000018578376	-0.011533208	-0.0012927777	-0.0000016578674	-0.00028962045
CNA 10082	-0.0004400248	-0.00020342247	0.000003904419	-0.0145990895	0.0012671755	0.000008077312	0.000049246242
CNA 10083	-0.00024176114	0.0004928264	0.000016320844	0.0013263259	0.00015777873	0.00000020117758	0.00009235994
CNA 10085	-0.000045692846	0.00030318435	0.00012197757	-0.004385597	-0.0019032576	-0.0000056840418	0.000004658046
CNA 10086	-0.00012626364	0.0003131208	0.00010501366	0.0066787135	0.0011669418	-0.000003957033	0.00003325192
CNA 10087	-0.000012609018	0.00068650855	0.000026483049	-0.0020674863	-0.00006073116	-0.000004905772	0.000042798183
CNA 100873965	0.000110218374	0.00023922452	-0.000005068288	0.0058470448	0.00000077278605	0.0000064826013	0.0000015852187
CNA 100873969	-0.00034150667	-0.00020293334	-0.0000010894713	-0.0016270289	0.0001765231	0.0000061083792	-0.00007429602
CNA 100873973	-0.00039674097	-0.00018939117	-0.00000090649917	-0.009625696	0.0001465484	0.000005884719	-0.00005336628
CNA 100873976	0.00020473941	0.0003182248	-0.00001668396	-0.00050085934	0.000018285762	0.0000015138387	0.00009337781
CNA 100874058	0.00029683262	0.0011043793	0.000030219973	-0.018175954	-0.005622353	-0.000000099444385	0.00034448673
CNA 100874059	-0.000113460796	0.0007007249	0.000089280366	-0.0011150583	-0.000031058666	0.00000659008	0.000042728494
CNA 100874064	0.0007243602	-0.0007106838	-0.00007057018	0.01022269	-0.0026018256	0.0000045484544	-0.00014316948
CNA 100874074	-0.00020408575	0.00051695085	0.000011184318	0.007837637	-0.0005142515	0.000007131219	-0.000109143366
CNA 100874107	-0.00012608516	0.0007667693	0.000022651497	0.0034311474	-0.00002327479	0.000006741953	-0.00003639281
CNA 100874190	0.00027334987	0.0010142238	0.0000018890026	-0.01475312	-0.0010480982	-0.0000070797196	0.00019095278
CNA 100874194	-0.0010634144	0.00006164025	0.0000022448824	-0.0003452032	0.00059621496	0.0000063925736	0.00008528566
CNA 100874195	0.00049151276	-0.00016211039	-0.000028083768	-0.011272382	-0.00085155026	0.00000492289	0.00009222145
CNA 100874196	0.0004479354	-0.00001889544	-0.000006608473	-0.016282152	-0.0011454411	0.000005205154	0.00008030016
CNA 100874197	0.0001207365	-0.0002402314	-0.000037051344	0.0026561734	-0.00012143605	-0.0000051274055	-0.00022048078
CNA 100874198	0.00027935387	-0.00007597704	0.0000036281551	-0.008264922	0.00030875846	0.00000072903634	-0.0000010137825
CNA 100874231	-0.00017053302	0.0012948466	0.00007509428	0.005152954	0.0010161613	0.000007519102	0.00011013238
CNA 100874255	-0.00018922465	0.00051008054	0.000005519105	-0.0018509683	-0.00055201224	0.000007235431	-0.00006014442
CNA 100874282	0.00002269385	0.0007118188	-0.00000077367486	-0.003557995	0.0027232172	-0.00000071883204	0.000066421955
CNA 100885777	-0.00054559414	-0.000099095276	0.000007674638	-0.021026587	0.0007955613	0.0000071488616	0.00015554477
CNA 100885782	-0.0006354826	0.00015113465	0.000022176395	-0.017102282	-0.0003339964	0.0000071629283	0.000052844967
CNA 100885798	0.00015228786	-0.00029689464	0.000016526925	0.024097085	-0.001301615	0.0000020742655	0.000073600815
CNA 100887750	-0.0002488035	0.00063286035	0.000017913904	-0.009137729	-0.0005587311	0.0000068980694	0.0000068727963
CNA 10089	0.00018277181	-0.000035531124	-0.000000014929102	0.0075989785	0.00026584943	0.00000048754214	0.00003480461
CNA 1009	-0.00004025842	-0.000027244294	0.0000015786915	-0.012841406	0.0019330436	-0.00000013098716	0.000107840126
CNA 10090	0.0001821401	0.000044404762	-0.0000047238373	-0.021797197	0.00070756185	-0.0000013396739	-0.0002104887
CNA 10092	-0.000057827598	-0.0008369315	-0.000043330645	-0.006918746	0.00018952275	0.0000033533577	-0.0002283951
CNA 10093	-0.000043790053	0.0003391549	0.0000031792547	0.019885883	0.0018907685	0.0000030999183	0.0002188312
CNA 10094	0.0007143252	0.00031261955	0.0000017317487	0.019652408	0.001444526	0.0000051974293	-0.00006402603
CNA 10095	-0.00021421952	0.0001224723	0.000023603156	0.007274945	0.0007475373	0.000002248907	0.000055165674
CNA 10096	0.000492214	-0.00013781917	-0.000009317359	-0.0013829991	-0.00009021003	0.000000006675718	-0.00007155983
CNA 10097	-0.00011902866	0.000036668476	0.0000003397251	-0.0002621405	0.0009482034	0.0000026421308	0.00016831496
CNA 10098	0.000013595309	0.000323765	0.0000068819336	0.01986508	0.00039871613	-0.000002189064	-0.0001502252
CNA 10099	0.000112891306	-0.0007693956	-0.00015087506	-0.007905104	-0.00045228354	-0.0000019945383	-0.0001135243
CNA 100996331	-0.0011845394	-0.0040715532	-0.00006251026	-0.023401905	-0.008722109	-0.000007370162	0.00032491592
CNA 101	-0.000030138965	0.00030246234	0.000013456249	-0.010311391	-0.0005656511	0.00000007810592	0.000011141172
CNA 1010	0.00086616434	-0.00064609206	-0.0000014389661	-0.010720194	-0.0010773183	-0.000009148454	0.000026010828
CNA 10100	0.000108898006	0.00037745936	-0.000053470583	-0.0070375414	0.00020045608	-0.000007029796	0.000072615934
CNA 10101	0.00021117786	-0.000021792775	-0.000001056186	-0.015046753	-0.0003622275	-0.0000047423123	-0.00011402069
CNA 10102	0.00032847375	0.0001639689	0.0000136509925	0.010017198	0.001171892	0.0000069225075	0.00006885426
CNA 10103	-0.0000842806	-0.0002056351	-0.000010340145	0.0034423633	-0.0013031778	-0.0000010051726	-0.0000025646254
CNA 10105	0.00013947402	0.00040668165	0.000001110715	-0.0018802743	0.00008081975	-0.0000033962488	0.00009204829
CNA 10106	0.00033292253	0.000254012	0.000008725689	-0.010112174	0.001171893	0.0000068708655	0.0002556305
CNA 101060321	-0.000047154637	-0.00029598613	-0.0000038105388	0.0041087614	-0.0012332633	-0.0000018936632	-0.00006971709
CNA 10107	0.000045126126	-0.00009780489	-0.000078057594	-0.02727267	0.00020884046	-0.000007981062	-0.000030150193
CNA 10109	0.000078484074	0.00007356019	0.0000032574153	0.005310603	-0.00026859425	0.0000017605304	-0.0000144338455
CNA 10110	-0.00017335034	0.00004506005	0.00005105048	0.008968486	-0.00027212192	-0.000008318351	-0.00033866958
CNA 10111	0.00024674524	-0.0002845886	-0.0000115017265	-0.004011466	-0.0006223806	-0.0000044246194	-0.00007317557
CNA 10112	0.0004152452	-0.00027498486	-0.0000002096705	-0.0020501928	-0.0015322319	-0.0000034129619	-0.000047294005
CNA 10113	-0.000019804935	0.00032973438	0.0000003921315	-0.00013659627	0.000041034553	0.0000037153482	-0.00001167838
CNA 10114	0.0011200826	-0.00016487039	-0.000007046858	0.0014915786	-0.00039970054	-0.00000022783279	0.000011586994
CNA 10116	0.000060105693	-0.0006578976	-0.00009332065	-0.011867685	0.00020816815	-0.00000194726	-0.000027524546
CNA 10117	0.000014415622	-0.00035966196	-0.000007946116	-0.006847704	0.000097325734	-0.0000034447667	0.00014029532
CNA 1012	0.0002607104	-0.00067664566	-0.00006261059	0.012590978	-0.0031085638	-0.0000058997393	0.000099431985
CNA 10121	0.000068819994	0.00040882564	0.0000128366655	0.011016569	0.0015822044	0.0000011596203	0.00019707243
CNA 10123	-0.00022360319	0.00014190916	0.000008482061	-0.0039965604	0.0007248358	0.000001767683	0.000034188266
CNA 10124	0.0016042952	-0.000773102	-0.00013405696	-0.004854407	0.0008341983	-0.0000025020358	-0.000052375548
CNA 10125	0.00008499366	-0.000022768058	-0.0000026266134	-0.0008590645	-0.0011148052	-0.0000005269527	0.000010276744
CNA 10126	0.000086900705	-0.0005815933	-0.0000042004003	0.008650217	-0.00053926214	-0.0000059467316	-0.0001041486
CNA 10127	0.00026561308	-0.00005763671	-0.0000025472345	-0.0020629622	-0.00037390436	-0.000003926539	-0.000036464902
CNA 10128	-0.00020159334	0.00034968357	0.0001090809	0.0035078302	0.00012261308	0.000003260112	0.00004737126
CNA 10129	0.00009505159	0.00050049654	0.00000070793	0.0029456215	-0.00013323243	0.000006351495	0.00000006209069
CNA 1013	0.00020132707	-0.0000871401	-0.00087469746	0.006047452	-0.0009370951	-0.0000023011444	0.0001727002
CNA 10130	0.000040173953	0.0003032214	0.000022976687	-0.0061110244	0.00060099445	0.000004670811	-0.00006680205
CNA 10131	-0.00009427712	0.00036426424	0.000007100671	-0.0031560296	0.0006757918	-0.000003214574	-0.00024444182
CNA 10133	0.00072291755	-0.00008075056	-0.000010738049	0.0013754034	0.00006840309	-0.0000031607865	-0.000044026805
CNA 10134	0.00021381641	-0.0020754144	-0.0004288336	0.021004634	-0.0033368648	-0.000012732673	-0.00055106444
CNA 101340251	-0.00011679478	-0.0007734857	-0.000017660721	-0.01178951	0.0008156121	-0.0000022782326	-0.0001538675
CNA 101340252	-0.00006618822	-0.00081321335	-0.0000066918356	-0.015409952	0.0014655569	-0.000011039997	0.00023396051
CNA 10135	0.000366419	0.0003180336	0.0000085387765	0.02184487	-0.0012347689	0.0000024912595	-0.00016321562
CNA 10136	-0.00007404577	-0.00077243155	-0.0000673781	0.014552257	0.00006569213	0.000009742807	0.00013071577
CNA 10137	0.00004469391	-0.00021785044	-0.00000033021442	0.010831178	-0.0004321621	-0.00001255343	0.00012965
CNA 10138	0.0005454727	0.0008162868	0.000027526396	0.012564893	0.002750397	0.0000019452573	-0.00014728548
CNA 10139	0.00015636586	-0.00018639598	-0.000020247653	-0.002789738	-0.00086331717	-0.000007851958	-0.000023593127
CNA 1014	0.00023619253	-0.00006842248	-0.0000019296278	0.00020414844	0.00004398507	-0.00000075273516	-0.000020488282
CNA 10140	-0.000023995342	-0.00020477956	-0.000006788627	-0.009487635	0.0000847463	0.0000001728773	-0.00008132218
CNA 10141	0.00010668961	-0.00047996396	-0.000009193193	-0.013910638	-0.00043111344	-0.0000013436554	-0.000027561819
CNA 10142	0.0005470161	-0.0002807107	-0.000003468738	0.012332628	-0.0013552945	0.0000017576218	-0.00006095182
CNA 10143	-0.00004989409	0.000037114358	0.000001121886	-0.005047364	-0.0005706733	-0.0000007770061	-0.000040365714
CNA 10144	0.0000041818007	-0.00022052696	-0.000008684231	0.0018872784	0.0017818357	-0.0000021425963	-0.000106039035
CNA 10146	0.00015481247	-0.00010152463	0.000032154567	0.00058080995	-0.00082315574	-0.0000023145674	-0.000058457157
CNA 10147	0.00011281323	-0.00008899151	-0.00000394577	-0.00495639	-0.000081331935	0.00000013175011	-0.00008009138
CNA 10148	-0.000011148321	-0.00012274845	-0.000024007602	-0.01290825	-0.0005278612	-0.000002405119	-0.00010769067
CNA 1015	0.000061335064	-0.0005474391	-0.0000066431785	-0.001647001	0.0025344223	-0.000007496118	0.0001246697
CNA 10150	-0.00033690038	-0.00019140847	-0.000009938897	-0.0041801464	0.00037967422	0.0000067856786	0.000016265883
CNA 10151	-0.00010455167	0.000706388	0.00002853787	-0.006626712	0.0033429395	0.0000009439707	0.000026382542
CNA 10152	0.00025091984	-0.00028316255	-0.000046701956	-0.012497863	-0.0009676291	0.0000015541553	0.00009598667
CNA 10153	-0.00037687912	0.0005568864	0.00004814184	-0.0010550482	0.0004558923	0.0000035113335	0.00012953511
CNA 10155	-0.0002658537	0.00014525052	0.000009093444	-0.0046185176	-0.0000021685003	-0.0000011542797	0.00007656452
CNA 10156	-0.00037445256	0.00018220632	0.000013959341	0.021624636	0.0015633159	0.0000041161534	-0.00016646278
CNA 10157	-0.00057487184	0.00080766104	0.00002904296	0.0077527696	0.0026913444	0.0000057785987	0.000038617654
CNA 10158	0.000032043226	-0.000013187433	-0.000011585324	-0.0036899245	0.00017662774	0.0000009085416	-0.00008743696
CNA 1016	0.00070796564	-0.000555535	-0.000027354357	-0.005278519	-0.0007376035	-0.000008692717	-0.000102253885
CNA 10160	-0.00028979254	-0.00015750718	-0.000009925611	0.0006863175	0.00039031648	0.0000059231043	0.00009801185
CNA 10161	0.00019099536	0.00018188059	-0.00000021819025	-0.018519718	0.0006176032	0.000006763982	0.00009324395
CNA 10162	-0.000041790252	0.00006161588	-0.000006622518	0.008510111	0.0005266955	-0.0000006720066	0.000028235554
CNA 10163	0.00040872634	0.0009597675	0.0000104103365	-0.016254738	0.0021154792	0.0000067268143	-0.00011351726
CNA 10164	0.00029703532	-0.00018332241	-0.000013943583	-0.0032525205	-0.0004561726	-0.0000016720295	-0.00015242214
CNA 10165	0.0008160535	-0.00045135594	-0.000017287075	-0.005797128	-0.0009366709	0.0000009580136	0.00005999387
CNA 10166	-0.00000005574995	0.00039125804	0.000032399716	0.0012190115	0.00026582024	0.000006735898	-0.000116476534
CNA 10168	0.00008697701	0.00020701911	0.0000043944615	0.00967968	-0.00010291612	0.00000053148267	-0.0000530299
CNA 10169	0.00004957327	0.0000443494	0.000014096004	-0.0014578807	0.0002935823	-0.0000016878843	-0.000009397191
CNA 1017	0.0004283538	0.00027699413	0.0000041521917	-0.01006816	0.00017716055	0.0000017165898	0.00020531226
CNA 10171	-0.00035067703	-0.0013223927	-0.000040371007	0.0031444428	0.00021065811	-0.000009620213	-0.0004844059
CNA 10172	-0.0000034271343	-0.000038365255	0.000006270599	0.0027611153	-0.0008667952	-0.0000015098333	0.0001428639
CNA 10174	-0.000073166826	-0.00046125735	-0.000025376628	-0.013388126	-0.0012908736	-0.0000099105355	-0.00017180767
CNA 10175	-0.000031971394	-0.00002993874	0.0000017959159	0.022489319	-0.0001623407	-0.000000052428245	-0.00008353796
CNA 10179	0.00035967477	-0.00010178101	-0.000010141813	-0.0013577956	-0.00080211816	0.00000027210712	-0.000020499614
CNA 1018	-0.00006726154	-0.00013246412	-0.00003002312	-0.00025732204	0.000028837896	0.0000018341066	-0.000027027918
CNA 10180	0.0001405318	0.00018425217	0.00001101251	-0.015285883	0.00043519968	-0.0000011922359	0.000046834717
CNA 10181	0.00013423875	0.000106866275	0.0000026400926	0.0054778634	0.00033243012	-0.0000011020185	0.000004436081
CNA 10184	0.000019420097	0.0003931464	0.00006613765	-0.011539054	-0.00086258637	-0.0000046255827	-0.00008463344
CNA 10186	0.000029962812	0.0007122726	0.000021843614	-0.028669607	0.0011154508	0.000008830761	0.000067120636
CNA 10188	-0.00022350374	0.0005269258	0.00040647623	-0.00038446716	0.0015429764	-0.0000025398967	-0.00023003388
CNA 10189	-0.000032808122	-0.0002919411	-0.0000027519957	-0.002428632	-0.0007631712	0.0000016541958	-0.0000074934546
CNA 1019	0.00035886295	0.00016001718	0.000023087596	0.0016988699	0.00085865735	0.0000072913176	-0.000102108206
CNA 10190	0.0004817753	-0.0001662504	-0.000002670398	-0.0012952753	-0.00036692218	-0.00000021214484	0.000011205163
CNA 10193	0.0003513349	0.000084245556	0.000037910388	-0.006865741	0.00052478287	0.0000017268419	-0.000033735418
CNA 10194	0.0007510723	0.00061093847	0.00003334569	-0.05097015	0.0014648678	0.000005868721	0.0005349936
CNA 10195	-0.00017960544	0.000051742572	0.0000015108828	-0.020294758	-0.0014225143	-0.0000044894696	0.000012687249
CNA 10196	-0.00023441644	0.00041184598	0.00006921273	-0.00008241471	0.00085920683	0.00000024034978	0.000019838184
CNA 10197	0.000014795567	-0.00044797373	-0.0001942761	-0.009560213	-0.00022968397	-0.0000028916597	-0.00018264606
CNA 10198	-0.00018121695	-0.0005055554	-0.000020624806	0.01323673	-0.00038158573	-0.000005434394	-0.0002384462
CNA 102	0.00016713607	0.00009721977	-0.0000049202285	-0.012103029	0.0013070642	-0.0000014203787	-0.0000029827008
CNA 1020	-0.0001214002	0.00024968435	0.0000012751036	-0.00060070324	-0.00022405222	0.0000037146567	-0.000115605646
CNA 10200	0.00034074622	-0.00049482146	-0.00003961022	0.0046142396	-0.0013484339	-0.0000028778554	0.00001673567
CNA 10201	0.00015083664	-0.00012867103	0.0000012289722	0.00009313684	-0.0012740796	0.00000010421274	0.000029919653
CNA 10202	0.00014641725	-0.00041234185	-0.000092485556	0.0022056946	-0.00049354037	0.00000038361551	-0.00021871764
CNA 10203	0.0004808818	-0.0005098607	-0.000034866982	-0.002752777	-0.0029094028	0.0000012090444	0.00004748652
CNA 10204	-0.00004656374	-0.000027248918	-0.000019404997	-0.014759682	-0.00046206824	-0.000001258421	0.000033018183
CNA 10205	0.00014730584	0.00008276001	0.00002676771	0.0054052686	0.00007812133	0.0000004397869	0.00004786524
CNA 10206	-0.00013513675	0.00072077324	0.000029912138	-0.0052545397	0.0002685486	0.000007837056	0.00008077793
CNA 10207	-0.00011437675	-0.00034893706	-0.00002427023	-0.019638149	-0.000298202	-0.00000018885139	-0.0004065859
CNA 10208	0.000018177481	0.00064193143	0.000012732474	-0.0012901063	0.002056154	0.000007644463	0.00018222172
CNA 10209	-0.00006642982	-0.0003705498	-0.00005768831	0.008327185	-0.0007265508	-0.0000018072129	0.00010612099
CNA 1021	0.0006275743	-0.0003247966	-0.0000051749707	-0.0052279998	-0.0014351483	0.0000018421888	0.000074254225
CNA 10210	-0.000098124474	-0.00056148705	-0.00001782856	-0.020138748	-0.0001975574	-0.00001225624	0.000052742882
CNA 10211	0.000111522764	0.00003503213	-0.0000011415651	0.0011053314	0.0025771987	-0.000008480668	-0.00028070985
CNA 10212	0.00017225936	-0.00026270325	-0.000024571904	0.0070952885	-0.00065399887	-0.000001954746	-0.00009760366
CNA 10213	-0.00037521232	0.00006235223	0.00000018144027	-0.00016194682	0.0006483592	0.000001215887	-0.000031669875
CNA 10215	0.000038355167	0.0001799492	0.000011926186	-0.024727454	-0.0009945483	-0.000007260394	0.00013705598
CNA 10216	-0.00006109108	-0.0006121712	-0.0000416021	0.00056501373	0.0030751661	0.00000028460025	0.00013220627
CNA 10217	0.00013145102	0.0006285452	0.000027003009	0.026603347	-0.0012473959	0.0000018610955	0.00026049456
CNA 10218	-0.00026078403	-0.0010355734	-0.000013441306	-0.0058243875	0.0004336436	0.0000093689205	-0.00024359276
CNA 10219	-0.00009146204	0.00004873178	0.000009179013	-0.003297447	0.0012572311	0.00000075893405	-0.0003077785
CNA 1022	0.000106494575	0.00067351304	0.000024759462	0.005212967	-0.000007764637	-0.0000054891343	0.00004268364
CNA 10220	0.00040615723	0.00024048332	0.000007173071	-0.0041993246	-0.00020179564	0.0000016881464	-0.00008656511
CNA 10221	0.00006928201	-0.0010377372	-0.000038044647	0.024866557	-0.002716857	-0.000008050298	0.000011213397
CNA 10223	0.00017193565	-0.0004791213	-0.0000025922238	-0.017497446	0.00020435631	0.000005901503	-0.000018688183
CNA 10224	-0.0000453901	-0.00016762907	-0.000008166406	-0.012180334	0.000013517213	-0.0000025988102	-0.000026365859
CNA 10225	0.0000053952344	-0.00008395864	-0.0000027437338	-0.008200769	-0.00093765487	0.00000040407176	0.00000928167
CNA 10226	-0.00002981512	-0.00003423348	-0.000013352072	-0.008818723	0.0017519288	-0.000002533698	-0.0000158508
CNA 10227	0.00022301193	-0.0007265187	-0.000004741269	0.00009598458	-0.0012769822	-0.0000027106998	-0.00007031026
CNA 10228	0.00024724822	-0.0001718251	0.000044811568	-0.022422593	0.0009527445	0.000004909014	-0.00014892362
CNA 10229	0.00014948045	-0.0006991596	-0.00004250738	-0.0010403004	-0.00038068037	-0.000004964018	-0.0001262614
CNA 10230	0.00007533219	-0.00084846816	-0.00003058603	-0.012232524	-0.0013541746	-0.0000036931751	0.000021906304
CNA 10231	0.0001825639	0.00035275455	0.000030109342	0.000176905	0.0009918805	0.000000057244296	-0.000046734483
CNA 10232	0.0001452344	0.00003343806	-0.000009531861	0.004335322	-0.00044747756	-0.0000055016035	-0.00013397026
CNA 10233	-0.000038467566	0.0001708089	-0.000015590595	0.00013563216	0.00024610182	-0.0000007001638	0.0001457134
CNA 10234	-0.0006083217	0.00033911155	0.000045052493	-0.01316024	0.000596399	0.000004078984	0.0000059958666
CNA 10235	-0.000060026367	0.000053602205	0.00000016106385	0.0033334238	0.00020231683	0.00000074770446	0.000058198344
CNA 10236	-0.00003199854	-0.00046401835	-0.00000645525	0.014448111	0.00094471104	0.000009163713	-0.00006810226
CNA 10237	-0.000015199751	-0.00028685658	-0.00004045103	0.021995766	-0.0007914321	-0.00000023522377	-0.00024087082
CNA 10238	0.00010483287	0.00053878163	0.000005167665	0.015374661	0.001342098	0.0000018187045	-0.00013062345
CNA 10239	0.000143609	0.00000046453147	-0.0000019337826	-0.0059905974	-0.00053496467	-0.00000200603	-0.000191975
CNA 1024	-0.00015659418	0.0012099172	0.000026427158	-0.0060128896	0.0026554894	0.000007809091	-0.000007298761
CNA 10240	0.000042846175	0.0005727954	0.00006547116	-0.020005114	-0.00019925488	0.0000072884077	0.00024552972
CNA 10241	-0.000029653062	-0.00022421179	-0.0000098525525	0.0073483502	0.0005340587	0.000000514698	0.00017262355
CNA 10242	-0.00003847917	0.00039274347	0.000112205315	-0.01526452	0.0016112372	-0.000004034853	-0.000050217575
CNA 10243	-0.000015238727	-0.00007782194	0.0000015251348	-0.005239999	0.0036322996	0.0000022419451	0.000039338596
CNA 10244	0.00000050848	0.00020910805	0.0000006261812	0.006468083	-0.0006783448	-0.0000011788129	0.000022631626
CNA 10246	0.00052422745	0.0009771462	0.000018191175	-0.0054446477	0.0023621859	0.000003390765	0.00029806106
CNA 10247	0.00035728444	-0.0010723829	-0.0000056957592	-0.010297892	-0.001358617	-0.0000072455878	0.000025156438
CNA 10248	-0.0002739034	0.00020134237	0.000005472853	0.015175941	0.00023155738	0.000002427435	-0.00003419484
CNA 10249	0.00005703897	0.000083645136	-0.00000004879106	-0.0016702343	0.00027810875	0.00000020046235	-0.000019200776
CNA 1025	-0.00005789252	-0.00049080094	-0.0000001690723	-0.002658804	-0.0014459873	-0.0000012814521	0.00026106145
CNA 10250	0.000029883562	-0.0003707337	-0.00003626703	-0.0043378575	-0.000012008989	0.000010090352	-0.00030757426
CNA 10251	0.00000051392243	-0.0044149514	-0.00008379814	-0.0117178885	-0.0071630273	-0.000017374945	-0.00021244455
CNA 10252	0.00006650732	-0.00053294864	0.0000023882221	-0.0005348059	-0.0023801373	-0.0000038856742	-0.00017420095
CNA 10253	0.00032655415	-0.00036946792	-0.000021283025	-0.014866786	0.00094208174	0.0000066406246	-0.000035611312
CNA 10254	-0.00014649499	0.00010315635	0.00000036751294	0.009808866	0.0010547091	0.0000011788368	0.000056867168
CNA 10255	-0.000048840986	-0.0003502747	-0.0000026405742	-0.009293218	-0.0013387484	-0.00000907638	-0.00022666164
CNA 10256	0.00010657418	-0.00033469827	-0.000004753605	0.0027387557	-0.0019705554	0.000008061003	-0.00043123442
CNA 10257	-0.0008825428	0.00006202483	0.000019572977	-0.0058697998	0.00079831434	0.000007010913	0.0000090806
CNA 1026	-0.00010530951	-0.0003853855	-0.00016250674	-0.022268767	0.00061907247	-0.000004394865	-0.00021548815
CNA 10260	0.00001717234	-0.000014236551	-0.0000016965204	-0.027819311	-0.0005153386	-0.0000018142937	-0.000038133603
CNA 10261	0.00018796611	-0.00059136644	-0.000008206148	-0.012130162	0.00009257041	-0.0000043812993	0.00008779086
CNA 10262	0.000058517206	0.0003827603	0.00014658157	0.0057869684	0.0019850505	0.00000061895844	-0.00027855954
CNA 10263	0.0008619949	-0.00011660727	-0.00001735815	0.0047778096	-0.00037090786	-0.000000026965143	-0.000037318434
CNA 10265	-0.00010017268	-0.00024348438	-0.000025881365	0.0059964396	0.00059622526	-0.0000009173155	0.000076287164
CNA 10266	0.000012661967	-0.0005595638	-0.000015244482	-0.015480358	-0.00034238622	-0.0000028243542	-0.000059551487
CNA 10267	0.00017702584	0.00010922378	0.0000017609987	0.0026091717	0.00018214952	0.0000016635895	-0.000057799803
CNA 10268	0.00046470086	-0.00010609942	-0.0000023539512	0.006386046	0.0003169646	-0.0000012186766	-0.00011015099
CNA 10269	0.00008820188	-0.000043568118	-0.0000096144095	0.012110827	-0.0019883215	0.0000015278815	0.00013057255
CNA 1027	-0.000012316152	-0.00021003128	-0.000069317786	-0.02094481	-0.0002636955	0.0000012804985	0.00017847324
CNA 10270	0.0000088245515	-0.000001371495	-0.0000011060546	0.00588232	-0.00025819367	-0.00000059480664	-0.000044571454
CNA 10272	0.0000033794038	-0.00028806657	-0.000050573093	0.012870583	-0.00027025986	-0.0000021119831	-0.00012649763
CNA 102723547	0.00022921368	-0.001292882	-0.0002601255	-0.0037148949	-0.0010537914	-0.000010175752	-0.00028490162
CNA 10273	0.00014344984	0.000081965976	-0.000002707896	-0.0018887835	-0.00048287623	-0.0000055021524	-0.00003406603
CNA 10274	0.00012363112	-0.00021705302	-0.000018016515	-0.0011959932	0.001075171	-0.000004585195	-0.00006752436
CNA 10276	0.00090738223	-0.00065846695	-0.000006700772	0.00049017667	-0.0014089217	-0.000005720639	0.0000655941
CNA 10277	-0.0004919571	-0.0012373416	-0.000037061312	0.02824028	0.0018152227	0.000008253932	-0.00005712605
CNA 10278	0.00014078103	-0.00046092182	-0.000011894216	0.004875432	-0.00056597905	0.00000039432052	-0.00011735675
CNA 10279	0.00027981377	0.00019032622	0.000014312068	-0.0052322536	-0.00048209244	-0.0000062083004	-0.000112426846
CNA 1028	-0.00004791535	0.0004359097	-0.000028966528	0.004328479	-0.000012836551	-0.000001760864	-0.00008404348
CNA 10280	-0.00010928821	-0.00051995984	-0.00000873066	0.022196686	-0.0019618655	-0.0000106612915	-0.00022704779
CNA 10281	0.00022658639	0.0007439806	0.000048782316	-0.015241819	-0.0010070897	-0.000006266402	-0.00007535395
CNA 10282	0.0005775393	-0.00046006433	-0.0000022365862	-0.006809179	-0.00030489548	0.0000019011973	-0.00004272098
CNA 10283	-0.00003344395	0.00037324737	0.000011587235	-0.0041681766	0.00016254088	-0.0000051480056	-0.00008761688
CNA 10284	-0.000090968366	0.0011467733	0.000013375035	-0.012361331	-0.00088913215	0.0000070986266	-0.000060938975
CNA 10285	0.00007447469	-0.00002161771	0.0000030105841	-0.014887564	-0.0004463097	0.00000032670496	-0.0002544236
CNA 10286	-0.00009939919	0.0000491181	-0.000005068206	0.033390954	-0.0020641468	-0.000009326887	-0.000045655343
CNA 10287	0.00013205115	-0.00006507913	-0.000027286853	0.0014848706	-0.0013410659	-0.000008948922	0.000058278172
CNA 10288	0.00008957941	0.00024153729	0.0000092420805	0.00058240775	0.000012843943	-0.0000010470153	0.0000990746
CNA 10289	0.00011217953	0.00047112335	0.000006168039	-0.0045144022	0.00084036053	0.0000022360803	0.00029879212
CNA 1029	0.00025797792	-0.0019135402	0.0002393262	0.006618994	0.013649946	-0.0000132380255	0.00053642894
CNA 10290	0.00026221512	-0.000025727177	0.00000025059654	0.0021034167	-0.00032711565	0.0000012247085	0.00004107468
CNA 10291	-0.000033001845	-0.0002608656	0.0000033876931	-0.0066061914	0.00047228203	-0.0000046691894	-0.0003438945
CNA 10293	0.00012530039	-0.0001260475	0.00000070860517	-0.011333108	-0.00043281078	-0.0000012320994	-0.00007088941
CNA 10294	-0.00027039117	0.00049861846	0.000102548496	-0.0047629937	0.00040059147	-0.000000279665	-0.000076941185
CNA 10295	0.00009128711	-0.00021728822	-0.000010817148	0.007318512	0.00046074728	-0.0000025150534	-0.00012739467
CNA 10296	0.00056316744	-0.0012326643	-0.000010499149	-0.009908354	-0.0024239838	-0.0000054043294	0.000041923315
CNA 10297	0.000009406948	-0.00020669632	-0.0000020403816	-0.0009432738	0.00022740188	-0.0000034525633	0.00009978818
CNA 10298	0.000084557665	0.00003319839	0.000000124041	0.006381147	-0.000083307066	-0.0000012462378	-0.000042801374
CNA 103	0.00041213495	0.00073583936	0.000018300947	0.008350844	0.00022149703	0.0000031484606	0.00036252663
CNA 1030	0.00036304377	-0.0011913615	0.000037665843	0.05197563	0.014246081	-0.000010661746	-0.00012163844
CNA 10300	-0.00022586308	-0.000008773649	0.000004303837	-0.0066198977	0.00034028746	-0.000000053739537	0.000084445324
CNA 10301	-0.00020498777	0.00048933324	0.000014192129	0.0047391253	-0.000076686585	0.000007066083	-0.00005298215
CNA 10302	-0.00005960267	-0.00043786352	-0.000009342442	-0.0028196073	0.00005798047	-0.0000012901306	-0.00006432464
CNA 10307	0.000117076364	0.0000037962727	-0.0000013294145	-0.005135968	0.0000018855214	-0.0000021191836	-0.00004026349
CNA 10308	0.00024789135	-0.0005178065	-0.0000131997485	0.0060585504	-0.00056296267	-0.000001963806	0.000068562535
CNA 10309	-0.00025728694	0.0002804007	0.0000031229285	-0.007731674	0.0005751063	-0.000005562043	-0.00005050108
CNA 103091865	0.0001456343	0.00029383556	0.000014340688	0.008751834	-0.0028942986	-0.000004510188	0.00010576133
CNA 1031	0.00010710433	0.00006869519	-0.0000038690578	-0.009041994	-0.00092784024	-0.00000023002626	0.000048144822
CNA 10311	0.00006625411	0.0002941579	0.000012121167	-0.014122689	-0.0015874999	-0.000008161425	0.00017471537
CNA 10312	0.0007623117	-0.00016059476	-0.00006737671	-0.0093765035	0.000055223332	0.00000008807182	0.000015290663
CNA 10313	0.00070081354	-0.00016913124	-0.00000051906704	0.0035366237	0.00016333368	-0.00000007753371	-0.000016191676
CNA 10314	0.0010011994	-0.00021331948	-0.00000055530484	0.0005701219	-0.00040833908	0.000000599575	-0.00009511266
CNA 10316	0.000020622036	0.00008570818	0.000013730714	-0.005261847	-0.00009258126	0.0000012928487	-0.000025600437
CNA 10317	0.00017220795	0.0002795223	0.0000028005459	-0.0040536593	-0.0034770614	-0.0000049682612	0.0002356707
CNA 10318	0.00010898081	-0.00009054172	0.0000035571513	0.011863713	-0.000032683027	-0.000002083516	-0.00007275297
CNA 10319	-0.00009839779	0.0003178722	0.000015806636	-0.009005379	0.00015680578	-0.0000020978214	0.00006980054
CNA 1032	0.00014403627	-0.00020745135	-0.00000035076312	-0.0011448871	-0.0008085951	-0.0000035152195	-0.00014064404
CNA 10320	0.00061278255	-0.00020859251	-0.0000032102148	0.00044267124	0.00017429875	-0.0000016885041	0.00010841892
CNA 10321	0.00030886673	0.0009827977	0.00000455306	-0.011527674	0.0006970201	0.00000035583972	-0.000121826604
CNA 10326	-0.0012075517	-0.0057737227	-0.0005434573	-0.02357243	-0.010107253	-0.000033475826	-0.00042971913
CNA 10327	0.000012370055	-0.00014724385	-0.000007872377	-0.01130369	-0.0013611593	-0.00000016965865	-0.000012564758
CNA 10328	0.0002132466	-0.00030988656	-0.00013576014	0.0018542892	0.00020374864	-0.0000021023513	-0.000024570818
CNA 10329	-0.0000635508	-0.00016039131	-0.00003549427	0.011679019	-0.0023446418	-0.0000015125514	-0.00007185138
CNA 1033	-0.00003613312	-0.00011970771	-0.000005957929	0.010047809	-0.00016234277	-0.000000061655044	0.00016140704
CNA 10330	0.00034755984	0.00021627618	0.000006448632	0.0053782235	0.0007761699	0.0000017174959	-0.000017893457
CNA 10331	-0.0001427923	0.000058916277	-0.000004014123	-0.0012804511	0.000073690055	0.000000013232231	-0.000052531945
CNA 10332	-0.000019393206	-0.000038128583	-0.000016704604	-0.023441024	-0.00018893788	-0.0000029146433	0.0001678281
CNA 10333	0.00003520403	-0.00040688796	-0.0000031859101	0.010018303	-0.00088372955	0.00000006856918	0.00022020243
CNA 10335	0.00007206603	0.00016249025	0.000005232773	0.010973904	-0.0003824036	-0.00000036997793	0.000247566
CNA 10336	0.00048604098	-0.0012545115	-0.0000115441135	-0.014169441	-0.0018377175	-0.0000042151687	-0.00007488099
CNA 10342	-0.000025720712	0.0001642227	-0.0000005455166	-0.01544361	0.00070043845	0.0000013018368	-0.0003131821
CNA 10343	0.000027464395	-0.00033318755	-0.0000042576503	-0.012493124	-0.0016119564	-0.0000058082105	-0.00035817534
CNA 10344	0.00047436942	-0.00023602541	-0.00000066331313	-0.00041862048	-0.0005830833	0.0000024908543	0.000018254157
CNA 10345	-0.0002800021	0.00006614539	-0.00002429118	0.0016955212	0.002960946	-0.000010032415	-0.0002943559
CNA 10346	0.000111230016	-0.000075217635	-0.000019038649	0.0019267066	-0.0012589479	0.00000036633017	-0.000013512447
CNA 10347	0.00000585042	-0.00023935361	-0.000004273598	0.010011841	0.00031796534	-0.0000021163464	-0.00024683354
CNA 10349	0.00003644087	0.0010303735	0.000004740893	0.0042470675	0.0044593858	0.0000003285408	-0.000118621196
CNA 10350	0.000031100764	0.00094705	0.0000058266332	-0.00465662	0.0036791258	0.0000002782583	0.0001396874
CNA 10351	0.000014239171	0.0010197255	0.0000016849257	-0.009148946	0.004169266	0.000000300169	-0.00008004745
CNA 10352	-0.00023298245	-0.000089415116	-0.00005228099	-0.015452194	-0.00018115573	-0.000006868291	0.000027547498
CNA 1036	0.000047459213	0.00004349216	0.0000021510502	0.0059004016	-0.0009968907	-0.000004674244	-0.000054815086
CNA 10360	0.0001883709	0.00045761492	0.000010924122	-0.0074758087	0.001979272	0.0000012099027	-0.00005319375
CNA 10361	-0.000080465696	0.00001527578	-0.000005479742	-0.0033734762	-0.0016500081	-0.000010037731	-0.00014399333
CNA 10362	0.000026955433	-0.00034601684	-0.00000082372225	0.009212782	-0.00027371128	-0.0000029767036	-0.00012377198
CNA 10363	0.00012397609	-0.0007342164	-0.000014742624	0.021138838	-0.00010108177	-0.0000018104553	-0.00013394923
CNA 10365	-0.0002890509	0.0003767661	0.000011798135	-0.014392871	0.0014651808	-0.0000007871151	0.00003348931
CNA 10367	0.00014257841	0.00014094355	0.000033774857	-0.0019460027	-0.0013293618	-0.00000218575	0.00006537919
CNA 10368	0.000102449536	-0.00043561638	-0.0000014278041	0.00015887071	0.00033452513	-0.0000040508507	-0.000121792276
CNA 10369	0.000055712968	-0.00061660574	-0.000004197318	-0.0074018287	0.0018098161	-0.0000053994895	-0.000091904
CNA 10370	-0.0005381268	-0.0006525515	-0.0000073412766	-0.0026320636	-0.000034890985	-0.0000047858953	-0.00048699748
CNA 10371	0.00008756251	0.000106535445	0.000034300705	0.0029266465	-0.0003518251	0.0000025820968	0.00010532344
CNA 10376	-0.00014007631	-0.00036712945	-0.000038843722	-0.010288	-0.0018313671	0.0000019576548	-0.000051093382
CNA 10379	0.00030293825	-0.0008225308	-0.0000004858598	0.012068551	-0.0014152431	0.00000021255016	-0.00003277901
CNA 10380	0.00014423627	-0.00023793684	0.000005495549	-0.0010093757	-0.0018159571	0.0000026688576	0.000047672656
CNA 10381	0.00056444237	-0.00028784835	-0.00002884181	0.004804132	0.00010551989	-0.0000021180867	0.0001289571
CNA 10383	-0.000040285442	-0.00014501724	0.000000782569	-0.017252635	-0.0011258018	-0.0000031692027	0.00035623286
CNA 10384	0.00038520043	0.0007335495	0.0000014659875	-0.0039945473	0.00034426482	0.0000029528858	0.00004174598
CNA 10385	0.0003938179	0.00083209074	0.000033564607	-0.0074034254	0.00034426662	0.0000026593207	-0.00008597795
CNA 10388	0.00019014261	-0.00003155823	-0.0000029912935	0.015021574	0.0015548924	-0.0000103010425	0.000025467632
CNA 1039	0.00003164359	-0.00016994195	-0.00000075707305	0.006448048	0.00087824947	-0.0000034272432	0.00000044374843
CNA 10390	-0.00005701039	0.000042797426	-0.000035166715	-0.005254401	0.00082950125	-0.0000044875856	0.000047516256
CNA 10391	0.00022956457	-0.0006712016	-0.00012888848	-0.014877395	-0.0010415697	-0.0000017882346	-0.00005124303
CNA 103910	-0.00005134019	0.000041962405	0.0000003037825	-0.0022914007	0.0004629153	-0.000002352023	0.00009998221
CNA 10392	0.0005073081	-0.00005434887	-0.00000053104293	0.0015303367	0.00038057563	-0.000001603961	-0.00015425982
CNA 10393	0.00013641386	0.0002283459	0.000001963335	0.010795857	-0.0033573594	-0.0000026937485	-0.00016261
CNA 10394	-0.00004016962	0.00006608964	0.00000006421376	-0.002040083	0.000028544806	0.000000109148026	-0.000015507974
CNA 10395	0.00008461211	0.0008028634	0.00020866483	0.008118508	-0.003458878	-0.000008264757	0.000070593494
CNA 10396	0.00013264363	0.00025059283	0.000004869174	-0.0005555902	0.00075722963	0.0000017169237	-0.0001308721
CNA 10397	-0.00014719574	0.00019244823	0.000020530422	0.04043641	-0.0036093614	-0.000003885793	0.0005220133
CNA 10398	-0.00025981895	0.00016303394	0.00005846871	0.0058393534	-0.0002507941	-0.000011174417	-0.00022184136
CNA 10399	0.0004362195	-0.00034420326	-0.000010928039	0.009202904	-0.00041234517	-0.0000033131835	-0.00003690155
CNA 104	0.00006843638	0.0003307637	0.00000037306918	-0.0060462714	0.0018038431	-0.0000037791967	0.00013828748
CNA 1040	0.000040528877	0.00050090166	0.0000013123266	0.009805415	0.0020355873	-0.0000015350104	0.000024915804
CNA 10400	0.00028770874	0.00006578216	-0.0000005125916	0.029666875	0.0011994995	0.0000036000251	0.00015724379
CNA 10401	0.00005493853	0.0004339878	0.000022681008	0.008521817	-0.00076911785	0.0000015982628	-0.00040854717
CNA 10402	-0.00030894845	0.00030465276	0.0000162311	-0.012338405	0.0009405804	0.0000013307094	-0.00009498891
CNA 10403	-0.00004201903	-0.00043297783	-0.000014573692	-0.0034654622	-0.0009957541	-0.0000029577254	-0.0002051524
CNA 10406	0.00000429729	-0.00011252443	0.0000069444854	-0.013497004	-0.0006627368	-0.0000070311307	-0.000084896215
CNA 10407	0.00017096534	0.0011118944	0.0000105775725	-0.029237438	-0.0018404804	-0.000003950381	0.00046372178
CNA 10408	-0.00016161779	0.00016816247	0.0000013060198	-0.002114686	0.00032170553	0.0000029299256	0.000021522006
CNA 10409	0.00090133684	-0.00064466236	-0.000026673892	-0.00205335	0.00069181505	-0.000009094429	-0.000024144854
CNA 1041	-0.00011868481	-0.0006971878	-0.00006165122	-0.028683364	0.0004211251	-0.000009582424	-0.00013794734
CNA 10410	-0.00007400047	0.00035824158	-0.0000015919683	-0.008242858	0.00057368574	-0.0000020884274	0.0000512726
CNA 10411	0.000114654365	0.00018291683	0.000121767254	-0.024707384	-0.00070842117	0.00000062723166	-0.000038311853
CNA 10412	0.0000070831225	0.0003676837	0.00013087243	-0.00848479	-0.00008118033	-0.0000053260565	0.00014080726
CNA 10413	-0.0004079415	0.00023314395	0.000019956138	-0.019932592	0.0000761648	0.0000006934881	0.00004189518
CNA 10417	0.0005092684	-0.0012588209	-0.000040968513	-0.007832002	-0.0026587648	-0.000004344535	-0.00015704162
CNA 10418	0.000043312208	0.00032117046	0.000005512343	0.0066814064	0.00042635066	-0.00000026946066	0.00013043976
CNA 10419	-0.00006163123	-0.00039821878	-0.000048822178	-0.013299899	-0.0011749046	0.00000059816836	-0.00011723185
CNA 10420	0.000018323142	-0.00020056032	-0.000032778393	-0.0011296059	-0.0013611574	-0.00000012114049	0.000020924588
CNA 10421	0.000055592685	-0.00023534975	-0.000034752375	0.0023578042	-0.00012922735	-0.0000031073807	-0.000037672784
CNA 10422	-0.00007839744	0.00009301418	0.000029482031	0.017167553	-0.00043028124	-0.000003569412	0.00026410684
CNA 10423	0.000114318646	-0.0004888079	-0.0000060068455	-0.017571501	-0.0013986537	-0.0000032214166	0.000026148244
CNA 10424	0.000126602	0.00035815052	0.000009358226	-0.010511014	-0.00073144806	-0.0000015036344	-0.00016785433
CNA 10425	0.00013746144	-0.00008637698	-0.0000044946687	0.006579622	-0.000370828	-0.0000014337062	0.00014769244
CNA 10426	-0.0010449048	0.00049123913	0.0000051849916	-0.007718021	-0.00036931812	0.0000075554362	0.000037274
CNA 10427	0.000024667526	-0.0006602373	-0.00002249606	0.011313046	-0.00077922054	-0.0000025606155	-0.00025398715
CNA 10428	0.0005023898	-0.00043634267	-0.0000088653	-0.002761557	-0.00056284503	-0.0000025638342	0.00004689041
CNA 1043	0.00010050535	-0.00025302835	-0.00006639808	-0.00256519	-0.0019705605	0.000008146071	0.0000038276157
CNA 10430	-0.0002229012	0.00005355836	0.000039893257	-0.0079544	0.00029494378	-0.000000988841	-0.000009446775
CNA 10432	0.00030510715	-0.000041783427	-0.000006670926	0.0024517654	0.000033749053	0.00000020792484	0.000040224837
CNA 10434	-0.00008816978	0.000025748515	0.000030959865	0.0055163126	0.0043239538	-0.000004122162	0.00009096094
CNA 10435	0.000057790694	-0.000023506032	-0.0000006670151	0.0011419122	0.00041277072	0.0000005315542	-0.0000026246637
CNA 10436	-0.000043859145	0.00018481044	-0.00012410138	-0.009408848	0.0003901091	-0.00000065617564	-0.000049557922
CNA 10437	-0.000008357929	0.00006445764	0.000000019239263	0.0006420105	-0.000007456803	-0.000000042986866	-0.00005685879
CNA 10439	-0.00008032983	0.00024890422	0.000024160734	-0.013935793	-0.001880442	-0.000003777933	-0.00013072709
CNA 1044	-0.00007779751	0.00003771505	0.000007667158	0.0022656063	0.0013728228	-0.0000021923065	-0.00005902406
CNA 10440	0.00024849206	0.00050873874	0.00013238825	0.037563276	0.0020685492	0.000004757404	-0.00013654567
CNA 10443	0.000084409345	0.00047535327	0.000008832766	-0.0076468196	0.00052313524	0.0000060688494	0.000051236762
CNA 10444	-0.00005158577	-0.00057488034	-0.0000034752813	0.0076793353	0.0010305741	-0.0000012739896	-0.000046618283
CNA 10445	0.00008964035	-0.0004932426	-0.0000049704545	-0.0064669377	-0.0016775386	0.0000020318032	0.0002599199
CNA 10446	0.00005509769	-0.00043320746	0.0000007507865	0.033035886	-0.002651121	0.0000041594503	-0.00016119056
CNA 10447	-0.0006709106	0.0009927624	0.0000039652678	0.012145405	0.003093524	0.00000594325	0.00022715125
CNA 10449	0.00024700197	-0.0011726455	0.000051444993	-0.0009022565	0.0027757701	0.0000027561907	0.0004144268
CNA 1045	-0.00023939664	0.0011881891	0.00004004216	0.0030864042	0.0023732262	0.000007821488	-0.0000072373286
CNA 10450	0.000073373885	-0.000078171695	-0.000020301775	-0.011281994	-0.0015841877	0.0000015593766	0.00012099878
CNA 10451	0.00007168955	0.00032732624	0.0000016768566	-0.005820826	0.003954394	-0.000005354881	-0.0000102381755
CNA 10452	0.00006986319	0.00015567291	0.0000775522	-0.0019519468	-0.00025601362	-0.0000016834736	0.0001295274
CNA 10454	0.00009138236	-0.000489301	-0.000014922738	0.009800461	-0.0012212598	-0.000005868602	-0.0004714942
CNA 10455	0.00037017177	0.00066396303	0.0000037367893	-0.024373572	0.0029851263	-0.0000016963241	-0.0004576148
CNA 10456	0.0004270729	0.00057326275	0.00002073138	-0.016002957	0.0015272555	0.000003529644	-0.00014644608
CNA 10457	0.00036634426	-0.0004336058	-0.000051856507	0.0065861223	0.00028509417	-0.0000028820036	-0.000015095601
CNA 10458	-0.000033332657	-0.0007879114	-0.000001089719	0.004612359	0.00002900009	0.0000016913414	-0.0001311913
CNA 10459	-0.0003414693	-0.0009780559	-0.000015708585	0.00033688612	-0.00044149754	0.000010383582	0.000016004415
CNA 10460	0.0001923076	-0.0012115716	-0.0000054088714	-0.012659367	-0.0037048531	-0.000004924274	-0.00018859401
CNA 10461	-0.00026435786	0.000085397565	0.0000028378238	-0.001383082	-0.000037613954	0.00000042796134	0.000002237415
CNA 10462	0.00021240403	-0.000029045772	-0.000019537187	-0.02998738	-0.00004145079	0.0000015848399	-0.00018076407
CNA 10463	0.00015263994	0.00037229274	0.0000045233937	-0.0008139986	0.00026359712	0.0000018621685	-0.00041338507
CNA 10464	0.0003373131	-0.00039232898	-0.000034773504	0.011286289	-0.0017466615	0.0000052277087	-0.0002486514
CNA 10465	0.000050247403	-0.0000036840793	-0.000019699724	-0.0025363546	0.00010708499	0.0000012527943	-0.0001162926
CNA 10466	-0.00010814525	0.0003628375	0.000003220289	0.0113703385	-0.00075804064	0.0000041989565	-0.000026670667
CNA 10467	-0.0003915861	0.00035903588	0.0000033734384	0.0046392265	0.0009125898	0.0000035401818	0.00008832371
CNA 10468	-0.00017465731	0.00011563035	0.000009563661	-0.0033990673	-0.00010257736	-0.0000044695134	0.000023459306
CNA 10469	-0.0000134558495	-0.0000299524	-0.0000029156972	-0.0072103348	0.00014251146	-0.0000030259846	0.00010934485
CNA 1047	0.000108497254	-0.00039928302	-0.0000505387	-0.024893532	-0.002772604	-0.000001208663	-0.000011976473
CNA 10471	0.00024818035	0.0005262517	0.0000038160706	0.001985611	0.00027488338	-0.00000449028	0.0000096935555
CNA 10472	0.0001121902	0.000054435186	0.000012264006	-0.013648117	-0.00016494883	0.000003698921	0.000087684166
CNA 10473	0.000557896	0.00081640825	0.000013355835	-0.011043351	0.00027471848	0.0000030771016	-0.000059635466
CNA 10474	-0.000035275094	0.00017914361	0.0000037469301	-0.020604389	0.0016580579	0.000003105879	0.00024716026
CNA 10475	0.0005092116	0.000700678	0.00001875639	0.0002140192	0.0015627283	0.000003378486	-0.000063055195
CNA 10476	-0.000049101236	-0.000079754165	0.0000033810093	0.0077533238	0.0005281864	0.0000025836466	-0.00022793167
CNA 10477	0.00060708943	-0.00029868115	-0.0000004819874	0.004969884	-0.00073866616	0.0000008327723	-0.000033861732
CNA 10478	0.00019762792	-0.00070024823	-0.000014037863	0.0039777127	-0.004880196	-0.000005312729	-0.00013558446
CNA 1048	-0.00006972167	0.00009114677	0.000013858584	-0.00947102	-0.00016338447	-0.00000010693073	0.00008211329
CNA 10480	0.0004643217	-0.00023496046	-0.000009501499	0.005582229	-0.0004289002	-0.00000017602443	0.00004281158
CNA 10481	-0.000016344296	-0.00019645173	-0.000034455163	0.0007247239	0.00039593916	0.00000045850277	-0.0001477439
CNA 10482	0.0007536682	-0.00029455032	-0.0001614664	0.009065568	-0.0003062945	-0.00000015635489	0.00008281408
CNA 10483	0.00010954081	-0.00033784393	-0.0001704838	-0.020425053	-0.00011643555	-0.000009827829	0.00009772584
CNA 10484	-0.000051718427	0.00014856506	0.000030781503	-0.0013626035	0.0014632165	0.0000017001391	0.000037861384
CNA 10485	0.000036827434	0.000178838	-0.0000023244572	0.006639566	0.0010819831	0.0000022742988	0.000033459117
CNA 10486	0.00034624082	0.000706434	0.000033030974	0.005225443	-0.00093418645	-0.0000008674622	-0.000078046636
CNA 10487	0.00008727024	-0.00017513815	-0.00003078482	-0.00846004	-0.0020806044	0.0000015838386	-0.00002946865
CNA 10488	-0.0000979306	-0.00039955543	-0.000007895837	-0.016924014	-0.000924296	-0.000011871552	-0.0002819256
CNA 10489	-0.000083539824	-0.0002220416	-0.000018125536	-0.018184217	-0.0014192621	-0.0000010443687	-0.00011377233
CNA 10490	0.0000110401015	-0.00014939992	0.000014993748	-0.009956169	0.0016683431	0.0000019652605	0.00018095569
CNA 10491	0.00012203202	0.0008450288	0.000016775692	0.0110884765	0.00037769243	0.000003630495	0.0003073096
CNA 10492	0.0011608434	0.00032474555	0.000029221155	-0.022705095	0.002764586	0.0000010554314	0.00018360559
CNA 10493	0.000013024367	-0.00041675207	-0.000010983589	-0.005946802	0.00005954329	-0.0000028339146	-0.0000119067645
CNA 10494	0.0004810675	0.000010233438	0.00000015814604	0.0020727706	-0.00002242136	0.0000012434007	-0.00012149482
CNA 10497	-0.00015998985	-0.00062732166	-0.000024539557	-0.018681416	-0.00019659376	-0.000011716724	0.00015049244
CNA 10498	0.0001708627	-0.0003914673	-0.000009581571	-0.01017474	-0.0006401257	-0.000003843641	-0.000085440486
CNA 10499	-0.00025663018	0.00050693157	0.000040124225	-0.018139971	-0.0021059052	-0.0000032022717	0.00014969432
CNA 105	0.00026455682	-0.00050625304	-0.0000776838	0.018833835	0.0018408186	-0.0000073664905	-0.00013411898
CNA 1050	-0.00043356043	0.00017891586	0.0000022600282	-0.0012352931	0.000005794799	-0.00000066041946	0.000073725525
CNA 10500	0.000049213253	0.00017358939	0.00003513158	0.040560536	-0.0016936676	0.0000010629177	0.00013385329
CNA 10501	-0.0000064376636	-0.00019566237	-0.000017970611	0.017460225	0.0005126272	-0.000002586651	-0.00003374603
CNA 10507	-0.00008103355	-0.000018428473	-0.000008557774	-0.014878455	0.0003290244	-0.000005141377	-0.00006723014
CNA 10509	0.000029208013	-0.00048333727	-0.000014417668	-0.02805608	-0.00085989066	-0.0000024243118	0.0001304513
CNA 1051	0.00018676955	0.00014031478	-0.0000017166697	0.022475662	0.003013703	-0.000008635045	-0.00017518947
CNA 10512	0.00080970326	-0.00031175467	-0.00000032649004	0.000932904	-0.0002378942	0.0000011552096	-0.000012358471
CNA 10513	-0.000140368	-0.0007275671	-0.000015991638	0.015872978	0.00031386592	0.0000010179757	-0.00028220628
CNA 10514	0.00037289553	0.0004995767	-0.000028500175	0.0076408917	-0.0014996035	-0.000001718855	-0.00029743553
CNA 10516	-0.00015020129	0.00043007816	0.000033739325	0.029004736	-0.0014636694	0.0000045614242	0.0001782029
CNA 10517	0.0007008878	0.0012879054	0.000069749185	-0.00020089773	0.003542234	0.000003355002	-0.0001719218
CNA 10518	0.00017600702	-0.00043001823	-0.000031507938	-0.0038630199	0.0009283666	-0.0000009986401	0.00011665684
CNA 10519	0.00002757807	-0.00017124056	-0.0000050223293	-0.009208518	-0.00085988967	-0.000002383709	-0.00033666744
CNA 1052	-0.000040460167	-0.00017024811	0.00000019763411	0.0020210592	0.0020343855	-0.000004492426	0.00022832977
CNA 10520	0.00025462187	-0.00007669239	-0.0000019394831	-0.008285617	-0.0004855286	-0.0000015604019	0.00008774086
CNA 10521	0.00005751521	-0.0007373907	-0.000009209983	0.0051447544	-0.00041465808	-0.0000058237074	-0.000038365924
CNA 10522	-0.00006437146	0.00033427365	-0.00000017489589	0.016763764	-0.0007146751	-0.000001961851	0.000020242473
CNA 10523	-0.00043006561	0.00033648804	0.0000009449897	0.00910768	0.0013011927	-0.0000006502389	-0.00003855901
CNA 10524	0.00018077658	-0.000048288694	0.000000031627714	0.00011658356	0.00026636745	0.00000046236514	-0.00000907166
CNA 10525	-0.00012732152	0.000096556636	0.000000203399	0.003707177	0.00032562233	0.0000006785392	0.000067539986
CNA 10526	0.00013494513	0.0015083124	0.00024750383	0.0071474668	0.0011910109	0.0000038165326	0.000010419907
CNA 10527	0.000043410248	0.000023363642	0.00000006530155	-0.00087862834	-0.00081002456	-0.000000033497805	0.000040001152
CNA 10528	0.00014898174	-0.00019167842	0.00008689913	0.021966897	-0.000009898603	-0.00001373837	0.00015843399
CNA 10529	0.00023127648	0.00008376119	0.0000016219317	-0.0038641617	-0.00032852776	-0.0000019915578	0.000026468806
CNA 1053	0.00014072032	-0.00039198474	-0.000016290485	0.02055398	-0.0006133614	0.00000041193962	-0.00002476603
CNA 10531	0.00051424874	-0.0003564954	-0.000015862135	-0.002334512	0.0009806205	-0.000005829048	0.00005634256
CNA 10533	-0.00012129117	-0.00043389588	-0.000018588955	0.019803846	-0.004573153	0.0000025769475	0.00015878543
CNA 10534	0.00015929574	-0.000042292104	-0.0000039491197	-0.003292673	0.0002708369	0.00000047719476	-0.00002015716
CNA 10535	0.000010510836	-0.00022466015	-0.0000010976494	-0.0017232655	0.00006891863	-0.000002232909	-0.000074374606
CNA 10536	-0.000041456762	0.00006416852	-0.0000036284005	0.0001234129	0.0003453679	-0.0000007645368	0.00013170711
CNA 10537	0.00009611578	-0.00020089839	0.0000003595101	0.018499749	-0.0015634105	-0.0000057705165	0.00017823739
CNA 105375355	0.00051287794	-0.00020890229	0.00000006241353	-0.0021482822	0.000016161966	0.0000019556285	0.000071640774
CNA 10538	0.00004016103	0.0010352512	0.000008651406	-0.030439148	0.0010857424	0.0000052060122	-0.000010204748
CNA 10539	0.00008080395	0.00041403386	0.0000054577076	-0.014313099	-0.00052732514	0.0000011752368	0.0003488853
CNA 1054	-0.00043796306	0.00019133449	0.0000025917404	0.0018864204	0.000005792558	-0.0000006300211	-0.00007163211
CNA 10540	0.00044894515	0.00010433006	0.0002203488	-0.011879928	0.0010254188	0.000007342266	-0.00030920794
CNA 10541	-0.000053971362	-0.000071674156	0.0000011317655	0.010900894	-0.0003972089	-0.0000026610855	-0.00013679889
CNA 10542	0.000019041703	-0.0000704644	-0.0000011715721	-0.028146606	-0.00070647313	-0.000004497981	-0.00007703977
CNA 10544	0.00024525047	-0.00031480365	0.0000110377805	0.027914267	0.00015008284	-0.00001136105	0.000055036176
CNA 10548	0.00029808428	-0.0008029392	-0.00009424011	0.0016211504	-0.0014152442	0.00000022864342	-0.00005146242
CNA 10550	0.000075691954	-0.00041975064	-0.000019494591	-0.0001601525	0.0005226458	0.0000048438787	-0.00003209179
CNA 10551	0.0010311893	-0.00047207103	-0.000014914648	0.0050882683	-0.000009078062	-0.000002323699	-0.0000047841168
CNA 10552	-0.00020562271	0.000059940423	0.000033370627	0.021127352	0.0007475372	0.000002215743	0.000035801804
CNA 10553	-0.00026726804	0.00041307067	0.000011270837	-0.0035594741	0.0010690701	0.00000026979444	0.000063054904
CNA 10554	0.000044752873	0.00007031811	0.00000053610654	-0.0027489224	-0.0008675136	-0.000008224582	0.00014532558
CNA 10555	-0.000031563137	0.000044230335	0.00000022372511	-0.0033842372	-0.00041502764	-0.0000032682415	0.00021538172
CNA 10556	0.000093844115	-0.0003071776	-0.0000025306363	-0.011546855	0.002086241	-0.0000030479432	-0.000039302096
CNA 10557	0.0005077763	-0.0000060630196	-0.0000016263201	-0.0022352068	-0.0010651828	-0.0000031700138	0.00015780734
CNA 10558	-0.00004596367	-0.00023606166	-0.000001554085	-0.0052831233	-0.0019178783	-0.0000037156349	-0.000066600085
CNA 10559	0.00008631634	-0.000730608	-0.000038881106	-0.014782628	-0.003536371	-0.0000056023605	-0.00026834736
CNA 1056	-0.00011906268	0.00017781026	0.0000005051531	-0.012892509	-0.00005259315	-0.0000032930852	0.0000535278
CNA 10560	-0.00032503082	-0.0009647284	-0.00010127158	0.01655267	0.0011250878	0.00000402751	-0.00029705814
CNA 10561	0.000052114035	-0.00063708314	0.0000022578995	-0.0054629194	-0.0019749023	0.0000006349564	0.00011063937
CNA 10562	0.000190574	-0.0000442081	-0.0000025709755	0.0025294458	-0.0007559811	0.0000058001756	0.000109993314
CNA 10563	0.00003917861	0.00036630186	0.00006200686	-0.0115185985	0.0025301077	-0.0000005107641	-0.000057564255
CNA 10564	0.00028164178	-0.0004967871	-0.000010140573	0.02114518	0.0020316571	-0.000008238482	-0.000094629126
CNA 10565	-0.00006415654	0.00069458125	0.00013993008	-0.008295367	0.00073090906	-0.0000042176007	-0.000020376616
CNA 10566	-0.00002358526	-0.00012021714	0.000010163285	-0.013703878	0.00038018863	-0.0000016180992	-0.00011603933
CNA 10567	0.00009492766	0.000026361067	-0.0000023043585	0.0022841638	-0.00044574987	-0.0000004282474	0.00008542476
CNA 10568	0.00005138403	-0.0000327457	-0.0000004786076	-0.0043476955	-0.0015275432	-0.0000010120391	-0.000063804444
CNA 10569	-0.00065465877	0.00047958532	0.000002457198	0.0010684432	0.0013744676	-0.0000013834715	0.00004552431
CNA 1057	-0.00011532236	0.00018158676	0.00007606742	0.008486815	-0.000052588715	-0.0000033810854	0.000026034508
CNA 10570	0.000015053395	0.00052562275	0.000008684117	-0.0075809145	0.00036070053	0.0000010625602	-0.00016003556
CNA 10572	-0.00015212434	0.00024045017	0.00000078715937	0.027814703	-0.00048546284	0.0000061858887	-0.000098137985
CNA 10573	0.00023847059	0.00004742431	-0.0000013106894	0.00008335285	-0.000012106931	-0.000005538702	0.000030565505
CNA 10575	-0.00025928242	0.00007371287	0.000004687123	-0.004363986	0.00088529394	0.0000051142456	-0.000011915014
CNA 10576	0.0000954305	0.00039855426	0.0000471811	-0.011565726	-0.0016699858	0.0000010080337	-0.00032372624
CNA 10577	0.00005483306	0.00058814633	0.0003480403	-0.0009664584	0.00060389773	0.000005364942	0.00007391188
CNA 10579	-0.00003346932	0.0007173488	0.000016576221	-0.009173013	-0.00038372737	0.0000017409802	-0.000049880753
CNA 1058	-0.00003729652	0.0003212825	0.000000597721	-0.002241512	-0.00046961114	0.000003711915	-0.0000026558548
CNA 10580	0.000033363893	-0.00009853756	-0.0000024526826	0.0036984545	0.0016939372	-0.0000038780922	-0.0002835772
CNA 10581	-0.00007626261	0.0004769461	-0.000010286682	-0.019742798	0.00019195063	-0.0000020409343	0.00023564331
CNA 10584	-0.000015331945	-0.0017952648	-0.000092067	-0.004187018	-0.00046119865	-0.000008343983	-0.00008337543
CNA 10585	-0.00012357764	0.00043263717	0.000021154983	0.002698209	0.00023882445	-0.000002014613	0.000009011297
CNA 10586	0.000015339256	-0.00030954738	-0.00009923201	0.0050245496	-0.004292642	-0.0000037559983	0.000078355886
CNA 10587	-0.00007560219	-0.00037202745	0.00000695787	0.0089252405	-0.00052125024	-0.000010615707	0.00009867486
CNA 10588	0.000059338854	-0.00045863682	-0.0000015412579	-0.0058382284	0.00057823036	-0.00000041995048	-0.000008893494
CNA 10589	-0.00014861106	0.00003867278	0.000028641254	-0.00193024	0.0005290462	0.00000031480786	-0.000033296183
CNA 1059	0.000041544685	0.00027068827	0.0000034817626	0.010877855	0.00011747002	-0.000012759376	-0.000117224175
CNA 10590	0.0003630911	0.0005251255	0.0000006294679	-0.007194133	0.0024284127	0.0000031075715	0.00017117398
CNA 10591	0.00029055058	0.00037950627	0.000042525204	-0.0039023361	0.001397194	-0.0000004432678	0.00042947673
CNA 10592	-0.00016513972	-0.0010263514	-0.000010639538	0.018091522	-0.0017939216	-0.0000031627415	-0.000050462066
CNA 10594	0.000285443	0.0009214094	0.00016244776	0.0063297814	0.0041234707	-0.00000025088787	0.000722904
CNA 10595	0.00014290102	-0.00044495496	-0.00007377382	0.00200162	0.000075510005	-0.0000040840387	0.00002503712
CNA 10598	0.00006538433	0.0010166871	0.000081386424	-0.010183429	0.00048850174	0.0000056650642	-0.00007548479
CNA 10599	-0.00027504683	0.00040018762	0.00011485661	-0.010137677	0.0012080393	0.000006660414	-0.00005933202
CNA 1060	-0.000017766672	0.00008137349	0.000005801992	0.00017732733	0.0010941094	-0.000002623582	-0.000095048395
CNA 10600	0.00014988976	0.00043099603	0.000023316099	-0.004994575	0.00071116554	-0.000006712795	0.00032353945
CNA 10603	-0.0002724018	0.00017423287	0.000051221574	-0.017101025	0.00062789686	0.0000034246445	0.00007339263
CNA 10605	0.0012572131	-0.00041225646	-0.00027336774	-0.0002835112	-0.00048577928	-0.0000057215207	0.00009295736
CNA 10606	0.0000477812	-0.00013920203	-0.0000045188267	0.00066690834	-0.0017008105	-0.0000023554323	-0.00022254168
CNA 10607	0.000121624675	0.000023108976	-0.0000020225868	-0.0071847145	0.0014093736	-0.0000042487623	-0.00010069909
CNA 10608	0.00045451388	-0.0010071221	-0.000008893132	-0.019245682	-0.0016066874	-0.0000045269726	-0.00026473304
CNA 10609	-0.0000688635	-0.00031259353	-0.000016771886	0.006365918	-0.0006769704	-0.0000018215179	0.00016991384
CNA 10610	-0.000081157865	-0.00006110268	0.000004083852	0.008687831	0.00033206216	0.0000015357971	-0.000064767926
CNA 10611	0.000022992717	-0.0005875274	-0.0000013084477	0.011859876	0.00020160373	-0.0000016613005	-0.000121576304
CNA 10612	0.0002384948	0.000059885773	-0.000025954927	0.006313803	-0.00043442397	0.00000041232107	-0.00008850401
CNA 10613	-0.0000035448372	0.0000043045757	-0.0000026711634	0.014895235	-0.0010920078	-0.0000022135257	-0.000011575094
CNA 10614	0.000085736625	-0.00043658484	0.000006440221	-0.005417139	0.0005366941	-0.0000036764143	0.00010211077
CNA 10615	-0.00004472595	0.00038238426	0.000072400486	-0.00042918272	0.0003398041	0.0000016346693	0.000015523565
CNA 10616	0.00016621426	-0.00015874034	0.00000054179696	0.010528225	-0.0029283625	-0.0000135869495	0.0002744192
CNA 1062	0.000013763097	-0.000056681027	-0.000019327932	0.0055552055	-0.00088300963	-0.0000023287298	-0.00009348955
CNA 10620	0.000091959744	-0.00052172976	-0.0000056870467	-0.008494002	-0.0000367463	-0.000001084137	-0.000010989353
CNA 10621	0.00010174642	-0.00052615075	0.00000029659554	0.00015739682	-0.0001751442	-0.000009765386	-0.0000063083326
CNA 10622	0.00007413066	0.0002334453	0.0000027246604	-0.0037148031	-0.00018963819	-0.0000067632436	-0.00009199757
CNA 10623	0.00005554253	0.0004329332	0.0000181932	0.020988712	-0.0007691183	0.0000016465664	-0.00006759891
CNA 10625	-0.00018451577	-0.0009742042	-0.00001384601	0.027840497	0.0021592835	0.00000095283974	-0.0002342223
CNA 10626	0.000116386254	-0.00029158063	0.00000023835806	0.00983902	-0.0020108218	-0.0000007765055	-0.00033178765
CNA 10627	-0.000058781883	0.00016144884	0.000020934596	0.006207256	0.00064145884	-0.0000022715567	-0.00006743038
CNA 10628	0.000060657632	0.00043575812	0.000032797714	-0.0065954984	0.0017943054	-0.0000012084722	0.00014659912
CNA 10629	0.00075415627	-0.00028187878	-0.000083666106	0.004561659	-0.00030629535	-0.00000019180774	-0.00006288732
CNA 1063	0.00021004464	0.000867609	0.00010098347	0.034272693	0.0006409533	0.0000034796717	-0.00018669225
CNA 10630	-0.00024888403	-0.00080218865	-0.0000038946223	0.014725367	0.0027234715	0.00000917573	-0.00010375169
CNA 10631	0.000120382894	0.00006830821	0.000034430224	-0.018209254	0.0017715038	0.0000068092822	0.000104374325
CNA 10632	0.00037128222	0.000004498887	0.000006608151	0.0044297813	-0.00018979002	0.0000003882408	-0.000028248825
CNA 10633	-0.000018337381	-0.00046906518	-0.0000029525822	0.009460337	-0.00037871808	-0.0000034063817	-0.00024330155
CNA 10634	-0.00001880225	-0.0002978944	-0.000012813773	0.013399409	-0.00037871805	-0.0000034659863	-0.00048642987
CNA 10635	-0.000006859753	-0.000093110815	-0.00012280942	-0.0018378181	0.00050057593	-0.0000016968012	-0.00021679785
CNA 10636	0.00011048924	-0.000038567876	-0.000008439688	-0.005330827	-0.00019529747	-0.0000035133123	0.0000057820503
CNA 10637	0.00016636788	-0.000079291305	-0.0000035104035	0.010727077	-0.0025222015	0.0000019379615	-0.00024982193
CNA 10638	0.000113424416	-0.00021755454	-0.000001242362	0.047720738	0.0006169195	0.0000023594857	0.0001766083
CNA 10640	-0.00007315035	0.0005101699	0.000038031358	0.019638848	0.0039575817	0.000001479554	-0.000036525034
CNA 10641	0.00014209881	0.0005073999	0.0000094400075	0.025829472	0.0016675246	-0.0000001642227	-0.00012205372
CNA 10642	-0.000032520868	-0.0002965619	-0.000013670747	0.009040789	0.00061154173	0.0000000057697287	-0.00018286676
CNA 10643	0.00048499278	-0.00039348743	-0.000024690069	-0.008272957	0.000107268395	-0.0000029022694	-0.00003374533
CNA 10644	0.000021792399	0.00041820225	0.0000013801056	-0.007915453	0.0004554802	-0.000006492376	0.00027052205
CNA 10645	0.000055288634	-0.0002345198	-0.00007428667	0.022629114	-0.0013800361	-0.0000046552655	-0.00018699263
CNA 10647	0.000885964	-0.00017932814	-0.0000004494507	-0.0018153099	-0.00023126282	0.000000007629395	0.000018476661
CNA 10648	0.0008443906	-0.0001649804	-0.0000001230836	-0.0044078827	-0.00022211765	-0.000000009846688	-0.0000029198586
CNA 10650	-0.000044104447	0.0003398053	0.00000020048952	-0.0059649874	0.0028771528	0.00000028846264	-0.00007717051
CNA 10651	0.00028414026	-0.00025835048	-0.00001719314	-0.005853125	-0.0005327966	0.0000012737513	-0.00006906149
CNA 10652	0.0007852902	-0.00013779852	-0.0000028436707	-0.0070573525	0.00029467835	-0.0000020268678	0.00002233475
CNA 10653	0.00008373043	0.00008624013	0.0000034419281	-0.01173765	-0.0007027175	-0.0000010669947	-0.000113973816
CNA 10654	0.0004422429	0.0012320064	0.00008299328	-0.029405179	-0.00048444833	0.0000035585879	0.00023843342
CNA 10655	-0.00047910598	-0.00055263954	-0.000010761186	0.034461502	-0.0017629378	-0.000017726015	0.00026506302
CNA 10656	-0.00019463808	0.00022247441	0.00012865997	-0.022341471	-0.00385609	-0.0000022986887	0.000028657096
CNA 10657	-0.00015505684	0.00033234397	-0.0000021419814	0.012446986	0.00072910823	0.0000023604393	0.00015957083
CNA 10658	0.0004960665	-0.00015482103	-0.0000142659665	0.0055836528	-0.00046585596	0.000000053477287	0.0000169878
CNA 10659	0.000457938	-0.00033535305	-0.000003811451	0.0023444484	-0.0001113215	-0.000004940009	-0.000036575933
CNA 1066	-0.000032158514	-0.00016628645	0.0000054182533	-0.011088154	-0.00015557054	-0.0000020258904	-0.000116784446
CNA 10660	0.00013070968	0.00036281507	0.000018956358	-0.016770573	0.00069976435	0.0000007990837	0.00021571195
CNA 10661	0.000016574639	-0.00022580386	-0.000007096112	-0.010947884	-0.00003330344	-0.000002269244	-0.00017498095
CNA 10663	0.00009017176	0.000033887372	-0.0000016473691	0.009390014	0.00016636257	0.00000026500226	-0.00018089649
CNA 10664	0.00021704899	-0.00013239762	-0.0000145022805	0.0026730865	-0.00034865618	-0.000000796628	0.00004436199
CNA 10665	0.00026326076	0.00013123505	0.000058681333	0.005216594	-0.00001883651	-0.0000074940203	0.00008253483
CNA 10666	0.0006207822	0.00031139757	0.00002355271	-0.002556587	0.0035200948	0.000006361651	-0.00031842134
CNA 10667	-0.00006797667	-0.00058171747	-0.00001400364	-0.02150004	0.0027383056	-0.000009951925	-0.0001933298
CNA 10668	-0.000030717743	-0.00016973839	-0.00000093159827	0.0047541587	-0.00016233957	-0.00000011308193	-0.0000849606
CNA 10669	-0.000020294523	0.00033101032	0.000103945036	0.0040784385	0.00004103329	0.0000037338732	0.000071155526
CNA 10670	-0.0003996201	-0.001572235	-0.000030237883	0.015516244	-0.0006125483	-0.000010721515	0.00007542959
CNA 10671	-0.000020523323	0.00040251203	0.000002397113	-0.00719926	0.0019171255	-0.0000106337075	0.00022678956
CNA 10672	0.000022426653	-0.00005085227	-0.000001183211	0.008394377	0.00037547253	0.0000004837751	0.000095066935
CNA 10673	-0.00048440858	0.00009079976	0.000022355576	-0.0061254594	0.0007982156	0.000007218623	0.00024407449
CNA 10675	0.00014722039	-0.00020486962	0.000001535723	0.0017622106	-0.0015837519	0.00000008363727	-0.00009216758
CNA 10677	0.000339081	0.00015552744	0.000001938224	-0.014533291	0.0011718927	0.0000069576026	-0.00007246059
CNA 10678	-0.00004789388	-0.000051539275	0.0000005820748	0.0022250754	0.00074841746	0.0000030728575	-0.00007042977
CNA 1068	-0.0001543258	-0.0010420346	-0.0006240466	-0.012991257	-0.0019410341	-0.0000051251645	-0.0000143938305
CNA 10681	0.00012142172	0.00001007967	-0.0000057965126	-0.027768178	-0.0005464984	-0.0000015008211	-0.00006241542
CNA 10683	0.00012645454	0.00009416243	0.0000011867397	-0.006600722	0.000653165	-0.00000077042574	-0.000093081035
CNA 10686	-0.00016392552	0.00041363135	0.00006791236	0.002201804	-0.00052441756	-0.0000015928031	0.00013360122
CNA 10687	0.000080110935	0.00057160127	0.000373745	-0.00778944	0.0041860123	-0.000009730817	0.00023271148
CNA 1069	0.00018198436	-0.001582351	-0.00003047202	0.028899413	-0.0031957752	-0.0000105631825	-0.000309085
CNA 10690	-0.0006300575	-0.0013179444	-0.000117423435	-0.0034899411	0.0061102184	-0.000008532094	-0.00016142352
CNA 10691	-0.0004895664	0.000057263478	-0.000047625894	-0.011649205	0.00020608403	0.0000015197039	-0.00012486306
CNA 10692	0.000016922531	-0.0005605234	-0.00003905574	-0.0023764607	-0.0011041892	-0.0000024895664	-0.000046262037
CNA 10693	-0.00011368589	-0.00002124164	-0.000004220576	-0.012619607	-0.0027266773	-0.0000015384436	0.00013538927
CNA 10694	0.00014719153	0.0004584165	0.00012955331	0.0070692403	0.0013988977	-0.0000065617082	0.0001348468
CNA 10695	0.00012603546	0.00010329492	-0.0000015047685	0.012973444	0.0013756626	-0.0000023508069	0.00017722521
CNA 10699	0.00031405882	0.0012009633	0.0001627532	0.01599416	0.00030363732	0.0000021024705	0.000091117916
CNA 107	0.00051084836	-0.00015252926	-0.0000026296118	-0.010390723	0.00067908654	-0.0000012268305	-0.000079932346
CNA 1070	0.00008570442	0.00023219288	0.0000069907464	-0.007895452	-0.00041402332	-0.000006606126	0.00019261926
CNA 1071	-0.00032828416	0.000055183158	0.0000021284045	-0.0026738357	0.00042262216	0.00000022614003	-0.000018570428
CNA 10712	0.00031335358	0.00083358	0.0001559247	-0.004991181	0.00006757092	0.0000033643007	-0.00019408828
CNA 10714	0.0012513748	-0.00050442124	-0.000030820516	0.0125311725	-0.000734739	-0.0000006741762	0.0000012379406
CNA 10716	-0.00041288047	0.00002558204	0.0000056746053	0.004423972	0.00055700407	0.0000012781858	-0.00004908467
CNA 10717	-0.00010159758	-0.000039346007	-0.00006774157	0.009868434	-0.00012972754	-0.0000068831446	-0.00008794262
CNA 10718	-0.000019507193	-0.00060639734	-0.00004643273	0.0020647482	-0.0009418156	-0.000004021454	-0.000021391383
CNA 1072	-0.0001481888	0.000021546364	0.0000013415776	-0.003621199	0.00040722667	0.0000003247261	0.00001270546
CNA 10720	0.00008657577	0.000093244555	0.00000030243118	0.0005843836	0.0017747567	-0.0000030599595	0.00006694629
CNA 10721	-0.0001455983	0.0002267722	0.000011954713	0.010833716	0.00025286508	-0.000004646802	-0.00016896159
CNA 10723	0.0007816281	-0.0012222904	-0.0003399118	-0.023850374	-0.002966221	-0.000011741686	0.00013417625
CNA 10724	0.00019160651	0.00049408205	0.000026572627	0.010842735	0.0019792728	0.0000012840985	0.00037193467
CNA 10725	0.00018334134	-0.000012268937	-0.0000028208337	-0.000103736704	0.00043057758	-0.0000012310743	-0.00013108406
CNA 10726	0.00030539487	0.0008309298	0.0000104175	-0.004022997	0.0009590049	0.0000074260474	-0.0001812791
CNA 10728	0.00024305738	0.00007306868	0.0000052168575	-0.025695438	0.0005154724	0.0000011238336	0.0000018688268
CNA 1073	0.00003620823	-0.00054324046	-0.0000029268988	0.011398765	-0.0035246375	0.000000012397766	-0.00011399704
CNA 10730	-0.00002189103	0.00013294209	0.000004671246	-0.0004900779	0.00091477676	-0.00000085783	-0.000008292317
CNA 10732	0.00015342809	-0.00000685631	-0.000016909395	-0.008128528	-0.0012307192	-0.000008041287	-0.000021711608
CNA 10733	0.00012368806	0.0002688134	0.000029894389	0.00007916901	-0.001917477	-0.0000016158104	-0.000023420032
CNA 10734	-0.00022624158	0.0001288312	0.0000016533685	-0.003377017	-0.00007301236	0.000002426672	0.000043635424
CNA 10736	-0.00040434708	0.0002900907	0.000080326514	-0.0026525608	0.000096081385	0.000002712178	0.00010555264
CNA 10737	-0.000083414285	-0.00033426733	-0.0000031617808	0.016779935	0.001386329	-0.00000550375	-0.00009568488
CNA 10738	-0.000084513864	-0.00048637998	-0.0000012367807	-0.008601158	0.0013863285	-0.000005666971	-0.000021955588
CNA 10739	-0.00007086639	-0.00020679078	0.000020700323	0.007646518	0.0017513568	-0.000005341863	-0.0003086271
CNA 10740	-0.00003577068	-0.0003210431	-0.000049202226	0.013086929	-0.00063876965	-0.00000391686	-0.00031805434
CNA 10741	0.00010392366	-0.000504759	-0.000016162972	0.025751242	-0.00017514487	-0.000009395457	-0.00006202877
CNA 10743	0.000309247	0.00026916296	0.00000058070106	0.027888045	0.0013294205	0.0000036074875	-0.00010515672
CNA 10744	0.000045894572	-0.00022707687	-0.000030180257	-0.0044155614	0.0003135767	0.0000013092517	-0.00003416342
CNA 10745	-0.00012962149	-0.000016942535	-0.00003100131	0.003714808	0.00028809797	-0.000007222319	0.0001077147
CNA 10746	-0.00030277926	0.00029155577	0.000013608994	-0.004079653	0.00037831138	0.0000013808966	0.000035965877
CNA 10747	-0.00031676053	-0.0010020154	-0.0000007021138	-0.011778336	0.00018091527	0.000008540058	-0.00006439298
CNA 10749	0.0005720548	0.00071315246	0.000010020041	-0.013639519	0.001216306	-0.0000007020474	0.0003529899
CNA 1075	0.00028164475	-0.00046757312	-0.00016363963	0.0011991148	-0.0010207441	-0.0000003573656	-0.000057871675
CNA 10750	0.0007697152	0.0012142896	0.000055505578	0.040708967	0.003893333	0.0000033629892	0.00011454972
CNA 10752	0.000092728435	-0.00017481804	-0.000010817964	-0.005118737	-0.000812219	0.0000006534577	-0.000108401626
CNA 10753	0.00010259332	-0.00035826673	0.000052857384	0.0065757614	0.0011285573	0.000002472019	-0.000010527812
CNA 10755	0.00016558831	-0.0002755601	-0.000001359676	-0.00310599	-0.00048232038	-0.0000019292115	0.000010279989
CNA 10758	-0.0015748899	-0.0025898966	-0.0003805642	0.0007830012	-0.0037844994	-0.000015536236	0.000049513637
CNA 10762	-0.000021189027	-0.000108794346	-0.000014248409	0.012233112	0.00025254092	-0.0000059932227	-0.00029824764
CNA 10763	0.00008068024	0.00002211652	0.00000037827525	-0.015674857	0.00046249357	0.000002262163	-0.00034412424
CNA 10765	0.00009378179	-0.00021039064	0.000018188974	0.021465518	-0.0014275804	0.0000038449043	-0.00016967465
CNA 10766	0.0001510336	-0.00027905934	-0.000019060779	-0.0113254	-0.0015552226	-0.0000039847137	-0.00036871035
CNA 10767	-0.00064186973	-0.0008005045	-0.0000062102354	-0.02558364	-0.0022038526	-0.000007544303	0.000087471584
CNA 10768	0.000049060724	-0.00013684004	-0.0000011235951	0.01295403	-0.0009456835	-0.0000045060156	-0.00044046075
CNA 10769	-0.00007756508	-0.0000949464	-0.0000012708371	0.007401442	-0.0015366093	-0.000004026294	0.00012269038
CNA 10771	0.0005521575	-0.00064982066	-0.000011960668	-0.007958579	0.0016585964	-0.000006450605	-0.00004838066
CNA 10772	0.00003776503	-0.00022870032	-0.0000015163245	-0.02590911	0.0017684448	0.000009362388	0.00012426106
CNA 10773	-0.000007740576	0.00024847157	0.0000003618339	0.032789074	0.0010019805	-0.000003048992	-0.00013568194
CNA 10775	0.00030358147	-0.000027063012	-0.0000008061854	-0.008729808	-0.00034632147	-0.0000023544312	0.00007086426
CNA 10776	0.0001456651	0.000045261575	-0.0000017536601	-0.023873636	-0.000053419488	-0.0000013870238	-0.00014227079
CNA 10777	0.00011069849	0.00059429416	0.00004308512	0.004206489	0.0010235267	0.0000019157646	0.00027334393
CNA 10778	-0.00037925184	-0.0014875302	-0.000012085425	-0.011357209	-0.0019627037	0.0000041235926	-0.00014366857
CNA 10781	-0.00011738441	-0.00035990044	-0.00002539848	0.009023047	0.0000485728	-0.0000029620649	-0.000051361596
CNA 10782	0.00002485976	0.00001504448	-0.000021220998	-0.0017143515	0.0000012812138	-0.0000016944407	-0.00000029210472
CNA 10783	0.000010625871	0.00063442276	0.00005141014	-0.02009902	0.00021575176	-0.0000010541916	0.00001355063
CNA 10785	0.0003218092	0.0008470129	0.0000018763197	-0.026473265	-0.001018919	-0.0000028593065	0.0001817088
CNA 10786	0.0005264695	0.0009104255	0.000008279955	-0.0299018	0.0023621875	0.0000035489322	0.00017003305
CNA 10787	0.00042028216	-0.00016899474	-0.0000070301026	0.0046315463	-0.000092467366	0.00000088214875	0.00004100181
CNA 10788	-0.000005196766	0.00039217516	0.000055263496	-0.009249648	-0.00012990148	-0.000004692197	-0.000042206713
CNA 10793	0.00046044617	-0.00037595563	-0.0000041491653	0.005442459	-0.0003386385	0.0000020980835	-0.000039717586
CNA 10794	0.0002836881	-0.000087569	0.0000005215611	-0.00012649498	-0.00027509197	-0.0000016895056	-0.000045854114
CNA 10795	-0.00047020277	-0.0005056087	-0.00004048606	0.0077100317	0.0014442372	-0.0000058476685	-0.000036710695
CNA 10798	0.00033807568	0.000048850867	0.00000013750046	-0.00042407063	-0.000042112362	-0.0000006157636	0.000002332291
CNA 10799	0.00030329986	0.0007238278	0.00031244816	0.0003382214	0.0017868626	-0.0000013777258	0.0000502369
CNA 108	0.0010215448	-0.00060975424	-0.0001302398	-0.007826806	-0.0006715608	-0.000009443163	0.0001010164
CNA 1080	-0.00018250471	0.00043413287	0.00012196853	0.018212628	0.00072002056	0.0000041892768	-0.00008142603
CNA 10802	0.00025036343	-0.0002346213	-0.0000011404222	-0.0013577921	0.0006624242	-0.000003447676	0.000058059635
CNA 10803	0.000081755454	0.000068196794	-0.0000043508817	0.009010033	0.00016636276	0.00000038754936	-0.000023792274
CNA 10804	-0.00017601045	0.0008861857	0.00006911139	-0.008677206	-0.0017420688	0.0000061126943	0.00020942997
CNA 10806	0.00028649095	0.000409394	0.00018038673	0.051546574	-0.0012618557	-0.00000078969003	0.00042767293
CNA 10807	-0.0000583189	0.00038257844	0.000017758677	-0.025509661	0.0011420209	-0.0000035571338	-0.00011651868
CNA 10808	-0.00015593947	0.00059526286	0.0000033242184	-0.001321064	0.0016469951	0.000007416415	0.00028847205
CNA 10809	0.00078392035	-0.00021433318	-0.000059731636	0.0005316471	0.00018732375	-0.00000009958744	0.00000016644888
CNA 1081	0.000010898829	-0.0013274912	-0.00018457006	-0.037356164	-0.0019698201	-0.000005831552	-0.0006099122
CNA 10810	-0.00014287567	0.001428595	0.00013699826	-0.017105592	0.0019164063	0.0000082239385	0.00021960195
CNA 10811	0.000015768841	-0.00022349138	0.0000034288598	-0.014868051	-0.00086014636	-0.000003271103	0.00013679692
CNA 10814	0.000009724287	0.00007659019	0.0000005418379	0.012381392	-0.00020279102	-0.000003302002	-0.000021427986
CNA 10815	0.0005041442	-0.0011961607	-0.00014290931	-0.012793644	-0.0016379047	-0.000004172969	0.00003733513
CNA 10816	-0.000011436368	-0.00018441277	0.000016522941	0.0016139672	-0.00083065784	-0.0000070675137	-0.00012013147
CNA 10817	0.00007123609	0.00024254802	0.0000071075788	0.005946617	-0.00031981515	-0.000002483344	-0.000003758654
CNA 10818	0.00010010726	0.00031538922	0.0000725032	0.008543305	-0.001669985	0.0000010578632	0.00009176783
CNA 10821	-0.00009776548	0.0004989702	0.0000022025033	0.035307504	0.0018515807	-0.00000032601355	0.00011785755
CNA 10825	0.0013807699	-0.0005592065	-0.000007874809	-0.00075219973	-0.0002651618	-0.0000006806612	0.0000012653263
CNA 10826	0.000062055406	-0.000056403624	-0.0000039831084	-0.004550159	-0.0010033748	-0.000003745723	-0.00014604176
CNA 10827	0.0000016111505	-0.00002602521	-0.0000007265415	0.0039249123	-0.00021031215	-0.000003068471	-0.00001870712
CNA 10838	0.00020839978	-0.002148541	-0.000010231122	-0.0073332526	-0.0022372229	-0.000012247633	-0.00045613066
CNA 1084	-0.00006151989	0.000066263325	0.000013823168	0.014249107	-0.00004504131	-0.00000014400482	0.000028439877
CNA 10840	-0.00002916547	0.00024582623	0.00000041297452	0.014191858	0.00031519943	-0.0000072303296	-0.00017853527
CNA 10841	0.00002790713	0.00035703796	-0.0000030723727	-0.014447775	0.0010041104	-0.00000575819	0.00007324452
CNA 10842	0.0018287643	-0.00046784963	-0.000015896821	0.0064277435	0.00008387477	-0.000002204132	0.00004309797
CNA 10844	-0.00003193014	0.00024944247	0.0000015831628	-0.0027178973	-0.0005656501	0.00000014669895	-0.00012902736
CNA 10845	-0.000002902646	-0.00015892791	-0.000104278755	-0.032545842	-0.00129278	-0.0000016452789	0.000017783857
CNA 10846	-0.00031887603	-0.00063798187	-0.000024533952	-0.024651945	0.0021663283	-0.000003348589	-0.00052323355
CNA 10847	0.000121248915	-0.00026730166	-0.000035018464	0.01124347	0.00060903595	-0.0000026028156	-0.0000133330705
CNA 10848	0.000088595065	0.0001758123	0.000043151373	-0.00022404756	0.00050416606	-0.0000016139744	-0.00010325712
CNA 10849	0.00008118298	0.00014253406	0.000004352793	0.0037536419	0.00050416356	-0.0000016538143	0.000083974024
CNA 10850	-0.00017535835	-0.0008113843	-0.000011112022	-0.0059761023	-0.0021253582	-0.000011334228	-0.0000089276045
CNA 10855	0.000022236476	0.0007511029	0.000008386016	0.0028292793	0.0020100493	-0.000001192069	0.00026242167
CNA 10856	-0.00006126943	0.00021307431	0.0000017737822	-0.015670676	0.00046219912	-0.0000010642528	-0.0000010111454
CNA 10858	-0.00019703791	0.00011611207	0.000006020855	0.0026848956	-0.0013455552	0.000004216289	-0.00025652125
CNA 10859	0.00008562929	0.00021927469	0.0000022620745	-0.0050481535	0.000116089315	-0.00000091369145	0.00008023531
CNA 10861	0.0005198969	-0.0013552288	-0.00020634195	-0.0038511036	-0.0026070185	-0.0000042092083	-0.00018943998
CNA 10863	-0.000085174994	-0.00035727647	-0.000015707186	0.010102894	0.0020652867	-0.000010641432	0.0000012227396
CNA 10864	0.00027490233	0.000470001	-0.000094050585	0.0002057667	0.00085016474	-0.0000004570961	-0.00003927753
CNA 10865	-0.000425192	0.00022187122	0.0000052901764	0.01159294	0.0007445265	0.0000008382082	0.000021799786
CNA 10866	0.000034253248	-0.00024976314	0.000013473635	-0.014568503	0.002262533	-0.000008242225	-0.000003316175
CNA 10867	-0.000059026694	0.00009095438	0.00007950681	-0.0034566678	0.0011116073	-0.0000015168429	0.0000015625474
CNA 10868	-0.000046978756	-0.00008344317	0.0000057078196	-0.007608441	-0.00017041499	-0.0000017965078	0.00003434596
CNA 10869	0.00013501428	-0.00013699968	0.0000006881637	-0.031263843	-0.0002525082	-0.0000014155387	-0.000026154217
CNA 1087	-0.00011559021	0.00010519349	0.000012636347	0.003846507	-0.00020938023	-0.00000012698175	-0.00008165413
CNA 10870	-0.00022918041	0.000046141548	0.00000019842854	-0.007964136	0.00045753177	-0.0000010047197	0.00006424968
CNA 10871	-0.00008501496	-0.0002349605	-0.00001234234	-0.00347125	-0.0004056958	-0.00000066862106	0.00010960519
CNA 10873	0.00048512855	-0.0007120953	-0.00010254055	-0.00081987766	-0.0021261666	-0.0000010445594	-0.0000115503135
CNA 10874	0.00005050616	-0.00012789419	-0.000018043187	0.006116016	-0.0022951895	-0.0000021474361	-0.00024819307
CNA 10875	0.00070472434	-0.0003502933	-0.000004975847	-0.00064334756	0.00019260269	0.0000020371435	-0.000085599466
CNA 10876	0.0000737481	-0.00020781733	-0.0000005192729	0.022256441	-0.00019126128	0.00000054843423	-0.00009550787
CNA 10877	-0.000038310194	-0.0006216414	-0.000006042076	0.044554893	-0.0044712257	-0.0000017546176	0.000036609486
CNA 10878	-0.00039535415	-0.00070770434	-0.0000027901376	-0.019804202	-0.013250252	-0.000026206852	-0.00006470339
CNA 10879	0.000028732193	-0.00025246813	-0.0000071274403	-0.0018838181	0.0010243411	-0.000004562044	-0.00020705463
CNA 1088	0.00020088174	-0.000107962514	-0.0000082171055	0.0014404394	-0.00054662337	-0.0000006350994	0.00007027425
CNA 10880	-0.00022000894	-0.000043795517	0.0000025382317	-0.010244716	-0.0021142524	-0.000005221772	0.00010273758
CNA 10881	-0.00021704746	-0.00007319513	-0.000008488131	-0.0005493872	-0.0021568767	-0.0000051543943	-0.0002448444
CNA 10882	0.00012918969	-0.0005980792	-0.000014339928	-0.0022923204	-0.000035468805	-0.0000040647506	-0.000059096194
CNA 10884	0.001249767	-0.00020636164	-0.000044520755	-0.0001548472	-0.00051681173	-0.0000040349723	0.000093777475
CNA 10885	-0.0002225779	-0.00010091212	-0.0000505134	0.011428939	0.0010887461	-0.000007959294	-0.0000425108
CNA 10886	0.000021480417	-0.00043641933	0.0000009768596	0.017060455	-0.0011398077	-0.000003762817	-0.00026227033
CNA 10888	0.000037465863	-0.00012263631	0.000000012929559	-0.005314837	0.0006600901	0.00000015316009	0.00013167138
CNA 1089	-0.00009174767	0.00008656581	0.000038075694	0.0007962571	-0.00037142172	-0.00000009577274	0.000008794295
CNA 10890	0.00009359529	0.0005494881	0.000015656704	-0.009170268	-0.0011687857	0.0000043836353	0.000080408434
CNA 10891	-0.000039698778	0.00026836147	0.0000012742254	0.0018853754	-0.00016396753	-0.0000006488324	-0.0000043629643
CNA 10892	0.00069915026	0.00016217543	0.00006367198	-0.028403489	0.0030144088	0.0000055475953	-0.0002389877
CNA 10893	0.00026689292	-0.00044817288	0.000035390454	-0.005649431	-0.00012380372	-0.000011302567	-0.0000032181706
CNA 10894	0.000078053476	0.000028397078	0.0000018267408	-0.005962052	-0.00038240096	-0.00000031921863	0.00010433503
CNA 10895	0.000018767425	0.00015218741	0.000003073833	0.015311425	0.0015788976	-0.000003883314	-0.00016477032
CNA 10897	0.00022441175	-0.000027471566	-0.0000008525048	0.0035699753	-0.00006983689	0.00000021119118	0.00003327576
CNA 10898	-0.00026958398	0.00010730184	0.0000015834831	0.013334731	0.00092149706	0.0000022244692	-0.00009585122
CNA 10899	0.000250997	0.0005681323	0.00006199758	0.01512884	-0.00013285488	0.0000030970573	0.00008163193
CNA 109	-0.00005286935	0.00024163761	0.0000042478946	0.0023895742	-0.000906229	0.0000034393547	0.00001248613
CNA 10900	0.00008307699	-0.0005543523	-0.00004106415	-0.0034419412	-0.00018265266	-0.0000043679233	-0.00005417493
CNA 10901	0.00020447775	-0.0004940955	-0.000016300679	0.02050637	-0.00060516753	0.00000043489933	-0.000058994126
CNA 10902	0.0004177384	-0.0002947959	-0.0000016412363	0.010435305	-0.0015322323	-0.0000034860373	-0.000013940367
CNA 10903	0.000053679152	0.00053618563	0.000030239456	-0.003062238	0.0019850514	0.0000006786347	0.000051887662
CNA 10904	-0.00020736261	0.0002324757	0.000010223993	0.022539692	0.00026852163	-0.000010500145	-0.000025627487
CNA 10905	-0.00018982898	-0.00038279302	-0.000021912805	0.011092957	-0.00032929433	-0.000008573507	-0.00021101812
CNA 10906	0.0006662147	0.00028606594	0.0000068109953	0.0021832364	0.001959487	0.000005392408	0.00012932457
CNA 10907	0.00040997792	0.00006113581	0.000091751346	-0.025003757	0.0034150612	0.0000029355288	-0.0004805279
CNA 10908	-0.0000022983272	-0.00012782037	-0.0000006487975	-0.007114857	0.000024783827	-0.000002830553	-0.000038317783
CNA 10910	0.00017840404	0.000027685195	-0.0000016825926	0.0008986299	-0.00048437712	0.0000058061833	0.00013662204
CNA 10911	-0.0005269501	-0.001053654	-0.00013997102	0.021174932	-0.0048562163	0.000006684112	-0.00049649196
CNA 10912	-0.000077016986	-0.00010448476	0.0000030196131	-0.020349173	0.0011360486	-0.0000038965463	0.00002156379
CNA 10913	-0.0002048919	0.00005496944	0.0000017088558	0.002024117	0.00034698032	0.0000002912998	0.000017314458
CNA 10914	-0.000109568646	0.00071025325	0.000097282566	0.00058531115	0.0009094187	0.0000049733876	0.0002521241
CNA 10915	0.00016252624	-0.00009870283	-0.000041834322	0.0071741007	-0.0006443809	-0.000002252364	-0.0000015132249
CNA 10917	0.00023404886	-0.0004315719	-0.00002314489	0.005526866	-0.0007368307	-0.000005429792	-0.0000009707891
CNA 10919	0.000055124503	-0.000012841501	0.000012674893	0.012894493	-0.0012405826	-0.000008190775	0.00014489739
CNA 10920	-0.00024084614	0.00020534126	0.00000817113	-0.0025317443	0.0005775759	0.000002138853	-0.00010314118
CNA 10921	0.0001016931	0.000091978916	-0.000000574423	-0.0015657592	0.0009558344	-0.0000041080716	-0.00007561101
CNA 10922	-0.00012265456	0.00016674526	0.000038229966	0.0017094148	-0.00037930373	0.0000036941763	0.00006121661
CNA 10923	0.0009293562	-0.00041343746	-0.000029535808	-0.0026618277	-0.0007304044	-0.0000073727606	0.00009108141
CNA 10924	-0.00015339995	-0.00018241322	-0.000007651647	-0.036066808	0.0033941027	-0.000010059356	-0.00014772965
CNA 10926	0.00077882723	-0.00021753249	-0.0000132131945	0.013866004	-0.00028494853	0.000001717329	-0.000022441141
CNA 10927	-0.000114660135	0.000035456484	0.00000081275874	-0.009598466	-0.002227792	-0.0000053509707	-0.00015594922
CNA 10928	-0.00026213517	0.0004478489	0.00000836269	0.017068924	0.001909041	0.00000057196615	0.000015782345
CNA 10929	0.00026650538	-0.0003362563	-0.00000066260435	-0.009319353	0.000750051	-0.00000008513927	0.000009545008
CNA 10930	-0.00008566263	-0.000483262	-0.0000044859485	-0.019553076	0.0009998707	-0.000003815341	-0.000034679688
CNA 10933	0.00006376743	-0.00049741357	-0.00008730278	-0.0007966751	0.0007884422	-0.000001373458	0.000010295527
CNA 10935	0.000032082873	0.00020297553	0.000006828445	-0.019305278	0.00082873343	0.00000063629153	-0.00004042416
CNA 10936	-0.00008098544	0.00015756913	0.0000039790684	0.0017937943	-0.00064353057	0.0000027163742	-0.000054577402
CNA 10938	-0.000030102106	0.000009829163	-0.00000010425319	0.00036503025	0.00024412818	0.00000047681328	-0.000000304094
CNA 10939	-0.000049018272	0.00030432653	0.0000002381271	-0.00019193004	0.0028771511	0.00000034389498	0.00005784988
CNA 10940	0.00013841582	-0.0007987607	-0.000015229258	-0.0012600303	-0.0004664376	-0.00000699544	0.00014247587
CNA 10941	0.00007213197	0.00017165128	0.0000026413006	0.00031245837	0.0012606973	-0.0000041168214	-0.00031866803
CNA 10942	0.00027906545	0.000029183328	-0.00000042491965	0.0012283622	0.00043337684	-0.000003834581	-0.000076196084
CNA 10944	-0.0001739827	0.00048294265	0.000024546362	-0.011833679	0.0011739216	0.00000005633831	0.00020926354
CNA 10945	-0.00004590056	0.0002642157	0.000003611749	0.0018440096	-0.00008929124	-0.0000009708166	0.000010400741
CNA 10946	0.000022797343	0.00023147909	0.000003754493	-0.007330871	0.00089264335	0.000002868247	-0.00014410852
CNA 10947	-0.00034414962	0.0005055348	0.000002501171	0.0017492097	-0.00087301934	-0.000002891064	0.00005393257
CNA 10948	0.00009338723	0.00019538109	-0.00004747397	0.01200155	0.0019140127	-0.0000003193378	-0.000040844054
CNA 10949	0.0004494352	-0.00020715562	-0.0000012428686	0.001484498	-0.00070601807	-0.0000028243066	0.000034164408
CNA 10950	0.00011761709	0.0008513154	0.0000039911465	-0.018832985	0.001366894	-0.000008370257	0.00009968848
CNA 10951	-0.000028807226	0.000016884116	-0.0000126191135	-0.005005078	0.00049910136	0.00000040988922	-0.00015437948
CNA 10952	-0.000086559216	-0.00066740817	-0.0000016178022	0.006403593	-0.0013701882	-0.0000037106752	-0.00008494868
CNA 10953	-0.00007114224	0.000013000511	-0.00000007840806	-0.0133031905	0.0004538202	-0.0000068928953	-0.00006512261
CNA 10954	-0.00018008455	0.000959292	0.0000013856048	0.009586908	0.0010737723	-0.0000047990557	-0.000009520897
CNA 10955	0.000041771582	-0.000020793748	0.000003896836	-0.0039319484	0.0002525479	-0.0000071519607	-0.000035559166
CNA 10956	0.0003576369	0.00017751133	0.000011072709	-0.00996618	0.00085865764	0.000007319117	-0.00004602869
CNA 10957	0.0002871337	-0.00031694066	-0.000036379875	0.005234752	-0.0023827013	-0.0000051865813	0.000023879153
CNA 10959	-0.00016657259	-0.00018840138	-0.000003984047	0.008496031	0.0002924424	-0.0000053873296	-0.000079252895
CNA 10960	0.000106487125	-0.000034262746	-0.0000025794711	-0.0016336184	-0.00019529898	-0.000003447461	0.000100523706
CNA 10961	0.0006479912	0.000378384	0.000053240252	-0.004180545	0.0021318917	0.000005228495	-0.00010154331
CNA 10962	0.000076014214	0.0003275967	-0.0000009928914	0.0025787354	-0.0018239502	0.0000011032819	-0.00011328445
CNA 10963	0.00018055164	-0.00001622096	-0.0000024089945	0.003044137	0.00006976039	0.00000020759106	-0.000028969263
CNA 10964	0.00008092125	-0.00060871243	0.000001203118	-0.0057400702	-0.0019428203	0.00000072767733	-0.00003267122
CNA 10965	-0.0000564133	-0.00022329537	0.0000054307034	0.014687723	-0.0005785849	0.0000035451649	-0.00017469488
CNA 10966	0.000026436379	-0.00046884138	-0.000085073036	-0.0064435247	-0.00021677998	0.0000023569582	0.00015858146
CNA 10969	0.00003801044	0.000012977099	-0.0000065872605	-0.005486735	0.00035878588	0.0000012699603	-0.0001538856
CNA 10970	-0.00008016066	-0.0002853781	-0.000022293378	-0.0013048825	-0.0007206385	-0.0000042902707	-0.000009667977
CNA 10971	-0.000023105898	0.00046950005	0.00018291542	0.000033607743	-0.0004574623	0.0000046467067	0.000093613955
CNA 10972	0.00018059094	0.0010527344	0.000009238136	0.016880594	0.0024842096	0.0000058836463	0.00013657681
CNA 10973	-0.0011218273	-0.0010550586	-0.0001564384	-0.018129388	-0.005686653	-0.000010729288	-0.00017864656
CNA 109731405	0.000115110866	-0.000003190076	-0.0000050977274	-0.000770467	0.0006985363	-0.0000012058734	-0.00018153996
CNA 10974	0.00014243559	-0.000091643284	-0.0000027124815	-0.0102147125	-0.0009447728	-0.0000027480603	-0.000025346886
CNA 10975	0.0000052044297	-0.00018413378	-0.0000064339692	0.0021846117	0.00031699758	-0.0000034307952	-0.00001502086
CNA 10978	-0.000111295376	0.00012057094	0.00000013447739	-0.002916732	0.00042713515	0.00000022132397	0.000006247353
CNA 10979	-0.00011102658	0.0001878189	0.000005251217	0.005082965	0.00005296006	0.0000018533943	0.000004022497
CNA 10980	-0.0002034751	0.00018158673	-0.00000016669841	-0.002916536	-0.00006019025	0.0000024547576	-0.000017590657
CNA 10981	0.00023807785	0.00035458535	0.0000109204175	0.00802868	0.0023713368	-0.0000011281489	-0.00011906339
CNA 10982	-0.00028031084	-0.001386662	-0.0000078948015	-0.039181724	-0.0019785645	0.0000022686959	-0.00022274694
CNA 10983	0.000028767017	0.00060530694	0.000008887394	-0.008780125	0.0038767445	-0.00000008909702	-0.00017401569
CNA 10984	-0.000045072153	0.00034419363	0.000012143782	0.002509479	0.000033233224	-0.0000018229246	-0.00007724179
CNA 10985	0.00035880372	0.0003139242	0.000047318637	0.019594058	-0.0003354347	-0.0000026489734	0.0002510005
CNA 10987	-0.000107773005	0.0005322534	0.000047594654	0.024104059	0.0009759253	-0.0000039310457	0.0000812394
CNA 10990	0.00008464122	0.00026646955	0.000003449511	0.00240578	0.000012843787	-0.0000010674714	0.00012224593
CNA 10991	0.00013332469	0.00078551524	0.000053242533	0.0087821325	0.0013417727	-0.00000019235611	0.00022762032
CNA 10992	0.00026772302	-0.00007707207	-0.000000012598933	-0.00042748093	-0.000025010466	0.0000002482176	-0.000040404393
CNA 10993	0.00035074595	0.00014263103	0.0000053112035	0.0118648335	0.00098444	-0.000002829361	-0.00016164647
CNA 10994	0.000118686854	-0.00018888227	-0.0000029866444	-0.009118255	-0.0016737353	-0.0000016375303	-0.00007818287
CNA 10998	-0.0003248426	0.00006813844	0.000023623985	-0.009242994	0.000113807226	-0.0000011554002	0.000035655332
CNA 10999	-0.00006585077	-0.0006734356	-0.000013135449	-0.016507223	0.00047897955	-0.0000013221265	0.0002762209
CNA 11000	0.0004870934	0.0010838419	0.000018563596	0.004736851	0.0007175719	0.000004767561	-0.00053296325
CNA 11001	0.00014234243	0.00011517675	-0.00003401141	-0.011080253	0.000044206176	-0.0000017564773	0.00007982897
CNA 11004	0.000047068595	0.000054826196	-0.000010668883	-0.0074628354	-0.00045533004	0.00000008409023	-0.00014121912
CNA 11005	-0.00011522831	0.000059449623	0.000007029714	-0.0011671599	0.00063811074	-0.0000024905921	-0.00004359632
CNA 11006	0.00008685784	0.00016739154	0.000007074841	0.0044283094	0.00011608974	-0.0000009438515	0.0000362994
CNA 11007	-0.00013042997	0.00004323286	0.000000022599474	0.0020203057	0.00046705583	0.0000003392458	-0.0000309549
CNA 11009	0.00011356227	-0.00023131286	-0.00009652115	0.028593965	0.0020770165	0.0000025986194	0.000095741736
CNA 1101	-0.000023381806	-0.00024952312	-0.000020277519	0.023128206	-0.000445542	-0.000000053548817	-0.0001583569
CNA 11010	0.00020981827	0.00036199443	0.000013055703	0.0035200822	0.0068474454	0.0000014168263	-0.00031015862
CNA 11011	0.000088439534	0.000531633	0.0000068644695	0.008402989	0.0020269952	0.0000016516923	0.00018015517
CNA 11012	0.000025993311	0.00018622022	0.000005786667	-0.0015175742	-0.00062955095	-0.000000399971	-0.00006105812
CNA 11014	0.0016844395	-0.0011878195	-0.00011570932	0.010431499	-0.0031759334	-0.0000056282997	-0.00022920653
CNA 11015	0.000050864015	-0.0007556572	-0.00013760531	-0.00918513	-0.0006936334	-0.0000059066533	-0.00018164475
CNA 11016	0.0002257764	-0.00017636066	0.000000942071	0.008710963	-0.0005257734	0.0000009155512	-0.00020942756
CNA 11017	0.00013420779	-0.00002101196	0.000013468538	0.0053918003	0.00081565604	0.0000011452674	0.00004169203
CNA 11018	0.0001635958	-0.00035771087	-0.00019702218	-0.011932906	-0.0009932604	-0.0000037323	-0.00023853386
CNA 11019	0.000016592001	-0.000748543	-0.00000291531	-0.0022781987	-0.00025867275	0.000000014209749	-0.0001064043
CNA 1102	0.00022103239	0.00015651177	-0.00004048709	0.010112797	0.0003027494	0.0000066150424	0.00003844706
CNA 11020	0.000057200854	-0.0012424337	-0.000048196773	-0.0069442154	0.0011873601	-0.000006131673	-0.0003416172
CNA 11021	0.00036732308	0.00027845547	0.0000041598028	-0.015444859	-0.0007422591	-0.0000025968789	0.00019998458
CNA 11022	0.00020087443	0.00060859474	0.00006163606	0.0051962077	0.0001599355	0.000002437496	-0.000035114997
CNA 11023	0.00017504406	0.00021900416	0.000008260809	0.008736229	-0.00003729428	0.0000016224145	-0.000105768
CNA 11024	0.00008133695	0.0002043146	0.00000017169677	0.010649912	0.0001160895	-0.0000009542464	0.000020652362
CNA 11025	0.00008938165	0.00018243112	0.0000008202922	-0.0055238865	0.000012844086	-0.0000010496856	-0.000060406477
CNA 11026	0.00009583259	0.00024791033	0.000000992788	-0.014408691	0.000012843049	-0.0000010713338	-0.00002277778
CNA 11027	0.00007504438	0.00018311806	0.000005245622	-0.003736345	0.0001160898	-0.0000009462118	-0.000002891469
CNA 1103	0.00016121488	0.0003541333	0.00007540865	0.010820446	-0.000023397291	-0.0000012709617	-0.0000652897
CNA 11030	-0.0002013375	-0.0006051473	0.000004320429	0.01460107	0.00066595955	-0.0000111933705	0.00028038083
CNA 11031	-0.00026131462	0.00053893356	0.000009168808	0.0032370507	0.0025088137	0.00000050368305	0.00020389374
CNA 11033	0.0012174258	-0.00064112263	-0.000019163757	-0.020635528	-0.000005644071	-0.0000032804487	-0.00006887429
CNA 11034	0.00009222151	-0.0002180406	0.0000075310936	0.004319635	0.0021441353	-0.000008716202	0.000018620487
CNA 11035	0.00031018863	-0.00078910077	-0.000005064237	0.0017910525	-0.0012348397	0.00000021142958	-0.00007704929
CNA 11036	-0.00039626888	0.00022377045	0.000023657838	-0.0010994825	0.00030763095	0.0000025460479	0.000009239843
CNA 11037	-0.0002444057	0.0003080693	0.00004740705	-0.0017013679	0.0003845396	0.0000030270814	0.00011564724
CNA 1104	-0.00018626163	0.00038854085	0.000002726214	0.0007400968	-0.00029285028	0.0000035883904	0.00014961482
CNA 11044	0.0008215884	-0.00073001796	-0.00013940183	-0.0047131837	-0.0009242076	-0.000011005425	0.00012012308
CNA 11045	-0.0002112203	0.000034527136	0.00000523006	0.0029981164	0.00057626964	-0.0000010004998	0.000022771601
CNA 11046	-0.00020550596	-0.00044974443	-0.00003155871	0.013384808	-0.000010710883	-0.0000044034246	-0.00004088345
CNA 11047	0.00011596443	-0.000026414895	-0.0000020871353	0.017324043	-0.0007459391	-0.000008031439	-0.0002095323
CNA 1105	0.00003166592	0.000136043	0.00000027890317	0.0030838102	0.0010381535	-0.0000071742293	-0.00003043675
CNA 11051	-0.0000848374	-0.00021883153	-0.0000016896473	-0.009736731	-0.00065627304	-0.00000060799124	0.000014483257
CNA 11052	0.00008172974	0.0003130806	0.0000071786867	-0.0061105913	-0.0012110454	0.0000009520292	-0.00003958724
CNA 11054	0.00013315873	-0.00014092619	-0.000001029524	0.0018999702	-0.0012413409	-0.000007871939	-0.0001469221
CNA 11055	0.00015850145	-0.00021648064	-0.000022514057	-0.0011172743	0.0003654314	-0.000001940465	0.000009748813
CNA 11056	-0.00015476522	-0.0005930654	-0.00003821091	-0.014622549	-0.0016514772	-0.0000021074295	-0.00025598792
CNA 11057	0.00014445245	-0.00020654114	-0.000003614747	-0.013594302	-0.001546516	-0.0000021788119	0.00020207366
CNA 11059	-0.0001207656	-0.0001531093	0.0000011754241	0.00037259966	0.0019806316	-0.0000043603895	0.000029203009
CNA 1106	-0.00004636621	-0.0009220429	-0.000010398751	-0.011038866	-0.0021556595	-0.0000039257766	-0.00023884058
CNA 11060	0.00013677937	-0.000010224271	-0.00000027233554	0.013398211	0.00054123125	-0.0000012268305	0.000117077136
CNA 11061	0.00017489679	0.000053928918	0.00000022522458	-0.009346889	-0.00048437633	0.000005717206	0.0001976758
CNA 11062	-0.00012478788	0.0004181833	0.00013688089	0.01180263	-0.0009741893	0.00000498743	0.0000267389
CNA 11063	-0.000046334262	0.00019251274	0.000030393312	-0.0030635304	0.0008879326	-0.000002312255	0.000027265225
CNA 11064	0.00000069091794	0.00082261063	0.00023012514	0.00011576038	0.0028433062	-0.000002471304	-0.00010259992
CNA 11065	0.00018520445	-0.00018356979	0.0000022895333	0.018750204	-0.0018020056	-0.000008057213	-0.00020369231
CNA 11066	-0.00016604371	-0.00040638744	-0.000012046109	-0.0086722	0.00018793764	-0.000005356813	0.00022020479
CNA 11067	0.000029717386	0.0008331962	0.000012816559	0.0013426265	0.0019029893	0.0000014016867	0.00007102952
CNA 11068	0.00014280167	0.0003463078	0.0000053832687	0.010624363	0.0016675256	-0.00000019509791	0.00026919082
CNA 11069	0.00034315832	-0.00008863341	-0.0000012285756	-0.012581493	-0.00009672029	0.0000011617899	-0.0000030128622
CNA 1107	0.00049313164	0.0006184037	0.00002547222	-0.019961286	0.0008319928	0.0000031296015	0.00020086265
CNA 11070	0.0001355167	0.00053741207	0.0000043801106	0.02894983	0.001667526	-0.00000018689629	-0.00008065979
CNA 11072	-0.00014031312	-0.00052502094	-0.0000065718473	-0.019672291	-0.0012442591	-0.0000021047592	0.000100473335
CNA 11073	0.00005075016	-0.00005403938	-0.000011419706	-0.003954898	0.0020934807	-0.000003651476	0.000007300922
CNA 11074	0.000059874266	-0.00020298643	0.00002633522	-0.023971586	0.00003496872	-0.000008046842	0.00005868119
CNA 11075	-0.00013714712	-0.000024338644	0.000001853426	0.015031113	0.0013325679	-0.0000040697573	-0.00014408687
CNA 11076	0.00016904563	-0.0014160338	-0.000029516272	0.015460658	-0.002649702	-0.000015494274	0.00012120023
CNA 11077	0.0004983986	0.00083097577	0.000009181803	-0.011388574	0.003103618	-0.0000014628408	0.00003548687
CNA 11078	0.00020497538	-0.0007702271	-0.000009961766	0.0019151797	-0.0000413836	-0.000005339002	-0.00025061864
CNA 11079	0.00037942134	0.00066491636	0.000049533144	-0.014678215	-0.00062538916	0.000012159562	-0.000088726745
CNA 1108	-0.00009990946	0.00030168833	0.000015809093	0.007870626	0.0007753856	0.00000030837063	0.000073720366
CNA 11080	-0.000064801716	-0.00109422	-0.000020244677	0.0031227353	-0.0026272943	0.0000006937265	0.0000328624
CNA 11081	-0.00027506708	0.00020663008	0.0000018412948	-0.0125138	-0.00034738635	-0.000001052904	0.00040155326
CNA 11082	-0.0002554533	0.00030982628	0.000004488006	0.004551698	0.00080090814	-0.0000058815954	0.000094495874
CNA 11083	0.000115770024	0.000008915519	-0.00005201329	-0.015358796	-0.0013845626	-0.000009057974	-0.00004670953
CNA 11085	-0.00009779833	-0.00004006583	-0.000012191627	0.012245847	0.0010488884	-0.000004739451	-0.000046457993
CNA 11086	-0.000011198353	-0.00053578365	-0.00008658283	-0.017098852	0.0016401885	-0.000002774644	-0.00034436904
CNA 1109	0.00075086864	-0.00039334214	-0.0000061536202	-0.008073546	-0.0005279091	-0.0000044774533	-0.00005015878
CNA 11091	-0.000038195398	0.0006852925	0.00003498943	-0.017756965	0.0030454588	-0.0000039250613	0.00015843322
CNA 11092	-0.00010085321	0.0004602555	0.000004297822	-0.0028012914	-0.0016224519	-0.0000026471137	-0.00022369195
CNA 11093	-0.00008559695	0.00023463076	0.00006482043	0.02147215	0.00047039535	-0.000004311132	0.00012866173
CNA 11094	-0.00008224895	0.00012331396	0.000024618963	0.011832557	0.00047039788	-0.000004150033	0.00016034732
CNA 11095	0.00028043755	-0.00025380604	0.0000041518324	-0.013252522	-0.0024257693	0.000000992012	0.00013753716
CNA 11096	0.00024756652	0.0007895963	0.00006160659	-0.0019983812	0.0017405129	-0.000003579545	-0.00003803487
CNA 11097	0.00037989556	-0.00028638856	-0.00004486948	0.004377231	-0.00030384248	-0.0000030423644	0.0000098416385
CNA 11098	0.00051924423	-0.00047792605	-0.0000072975813	0.010570489	-0.0011249371	-0.0000007020473	-0.0000274039
CNA 11099	-0.000075019685	0.0003291379	-0.00000078185275	-0.00037831278	-0.0012698297	0.0000065114973	0.00011421593
CNA 111	-0.00016432696	0.0006504291	0.0002741484	0.0013447863	0.0005360469	-0.0000048448082	0.000057094105
CNA 11100	0.000027584738	0.00010703168	0.0000005533975	-0.00964336	-0.0000048576117	-0.00000010704994	0.00006466704
CNA 11101	0.000025081616	0.00035291867	0.0000714509	0.0040533654	-0.000675542	0.00000043497087	-0.00011963576
CNA 11102	0.00019335421	-0.00011668623	-0.00000013892627	0.0056776665	0.0036472792	0.00000021741391	-0.00022327308
CNA 11103	0.00032083128	0.0003714828	0.0000015132176	-0.0056879283	0.007036505	0.0000014844418	-0.0002361779
CNA 11104	-0.00014874407	-0.00041289776	-0.000018843513	-0.01196599	-0.0007707567	-0.00000422461	0.000057426452
CNA 11105	0.0005437927	-0.0005499306	-0.000009615437	-0.0014294938	-0.0006881627	-0.0000022031306	-0.0001682347
CNA 11107	0.00009218731	-0.00007241302	-0.000020057052	-0.012006994	-0.00081483996	-0.0000026604412	0.00006120351
CNA 1111	0.00027326366	-0.00004260255	-0.0000052150954	-0.004000559	-0.00017901238	0.0000006421566	0.000020542955
CNA 11112	0.0011757273	-0.0005024993	-0.000002962524	0.00454942	0.0000329187	-0.0000022746563	-0.00014323829
CNA 11113	0.00039013356	0.00024947786	0.0000023934858	-0.022742162	-0.0011160979	-0.0000026567695	-0.00021185642
CNA 11116	-0.00072260643	-0.0018044556	-0.000050942293	0.0067042597	-0.0031747762	-0.0000057639595	-0.00026465458
CNA 11117	-0.000030048759	0.00036745536	0.0000074481586	0.0011349588	-0.0002015567	0.0000036911251	0.00013299393
CNA 11118	0.0004009955	0.00048543687	0.00009070662	-0.018516466	0.0003442667	0.0000028974057	0.00020880968
CNA 11119	0.00038378368	0.0006799884	0.0000061162264	-0.018050168	0.00034426287	0.0000028083323	-0.00010366213
CNA 1112	-0.00012508297	0.0008895075	0.00017551612	0.00045551747	-0.0027686062	0.0000069105386	-0.000024358329
CNA 11120	0.0005326372	0.00082075945	0.0004375802	-0.014076981	0.00011389247	0.0000028922557	-0.000030225227
CNA 11122	0.00016102339	-0.00022668083	-0.000015758633	0.005367352	-0.0020261796	-0.00001021831	-0.00008318221
CNA 11123	0.00012169039	-0.00024359528	-0.000080837344	-0.0008603933	0.0003207917	0.000009820698	-0.00004885763
CNA 11124	0.00011176231	0.000003683966	-0.00002294646	0.0049565113	0.00019995662	-0.00000035791396	-0.00009864073
CNA 11126	0.000115701885	0.00069775275	0.0000054655143	-0.019369759	0.0009050894	0.0000038354156	0.00016905672
CNA 11127	0.00025051797	-0.00025471539	-0.000114423245	0.0009476878	-0.000233075	-0.0000043576715	-0.000034226807
CNA 11128	0.00020614408	-0.00007096429	-0.000022483766	-0.0012554466	-0.00051234773	-0.0000030711412	-0.00018055609
CNA 11129	0.00008470391	0.0001354205	0.000015176289	-0.0018860883	0.00008800636	-0.0000016498088	0.00021032737
CNA 1113	-0.00010645642	0.00073253305	0.0000026071557	0.01965145	0.0009418431	0.000005725312	-0.000044918692
CNA 11130	0.000075312426	-0.00024875748	0.0000008934588	0.015400665	-0.00051666	-0.0000030745266	-0.0000066893963
CNA 11131	0.00015224001	0.00026787736	0.000004784392	0.00751369	-0.00032389205	-0.0000019848821	0.000070913724
CNA 11132	0.000494332	-0.00013419734	0.0000004698886	0.0049072173	-0.000303564	0.0000014171839	-0.00008604679
CNA 11133	0.0005154029	-0.00007206383	-0.00000017765724	-0.0017398736	-0.00026769206	-0.0000014122962	0.0000016967264
CNA 11135	0.000085534135	-0.00095334987	-0.000030289619	-0.014692481	0.0006026686	-0.000005896759	0.00015723892
CNA 11136	-0.000037157886	0.000034819717	0.0000013654594	-0.0025655467	-0.00070481875	-0.000001294589	0.00003814494
CNA 11138	0.00022469732	-0.000202165	-0.000005554108	-0.0018176446	-0.0013583105	-0.00000008623601	-0.00002389697
CNA 1114	0.00004594946	0.00035119185	0.000115756346	0.0105187455	0.0036015352	-0.0000123242135	0.000036641286
CNA 11140	0.000023249784	-0.00028909088	-0.0000007595672	-0.0111098895	-0.0006070122	-0.0000041461462	0.00008886855
CNA 11142	-0.000017768181	-0.000115749746	0.0000012279247	0.018132152	-0.00005265703	-0.000006236911	0.00007787072
CNA 11143	-0.000015187929	-0.00026939227	-0.000040896608	0.015353317	-0.00079143303	-0.00000014476777	-0.00009261861
CNA 11144	0.00005759884	-0.00069836	-0.0000078448475	-0.0019430724	-0.0005761869	-0.0000058495525	-0.00016708934
CNA 11145	0.00061820244	-0.00014684621	-0.00000024184584	-0.005128365	0.00015797242	-0.000000014185905	0.000006700712
CNA 11146	0.00006291615	0.00004578445	0.000013464784	-0.014714109	0.0021838145	-0.00000045070647	-0.00030519138
CNA 11147	-0.00014399043	-0.0010055786	-0.00004071227	0.011484964	-0.0015497651	0.0000000950098	-0.000090556816
CNA 11148	-0.00016635103	0.00029580618	0.0000013586813	0.007077586	0.00075355096	0.0000010653495	0.00012303406
CNA 11149	-0.0008446497	-0.0011048182	-0.00004280664	-0.008506315	-0.0024456482	-0.000010262298	-0.00007321505
CNA 11151	0.00008805524	-0.0002758	-0.000027802344	0.0040366966	0.0001466728	-0.0000030382396	0.000018583713
CNA 11154	-0.00005486499	-0.00021024486	-0.000009092445	0.011986023	-0.0017040595	0.0000010418653	-0.00004046587
CNA 11155	0.00011272132	0.0000696547	-0.0000013202048	-0.015311151	0.00013718812	-0.0000026122568	0.00016066627
CNA 11156	0.0001324962	0.0017010198	0.00033387158	0.022729881	0.006460269	-0.0000023577927	0.00027731224
CNA 11157	0.00015043473	0.00032296035	0.000022207862	-0.027028626	-0.0012328086	-0.0000030757665	-0.00022538271
CNA 11158	-0.00009440235	-0.00043554883	-0.000013927842	-0.0031172633	-0.00048540882	-0.000005389094	-0.000059225076
CNA 11159	0.00033795598	-0.00011210395	-0.000003051624	0.0018765408	-0.00032864197	0.00000018296241	-0.000017745402
CNA 1116	0.00008454155	-0.00048249357	0.0000034704683	0.02626701	-0.001979809	0.0000038032767	-0.00023620512
CNA 11160	-0.000029304516	0.00044339872	0.00000136052	-0.010463388	0.0014529085	-0.0000068374393	-0.00013369536
CNA 11161	0.00006261292	0.0009498629	0.000008979416	0.0038155965	0.0022313483	0.000005560707	0.00017847301
CNA 11162	0.000073696305	-0.00035888623	-0.000005159089	-0.017221574	-0.0027182503	-0.000003656721	-0.00035041722
CNA 11164	0.00064769504	-0.00016500168	-0.000008567315	0.0072700316	-0.0003245311	-0.000004150963	0.0001289323
CNA 11165	0.00016133074	0.00018379776	0.000008395436	-0.0057796063	0.0017532529	-0.0000042519805	-0.0000066378575
CNA 11166	-0.0009250418	0.00008154004	0.000008842674	-0.008864677	0.00092097506	0.000006206274	0.000036427376
CNA 11167	0.000019136449	0.00017308678	0.0000007446669	0.0034869087	0.0013082183	-0.000005541182	0.000029270057
CNA 11168	-0.00028880697	-0.0010402204	0.0000044182175	0.0006292197	0.0021963015	-0.0000113024225	-0.00021254938
CNA 11169	-0.00008407417	-0.0001918728	0.000014825731	0.012602196	0.00039208657	-0.0000005917787	-0.00009301872
CNA 1117	-0.00006681052	0.000014013995	-0.00015986877	0.009573696	0.00026169498	-0.0000043848513	0.000257352
CNA 11170	0.00018025664	-0.00027472095	0.0000019035814	0.023409458	0.0033714909	0.00000047693254	0.00026552734
CNA 11171	-0.00015107759	-0.00012434545	-0.000020462565	-0.015395384	-0.003012824	0.0000048089264	-0.00026638858
CNA 11172	-0.0005083334	-0.0013736903	-0.00000637845	-0.012402385	0.00042149628	-0.0000069585312	0.00023464135
CNA 11173	0.00006530375	-0.00053743453	-0.0000063563457	-0.014453199	0.0011679827	-0.0000014974116	0.00010652802
CNA 11174	-0.00008340033	0.00041189164	0.0000030407869	-0.0025269145	0.0016042753	-0.000004599762	0.00016883778
CNA 11176	0.00031120513	0.0002362049	0.000049252496	-0.0041228924	0.00016404215	0.0000012008428	-0.00007551495
CNA 11177	0.00014064988	-0.00060635956	-0.0000060846996	-0.01177347	-0.0029851622	0.00000007522106	-0.00006383776
CNA 11178	-0.000050221523	-0.00034666492	-0.00013890325	0.023038456	-0.0024629133	-0.000009332299	-0.0002561915
CNA 11179	0.000052457624	0.0003240724	0.000001306193	0.0049288813	-0.0012027733	0.0000054605002	-0.00008912783
CNA 1118	0.000084097286	-0.0005163862	-0.000017677612	0.03994277	-0.0018316266	0.0000038037774	-0.00012643874
CNA 11180	0.00013584606	0.00028418205	0.0000026540304	0.010550147	-0.00037083033	-0.0000013526438	-0.00006160341
CNA 11181	0.0002522922	-0.000048602295	0.00000017920509	-0.00026437602	-0.00023680023	0.00000039730068	-0.00002234446
CNA 11182	-0.00009469681	0.00022797853	0.000013601731	0.010991534	0.0004703951	-0.000004194379	-0.00012327323
CNA 11183	-0.00020668867	0.000086602995	0.00003796499	0.025335364	-0.00040775415	0.0000007842302	-0.00010867729
CNA 11184	0.000014513245	0.00012227906	0.000034350447	-0.000044448374	-0.00030402988	-0.0000009084462	-0.00007283228
CNA 11185	0.00074503414	-0.00012425668	-0.00000016195607	0.003337111	0.000434044	-0.0000018526556	-0.000040156796
CNA 11186	0.00013865641	0.00061707624	0.000024485453	0.023390789	0.0016675213	-0.00000011525153	0.00023497775
CNA 11187	-0.000067568515	0.0003139293	0.0000021867854	0.02310313	0.0009610695	-0.0000009603023	-0.00007544116
CNA 11188	0.00019691739	-0.00030350676	-0.000014194949	0.029917497	-0.0010363988	-0.00000041582587	-0.00016073644
CNA 11189	0.000213634	0.00079350517	0.000027084709	-0.017564416	0.0011333944	0.0000024230715	-0.000057551755
CNA 1119	0.00079749746	-0.0001245356	-0.0000005732663	0.004953962	0.0000027263638	0.00000009100437	-0.000051885796
CNA 11190	0.00011538096	-0.0002561447	-0.00000586217	0.016827662	-0.00016339004	-0.00001263213	-0.00023820218
CNA 11191	0.000060475348	-0.00073944696	-0.0000104188985	-0.005213122	-0.0004709842	-0.000010351991	-0.00020199324
CNA 11193	-0.00006383151	0.00046646653	0.0000657709	-0.02123674	-0.0005515483	0.000006312585	0.00024341211
CNA 11194	-0.00013381307	0.00014174276	0.0000023698042	0.018374354	-0.0002240502	0.0000037075756	0.0000062731056
CNA 11196	0.000043709697	0.00032775977	0.0000076115525	-0.01759089	-0.00008545759	0.00000051999086	-0.000111044144
CNA 11197	0.000077815974	0.00020056863	-0.00008707394	-0.012526549	-0.00026064122	-0.0000014920711	-0.00010719507
CNA 11198	-0.0000034372486	-0.000022609067	-0.0000065261916	-0.008336681	-0.00022648035	0.0000016749142	0.00001040814
CNA 11199	-0.000002393187	-0.0005905632	-0.000007904003	-0.025509125	0.00008360921	-0.0000018272639	-0.000038742335
CNA 112	-0.00010788497	-0.0006789108	-0.0000018742791	-0.00096223934	-0.0019356951	0.0000011001109	0.000102323516
CNA 1120	-0.0000059414097	-0.00026451636	-0.0000056904914	-0.002303569	0.00049482024	-0.0000039367196	-0.00044081616
CNA 11200	-0.0000446858	-0.00075389375	-0.0003125378	0.011026279	-0.0016809107	-0.0000041674134	0.00005279515
CNA 11201	0.00068411755	0.00021637947	0.000008857958	-0.028517343	0.0000071562763	0.000006932067	-0.00003616587
CNA 11202	0.000024351823	0.00019926924	0.00001843859	0.0070700394	-0.0006295506	-0.0000004337311	-0.000033946504
CNA 11211	-0.00024083763	-0.00041327774	-0.0000054885068	-0.003612475	-0.005160199	-0.00000570426	-0.00007730342
CNA 11212	-0.000012624638	0.0005869776	0.00005346531	0.008261024	0.0014529084	-0.0000069193125	0.00020393678
CNA 11213	0.00038397004	0.0006069216	0.00032956264	-0.0030626028	0.0019991861	0.0000013336181	-0.00010176855
CNA 11214	0.00024854613	0.0002614859	-0.00000024959263	-0.0037753915	-0.00034665328	0.00000025818346	-0.0001222302
CNA 11215	0.000028695562	0.00025023366	0.000006995679	-0.012879482	-0.0013045367	0.000007788801	-0.00014912544
CNA 11216	0.00017358855	-0.00018050348	-0.0000005226899	-0.0035306513	0.0028587035	0.00000090470303	-0.00011119121
CNA 11217	-0.000055318018	0.0004250319	0.000009316739	-0.019983988	-0.00041622407	-0.0000032202481	-0.00018977567
CNA 11218	-0.000061025246	0.00018641287	-0.000015284448	-0.0010069013	-0.0005779948	-0.0000042500737	0.00015015065
CNA 11219	0.00021033925	-0.0021138343	-0.00000817093	-0.012522379	-0.0024207113	-0.00001273942	-0.000028673767
CNA 1122	0.000011314	-0.0003681719	0.0000116223355	0.034686476	-0.0023268485	0.0000010853768	0.000011017583
CNA 11221	0.00010833028	-0.0002607928	0.00008529901	-0.015000536	-0.0010275302	0.0000025613786	0.000025947096
CNA 11222	0.00028439687	-0.00051160785	-0.000035248984	0.0007137896	-0.00027845637	-0.000005213451	-0.00023357505
CNA 11223	0.00022785937	-0.0006010551	-0.000061620616	0.00008253474	0.002486155	0.000008853412	0.00007704149
CNA 11224	-0.00002747474	-0.00016894007	-0.000004772901	0.0006230875	-0.0010097353	-0.0000017484424	-0.000060404745
CNA 11227	-0.0007488908	0.00018926416	0.000002570145	-0.0006210628	0.0006633802	0.0000009352684	-0.000045849298
CNA 11228	0.00009369392	0.001307023	0.0004113444	-0.00510696	0.0011027829	0.0000032946107	0.00008510407
CNA 1123	0.00025509155	-0.00010359232	-0.0000016287985	0.0026875604	0.000010128474	0.0000005582571	-0.00003303532
CNA 11231	-0.001193641	-0.0015389639	-0.0007010655	0.010666297	-0.0020384223	-0.000012032152	-0.000519755
CNA 11232	0.000019577183	-0.0002788691	-0.0000018731673	-0.026943158	0.00023077492	0.000001115775	-0.000048944683
CNA 11234	-0.00029853045	0.00045994512	0.000050645816	-0.008687551	0.0017962743	0.00000015804765	-0.00008760043
CNA 11235	-0.00019666244	0.00069063075	0.000005627265	-0.0016558414	0.000856024	-0.0000026787518	-0.00001731668
CNA 11236	0.000017042292	-0.00034643646	-0.00001646941	-0.02141022	-0.0037578538	-0.000008479071	0.00026685875
CNA 11237	0.000044485034	0.00028156472	0.000031712218	0.024609338	0.00081317057	-0.000012755798	0.00022066593
CNA 112398	-0.000006051828	0.00007967111	0.000014810256	0.0019710753	-0.0004884388	-0.00000017855167	-0.000020192969
CNA 112399	0.000060562397	-0.0005327924	-0.000069737835	-0.0012942067	-0.0026758001	0.00000035090446	-0.00008427903
CNA 1124	0.0013301254	-0.0004615679	-0.000024663428	0.01867082	0.00017439293	-0.000002440381	-0.00015059281
CNA 11240	0.00057816424	-0.0001881192	0.00000030822397	-0.006206876	0.0014914492	0.000010468769	0.00020209014
CNA 112401	0.00015199809	0.000024257326	0.000020881826	0.0059958952	0.00021999454	-0.0000012405872	0.00007893934
CNA 11243	0.00005515513	0.00013833652	-0.000021732825	-0.0004741025	-0.0005445683	0.0000020557882	0.00009082365
CNA 11244	0.000033164517	-0.00045332115	-0.000011379463	0.0146323955	0.0004140057	-0.000009403848	0.00032017694
CNA 11245	0.000060593946	0.00012360307	-0.00000027268845	0.011362829	-0.0025458885	-0.0000013395547	-0.000018276296
CNA 112464	0.00023548529	0.00010047676	0.0000016355403	-0.0053617214	-0.00043442592	0.00000036184784	-0.00012549578
CNA 11247	0.0006250188	0.00033090127	0.000007029137	-0.008892498	0.0021990072	0.0000075517414	0.00007971593
CNA 112476	0.00011429772	-0.00046819038	-0.00026642138	-0.0034214428	-0.001466916	-0.0000033575297	-0.00020085501
CNA 112479	0.000019329253	-0.0003036911	-0.00008690724	0.016579954	0.0008122934	-0.0000031271693	-0.000048689773
CNA 11248	0.0000065772742	-0.00016404566	-0.0000023076711	-0.006904595	-0.000734725	-0.00000011420249	-0.0002065047
CNA 112483	0.00042011752	0.00027450724	0.00009517165	-0.029743074	0.0014924286	0.0000013531924	0.00023231999
CNA 112487	-0.000047667978	-0.00023425417	-0.00000009769199	0.014181647	-0.002108793	0.0000010802507	-0.00027482453
CNA 11249	0.00009036863	-0.00019705374	0.00000903659	0.006250448	0.00015443854	0.0000015636921	-0.0000044594644
CNA 112495	-0.00064691826	-0.0013413377	-0.000113278285	0.007178388	-0.000109339926	-0.000010845326	-0.000038950602
CNA 11250	0.00034557283	-0.00013183894	-0.0000010520369	0.0003629956	0.000041288244	-0.000000009512902	-0.000031159798
CNA 11251	0.00089320337	-0.000054490483	-0.000011068154	0.0028686877	-0.00014780826	0.00000004544258	-0.000011880999
CNA 11252	0.000102771715	0.00035289262	-0.0000032821176	-0.014652146	0.0005747027	-0.0000025594948	-0.000019079464
CNA 11253	-0.00005011705	-0.000046920246	0.0000015919935	-0.01845923	-0.001704687	-0.0000032554149	0.0002618974
CNA 11255	0.000109024244	0.0000068181985	-0.000004588635	0.007970064	-0.0010488942	-0.000008130191	-0.000064034124
CNA 11257	0.0007357324	-0.00030067348	-0.000025137633	0.0018085046	-0.00045328191	0.0000017716168	-0.00009234724
CNA 112574	-0.00019186777	0.00021472647	0.00001228964	-0.0045130816	-0.000076806784	-0.0000035693645	-0.00004778051
CNA 11258	-0.00010765719	-0.0007051531	-0.00004488767	0.016889973	-0.0019618664	-0.000010740757	-0.00010140655
CNA 11259	-0.00040237032	0.0003020942	0.0000005205255	-0.008899944	0.0012284383	0.0000010885715	-0.000002188823
CNA 112597	-0.00007331287	-0.000017384215	0.00000035627002	0.006851595	-0.0010346388	0.00000000469684	-0.000011228386
CNA 11260	0.00005194252	0.000031510182	0.0000016704752	-0.01827861	0.00022981418	-0.0000014885663	-0.00030100564
CNA 112609	0.0010824864	0.00073757884	0.0001807669	0.030742643	0.0062142517	-0.000002041054	-0.00048101466
CNA 112611	0.0010856508	0.0008109708	0.00015710767	-0.003654123	0.0050549847	-0.0000009519338	-0.00008059679
CNA 112616	0.00015397565	0.00028224886	0.000011684497	0.012034692	-0.0001238999	0.0000030401707	0.000022538858
CNA 11262	-0.000118801276	0.00013881408	0.000002112711	0.001129126	0.0008739401	0.0000021010876	0.00009667028
CNA 11264	0.0005632913	-0.000837126	-0.000006003732	0.028512606	-0.00056887476	-0.000011295151	-0.000016575716
CNA 11266	0.00035560943	0.00009096731	0.000012603311	0.0023690045	0.0013566901	0.000005985069	-0.00023115557
CNA 11267	-0.000025054813	-0.00031286926	-0.0000040360533	0.013895916	0.00059616106	0.00000054101946	0.00014490675
CNA 11269	0.00019346779	-0.00012135316	-0.000024592784	0.0017301199	0.00058762624	-0.000001307559	0.000052943305
CNA 11270	0.00026937132	0.00044975642	0.000017906405	0.0036319157	0.0022010065	-0.0000069773437	-0.00014455226
CNA 112703	-0.00027936455	0.00033423703	0.0000029366297	-0.0039684544	0.00032060727	-0.0000001937151	-0.000017788865
CNA 112714	-0.00032617044	0.00031529219	0.00000013671723	-0.0045463876	0.00012360915	0.0000015532731	0.00009573989
CNA 11272	0.000039266146	-0.000422929	-0.000088697634	-0.0030014613	-0.0014288074	0.00000030009744	0.000022265825
CNA 112724	-0.0000044559406	0.0001837063	0.0000025342422	-0.0062541272	-0.00018372918	-0.0000011463403	0.000066282795
CNA 11273	0.00019113414	-0.00031334616	-0.00000057405884	-0.0064624036	-0.0013063072	-0.0000019289969	-0.00006988544
CNA 11274	-0.0000856587	0.0000395797	0.000024118624	0.0058047366	0.0011906893	-0.000007429981	-0.00019557992
CNA 112744	0.000047763548	0.00032607242	0.000071912684	-0.0075711217	-0.0007732244	-0.00000067467687	0.00008422659
CNA 11275	0.0001063697	0.00015936198	-0.000008297788	0.014529806	0.0015939872	-0.000001761055	-0.000115868046
CNA 112752	0.00006531766	0.0010358515	0.00013851731	-0.0021326253	0.0023487508	0.0000055562973	0.000045572142
CNA 112755	0.00007912168	-0.00020368397	-0.000002707649	0.003966428	0.0005003188	-0.000002549529	-0.0001108713
CNA 11276	-0.00014741479	-0.0005888319	-0.00007257548	0.013621944	-0.0017871694	-0.0000020649195	-0.0000036550257
CNA 11277	0.00014483392	-0.00003069196	0.00000012130664	-0.016060658	-0.0015602076	-0.0000008348703	0.00003724071
CNA 112770	0.000027834305	0.00019821138	-0.00000031203118	0.0009583264	0.0003488922	0.0000019321917	0.000107721804
CNA 11278	0.0005537349	-0.00061979116	-0.000002352791	0.0015935355	-0.0014859824	0.0000046319487	0.00011468706
CNA 1128	0.00081267016	-0.00019403805	-0.000012371885	0.002936139	-0.0000042173506	0.000000024557114	-0.000017482182
CNA 11280	0.00010346707	0.00042583884	0.000014307656	0.015751405	-0.0002696582	0.0000021103142	-0.00008068883
CNA 11281	0.00041368388	-0.00023983876	-0.000004116187	0.0072258995	0.0002161885	-0.0000021559954	-0.0000010380533
CNA 112812	0.000032000313	-0.00018677306	-0.00008434676	-0.008626666	-0.0014475923	-0.0000041760923	-0.00024652277
CNA 112817	-0.000020810043	-0.0001574542	-0.00000730263	0.0072194543	-0.0014850267	-0.0000035701753	0.00005970441
CNA 11282	0.00013321707	-0.00004864148	-0.0000008126954	-0.003448546	-0.000857581	-0.0000030672072	0.00004205534
CNA 11283	-0.00019823518	0.00011781287	0.0000015675239	0.008196209	0.0005678257	0.000000050878526	-0.00014281507
CNA 11284	-0.00017021848	0.00034855516	0.00001118175	-0.0048740376	0.000021162377	-0.00000076813694	0.0000127273615
CNA 112840	-0.000044176806	0.0003241234	0.000039635204	0.010144275	0.0012054205	-0.00000012903214	0.0001590204
CNA 112849	-0.000015049286	0.00021549755	0.0000072328107	-0.010482243	-0.0013635159	-0.00000012853147	-0.0003249961
CNA 11285	0.0001075951	-0.000062050596	-0.00010825435	0.0012223723	-0.000055171105	-0.000003486252	-0.00005444988
CNA 112858	0.00022264801	-0.00057154294	-0.000027799857	0.0062200762	-0.0014063312	-0.00000941112	-0.00016668552
CNA 112869	0.00016359972	-0.0002787777	-0.0000058570045	0.005845525	-0.00092483865	-0.0000019842862	-0.00015355063
CNA 112885	-0.000025088191	-0.00013107999	-0.000028668257	-0.008968467	-0.00054365647	-0.000006159282	-0.00024326658
CNA 1129	-0.00004825345	0.00015401472	0.000006665617	0.0068626697	0.00009819605	0.0000039648057	-0.00002227511
CNA 112936	0.00008790598	0.000042036652	0.000012679376	0.0058084726	0.001911723	0.0000012586116	0.000042384792
CNA 112937	0.00008087002	0.00011555193	0.00000025285593	-0.0075443857	0.0019117252	0.0000012716532	0.00010247525
CNA 112939	0.00006263761	-0.0000943194	-0.00002211491	-0.0013786246	0.00039456936	-0.0000019676208	-0.000016495536
CNA 112942	-0.00017230077	0.00019786003	0.000008596558	0.001570081	-0.00022789642	0.000003024125	-0.000027463222
CNA 112950	0.0000492799	0.000005566848	-0.000042575804	-0.014949621	0.00006113686	0.0000013401508	0.000025234875
CNA 112970	0.000040131035	-0.0003523571	-0.00001971998	-0.013196158	-0.0011513071	0.00000089943404	-0.0000144650985
CNA 113	-0.00035675633	0.00029309443	0.00000045815202	-0.008927157	0.0012932038	0.000000014686589	0.0000058520063
CNA 1130	0.00004251511	-0.0005485091	0.000039677267	0.03801739	0.0000010135411	0.00000066897866	0.0004502447
CNA 113000	0.00013908147	0.00012982967	-0.0000053732597	-0.010209093	-0.00044747765	-0.0000055071114	-0.0001096321
CNA 113026	0.000108364635	-0.00053049246	0.00000394674	0.0031433688	0.00029434907	-0.0000037083626	0.000045043816
CNA 11309	0.001263405	-0.0004437904	-0.0000014145672	-0.011516168	-0.00010033041	-0.0000006610155	0.00004589322
CNA 113091	-0.000084986816	0.00026378222	0.0000056632557	0.00037414115	0.00070811453	-0.0000010506868	-0.0000050351337
CNA 1131	0.00010915808	-0.00043398276	0.000002261787	-0.0012512446	-0.0019285531	-0.0000014415264	0.00039255974
CNA 11311	0.00002967648	0.00040158487	0.000086577405	0.015554073	0.0012323696	0.000000937295	0.00013980396
CNA 113115	-0.0005758902	-0.0010068165	-0.000010605236	-0.03479462	-0.00069903606	-0.000007092928	0.00024361574
CNA 11313	-0.000016583836	-0.0003963447	-0.00000967496	-0.032442413	0.0013588226	0.0000092574355	-0.00011469049
CNA 113130	-0.00003178153	0.000021109818	0.000000023524276	0.0035259412	0.0002405521	0.00000046932698	-0.00003797594
CNA 11314	-0.000063882886	-0.00040634672	-0.0000027518684	0.021647451	-0.0011014089	-0.0000006702661	0.00006761165
CNA 113146	-0.00025162462	0.00012682211	0.00010730423	-0.0034596028	0.00019571983	0.0000058502437	0.00013200431
CNA 11315	-0.0005467973	-0.0013061342	-0.00014621593	0.018761475	-0.0042463057	0.000006563902	-0.0003301632
CNA 113157	0.0011603343	-0.00023183726	-0.0000010401978	-0.003045211	-0.00033149496	-0.000000041651724	0.000012532907
CNA 11316	0.00013923136	-0.00007584865	-0.000000079608526	-0.0023012266	-0.000060997598	0.000000055670736	0.000023217006
CNA 11317	-0.000002634543	-0.0000135787595	-0.00000059675426	-0.0034644147	-0.00015153685	-0.0000070500373	0.00007920589
CNA 113174	-0.0002821647	0.0004769192	0.000048527865	0.0013197962	0.001839039	0.00000022950171	0.00002219267
CNA 113177	-0.000019346722	-0.000120076744	0.0000028110703	0.015070997	0.000016555321	-0.0000033622264	-0.00025290312
CNA 113178	0.000011417014	-0.0001740212	-0.0000011056289	0.0056223567	0.00075764104	-0.0000030791043	0.000017815852
CNA 113179	0.0000068845998	-0.0001621313	-0.000009349488	0.012350461	0.00075764157	-0.000003079772	-0.00016115665
CNA 11318	0.0006350596	0.0002570253	0.00003793492	0.003728385	0.0004430496	0.00000809195	0.00018268698
CNA 113189	0.00005726224	0.000038763257	-0.00001273827	0.00095141405	-0.000081240076	-0.0000012882232	-0.00014274288
CNA 11319	0.00013604376	0.00020996244	0.00003666162	0.0031920236	-0.00035360787	-0.0000022942781	-0.00011251447
CNA 1132	0.000112089474	-0.00000027135619	0.0000004899893	0.0058223284	-0.00012480353	0.00000025391577	-0.0000124338685
CNA 11320	0.0004350939	-0.00016552782	-0.00000058039467	-0.0004894082	-0.000046822344	0.00000007905961	-0.000019220095
CNA 113201	0.00011731835	-0.0000983588	-0.0000013350295	-0.018137567	-0.0008964996	-0.0000016254901	-0.000039858744
CNA 11321	-0.000016439479	0.00029770433	0.0000131463785	0.002308117	-0.00040528737	0.000003472638	0.000056177098
CNA 11322	-0.000116203126	-0.00053835654	-0.0000005080625	0.004412699	0.00045970446	0.0000010459661	-0.00032123382
CNA 113220	0.000007392549	0.00064293644	0.00006616644	0.014670909	0.0008734222	-0.000002149248	0.00007233465
CNA 113235	-0.000043868284	0.0002587012	0.000044862678	0.007846359	-0.0021149965	0.0000016664743	-0.000061571154
CNA 113246	-0.000040874584	0.000080619815	0.0000005359165	-0.0045492393	0.0004303933	-0.00000061647887	-0.00013853087
CNA 11325	0.00009556601	0.0006057689	0.000039478764	0.016740026	0.0016174709	0.0000017852307	0.00026567234
CNA 113251	0.00006350922	-0.0003965546	-0.0000036112033	0.0061636176	-0.001186588	0.0000018552065	-0.00015317713
CNA 113263	0.0009745387	-0.0006231267	-0.000007990362	-0.0013627416	-0.00031400018	-0.0000025485276	0.00015295562
CNA 113277	0.00007606547	-0.0006543459	-0.000053684114	-0.012717639	-0.0015016752	-0.000003660345	0.00006760994
CNA 113278	0.00016556456	-0.00028128372	0.00002770161	-0.022953587	-0.0017179393	-0.000012944364	0.00009985012
CNA 11328	0.001015151	-0.00033287518	-0.00004898591	-0.00043443835	0.00023525595	-0.00000265789	-0.00007028065
CNA 11329	-0.00011375226	-0.000286269	-0.000016195107	-0.020053469	0.00045232594	-0.000004357648	-0.0000705186
CNA 1133	-0.000025237152	-0.00003158235	-0.0000020579946	-0.0048667146	-0.00033759206	0.0000008390664	0.000034181794
CNA 11330	-0.0003165744	-0.0007202842	-0.00002261686	-0.0036889024	-0.00024498682	0.0000071516993	-0.00012454813
CNA 11331	-0.00003568013	0.00018505055	-0.0000017012685	-0.009059892	0.0003901081	-0.00000073995585	-0.00010980337
CNA 11332	0.000035566623	-0.000052191615	0.000013907129	-0.014929049	-0.00046692375	0.0000061380374	-0.00024463367
CNA 11333	-0.00021068999	0.00016091383	0.0000025379425	-0.0037211904	0.0007475384	0.000002195835	0.00023406844
CNA 11334	0.00014089	0.00045205542	0.00013694621	-0.013373819	0.0016675255	-0.00000019388199	0.00018416108
CNA 11335	0.00094329915	-0.00038818008	-0.000034216082	0.012243714	0.00026966236	-0.0000029902696	0.00012537248
CNA 11336	0.0005619135	-0.0009747952	-0.000013011346	-0.0011254505	-0.0011612287	-0.0000113966935	0.00007159504
CNA 11337	0.0002399789	0.00007535901	-0.0000007650005	0.008313847	0.0012191449	0.0000013629676	-0.00035689262
CNA 11338	-0.00007338679	0.00014927782	0.00000036343747	-0.0024213013	0.00032893696	-0.0000010890722	-0.000012784287
CNA 11339	0.000049171616	0.00006999643	-0.0000023223404	-0.0011377964	0.0014422658	-0.0000008536338	-0.00006288649
CNA 1134	0.00024984946	-0.00011897819	-0.0000009830651	0.002675789	0.00004949769	0.0000012124776	-0.000023237273
CNA 11340	-0.00000073367204	0.0005015195	0.00000061782634	-0.017277958	0.0016032584	0.000008540201	0.00014361473
CNA 113402	-0.00080806337	-0.0016540927	-0.00003374411	-0.01528774	-0.0009542674	-0.0000060445545	-0.0004943977
CNA 11341	0.0000309406	-0.00053153833	-0.000017847547	0.010173235	-0.00092869485	-0.0000027719257	-0.00013348642
CNA 11342	0.00058782625	-0.0012822314	-0.000009582427	0.0076829363	-0.00040741308	-0.0000064922096	0.00001847831
CNA 11343	-0.000012751723	-0.00015460305	-0.0000005276763	-0.0070621585	-0.0013208244	-0.0000063349958	0.000048474303
CNA 11344	0.00018606246	-0.00006417851	0.0000061666824	0.036477637	-0.0014386354	-0.0000004898071	0.00023210648
CNA 113444	0.000118759664	0.00028342663	0.0000070247766	0.011297166	0.0029027523	0.0000023740768	0.0002396141
CNA 11345	0.00051300623	-0.00036315576	-0.000091317575	0.0031863207	-0.0006292367	-0.000002551651	-0.000037611157
CNA 113452	-0.00007008779	0.00026511503	-0.0000007966095	-0.0051964913	0.00077205914	0.0000022892236	-0.00015320897
CNA 113457	-0.00048712746	0.00041093508	0.000021033213	-0.0055125784	-0.00007126111	0.0000014413117	-0.000058048372
CNA 11346	-0.00006548092	0.00007458283	0.000007496914	0.0037134187	0.001394251	-0.000002335453	0.000010396979
CNA 1135	0.00003432755	0.0005422191	0.00009071636	-0.005656442	0.005866053	-0.00001110041	0.00016494952
CNA 113510	0.000016474225	0.00058730715	0.00008351841	-0.014904421	0.0018706035	-0.000001137042	-0.00018627076
CNA 113540	0.00019286644	-0.000095007636	0.0000009882413	0.0032738077	-0.000047220135	-0.00000068345065	-0.000043181397
CNA 1136	0.00015761677	-0.00046772443	-0.00000069925	-0.0050808406	0.0010376968	-0.0000011897564	-0.00008589987
CNA 113612	0.00002793369	-0.0003644768	-0.0000037577013	0.03021328	0.00073363027	-0.0000023647308	-0.000194434
CNA 113622	-0.0014148151	0.00043611214	0.000022328803	0.005314387	0.00008345466	0.0000066058155	0.00007921402
CNA 113655	-0.000032655324	0.00059489463	0.00016668819	-0.015750604	0.00043152575	-0.0000035172936	0.0000005341519
CNA 113675	0.0003543814	0.00023733014	0.00000757573	0.028313804	0.0009844406	-0.000002783227	-0.00031448752
CNA 1137	0.00029599175	-0.0002799202	-0.000026269872	0.011589953	-0.0024893389	-0.000008545589	-0.00004430055
CNA 113730	-0.0000018679071	-0.0002810523	-0.00008721807	0.00778116	0.00092152396	-0.0000039617776	-0.00006573747
CNA 113746	-0.000072970135	0.00018157213	-0.0000017085785	-0.0048332307	-0.00003981575	-0.0000019524336	-0.000083077524
CNA 113763	0.00012837049	0.0001449687	0.000034328896	0.017046109	0.000048993625	0.0000035801172	0.000039903145
CNA 113791	0.000008010759	-0.00021214588	-0.0000029985197	0.0033271757	0.00013479266	-0.0000041632416	-0.000045003835
CNA 1138	0.0001490377	-0.00044011243	-0.000020861336	0.0009452921	0.0010376978	-0.0000011672973	-0.00017063518
CNA 113802	0.00006213781	0.00022548674	-0.000059664697	-0.029100351	0.0018121994	-0.000005916858	-0.00009787697
CNA 113828	0.000064662316	-0.0006586292	-0.0001348936	-0.004464232	-0.004352292	-0.000005669188	-0.00023247566
CNA 113829	0.000121068	0.000016247384	-0.000021096794	0.00651152	0.0000018874167	-0.0000021576404	0.000020564412
CNA 113835	0.00008101056	-0.00011827177	-0.000041329105	0.007664846	-0.00069210376	-0.0000010713577	-0.0000010839873
CNA 113878	0.00032748506	-0.00018896753	0.0000069498888	-0.014406938	0.00022933149	0.000002640295	-0.000047879275
CNA 1139	-0.00007478098	-0.00008955808	0.000005371817	0.015299411	-0.0012529072	0.0000010979174	-0.000020484687
CNA 114	-0.000056216042	0.0010291315	0.000029828938	-0.034711584	0.002687976	-0.0000031945465	0.00018881747
CNA 1140	0.0002544781	-0.00014465007	-0.0000011265315	-0.0131117515	-0.00011075555	0.000000977397	-0.00040774923
CNA 114026	0.0002764348	-0.00009105348	-0.000005163603	0.008757232	0.000033364773	-0.0000016981602	0.00009808003
CNA 114034	0.00006553517	-0.0002003475	-0.000016166656	0.014321222	-0.001209918	-0.00000011680126	-0.00012865917
CNA 114036	0.000016185608	-0.00021298614	0.0000005279006	-0.01658571	0.0011592951	-0.000008299804	-0.00017232394
CNA 114038	0.0002075423	0.00059470354	0.000010319592	-0.014375874	0.0016387957	-0.0000022133588	0.00014787502
CNA 114041	0.0001742907	0.00025326468	0.0000047640647	-0.03953935	-0.003477062	-0.0000049421546	-0.00006347299
CNA 114043	0.000049233688	0.00007716808	-0.0000019235893	-0.017131187	0.00052125956	-0.000004103756	-0.00007060733
CNA 114044	0.000031844662	0.00023280375	-0.00000034098045	-0.018730652	0.0014401752	-0.0000056910753	-0.000009715271
CNA 114049	-0.00010765871	-0.00009653878	0.000000624558	-0.008784814	-0.000029479135	0.0000029213666	-0.00011604417
CNA 114088	-0.000069769834	-0.00013120427	0.0000015535625	-0.011843906	0.0002056196	0.00000020692347	-0.00010690391
CNA 1141	0.00040010945	0.00063209864	0.00006516061	0.013662756	0.0004343348	0.0000031801223	-0.00003407459
CNA 114112	-0.000017705805	-0.000045229586	0.00000014834106	-0.0031131569	-0.0008158482	-0.0000066959856	-0.000046710706
CNA 114131	0.0008986012	-0.0004534981	-0.00000880508	-0.009199519	-0.0017499508	-0.000005787039	-0.00013861245
CNA 114132	-0.00018930245	0.00038301892	0.00003623459	-0.0035520226	-0.00026761697	-0.00000059058664	0.000010333148
CNA 114134	-0.00006395061	-0.00021039652	0.00004244854	-0.010633456	0.0005655621	0.000000079321865	-0.00014930026
CNA 1142	-0.00019039967	-0.00011609485	0.0000067496862	-0.0068955636	-0.0002886751	-0.0000038025619	0.00010687279
CNA 114294	0.00023664221	-0.00034174323	-0.00011575728	0.0071314448	0.0003058646	-0.0000018377065	0.00011134318
CNA 114299	-0.000057157362	0.0003303089	0.000041904193	-0.012159871	-0.0006802784	-0.0000038549897	-0.0000614128
CNA 1143	0.00015246298	-0.0004685852	-0.0000068480695	-0.007897575	0.0010376975	-0.0000012463569	0.00004900694
CNA 114327	0.000051853094	0.00028458395	0.000009727669	0.015038405	-0.001084984	-0.000001738405	0.0003310047
CNA 114336	-0.000051900406	0.00024123807	0.0000018312634	0.01084965	0.00032035995	-0.000001091981	0.000027677817
CNA 1144	0.00022331024	0.000046512592	0.00000079956465	-0.002767998	0.000056465575	0.0000012300252	-0.000043142274
CNA 1145	0.00058128877	0.0006380035	0.00008028546	0.010095108	0.0012163018	-0.0000005860091	0.00023097098
CNA 114548	0.00032797852	0.0009322318	0.0003710873	-0.0044953423	0.0014342329	0.000004186964	0.00007172726
CNA 114569	-0.0000438474	-0.0017103016	-0.0000007715915	-0.025349686	0.0015302829	-0.000008173346	0.00013407822
CNA 114571	0.00066531176	-0.0001258236	-0.000019672565	-0.0058319615	0.000034772373	-2.3841865E-10	0.00003469618
CNA 114599	0.0012982882	-0.0004479208	-0.000015983429	0.0067902566	-0.00006163242	-0.00000019977092	0.0000264472
CNA 1146	0.00021697854	0.000014287102	0.0000008274876	0.0006993337	0.00005646534	0.0000012037038	0.00002830198
CNA 114609	0.0003365591	-0.0002006955	0.0000013712701	0.0062979963	0.00045909357	0.00000073034767	0.000056488785
CNA 114614	0.00020310149	0.0006402095	0.000011925857	-0.01506657	0.002475542	-0.0000072737935	0.00009762202
CNA 114625	0.000052294632	0.000012344157	-0.0000049360974	-0.010930211	-0.00048680976	0.0000012441159	-0.000019064908
CNA 114659	-0.00012422468	-0.0003668229	-0.000008578608	-0.010976093	0.0006480246	-0.000001136017	-0.00017472192
CNA 1147	-0.000010535739	-0.00009861629	-0.000053919888	-0.009830903	-0.0007760585	-0.0000022934437	0.0001264671
CNA 114757	-0.000081429615	-0.000008974246	-0.000092935625	-0.0018281101	0.00033206714	0.0000015242099	-0.00033609738
CNA 114769	-0.000052803498	0.00004692737	0.0000029263815	0.005755328	0.00058980664	0.00000018303395	0.000059408536
CNA 114770	-0.000016279426	-0.00002519249	-0.000002795932	-0.0040063066	0.00014151614	-0.0000005971431	0.000013150195
CNA 114771	0.0003037053	0.0009880998	0.00022264749	0.02349399	0.0010297879	0.0000040440796	-0.00022038982
CNA 114780	0.00042502873	-0.0006629269	-0.000025483234	-0.0051104445	-0.00080574356	-0.0000021087646	-0.00019814799
CNA 114781	-0.00023519727	-0.00062789203	-0.000003573535	-0.008168794	-0.0011525427	-0.0000051614047	-0.00025007976
CNA 114783	-0.0000022251602	0.00019906554	0.0000007275939	-0.0043881303	0.00018037885	-0.0000009200573	0.000054460157
CNA 114784	-0.00014563349	0.00012984923	-0.00001062481	0.005447075	0.00088282744	0.0000024141787	-0.00031138188
CNA 114785	0.00047657444	0.00015144637	0.000028747732	-0.02144398	0.0012940892	0.0000073886868	-0.00015451344
CNA 114786	0.000011123321	0.000071270435	0.0000042441716	0.02215192	0.00007254327	-0.000004740286	0.00008318243
CNA 114787	0.00004373	-0.00003184886	0.0000001191441	0.0021001003	0.000032089672	-0.0000034725902	-0.000020197529
CNA 114788	0.000015878892	-0.0027022592	-0.0000083800805	-0.0027215702	-0.0012837303	-0.0000099141835	0.000062625964
CNA 114789	-0.000049708764	-0.0006480936	-0.0000045925176	-0.003951766	-0.0013045786	-0.0000014499425	-0.00015362249
CNA 114790	0.00026179836	-0.000041279105	0.00000039094314	0.004499552	-0.0003932448	0.0000011710166	0.00006412229
CNA 114791	0.00026929314	0.00032264474	0.000095240095	0.00081390445	-0.00039248777	0.00000081856257	-0.00023094496
CNA 114792	-0.00067608536	-0.0008108145	-0.00005412878	0.016616866	0.005818884	-0.00000828557	-0.00035247605
CNA 114793	-0.00040824007	0.00013039363	0.00000086898353	-0.0036528953	0.0005664793	0.0000010805607	-0.000086604894
CNA 114794	0.00008854502	-0.0008062513	-0.000030580428	-0.012361837	-0.0006366407	-0.0000054428815	-0.00016881191
CNA 114795	0.000015327449	-0.00033658877	-0.00003486492	-0.0015125689	0.00041724954	0.000002467942	-0.00018883338
CNA 114798	0.00017813321	-0.00025510107	-0.00000090716594	-0.00088390365	-0.002769109	0.0000055738924	0.000046321355
CNA 114799	-0.000013108258	0.0004163336	0.000033496857	0.009053211	0.0023542093	0.0000034940958	-0.00010097718
CNA 114800	-0.00018178234	0.00006306869	0.000035200395	0.0019731058	-0.000023035396	0.000002869487	0.0000055242444
CNA 114801	-0.00034239743	-0.000102116406	-0.00003556758	-0.0143445525	-0.001000687	-0.000010939955	-0.00031042448
CNA 114803	-0.000020521413	-0.00040107008	-0.00006601665	-0.006144785	0.0009250004	0.00000022182465	0.00010310972
CNA 114804	-0.00009597652	-0.0001500649	-0.0000032868336	-0.02874629	0.0004725055	0.000001861024	-0.00016902182
CNA 114805	-0.00015447203	0.000110578396	0.000008785407	0.015228404	0.00104226	0.0000011432886	0.000017425813
CNA 114814	0.00006675515	0.00045872777	0.0000067335845	-0.042883445	0.00020185606	0.0000016913415	-0.00012324973
CNA 114815	0.00006302355	0.000053657932	-0.00000330877	0.010833786	-0.00021295049	0.00000066916937	-0.00024083011
CNA 114818	0.00006131919	0.00034467573	0.00006681996	0.0019382217	-0.0005262717	0.0000033284898	0.00006638111
CNA 114819	0.00039744005	-0.0000699614	0.000015082731	0.014884766	-0.0027934273	0.000010640979	0.0002182974
CNA 114821	0.00019903599	-0.00004620617	0.000009030477	0.00021355938	-0.0008949855	-0.0000062178374	-0.0003677809
CNA 114822	0.000019966415	0.00044798813	0.000008020857	-0.018991707	-0.000815168	-0.0000043174027	-0.00042066802
CNA 114823	0.00010021003	0.00014020182	0.000032042524	-0.011470668	0.00017079816	-0.00000092940326	0.00004242015
CNA 114824	0.00018957297	-0.0019277551	-0.000008864233	-0.004620968	-0.000965922	-0.000010725831	0.000014556469
CNA 114825	-0.0006425662	0.0004629895	0.00000521124	-0.008233121	0.0012938568	-0.0000014318226	-0.000049057347
CNA 114826	0.0002594717	0.00057890103	0.0000023550465	0.0018206972	0.003946862	-0.00000013659	0.00005678004
CNA 114827	-0.00032385066	-0.0008243642	-0.000107757194	0.0037554807	0.0006083714	0.0000064307446	-0.00042458012
CNA 114836	0.00022753955	0.00014051239	0.000007871949	0.025695411	0.00083772483	0.0000024950027	-0.000018158822
CNA 114876	0.000042722862	0.0002761767	0.0002044372	0.016385673	0.0008515969	0.0000029057978	-0.000059761303
CNA 114879	-0.000060660448	0.0006818866	0.000013743269	0.00487237	0.0010414977	-0.0000008611441	0.00004910814
CNA 114880	0.0004870254	-0.00024418096	-0.0000018146653	-0.0103073	-0.00034064671	0.0000009819985	-0.000015428677
CNA 114881	-0.000031916945	-0.00019686302	-0.000015529222	0.029119227	0.001465093	0.00000049479013	0.00012917264
CNA 114882	0.0004678246	-0.000011728228	0.000006981209	0.0005690872	0.0010614491	0.0000067772617	-0.0000025716936
CNA 114883	0.00006936383	-0.0004860554	-0.000027042637	0.006349981	-0.0014867007	0.00000072512626	0.0000659366
CNA 114884	0.0001584906	0.00020525529	0.0000016201865	0.01077435	-0.0009716463	0.0000025975228	-0.0000960664
CNA 114885	-0.00012952916	0.00018247262	0.000009857727	0.013602234	0.00017871577	-0.000006265402	0.000048107322
CNA 114897	0.000035617544	0.0005302924	0.000023558263	-0.017832635	0.0016279302	0.0000025751112	-0.00024189326
CNA 114898	-0.00064637914	0.0004708639	0.000023903725	0.0022588747	0.0013744691	-0.0000013909578	0.00007884171
CNA 114899	0.0010851139	-0.0004549493	-0.000032315147	0.0033227096	0.00006853849	-0.0000057328225	0.000037879192
CNA 1149	-0.000037730584	0.0003152202	0.000010502432	-0.028157115	0.0030809478	0.00000039355754	0.0001399272
CNA 114900	0.0003942281	-0.00008069811	-0.00000009840541	0.0026259392	-0.00024502116	0.000000038385387	-0.000020914518
CNA 114902	-0.00023985974	0.00013918687	0.000008686393	0.0051637255	0.0004217136	0.00000069799427	-0.000019233203
CNA 114904	0.00008205576	-0.00079903536	-0.00005003479	0.014007271	0.0018662708	-0.0000056339504	0.00014303281
CNA 114905	0.000013774846	0.00003742449	0.000015674146	-0.0033898898	0.0005654472	-0.0000008944988	-0.0000004797871
CNA 114907	0.000022112443	-0.001184816	-0.000044790067	-0.013780374	-0.00011203833	-0.000009847641	-0.000015853378
CNA 114908	-0.00048208263	0.00022221437	0.00021002733	0.0039110915	0.00009948395	0.0000004624844	0.00006657833
CNA 114915	0.000049687005	0.0000069348093	0.000033518096	0.0052390774	-0.00016346875	-0.0000044879193	0.00008943394
CNA 114926	-0.00042160213	0.000693775	0.000016538	0.0042854254	-0.00032873807	-0.0000025750635	-0.0000074561
CNA 114932	0.00023334684	-0.0005454858	-0.00003485712	0.0050613363	-0.0013433864	-0.000003208876	-0.000038125443
CNA 114960	0.000018187224	0.00007643501	-0.0000067824185	-0.00050410075	0.000034128105	0.000004509902	0.000099442346
CNA 114971	0.00042740203	-0.00008194053	-0.0000000023599716	-0.001282551	-0.00026446805	0.00000004427433	0.000012014885
CNA 114984	0.0002911821	0.000030354511	-0.0000016753833	-0.005851216	-0.000050420946	-0.000003881049	-0.000010834695
CNA 114987	-0.000018212051	0.00072049967	0.000021274325	0.0034770686	-0.000023024679	-0.0000021459816	-0.00019052248
CNA 114990	0.0001759049	0.000014362386	-0.00000021812228	-0.005122678	-0.00071661366	-0.000005026198	-0.00012623792
CNA 114991	0.000009669581	0.0007706739	0.000008085241	0.008935559	0.00087342435	-0.000002090764	0.00009565956
CNA 115	-0.000105360996	0.00033090235	0.0000032503654	-0.004988333	-0.00037679903	-0.000004097724	-0.000025142865
CNA 115004	0.0006504607	-0.0002030014	0.000016156459	-0.0013302893	-0.0039319717	0.0000011074543	-0.00006411704
CNA 115019	0.00014894897	0.00025293144	0.000109248904	0.011262709	-0.00040467043	0.000004317355	0.000075850934
CNA 115024	-0.00008047295	-0.000328573	-0.000026448919	0.0012892191	-0.00081309804	-0.0000017468928	0.000014442287
CNA 115098	-0.00015875117	0.00010293259	0.00000013114511	-0.003216384	0.00018186122	0.00000007607937	-0.000026443968
CNA 115106	0.00020595401	-0.00075833587	-0.00007417917	0.029920826	0.0035967624	0.000001402235	-0.00025904577
CNA 115111	0.00008260925	-0.00059901475	0.0000012551267	0.011439515	0.0023760474	-0.000005598307	0.000052457548
CNA 115196	-0.00005678585	0.00032156703	0.000046011693	-0.01439408	-0.00011684865	-0.000002634835	0.000038510432
CNA 1152	-0.0001155885	0.00017597148	0.0000011394014	0.0015390471	-0.0016305195	0.000005661296	0.000054735596
CNA 115207	0.0004587183	-0.0002678346	-0.0000018841215	-0.009680365	-0.0014346166	0.0000037733791	-0.0000724564
CNA 115209	0.000035035755	-0.00016469475	-0.000023810811	-0.0057636485	0.00071045826	0.0000004030704	0.00018995508
CNA 115265	0.00006453381	0.000237906	-0.00000026179293	-0.009445305	0.0014226154	-0.000002056551	0.00041524455
CNA 115273	-0.00047832498	0.00019481927	-0.000006578734	-0.017386004	-0.0007222901	0.0000016255855	-0.00004601542
CNA 115286	0.000026268912	-0.0008262293	-0.0000357854	0.013085914	0.0012847765	0.0000021985768	-0.0000029294288
CNA 115290	-0.00001432159	0.000010562229	0.0000028257157	-0.008511164	-0.0005551581	-0.0000012742996	0.00017642761
CNA 115294	-0.000027104745	-0.00031340533	0.000011679002	0.034991894	0.0025773982	-0.000004823565	0.00034133997
CNA 1153	-0.0000020128266	-0.00017775959	-0.00006800122	0.020919664	0.00013110475	-0.0000028924942	-0.00023171856
CNA 115330	0.0011952944	-0.00057348394	-0.000015021093	-0.010265836	-0.0008230765	-0.000003310728	-0.0001962111
CNA 115350	0.00008533624	-0.00021293404	0.000048244303	0.04145956	0.0014801525	0.0000031057832	0.00009116457
CNA 115352	0.00010295406	0.00012165514	0.0000011432162	0.012962598	0.0015817754	0.0000033148765	-0.00038069006
CNA 115353	0.000038651524	-0.0006478649	-0.000048561837	0.0006178264	-0.0009372363	0.00000078282346	-0.000095859235
CNA 115361	0.000021065738	0.000010091894	-0.00000020917126	0.0038057524	0.0011825031	-0.0000012511969	0.00020998635
CNA 115362	0.000038883667	0.000090505295	0.000016525004	-0.020978196	0.0011356866	-0.0000012314081	-0.00017647739
CNA 115399	-0.0000571761	0.00044788767	-0.0000017018775	0.0020575027	-0.0004981531	-0.0000021155595	-0.00014327015
CNA 1154	0.00013546285	0.00053083384	0.000009836366	0.012111786	0.002983307	0.00000008435249	0.00029007578
CNA 115416	0.00036944245	-0.0003473518	-0.0000021083692	-0.0016305551	0.00028509204	-0.0000028430463	-0.000078775985
CNA 115426	-0.00039448624	-0.0014195379	-0.000019563762	0.0035359107	0.0012208537	-0.000007672644	-0.00018032707
CNA 1155	-0.00028827868	0.0001109997	0.0000009768344	0.000004946664	0.00018757088	-0.0000010480403	0.0001229846
CNA 115509	0.00012862304	-0.000292589	-0.0000008606975	0.013380062	0.0004611729	-0.0000025215152	0.00008232287
CNA 115548	-0.000001954767	0.0006814024	0.000012877375	-0.007763181	0.001956578	-0.000004829693	-0.000024575433
CNA 115557	0.00035547515	0.00004251447	0.00007293621	0.005030817	0.0004771998	0.0000074037075	0.000035701833
CNA 115560	0.00009093914	0.00037651352	0.0000054191246	-0.008734897	0.0008712291	0.00000066053855	-0.000068191526
CNA 115572	0.00037270156	0.000912227	0.000009464549	-0.016599566	0.0013689619	0.000007803488	-0.00009636174
CNA 115584	0.00007907601	-0.00028013918	-0.000023367209	0.006224286	0.0004973587	-0.0000039153815	-0.000053244847
CNA 115650	0.00016392063	-0.00025439082	-0.0000075209123	0.008315316	-0.0010473642	-0.0000037961245	-0.0003592908
CNA 115653	0.00008386202	0.0002505428	0.0000017228723	-0.0036909867	0.00011608836	-0.0000009301186	-0.000058695994
CNA 115701	0.0007017104	0.0006820409	0.00044217997	-0.01864029	0.0025454513	0.0000056341405	0.00016075397
CNA 115703	-0.00020747105	0.000049823615	0.00000808031	0.0011681544	0.0004743089	-0.0000009586572	0.000047445345
CNA 115704	-0.000013306471	-0.0000701587	-0.0000041857174	-0.0029101628	-0.00007497115	-0.0000027643916	-0.00011760909
CNA 115708	-0.000113407514	0.0001657819	0.0000038354474	0.0042778384	-0.0016305224	0.000005784131	-0.00020352783
CNA 115727	0.0000010998978	0.00003713518	0.000002983072	0.0061466843	-0.00052880036	-0.00000091075896	-0.000044587487
CNA 115749	0.00005761205	0.00007042285	-0.00005477629	-0.011043194	-0.00046458677	-0.0000015096189	0.000051336723
CNA 115752	0.000043876087	-0.00037619393	-0.00009653129	-0.007060476	0.0007518009	-0.0000015876768	-0.00020541881
CNA 115761	-0.00014023708	0.00080446	0.000008723934	-0.0028136047	0.00019451878	0.000007647204	-0.00007002519
CNA 115795	-0.000034612145	0.00038534455	0.00008619278	0.016826868	0.0015080502	0.0000036338333	-0.00012751178
CNA 1158	0.00008008345	0.0001010321	0.000009612123	0.0056491196	0.0005041654	-0.0000016560793	-0.000012044134
CNA 115811	0.00041345644	0.00011782777	0.0000013334155	-0.011593867	0.000729844	-0.0000030143262	0.000011881252
CNA 115817	0.0003092834	-0.0008536729	-0.000031435568	-0.0040497105	-0.0012348423	0.00000019354822	0.000014108381
CNA 115825	-0.0001814615	0.00055543776	0.00006240883	-0.0032852662	-0.001631632	0.0000067860365	-0.00005447369
CNA 115827	-0.0001222166	0.0004261848	0.00015657637	0.0039602863	-0.00037440294	-0.000003978443	-0.00019103654
CNA 115861	-0.00013813142	0.000024788822	-0.0000010797102	-0.000584231	-0.000083391555	0.000000016093253	-0.00003933501
CNA 1159	0.000081028644	-0.0000042040206	-0.00000088456176	-0.0045829457	-0.000055539273	-0.0000014985561	0.000040337694
CNA 115908	0.00031736883	-0.0014679008	-0.0000054751476	-0.015842676	-0.0013088499	-0.000006155371	-0.000069044
CNA 115939	0.00007660162	0.000099639146	-0.0000057306715	-0.011231111	-0.00042008146	-0.0000053823464	-0.00011427753
CNA 115948	0.00012673669	-0.00015738679	-0.000016535472	-0.0030803615	0.0006312451	-0.0000023875236	-0.000021815766
CNA 115950	0.000121663965	-0.00015441835	-0.00000452914	0.0015234797	0.000567324	-0.0000024119138	-0.000050741834
CNA 115992	0.0002684626	-0.00024710238	-0.000009636238	0.010342529	-0.0016575007	-0.0000030817987	-0.00012662279
CNA 116	-0.000043406784	-0.0007480056	-0.0000044299027	0.00004526617	-0.0010647075	-0.0000033651588	-0.0002463199
CNA 1160	0.000007175165	0.00049570354	0.000021956872	-0.015435154	-0.0020308625	-0.000005124139	-0.000007794955
CNA 116028	0.000108685104	-0.00036160962	-0.0000107397545	0.011496877	0.0011248591	-0.0000048213005	-0.000066406494
CNA 116039	0.0003643182	-0.0011481771	0.000005360369	0.0062433435	-0.0015310791	-0.0000056212425	0.000015856496
CNA 116064	0.000022044438	-0.00006675887	0.000001147626	0.006203554	0.0004254989	-0.0000050482513	0.00006611007
CNA 116068	0.000073474475	0.0001768537	0.0000044603885	0.002882105	-0.00018964021	-0.000006562949	0.00021173741
CNA 116071	-0.0000033763622	-0.00000026192663	-0.00000036470593	-0.0008898463	0.00021395541	0.00000044443607	-0.000011042636
CNA 116085	0.00028086136	-0.000044430708	-0.0000002575349	-0.0028927946	-0.000013155699	0.00000018124581	0.000008970147
CNA 116092	-0.000026093106	-0.00018732973	0.000028580042	0.010506961	-0.001219455	-0.000007026005	-0.000110287816
CNA 116093	0.0005218801	-0.00017854889	-0.00042217708	-0.00009895079	-0.00071831583	0.0000014934063	0.000009953531
CNA 1161	-0.00027249227	0.00048934115	0.00000292468	0.0016650982	0.0021181998	-0.0000030740973	0.000027724784
CNA 116113	0.0000099825	0.0001566681	-0.00017488765	-0.010981346	-0.0005996251	-0.000004097915	0.0001390278
CNA 116115	0.00008710737	0.000023975255	0.000000311641	0.009607412	-0.00050686806	-0.0000003771305	-0.0000048994393
CNA 116123	0.00032441088	-0.00020630776	-0.000029537958	0.028686294	0.00017145935	0.00000621531	-0.0005830327
CNA 116135	0.000022041942	0.0002509165	0.0000037398984	-0.0031221842	-0.0016881435	0.0000031654602	0.00014891081
CNA 116138	0.00020333254	0.0004643133	0.00000023893455	-0.0069354875	0.0014155598	-0.000000420475	-0.00004166985
CNA 116150	-0.0005496035	-0.0013005813	-0.000018442945	-0.028083362	-0.00079722726	-0.000010173964	0.000251479
CNA 116151	0.0002036931	0.0001194076	-0.000009519217	-0.018638588	0.0006027625	-0.0000079741	0.00006435676
CNA 116154	0.00027336384	-0.00023500828	-0.0000044141902	0.0028050924	0.0005435364	-0.000009185791	-0.00011470544
CNA 116159	0.00044030856	0.001208415	0.0000507085	-0.007376553	0.0011015716	-0.0000039997813	-0.000024642264
CNA 116173	0.00013790335	-0.0004690714	-0.000030775936	0.015814854	-0.00056597847	0.00000039870739	-0.000024164072
CNA 116179	0.00010458064	-0.0001637953	-0.000008906006	-0.003923057	0.0004628386	-0.000001967931	-0.00004809355
CNA 116211	-0.000015796186	0.00011240438	0.000009461673	-0.0070949243	-0.00014715966	-0.0000030981544	-0.00006515667
CNA 116224	-0.0000013131241	-0.0003611495	-0.000004470421	-0.00077217066	-0.00019683488	-0.000009861661	0.000017378914
CNA 116225	0.00019735756	-0.00041780705	0.000003800842	0.0109380195	-0.0013572365	-0.0000026624914	0.000046744957
CNA 116228	0.0002891528	0.0005044758	0.00013331023	0.021420442	-0.00009962328	0.0000029063463	0.00043301148
CNA 116236	0.000021375285	0.000060492323	-0.0000033856352	-0.0005521624	0.00049653853	0.00000078291885	0.00004765648
CNA 116238	-0.000042392436	0.00040115445	0.000014936126	-0.0020331333	0.0010274091	0.0000016900539	-0.00005594494
CNA 116254	-0.00015310399	-0.00037909235	-0.000017166803	-0.0014043093	-0.00077075535	-0.0000041108374	-0.00015904696
CNA 116255	0.00029777523	-0.000069364665	-0.00000018949248	0.0056044157	0.00015388904	0.00000121212	-0.00000091442166
CNA 116285	0.000026326505	-0.00033667346	-0.0000145399335	0.0037768064	0.000047519236	-0.0000032369376	-0.00018664295
CNA 1163	0.00044671362	0.0012217439	0.00054480974	0.028201863	0.00037586433	0.0000035992382	0.00026820693
CNA 116328	-0.000027915195	0.00078663765	0.000009856689	0.0044156113	-0.00044933378	-0.0000040877344	-0.0001246916
CNA 116337	-0.00008441341	0.000018095903	0.0000072358143	0.017694697	0.00008881552	0.0000007222891	-0.000037720565
CNA 116349	0.00065901846	-0.00091423723	-0.00017690474	0.014839131	-0.0011459792	-0.000009797143	-0.00000081699926
CNA 116362	-0.00047988948	-0.0012558561	-0.00012087625	-0.02078887	0.0018152205	0.0000080986965	-0.00020180728
CNA 116369	-0.000072620605	-0.00027847718	-0.00000008480158	-0.001875945	0.00093225716	-0.0000036355734	-0.00013492655
CNA 116372	0.00006365506	-0.00005549793	-0.000000054951762	-0.00010827694	0.00033831366	0.0000014772653	0.000035052726
CNA 116379	-0.0005232855	-0.0007013072	-0.000011744576	-0.014243443	-0.004004382	-0.000006328391	0.0003236506
CNA 1164	-0.000066250526	-0.000084104904	-0.00000799911	-0.015122497	0.00011076531	-0.0000050344947	0.00010401164
CNA 116412	-0.0002021215	0.00012241985	0.000008915508	0.009564059	0.0003591437	-0.0000012904644	0.000032874224
CNA 116441	0.0005828225	-0.0012683725	-0.000010271315	-0.01713409	-0.00052574684	-0.0000065883155	-0.00011519199
CNA 116442	0.00014806367	-0.0024377268	-0.000008644012	0.028135732	-0.002669871	-0.00001334083	0.000051903557
CNA 116443	-0.00006692452	-0.00051780266	-0.000030377949	-0.0053259106	0.00005192186	-0.0000029968976	0.00024366725
CNA 116444	0.0000091573165	-0.00027039455	-0.000060563638	0.009326919	0.00031796462	-0.0000022071122	0.00004304806
CNA 116447	0.000019271318	0.000828555	0.00006322528	0.017080199	-0.0007574172	-0.0000050892118	0.00004230569
CNA 116448	0.000047680544	0.00025730766	-0.0000013222786	-0.014574111	-0.000582526	-0.0000071324107	-0.00017939428
CNA 116449	-0.000022606173	0.000024006304	0.0000036727176	-0.012488718	0.0017103949	-0.0000008124113	-0.00012284733
CNA 116461	-0.00008076287	-0.0005944892	-0.00016340906	0.030204974	0.0014524432	0.0000047392605	-0.00004058016
CNA 116496	-0.0002568512	-0.00088969874	-0.00003924045	0.0467523	0.0024160738	0.0000010954618	-0.000019932573
CNA 116511	0.00007489754	-0.0003190223	-0.00006060633	0.0035140782	-0.0023541031	-0.0000067383767	0.000076066186
CNA 116512	0.00019310202	0.0000808554	0.00000013029202	-0.016043572	0.00017370876	0.00000054955484	-0.00003564318
CNA 116519	-0.0003530106	0.00017888396	0.000050404164	0.011344958	0.00029016682	0.0000009929418	0.00011608789
CNA 116534	-0.000091267124	0.00041343068	-0.0000024071458	-0.004931799	0.0018081537	-0.00000039067268	0.00012407966
CNA 116535	0.00020201478	0.000078442186	0.0000065386917	-0.000287793	0.00017370988	0.00000051333905	0.00003105423
CNA 116541	0.000038222588	-0.0004436201	-0.000028229895	0.009563909	0.00011538504	-0.0000027614117	-0.00007716519
CNA 116729	-0.000046551275	-0.00026949614	-0.000000897346	0.015239059	-0.00074701384	0.0000017281294	0.00011791166
CNA 116832	-0.0001619051	0.00036824064	0.000007336387	-0.019050725	0.0016801917	-0.000005226183	-0.00016368195
CNA 116835	0.00004893718	0.00027615618	0.00016918671	-0.019871645	-0.00024116333	-0.0000127086405	-0.00008714266
CNA 116840	0.00055887556	0.00052814727	0.00029632478	0.0045081596	0.0016127839	0.000003027916	0.00016901895
CNA 116841	0.00032021466	0.00049207464	0.000023973764	0.009836264	-0.0002258873	0.0000018241882	0.00029433565
CNA 116842	0.00022064568	-0.0002311438	-0.000016658125	0.009109353	-0.00017235585	-0.0000044014214	-0.000099418445
CNA 116843	-0.00061209296	-0.0011842753	-0.00012886582	0.0111663565	-0.0037079453	-0.000008752656	-0.00041044725
CNA 116844	-0.0000073093556	-0.00022869339	-0.000006309655	0.0040140105	0.00051262876	-0.0000025959969	0.000102509584
CNA 116931	0.00052014436	-0.0011269863	-0.000013536783	-0.0022796188	0.0006462705	-0.0000067071915	-0.00013861168
CNA 116933	0.00042240976	-0.0010070802	-0.0000063060206	-0.011611832	0.0013966725	-0.0000069387443	0.000013074343
CNA 116937	0.000061219784	-0.0003030745	-0.000018431374	-0.0002457019	-0.0010495982	-0.0000056269887	-0.0003302413
CNA 116938	0.00006714742	-0.00034013056	-0.00004324453	0.010067653	-0.0010496009	-0.0000056331155	-0.00023869346
CNA 116966	0.00009687146	-0.0002868271	0.0000019933218	0.012828308	0.00042748314	-0.0000018893718	0.0001923888
CNA 116969	-0.000059778366	0.00029717237	-0.0000028698798	0.0025443211	0.0013411217	-0.0000004321575	-0.000094912975
CNA 116983	0.00013452847	0.0008993764	0.00015612142	-0.010184268	0.000016308533	0.000009339976	-0.0001466729
CNA 116984	0.000107570246	0.00045680068	0.000018926077	-0.009271586	0.000047760055	0.0000013919114	0.00014233412
CNA 116985	0.000621368	-0.00017661258	-0.000000570762	-0.003881896	0.0002238221	0.00000069744584	0.000011733746
CNA 116986	0.0003681127	0.00012565502	0.000010528237	-0.0071641337	0.00085865497	0.000007412457	-0.00029090935
CNA 116987	0.00018487324	0.000007524073	0.00000043208712	0.00031327456	0.00066159194	0.0000009945393	-0.00013777612
CNA 116988	-0.00019729159	0.0002527862	0.0000013242792	0.0044572027	-0.00022133267	0.0000036812542	0.000040300456
CNA 117	0.0007963569	-0.00008371705	-0.000019068342	0.005202495	0.00026060452	-0.000001596713	-0.00007032541
CNA 117143	0.00022569837	-0.00062969694	-0.00001813171	0.009461093	0.00067373837	0.000006013847	-0.00010233774
CNA 117144	0.00029994716	-0.000049078724	-0.00000004350022	0.0010038483	0.00003483311	0.00000024752615	-0.000029395027
CNA 117145	0.00019385526	0.0008365175	0.000006157399	-0.0034572918	-0.00014408016	0.0000024267435	-0.0000039106353
CNA 117155	0.0000758995	-0.000046407484	-0.00000090071387	-0.0119874505	-0.00007140779	-0.0000021487713	-0.00020355386
CNA 117156	-0.00010667257	0.000026617357	0.0000075468347	0.0069197025	0.000767681	-0.000002381873	0.00003088756
CNA 117157	0.00017806853	0.0000671498	-0.0000038131748	-0.021188937	-0.00013854024	0.0000056812523	0.0000625713
CNA 117159	0.0000645616	-0.00035734373	-0.000015611584	-0.008695208	0.0007987365	0.00000076696875	0.00021858189
CNA 117166	0.00015416148	0.000022135615	-0.000010442746	0.0000017053261	-0.00048287644	-0.0000054858447	0.000059535345
CNA 117177	0.0004260503	0.00061201194	0.00006253246	0.010695522	-0.0020637414	0.000007568407	-0.00013937346
CNA 117178	-0.000013870237	-0.0004197925	0.0000018752918	0.0007137926	-0.0017483543	0.0000013962268	0.000057818266
CNA 117194	-0.00029580147	0.00041212156	0.00006109816	0.0014247126	0.0016748183	0.00000021607875	-0.000018075692
CNA 117195	-0.00027850553	0.00043882034	0.0000032390867	-0.0063132793	0.001839036	0.00000013659	0.00015873674
CNA 117196	-0.00028974435	0.00043370732	0.0001073017	-0.00015113062	0.0018390376	0.0000001349926	-0.000059737547
CNA 117245	0.0006025502	-0.00011705777	-0.0000075201615	0.00023261666	0.0001930806	0.0000000125885	-0.00003062833
CNA 117246	0.000088707566	0.0004681735	0.000005586591	0.0071357386	0.0016174705	0.0000018132449	-0.00006411982
CNA 117247	-0.0007388424	-0.0017629632	-0.000017450348	-0.01787917	0.0005425116	-0.00001103959	-0.000080953956
CNA 117248	0.00009878308	0.00026414086	0.0000015369235	0.0140494155	0.0010986873	0.0000021521569	0.00020388319
CNA 117283	0.00018827099	0.00031424817	0.0000008834172	-0.025466599	0.00324852	-0.00000470767	-0.000031772815
CNA 117285	0.00032319143	-0.0004049364	-0.00002418289	0.021925919	0.00009712954	-0.000010983444	0.000007388623
CNA 117286	-0.00027671794	0.00026550653	0.000004780139	-0.0015726148	0.0011582675	-0.00000028026102	-0.00009729101
CNA 117289	-0.00044056863	-0.0014021499	-0.00011986098	-0.0077932137	-0.0037082892	-0.0000043554783	-0.00033226414
CNA 1173	-0.00017806787	0.00010717528	0.000010389016	-0.025456438	-0.001437237	-0.000004455161	0.00008429456
CNA 1174	-0.0003946521	0.00028737457	0.00006438441	0.0014135665	0.00091259065	0.0000035512685	-0.00010680291
CNA 1175	0.00038836754	0.0000076715305	0.0000036436488	-0.0065965164	0.00026256643	-0.0000014878751	0.00005685679
CNA 117531	0.000019057099	0.00028321223	-0.000020523972	-0.026160307	0.0012030653	-0.000009845925	0.00009854916
CNA 117532	0.00015099473	-0.00034535752	0.000020355359	0.010574014	0.00004400769	-0.000013432835	-0.00010506211
CNA 117579	0.00015671186	-0.00027465154	-0.0000007199422	-0.009662224	-0.0011178888	-0.0000021123408	-0.00011150273
CNA 117581	0.00014300738	0.00013045433	0.000008432569	0.008479256	-0.00008851791	0.00000193336	-0.000040270854
CNA 117583	0.00023058912	-0.00027916828	0.0000033882168	0.0016335174	-0.0008305066	0.0000015075207	-0.00011672509
CNA 117584	-0.0000813277	-0.00015032322	-0.000021444823	-0.00031295203	-0.0018752248	-0.0000015112876	0.00007596876
CNA 1176	0.000047068206	0.000018247312	0.0000010379581	-0.0061232937	-0.0008848523	-0.000004724288	-0.000046575064
CNA 117608	0.000095798125	-0.00005585862	-0.0000005141497	0.010047222	-0.0002526175	-0.00000399692	-0.000057371788
CNA 1178	0.00007563654	0.00006484473	0.000011765789	0.003954513	0.0006851021	-0.00000058310036	0.000010159103
CNA 117854	0.0001093727	0.00007683294	-0.0000034670645	-0.012224462	-0.0012589532	0.0000003100395	-0.0000962965
CNA 1179	-0.0001580795	-0.000598562	-0.000014467083	-0.0020996712	-0.0009843853	-0.0000006157398	0.00032194747
CNA 118	0.00023580613	-0.00075093703	-0.00007653159	0.00551351	-0.0010501528	-0.000002812767	0.00007248837
CNA 1180	0.00010894609	-0.000024702813	0.0001043058	0.008089568	-0.000015957115	0.000004281759	0.000092682625
CNA 1181	-0.00017689203	0.00013565397	0.0000015777265	-0.032706298	-0.0014225127	-0.000004347539	0.000048255966
CNA 1182	0.00015592009	-0.000044936496	-0.0000060044376	0.022377985	0.0014434165	-0.0000015817642	0.0000095182395
CNA 118421	0.00019319846	0.00047741935	0.0000015221741	0.0040282137	0.0009127802	-0.000006818796	0.00011223033
CNA 118424	0.00012878695	0.0011752392	0.000009542517	0.011400747	-0.0003911698	0.000009212875	0.000119959026
CNA 118426	-0.00014030885	-0.0001337417	0.0000023555842	-0.0018375055	-0.00095077866	0.000005380392	-0.00013457173
CNA 118427	-0.00048052956	-0.0007373125	-0.000038879076	-0.0025142545	0.0010671937	-0.0000043247696	0.00023280425
CNA 118429	0.00003219719	0.0005219786	0.00008727932	-0.0060425955	0.0021939136	-0.0000008729935	0.00008674842
CNA 118430	0.0003021353	-0.00009814879	0.000010618079	-0.0005192453	0.0008634632	0.0000019468307	-0.00021470404
CNA 118432	0.000451769	0.00051977515	0.0001099371	0.02298357	0.0031930497	0.000002350378	0.0002717645
CNA 118433	0.00034542996	-0.00009566954	-0.000006502349	0.002439886	-0.00032864162	0.00000017805098	-0.0000224336
CNA 118442	0.00013448033	-0.00011100507	0.0000019412635	-0.001200331	0.000176407	-0.00000039441585	0.000072487885
CNA 118460	0.00020114188	-0.0001123772	-0.00000426271	0.010129757	0.0008067371	-0.0000013534784	0.00008500142
CNA 118461	0.00015228432	0.00031236841	0.000008522906	0.01712474	-0.0015778131	-0.0000013560056	-0.00017332594
CNA 118471	-0.000034634457	0.00027228598	0.0000070191977	-0.00656989	-0.00044307418	0.00000011985301	0.000010924996
CNA 118472	-0.0000308459	0.00031958063	0.0000143185825	0.0014627343	-0.00044307258	0.00000006036758	0.00004468022
CNA 118487	0.00020509846	-0.000041217554	-0.000003243707	-0.0020409802	-0.00089773687	-0.0000036773679	-0.00002565683
CNA 118490	0.00014039966	0.00021299698	0.0000045096735	-0.005303626	-0.00023872858	-0.0000027448416	0.00018686255
CNA 118491	0.00007503544	0.0001239571	0.000003699013	-0.0053755324	-0.00007119143	-0.0000019703866	0.000017200133
CNA 1185	-0.00031966047	-0.0009823323	-0.0000034574734	-0.018782027	-0.0005936804	0.0000101706755	0.000078789766
CNA 1186	0.00008121131	0.00023366333	-0.000008116792	0.0024889573	-0.00018988259	-0.000005415368	-0.0000893917
CNA 118611	0.000060841572	0.00043588766	0.00002260581	-0.0050206766	0.00081390486	0.0000004789352	0.00019706074
CNA 118663	0.00007410845	0.0006146779	0.0000106411635	-0.008063074	0.00029749825	0.0000018616676	-0.00009904359
CNA 118670	0.00009384506	0.00065407745	0.00009779101	-0.005833492	0.0002504062	0.0000020035982	0.00017329771
CNA 118672	0.00008468259	0.0005721294	0.000033012726	-0.011256393	0.00082181615	0.0000019652368	0.00018101999
CNA 1187	0.00034973468	0.00024527867	-0.000006578534	0.008509917	0.0021108289	0.000010337043	-0.00013863285
CNA 118738	0.000029642457	0.00036817594	0.000094155526	-0.0027030604	-0.00083720975	-0.0000007665157	0.00006532662
CNA 118788	0.00011313613	-0.00015706451	-0.000008373033	-0.017823609	0.0016743552	-0.0000017710211	0.000095473275
CNA 1188	0.0003517568	0.00014606434	-0.000006800164	-0.029864304	0.0025377232	0.00001034503	-0.00009372118
CNA 118812	-0.000021798727	-0.00033625815	-0.00002371939	0.0011547701	-0.0014850257	-0.0000036097524	0.00007467548
CNA 118813	0.000005755229	-0.00017775747	0.00000048800365	-0.00498062	-0.001023389	-0.0000035019395	-0.00018469336
CNA 118856	-0.00003955244	0.00040716017	0.00007622105	0.0032384219	0.00054438267	0.0000012331486	0.000036276724
CNA 118881	0.00021335555	-0.00009769402	0.0000001243688	0.007518145	-0.0010116063	-0.0000034076213	0.00001343067
CNA 118924	-0.0001680285	-0.0007159436	-0.00001089464	-0.007349797	-0.0017698124	-0.000005779362	-0.00013504444
CNA 118932	0.00008192685	-0.00040046335	-0.0000014286944	0.00027704268	-0.0013055663	-0.000002758479	-0.00005433406
CNA 118980	0.00006349176	0.00033947476	0.000025269293	-0.026479656	0.0015292547	0.000000976038	-0.00006929209
CNA 118987	0.000114817376	0.00031614574	0.000007978784	0.0076440815	0.00036845662	0.0000015448808	-0.000015399744
CNA 119016	0.0005592034	0.0009542817	0.00003853133	-0.017076004	0.001038907	0.000000869155	0.00016042098
CNA 119032	0.00004499159	0.00029747284	0.000012479125	-0.0053047105	0.001512676	0.0000009555816	0.0000063833804
CNA 1191	-0.00001602883	0.00029652403	0.000002226689	0.024916928	0.0054790433	-0.0000125549805	-0.00012112381
CNA 119180	0.000506968	-0.00015881106	-0.000012935652	-0.0037213564	0.0010735441	-0.0000021925212	0.000063253334
CNA 1192	0.000048599857	-0.00016715954	-0.0000025280265	-0.017712109	-0.0009743302	-0.000008057736	0.00014745815
CNA 1193	0.00014686194	-0.0023596126	-0.00004303317	-0.013446051	-0.0019921896	-0.000013297963	-0.00033083372
CNA 119385	0.00015539213	-0.00007268287	-0.00007580712	-0.021144409	-0.0012659956	-0.0000027637718	0.000037824866
CNA 119391	-0.00005999839	0.00003248903	0.000005042413	-0.026528604	0.0008561451	-0.0000012714387	0.00020934886
CNA 119392	-0.00005569352	-0.000030492456	-0.000004863088	-0.0044225636	0.0015707873	-0.000001201248	-0.0001949495
CNA 119395	0.0001058306	0.00042068772	0.0000065258378	0.010173962	0.003414487	0.0000010186196	-0.000012201994
CNA 119437	-0.0000107794685	0.00041547272	0.0000067933543	-0.006496198	-0.00040309626	0.0000012162686	0.00032222143
CNA 119467	0.00011197463	0.0006851054	0.0000044051726	-0.005194419	0.0010302442	0.0000012651919	-0.00010266758
CNA 1195	0.00033295917	-0.00024925196	-0.000004399937	-0.004572322	-0.0008247705	0.0000016724586	-0.000043028467
CNA 119504	0.00015823591	0.00027811635	0.0000032047546	-0.017905466	-0.0010291088	-0.0000036155936	-0.00021819436
CNA 119548	0.00007463255	0.0002757163	0.0000039384568	-0.0072288597	0.0021847717	0.000002623701	-0.000029043118
CNA 119559	0.000034351553	0.00024710325	0.000007974639	-0.0094175795	0.0008287336	0.0000006883383	-0.00029180016
CNA 119587	0.000046435656	0.0007455581	0.00029842745	0.0085186465	0.0015000275	0.0000032851458	0.00005279811
CNA 1196	0.00031302287	0.0006456561	0.000012397666	0.022083174	0.0000675678	0.000003268361	-0.00019563215
CNA 119678	0.00012074709	-0.00003995507	-0.000008035538	-0.017790515	-0.0007158488	0.00000062420366	0.000028573382
CNA 119679	0.00012097967	-0.00009981338	-0.00004321767	-0.005589124	-0.0007158507	0.0000006587505	0.000117352356
CNA 119682	0.00014581696	-0.00014321337	-0.00006108612	0.0057725264	-0.0007990482	0.0000006266117	0.00018356642
CNA 119687	0.000003622081	-0.00021170234	-0.0000048720017	-0.015198364	-0.0007700073	0.00000038342475	0.00004353823
CNA 119692	0.0000111535655	0.00023144057	-0.0000078032845	-0.0060113054	0.0004819637	0.0000011051178	0.00021092458
CNA 119694	0.000002168092	0.00010468065	-0.000009990392	0.012531687	0.0009933977	0.0000010648965	0.0001153378
CNA 119695	0.0000024104593	0.00017338182	-0.00000046478118	-0.0060082306	0.0009933999	0.0000010948658	0.000022285898
CNA 1197	0.00033820898	-0.00026797253	-0.00000907373	-0.00923141	0.00024537402	-0.000003266072	-0.0001585396
CNA 119710	0.0008872346	-0.00030524516	-0.00011451371	-0.0035140752	-0.0010334349	-0.0000005344391	0.0000705849
CNA 119749	0.00012484731	0.00011561787	0.0000025005554	-0.00041272547	0.000015728807	-0.0000005432367	0.000008482322
CNA 119764	0.0006546888	-0.000007110739	-0.000000023781322	0.0011982522	-0.0000840661	-0.00000014307498	-0.000010164791
CNA 119765	0.0006632938	0.0000038797853	-0.000000020092354	0.00045601223	-0.00008406564	-0.00000015156269	-0.000020154004
CNA 119772	0.000009806352	0.00019629665	-0.0000014510239	0.002319023	0.0014931103	0.0000009811639	0.00025599587
CNA 119774	0.00000917622	0.00009047156	-0.000000412128	0.029811194	0.001463316	0.0000010760783	0.00012724503
[truncated: 34,971 more rows]
