# Supplementary material for: A fair experimental comparison of neural network architectures for latent representations of multi-omics for drug response prediction
Source: BMC Bioinformatics. 2023 Feb 14;24:45. doi: 10.1186/s12859-023-05166-7 (PMC9926634; doi:10.1186/s12859-023-05166-7)
Supplement: Supplementary file 7 — Additional file 7. Attributions for Gemcitabine TCGA: Gene level attributions defined by Shapley values. [file 12859_2023_5166_MOESM7_ESM.csv]

Attributions for Gemcitabine TCGA: Gene level attributions defined by Shapley values.
Feature	early_integration	moli	moma	omi_embed	pca	stacking	super_felt
CNA 1	-0.00024756027	0.0000017778549	0.0000031953793	-0.00000052870365	0.0000607812	0.000009341794	-0.000014685853
CNA 10	-0.00026819328	0.000013593271	0.000002714265	0.0000017818652	-0.00014183333	-0.000009960835	-0.0000016901364
CNA 100	0.0002927	0.00000047941734	-0.0000004139986	-0.00000024301966	0.00019486633	0.000009801827	-0.000016498523
CNA 1000	-0.000028304094	-0.0000021656906	-0.0000035259138	-0.00000040514428	-0.0006567827	0.00004597704	0.00001810308
CNA 10000	-0.00021940621	0.000013061473	0.000036398054	0.000000048185647	-0.00008988193	-0.000014193193	-0.000016086082
CNA 100009613	0.00023477885	-0.0000010259502	0.0000014242556	-0.00000021834121	-0.000003921279	0.0000010351026	-0.000024829014
CNA 100009667	-0.000061000177	-0.000025925023	-0.00000008972559	-0.00000027690015	-0.000058343394	0.0000040593377	0.00000068350846
CNA 100009668	0.000043542237	0.0000042351035	-0.00000008545946	0.00000036298178	0.00007225948	0.000007012863	0.000020662023
CNA 100009669	-0.000101607606	-0.000002352569	0.0000006492507	0.00000026903655	-0.00026069113	0.000004629743	-0.000024549836
CNA 10001	-0.00035274524	0.00000082198994	0.000016973856	0.00000026284604	0.000082599916	-0.000011665632	0.000076680386
CNA 10002	0.000824238	-0.000007914179	-0.0000030821293	0.00000003296032	-0.00011546719	0.0000013053101	-0.000005468527
CNA 10003	-0.00003477155	0.0000007168295	0.00000022620394	-0.00000031487983	0.00006912018	0.0000034735178	0.00000712058
CNA 100033392	-0.00079418224	0.0000031967852	0.0000019685174	0.0000003352918	0.00008215948	0.000008147443	0.0000063721754
CNA 100033395	-0.00016852962	0.000004191503	0.000006844567	0.00000021131413	0.000098721415	0.000007718446	0.0000058619808
CNA 100033398	-0.00011017801	-0.0000056783956	-0.0000006821243	0.00000004333362	0.0000026882742	0.0000004944362	-0.000011557947
CNA 100033407	-0.00010088958	-0.0000033971116	-0.00000028093632	-0.00000021558057	-0.000031283627	-0.0000058582273	0.000033806144
CNA 100033413	-0.00030454126	0.0000005637501	0.000000745344	-0.00000010406762	0.0000055539454	-0.00000078037124	0.000021119618
CNA 100033414	-0.00029835268	0.00000054300875	0.00000011937391	-0.0000000965386	0.000005554013	-0.000001082619	0.000008779283
CNA 100033415	-0.0002973209	0.0000006311713	0.00000009428253	-0.00000011494285	0.0000055533646	-0.0000040421464	0.000010254571
CNA 100033416	-0.00029974701	0.0000005592432	0.00000022168909	-0.00000009302507	0.000005553213	-0.0000004642365	0.000025144922
CNA 100033417	-0.000301802	0.0000005950269	0.00000023817431	-0.00000009386162	0.000005553668	0.00000019969649	0.000010240684
CNA 100033418	-0.00030533667	0.0000006017559	0.000001679927	-0.00000009620399	0.000005554881	-0.00000072042144	0.000012202931
CNA 100033419	-0.00030679992	0.0000005761573	0.000005355721	-0.00000010423492	0.0000055545042	-0.0000017420869	0.00000008960571
CNA 100033420	-0.0002943995	0.0000005877802	0.0000013373335	-0.000000086834554	0.0000055538508	-0.00000044635513	0.000009944669
CNA 100033421	-0.00031194967	0.00000052514036	0.0000021595777	-0.00000010858502	0.000005553882	-0.000004633895	0.000017214406
CNA 100033422	-0.0002959799	0.0000005656846	0.0000023711866	-0.00000010942158	0.0000055543996	0.0000016729142	0.0000148111685
CNA 100033423	-0.00029770823	0.00000057645013	0.0000020510608	-0.00000009453087	0.0000055543633	-0.0000020461332	0.00000899388
CNA 100033424	-0.0003068218	0.0000005456648	0.0000024018598	-0.00000010356568	0.0000055538508	-0.0000027867263	0.000008371107
CNA 100033425	-0.00030178507	0.00000058735674	0.00000014677154	-0.00000010741385	0.0000055544574	-0.00000011932431	0.000019746369
CNA 100033426	-0.00030632925	0.0000006105398	0.000005092659	-0.00000009603667	0.0000055539763	0.0000028526051	0.0000083513005
CNA 100033427	-0.0003057166	0.0000005978503	0.0000010026954	-0.0000001052388	0.000005553323	-0.00000231128	0.0000113152
CNA 100033428	-0.0002987843	0.0000005797597	0.0000029997784	-0.00000008465951	0.000005554071	-0.0000038009046	0.000013734478
CNA 100033429	-0.00030021332	0.00000063653056	0.0000010295522	-0.000000109254266	0.0000055535843	0.0000010827863	0.000007728756
CNA 100033430	-0.0003057466	0.0000005397201	0.0000027067822	-0.00000009302507	0.0000055543896	0.0000007989951	0.0000036868087
CNA 100033431	-0.00029876403	0.0000005811348	0.0000043008185	-0.00000009486549	0.00000555384	0.0000015626141	0.000011500977
CNA 100033432	-0.00030693793	0.0000005462086	0.00000021243878	-0.0000001082504	0.0000055542637	-0.0000023641605	0.00002260254
CNA 100033433	-0.0002949292	0.0000005381463	0.000002107651	-0.00000009620399	0.000005553997	-0.0000036844976	0.000010615168
CNA 100033434	-0.00030372958	0.00000057002956	0.00000019575421	-0.000000093359695	0.0000055540236	-0.0000044784942	0.000023567363
CNA 100033435	-0.00030642483	0.00000059686204	0.0000062567774	-0.00000009687323	0.0000055539454	0.000000016710226	0.000014707141
CNA 100033436	-0.00030665597	0.00000056395135	0.0000012771849	-0.00000009603667	0.0000055533487	0.0000003759066	0.000018725228
CNA 100033437	-0.0003254582	0.0000006979913	0.0000008220425	-0.000000048687582	0.0000121777675	-0.00000053480005	0.000013459795
CNA 100033438	-0.00031455932	0.0000005578289	0.0000038119156	-0.000000109086955	0.000005553511	-0.0000007364206	-0.0000016648728
CNA 100033439	-0.00028703795	0.000000550807	0.00000037002837	-0.0000001082504	0.0000055540654	-0.000005873107	0.000016699087
CNA 100033440	-0.000347214	0.0000006514212	0.000000060909315	-0.000000049858762	0.000014000038	-0.00000022387292	0.000011026002
CNA 100033441	-0.00036692986	0.000000739861	0.00000017397596	-0.000000053037677	0.00000414246	0.000002215745	0.000016574733
CNA 100033442	-0.00035745642	0.00000076124803	0.0000015542287	-0.000000053037677	0.000004142277	0.00000080054264	0.000012455718
CNA 100033443	-0.0003291293	0.0000010185231	0.0000014766969	-0.000000047181782	0.00003271492	0.0000035543087	0.000008592019
CNA 100033444	-0.0003092483	0.0000009772496	0.000000879276	-0.00000005220112	0.00003271436	0.0000023048697	0.000011591932
CNA 100033445	-0.00032130766	0.0000010267162	0.0000012970995	-0.00000004701447	0.00003271468	-0.0000014738241	0.000014043147
CNA 100033446	-0.00034350657	0.0000009174984	0.0000047995277	-0.000000050360693	0.000034537097	-0.0000011335967	0.000007688706
CNA 100033447	-0.00034493153	0.0000009312415	0.00000083048405	-0.000000052870362	0.000034537436	-0.0000011661386	0.000007205072
CNA 100033448	-0.00032289163	0.0000009828858	0.000004087422	-0.00000005002607	0.0000177319	-0.0000005788657	0.000014115446
CNA 100033449	-0.00029955662	0.0000010289486	0.00000087583294	-0.000000052703054	0.000017732418	-0.0000011755918	0.000010100415
CNA 100033450	-0.00031790766	0.0000010233856	0.0000018629756	-0.00000005119725	0.000017732338	0.000001246856	0.0000058271385
CNA 100033451	-0.00032081225	0.0000010306479	0.00000007063633	-0.00000004952414	0.000017731696	0.0000002640381	0.0000023871137
CNA 100033453	-0.00031592662	0.0000010090386	0.0000008085718	-0.000000048018336	0.000017732167	0.000002068971	0.0000005044435
CNA 100033454	-0.0003118948	0.000000997102	0.00000022880391	-0.000000051364562	0.000017732156	-0.00000067705645	0.000005698863
CNA 100033455	-0.0003137208	0.0000010161232	0.000000051259505	-0.000000051531874	0.000017732262	-0.0000017946121	0.000006602835
CNA 100033456	-0.0003259261	0.0000010118019	0.0000010242289	-0.00000005102994	0.00001773203	-0.0000040379005	0.000009450704
CNA 100033458	-0.00031553692	0.0000009766587	0.00000027586387	-0.00000004918952	0.000017732758	-0.0000003624276	0.0000033322135
CNA 100033460	-0.0003159795	0.0000010084949	0.0000002561227	-0.000000044002867	0.000017732444	-0.0000015683237	0.0000053093518
CNA 100033603	-0.00033021744	0.000001013041	0.0000008142831	-0.00000005069532	0.000026761649	0.0000016383958	0.00001873148
CNA 100033799	-0.000332221	0.0000010337249	0.0000014882605	-0.000000044170175	0.000026761387	0.0000018536208	-0.000007810488
CNA 100033800	-0.0003266269	0.00000102795	0.0000054670213	-0.00000005002607	0.000026761774	-0.00000074786044	0.0000074103423
CNA 100033801	-0.00031336918	0.0000010205936	0.000006242335	-0.00000005521272	0.000026761916	-0.0000020440418	0.000005390121
CNA 100033802	-0.00033491018	0.0000010372097	0.00000053120436	-0.000000046679848	0.000026761942	-0.0000032887435	0.000013013932
CNA 100033803	-0.00032416306	0.00000102589	0.0000012582086	-0.00000005119725	0.000026761725	0.0000058611545	0.000018840212
CNA 100033804	-0.00033302789	0.0000010191453	0.0000015661734	-0.000000055045412	0.00002676193	-0.00000006539778	0.000001810768
CNA 100033805	-0.0003155123	0.0000010225438	0.00000029102358	-0.000000053204985	0.000026761554	-0.0000014661069	0.000013613659
CNA 100033806	-0.00032587606	0.000001070881	0.00000022716347	-0.000000051029936	0.000026761654	0.00000007355422	0.0000026407156
CNA 100033807	-0.00033630835	0.0000010291631	0.00000044143874	-0.000000042998998	0.000026761836	-0.00000037949337	0.000015955578
CNA 100033808	-0.0003253705	0.0000010143351	0.00000087049824	-0.000000048854897	0.000026761527	-0.0000008662228	0.000010650701
CNA 100033809	-0.0003369269	0.0000010058858	0.0000003177583	-0.000000048185647	0.000026762167	0.0000009815212	0.000014112121
CNA 100033810	-0.000323456	0.0000010396618	0.00000072622737	-0.000000048687582	0.000026762056	0.00000030067926	0.000008016218
CNA 100033811	-0.000325853	0.0000010207531	0.000000058769725	-0.000000049691447	0.000026761538	-0.000002091391	0.0000047720523
CNA 100033812	-0.00032296436	0.0000010118464	0.00000046906143	-0.00000004918952	0.000026761361	0.0000002026035	-0.0000065059826
CNA 100033813	-0.00033270963	0.0000010447701	0.0000016827361	-0.000000046345225	0.000026761594	-0.00000079118365	0.000009703217
CNA 100033814	-0.00032920545	0.0000010423545	0.00000034578497	-0.000000046345225	0.000026762003	-0.00000063838667	-0.00000042118523
CNA 100033815	-0.00031905505	0.0000009897403	0.00000040671512	-0.000000046679848	0.0000114490695	0.0000033182741	0.0000022734048
CNA 100033816	-0.000311125	0.0000010494522	0.000000031888405	-0.000000042162444	0.0000114494915	0.0000016547294	0.0000053043527
CNA 100033817	-0.00032662493	0.0000010235581	0.000016381704	-0.000000045006736	0.000011447558	-0.0000005043076	0.0000063813773
CNA 100033818	-0.00031271487	0.000001014722	0.00000025101266	-0.00000004400287	0.000011448657	-0.00000011826814	0.0000060612274
CNA 100033819	-0.00025211863	-0.000002580923	0.0000009938046	-0.00000016003324	0.00014641634	0.0000025785491	0.0000073234023
CNA 100033820	-0.00029878796	0.00000055936346	0.00000047388062	-0.00000009453087	0.0000055543005	-0.0000009638385	0.000012512458
CNA 100033821	-0.00029906447	0.0000005179434	0.00000064079404	-0.0000000905154	0.0000055539135	-0.000001934955	0.000026214457
CNA 100033822	-0.00032048085	0.0000010443622	0.0000006118307	-0.000000047181782	0.00001144876	-0.0000028998809	0.00001315602
CNA 100034743	-0.00044241815	0.00000082982746	0.00000042195532	-0.0000002476207	-0.000026621989	0.0000147302	0.000009774555
CNA 100036563	-0.0003408157	0.0000010269043	0.00000005850748	-0.00000005052801	0.000026761643	0.000000815015	0.000007460933
CNA 100036575	0.00017957253	0.0000017549568	-0.0000336681	0.00000030668159	-0.0004230035	0.0000044897242	-0.000057877216
CNA 100037280	-0.00010194355	0.0000049683813	0.000015309923	0.00000040171437	-0.00015294342	0.00001904843	0.00003147585
CNA 100037417	0.000205543	0	0	0	0	0	0
CNA 100038246	-0.00033976726	0.0000006118312	0.0000009599219	-0.00000025079962	-0.000053321648	0.000009515296	-0.000025048383
CNA 10004	0.000116986004	-0.0000016510069	0.00000060110375	0.0000000040154715	0.000013013485	0.0000021949045	0.0000026172922
CNA 100048904	0.00019986177	-0.000013451813	-0.0000009740753	0.000000068932245	-0.00028974103	-0.000034703036	-0.00007695083
CNA 100048907	0.00020006632	0.000007678187	-0.00000710621	-0.0000004954087	-0.00027885652	-0.000005350782	-0.00007646483
CNA 100048908	0.000057453854	0.0000045392	-0.0000001320452	-0.00000042195907	-0.00006269847	-0.000010776886	-0.000038075133
CNA 100048912	0.000007996915	0.00009352732	0.00003477009	0.000002242975	0.00104031	0.00003485212	0.000054826505
CNA 100048922	-0.00023944321	0.000009246892	0.0000004958966	-0.00000048051794	0.00023109524	-0.000013334009	-0.00004229907
CNA 100048923	0.0000527918	0.000008531699	-0.000003355432	-0.0000004714832	-0.00007075874	-0.000007217819	-0.000020280095
CNA 100049587	0.00039332648	-0.0000030850947	-0.0000008836712	0.0000001357731	0.00026876663	0.0000083335235	-0.00002924323
CNA 10005	0.00058375153	-0.0000006224451	-0.0000147497985	-0.00000014372038	-0.000025566507	-0.0000038056937	-0.000004597944
CNA 10006	-0.000073705116	-0.000002469891	-0.0000081534445	-0.000000112098554	0.00006475877	-0.000003856985	0.000006961028
CNA 10007	0.00013589556	0.0000022061301	-0.00002697563	-0.0000003916757	0.00020265144	0.0000013970282	0.00002666994
CNA 100073347	0.00016461025	-0.0000048442002	-0.0000048177526	0.00000007721415	0.000045359855	0.0000049532296	-0.000028446222
CNA 10008	0.0009497277	-0.0000012245723	-0.000009173058	-0.00000003070162	-0.00013121456	0.000007011461	-0.000039570958
CNA 100093624	-0.0003521373	0.0000009357091	0.000034023135	-0.00000032123765	0.0004202969	0.000008656978	0.00000464293
CNA 100093625	-0.0003669213	0.0000005797126	0.000014073213	-0.0000002849311	0.00042029572	0.000004348054	0.000009198545
CNA 100093626	-0.00044539635	0.0000014314107	0.000026487336	-0.00000024661682	0.00050390296	0.000009570854	0.000037867918
CNA 100093630	0.00037210085	-0.0000004899606	-0.00000024512903	-0.000000078803616	0.000025269192	-0.000009251184	-0.000018574941
CNA 1001	-0.0005629443	-0.0000023264633	0.000000109337265	0.00000015626874	0.0000060148013	-0.0000050630383	0.0000034086536
CNA 10010	-0.0004817889	-0.0000023941564	-0.000002612025	-0.000000017065751	0.00021342828	-0.000000989437	0.00001682892
CNA 100101111	-0.0013135193	0	0	0	0	0	0
CNA 100101267	0.00007254245	0.000026358648	0.000002599132	-0.0000005581505	-0.0000663094	0.0000040891396	-0.00002081346
CNA 100101467	0.00019668191	-0.0000042317256	-0.00011573725	-0.00000043484204	-0.00022862651	-0.000024381361	-0.0002004535
CNA 100101932	-0.00012168028	-0.0000045221313	0.000014339009	-0.0000003011603	0.00013229751	-0.000006476975	0.000016442307
CNA 100101935	0.00010054796	0.000008514183	-0.000000057939218	-0.0000005651776	0.00012041567	0.0000041380786	0.00006488732
CNA 100101938	-0.00071290886	0.000012470667	0.000010468168	-0.00000012665464	-0.0003598582	0.000011297558	0.00012914822
CNA 10011	0.00012959118	0.0000036069725	-0.000000090555595	-0.00000019943504	0.000013265063	-0.0000017435614	0.000043625118
CNA 100113373	0.0005408107	0.000020109446	-0.000018164043	-0.0000007942267	-0.00023799333	-0.000020328123	-0.000093328075
CNA 100113378	0.00035638368	0.000005159347	0.000001784171	0.0000005947916	0.0004735729	0.000008469203	0.00007740109
CNA 100113379	0.000018714205	-0.0000025459547	-0.000034824414	0.00000040639912	-0.00003174274	-0.0000034135578	-0.00008078449
CNA 100113380	0.00052686996	0	0	0	0	0	0
CNA 100113381	-0.00031028508	0.000009719363	-0.0000020613606	0.000000021415842	-0.00035985693	-0.0000015680519	-0.000009034433
CNA 100113382	0.00035516376	-0.0000037227962	-0.000011191029	0.000000046847155	-0.000042458767	-0.0000079596875	-0.00006988665
CNA 100113384	0.0014706668	0.00000077978035	-0.00016806294	-0.00000074503714	0.00011758598	0.00000821857	-0.0000415212
CNA 100113389	0.00049825566	-0.000006008295	-0.0000013616994	-0.000000094363564	0.00012944694	-0.0000053221925	0.00003995519
CNA 100113391	-0.00030581167	0.0000061294804	-0.00000011902875	0.00000009068271	-0.00011380165	-0.000009154698	0.000005025048
CNA 100113392	0.000643992	-0.0000010633782	-0.0000037755883	-0.0000000023423583	-0.00009039643	-0.000004174803	-0.000004099754
CNA 100113393	0.0006586814	0.0000016985547	-0.0000011643432	-0.00000011577941	-0.00026288224	-0.0000051774477	-0.000003109083
CNA 100113402	-0.00013143271	-0.0000034319098	-0.00000005972147	0.000000041995133	-0.000030486608	0.0000012123584	-0.000011544102
CNA 100113404	0.000127868	0.000016966693	-0.000023331944	0.0000017855459	0.0006921018	0.000009591748	-0.00019043511
CNA 100113407	0.00010539107	0.00002589589	-0.000018971903	-0.000000032123765	-0.0008501404	-0.000010347784	-0.000067226
CNA 100124394	0.0007498547	0.000013730191	-0.0000022914483	-0.00000021884314	-0.00004166484	-0.000005178797	-0.000020257736
CNA 100124516	-0.000040056904	0.0000023931414	-0.000029641147	0.00000057103335	0.00022579821	-0.00000035297367	-0.000030142151
CNA 100124534	0.00013637067	0.000003243836	0.0000024902236	0.00000065602757	-0.0001938853	0.0000039088304	-0.00002811823
CNA 100124536	-0.00005090445	0.000015827145	0.0000076672195	-0.00000022168746	0.00035096568	-0.000015055642	-0.00005606195
CNA 100124537	-0.00082972855	0.0000023002897	0.000002586307	-0.00000018705401	-0.00010932361	-0.000006652683	-0.0000036314495
CNA 100124538	-0.00061716355	0.00002042725	0.000016504788	0.000000035804618	0.00032332263	-0.0000112191	0.000017246948
CNA 100124539	-0.00037133406	0.000009655754	0.000009182956	0.00000010356568	-0.000046557754	-0.0000018676018	0.000077766286
CNA 100124700	0.00008400105	0.0000002728115	-0.0000005605961	-0.000000586426	0.00009363989	-0.000003185701	0.000014820246
CNA 100125288	0.00037703002	-0.000003970213	-0.000013017448	0.000000034968057	-0.00008689498	-0.000010013758	-0.000011241248
CNA 100126270	-0.00016346193	0	0	0	0	0	0
CNA 100126296	0.00062003074	-0.0000019070036	0.0000046468804	-0.00000002267067	-0.00024527905	0.0000031275495	0.00001986516
CNA 100126297	-0.00006749853	0.000009902255	0.000002005514	0.000000054543474	-0.00009361762	-0.0000067642377	-0.000017368438
CNA 100126299	0.00048565332	-0.000002688122	-0.0000025121992	-0.00000028392725	-0.00015335491	-0.000009984395	-0.000049363352
CNA 100126308	-0.00006366347	0.00001005054	0.000011184113	0.000000082986396	-0.000059724087	0.000000048656194	0.000025551362
CNA 100126309	0.00075758895	-0.0000042073607	-0.00005866586	0.0000016347985	0.00053056213	-0.00015106998	0.000014834612
CNA 100126310	-0.000091919406	0.000032349664	-0.000014747986	0.0000013194167	-0.00049765495	0.000010570758	-0.00006676393
CNA 100126311	0.0006789391	-0.0000023171906	-0.000000772131	-0.00000009419625	0.000025252599	-0.0000020696195	0.0000050242325
CNA 100126313	0.0000055703767	0.00000208216	0.000004248384	0.000000005353958	-0.0006019924	-0.00006667828	-0.00008980845
CNA 100126314	-0.00009373285	0.0000067736078	0.00000015508809	-0.0000004754986	-0.00025440636	0.0000018044311	-0.000053248048
CNA 100126315	-0.000059586317	0.000009877984	0.00001002503	0.00000007980747	-0.000093617804	0.0000005537586	0.000055579803
CNA 100126316	-0.00011226263	0.000032426102	-0.0000053448525	0.0000013356458	-0.00058878394	-0.000011308484	-0.000019333029
CNA 100126318	0.0012084363	0	0	0	0	0	0
CNA 100126319	-0.0005322778	0.0000017698816	0.000008956943	-0.00000007796706	0.000028377737	-0.0000029041998	0.000002215055
CNA 100126320	-0.00088055973	0.000017860093	0.00001697818	-0.00000013652601	-0.0005192035	-0.0000022194888	0.00005338985
CNA 100126321	-0.00026018947	0.000009794501	0.000001071733	-0.00000040849048	-0.00022624913	0.000004763645	-0.000009379157
CNA 100126325	-0.0001618608	-0.0000028278953	0.0000012476451	0.00000006140325	0.00008510996	0.000008981584	-0.000021515643
CNA 100126326	-0.00010908593	-0.0000027266613	-0.000007792033	-0.00000016020056	-0.00005618258	-0.0000071778945	-0.00001793535
CNA 100126327	0.00025071728	-0.0000035203022	-0.00000061824704	-0.00000012665464	-0.0000837741	-0.0000010865091	-0.000017305632
CNA 100126328	0.00022513149	-0.0000043898926	-0.0000031229597	0.00000011619769	0.00010207562	-0.000010004796	-0.000036309033
CNA 100126329	0.00040255822	0	0	0	0	0	0
CNA 100126331	0.00067806675	-0.000004131012	-0.000029313866	-0.00000031186823	-0.00010057173	-0.000017844113	-0.000009119051
CNA 100126332	0.0016216479	0.0000050570616	-0.00000864811	-0.0000006096823	-0.00039172356	-0.000007863568	-0.00001338806
CNA 100126333	0.0006483842	0.0000002986507	-0.0000022191546	-0.00000007871996	0.0000038447974	0.0000024823246	-0.00003812589
CNA 100126334	0.00048399737	0.0000050451354	-0.000006883573	0.000000091184646	0.0001577251	0.000006799196	0.00003951085
CNA 100126335	-0.00006892215	0.000009935897	0.000020228656	0.00000006558603	-0.00009361861	0.0000006170231	0.000037661874
CNA 100126336	0.0005086624	0.0000029806504	0.00000042241646	-0.0000001527552	-0.0001852463	-0.000011809248	0.000023592293
CNA 100126338	-0.0005930897	0.000015109438	0.000004783103	0.0000008600636	0.00037819622	0.00005411297	0.0002036656
CNA 100126339	0.0004081713	0	0	0	0	0	0
CNA 100126340	-0.0003001816	0.00001645407	0.000004347555	-0.0000004846171	-0.000026493215	0.000008494341	-0.000026975325
CNA 100126343	0.00044247194	-0.0000021168748	-0.000010340095	-0.00000026602495	-0.0002765325	-0.0000074432505	-0.000038994338
CNA 100126345	-0.000059702703	0.0000098092105	0.0000022200102	0.00000006391291	-0.0000936177	0.000008371723	-0.0000019812794
CNA 100126346	-0.0003783006	0.000005018366	0.000006226454	-0.00000022034897	0.0002798188	0.000014330557	0.000023798066
CNA 100126347	0.0016173318	0.0000012282738	-0.0000016950432	-0.0000008713572	0.00017476849	-0.000033599285	-0.000055587792
CNA 100126348	0.0003443544	-0.0000005196349	-0.0000036357126	-0.0000006464907	0.000107411055	-0.0000072880166	-0.000047752856
CNA 100126349	-0.00012731152	0.0000013331311	-0.000013572646	-0.00000021081222	-0.00034019808	0.0000066034727	0.000015248416
CNA 100126350	-0.00009418208	-0.0000026428597	-0.000000025142851	-0.000000042664375	0.00002068358	-0.0000029607404	-0.000012234512
CNA 100126351	-0.001397088	0	0	0	0	0	0
CNA 100126352	0.0003731049	0	0	0	0	0	0
CNA 100126355	0.0011946801	-0.0000037710915	-0.00000464217	0.000000057387766	-0.00014964413	0.0000032741352	-0.00003277404
CNA 100126356	0.000030435678	-0.000007666114	-0.00000045812575	0.0000001171179	-0.000117181786	0.00001986312	-0.00006493654
CNA 100126693	-0.0002492135	0.000015165134	0.0000002758786	-0.00000076879536	-0.00049195753	-0.000021141872	0.000063519205
CNA 100126791	0.00022278843	0.0000024290666	-0.0000056879157	0.000000071609215	-0.00000027774195	0.000006986219	0.000024130719
CNA 100126793	0.00046012396	0.0000049821483	-0.000023881475	0.00000008783842	0.0003273785	0.000006626259	0.000041506188
CNA 100127905	0.000020703785	0.000032674558	0.0000000103458415	0.00000003346226	0.00037312869	0.0000027669419	-0.00013305388
CNA 100127911	-0.0003351795	-0.00000015422447	0.00000300413	-0.000000054041546	0.00021033191	-0.000003016706	-0.0000007063673
CNA 100127922	-0.00005150275	-0.000046845962	-0.000004325594	-0.00000032358	0.00023534414	-0.00000058812	0.0000028253223
CNA 100127960	-0.00014694087	-0.00000026649556	0.00000053309606	-0.00000025448045	-0.000054464588	0.000004528646	0.00001099781
CNA 100127969	-0.00015190859	0.0000018353524	0.000025242933	0.0000002455293	-0.00014307693	-0.000009512744	-0.0000052747914
CNA 100127979	0.0011861152	0	0	0	0	0	0
CNA 100128011	-0.0002244138	0.000016129112	-0.0000047798435	-0.000000665397	-0.00016629987	-0.00002121962	0.00012411251
CNA 100128015	0.0009991786	-0.000012789855	-0.0000040197947	0.00000032341268	-0.0002693088	-0.000014135795	-0.00005726643
CNA 100128017	-0.0003418438	0.000015080263	-0.000005937384	-0.0000006053322	-0.0001341499	-0.000027172826	0.00007095358
CNA 100128020	-0.00044852318	-0.00000034932498	0.00000019294062	0.00000014623006	-0.00015893683	0.0000044887634	0.00000032619434
CNA 100128036	0.00028922517	0.000014382034	0.00000014312509	-0.00000034834204	0.00007137658	0.000005490278	-0.000013540918
CNA 100128055	-0.000096065196	0.0000013805874	-0.0000017346323	-0.00000034081307	0.00003046596	-0.00000526034	-0.000006864614
CNA 100128060	-0.000804108	0.000011372931	0.000014173471	-0.00000007529007	0.00008001376	0.000016040905	0.000078446756
CNA 100128092	0.00024794112	0.0000064517035	-0.0000015145367	-0.00000052652854	-0.00020265878	-0.000015267813	-0.00009032602
CNA 100128094	0.00027296654	-0.0000036260221	-0.000005857742	-0.0000005148168	0.00010459685	-0.0000073272304	-0.000006818708
CNA 100128119	0.000056295597	-0.0000028575826	0.000010722824	0.0000012462181	0.0005319066	0.000050932696	-0.00003058856
CNA 100128135	0.00021884791	-0.0000025343631	-0.00000027874896	-0.00000013686062	0.000025130199	-0.000001438919	0.000028789524
CNA 100128159	0.00017038205	0.000027260714	-0.0000013130762	0.0000002078006	-0.00061169645	0.00002617218	-0.00012006021
CNA 100128181	-0.0001108363	0.0000011469255	-0.0000006507335	-0.00000018855981	-0.00008284432	0.000017863731	-0.000036042424
CNA 100128183	0.00014108374	-0.0000006921014	-0.0000006984703	-0.00000028058102	0.00005577228	0.000000093631584	0.000011883744
CNA 100128203	0.0005004509	0.0000003498897	-0.0000008217296	-0.0000000622398	-0.0001733149	-0.0000047564818	-0.0000042884185
CNA 100128227	0.000014981095	0.0000035174012	0.000012263392	-0.00000006742644	0.00030689308	-0.000001054103	0.0000030891097
CNA 100128237	0.0001263867	0.0000041541875	0.00000230641	0.0000006707509	0.000007814512	-0.000004340692	-0.000038598042
CNA 100128266	0.00023155673	-0.0000019034484	-0.0000003015447	-0.00000088674983	0.00028522452	0.000008026696	-0.000011129735
CNA 100128275	-0.000014679703	-0.000005654285	-0.0000113884425	0.00000022419711	-0.00032379516	-0.000004111518	-0.00007982655
CNA 100128285	0.00073298154	-0.000008298781	-0.0000023621744	-0.000000080142094	-0.00024595374	-0.00001846537	-0.00004553837
CNA 100128327	0.00036133188	0.000008246152	-0.00003480382	-0.00000045542131	-0.00037795224	-0.000027660948	-0.00010052274
CNA 100128337	-0.0009493973	0.000009837803	0.00001849768	0.000000015392633	0.00029155708	0.000014544609	0.00012585185
CNA 100128339	0.0005554842	0.0000086949	-0.0000022296515	-0.0000004284842	-0.00036491762	-0.0000063732105	-0.000010592477
CNA 100128341	-0.000094254676	0.000014441006	0.0000024385033	-0.00000031839338	-0.00012973693	0.00001857131	-0.00001885142
CNA 100128368	0.0002633367	0.000006100546	-0.000015908516	0.00000006349466	0.00022274804	0.000011197234	-0.00000066129775
CNA 100128372	-0.00030884796	0.000028775761	0.0000023301352	-0.00000046378688	-0.00067120825	0.00000036212433	-0.00008886103
CNA 100128378	-0.0003352886	0.000009532205	-0.0000017277705	0.00000010205988	-0.00020872174	0.000008357691	-0.00000020253036
CNA 100128385	-0.00035601645	0.0000070483484	0.000035304183	0.00000075976055	-0.000024648398	-0.0000022023812	-0.000015405605
CNA 100128423	-0.00001339764	-0.0000021888811	0.00000010897904	-0.000000069015904	0.00004441828	-0.000001866786	-0.000007761445
CNA 100128448	-0.00039596888	0.000010601774	-0.00000026725976	0.0000004092434	0.0004250315	0.000008513676	-0.000027913753
CNA 100128459	-0.00016437878	0.0000029121154	0.00000056037595	-0.00000029220917	0.00005929035	0.000022771828	-0.000075924414
CNA 100128465	0.0002788997	-0.0000048315314	-0.00000074625734	-0.00000028191948	-0.00016729857	0.000002886904	-0.0000363224
CNA 100128496	0.0005046695	0.0000040799273	0.0000025771647	0.0000004376863	0.0003510939	0.000009824455	0.000051799943
CNA 100128512	-0.000821106	-0.0000008490681	-0.00000003191291	-0.00000014606275	-0.0001429954	0.000000925315	-0.000008187922
CNA 100128516	0.00000584241	0.000007780249	0.0000032544842	-0.00000036524054	0.00013512325	-0.0000050983717	-0.00003826024
CNA 100128525	0.00096994307	0	0	0	0	0	0
CNA 100128541	0.0000064485116	-0.000000019272033	0.000049531434	0.0000010080505	-0.0005794487	-0.000011048903	-0.000030899195
CNA 100128553	-0.000119828605	0.0000031386603	0.0000009997801	-0.00000026117291	-0.00011776682	0.000004461073	-0.0000020196564
CNA 100128569	0.00007148777	-0.0000025893776	-0.00001520049	-0.00000014054147	-0.00054455985	0.00001264639	-0.00007166325
CNA 100128579	-0.00037841295	0.0000037879902	0.0000013036098	-0.000000018236928	0.000282913	0.0000062425297	-0.000024165938
CNA 100128589	0.0005276471	0.000006763485	-0.0000020866564	0.000000006859764	-0.000065756125	0.00000001839378	0.0000069188654
CNA 100128617	0.000006421993	-0.0000026638306	0.00000047688127	-0.00000023574158	-0.00009194886	-0.000001778634	-0.000018750721
CNA 100128625	0.0010290265	0.000006199939	-0.000051378964	-0.00000067844724	-0.00022092713	-0.000047632704	-0.00004399362
CNA 100128628	-0.00014690931	0.000005158625	0.0000019236036	-0.00000092004467	0.00005721349	0.000004898142	0.00004339336
CNA 100128637	0.00043987972	-0.00000011727733	-0.0000013886167	0.000000094447216	0.0003075629	-0.000016165124	-0.00002008001
CNA 100128639	0.00042332866	-0.0000011738088	-0.000011241354	-0.00000034583243	-0.0002600006	-0.000013665818	-0.00004595775
CNA 100128665	0.000059027923	0.0000034007478	-0.00000011690549	0.0000004835296	0.00053006056	-0.000012384194	-0.0000049295236
CNA 100128696	-0.00003912919	0.0000015929497	0.0000007963531	-0.00000015158403	-0.00021503081	-0.0000021207331	0.000018767849
CNA 100128705	0.00012007558	0.000011110841	-0.00008032209	0.000001206147	-0.00045871845	-0.0000105478675	-0.00012956595
CNA 100128723	-0.00013917158	0.0000005085832	0.00001669581	0.00000037594845	-0.00005463154	-0.000019508507	0.000026569092
CNA 100128731	-0.00034763318	0.0000030427645	0.00000034286722	-0.00000003513537	0.00032929517	0.0000020541436	0.000004170317
CNA 100128756	0.00014359802	-0.0000016483823	-0.000000099443604	-0.000000333786	-0.00009306727	-0.00000081628036	-0.00002820293
CNA 100128764	-0.00085173396	0.000009490168	0.000082819184	-0.0000004032202	0.00014543402	0.000012344582	0.00006765209
CNA 100128766	-0.0001470589	0.000012977782	-0.0000010434776	-0.00000039669504	-0.0002120054	0.0000070325423	-0.00001215458
CNA 100128771	0.00011661586	0.000004601688	0.00000022526413	0.0000006617161	-0.000055642784	-0.000012358177	-0.000046969213
CNA 100128782	0.000079742254	0.0000051800616	0.0000013937633	0.00000081647903	-0.000017780565	-0.000003965183	-0.000055114993
CNA 100128867	-0.00018206802	0.0000022537508	-0.0000010457339	-0.00000022645582	-0.000005650965	-0.00007532402	-0.000044144224
CNA 100128890	-0.00009309487	0.000009574765	0.000008907513	0.0000013589023	-0.00065762934	0.000018921715	-0.00008696359
CNA 100128899	-0.00015554276	0.000000824144	0.0000005441701	-0.00000011527747	-0.0000059120907	-0.000008825889	0.000005334197
CNA 100128902	0.00003139895	0.0000075035873	-0.0000042593806	-0.00000089411145	0.0000886927	-0.0000049938235	0.00002126388
CNA 100128903	-0.0005113257	0.000009182942	0.00000665785	-0.00000039117376	0.00016458517	-0.000018239522	0.000058759535
CNA 100128923	-0.00018653208	-0.0000046465425	0.0000050548388	-0.0000003006584	0.00018247178	-0.000002561839	0.00003846206
CNA 100128927	-0.00027165186	0.000011629086	0.0000052390405	0.000000045843287	0.00002874771	0.0000023418872	0.0000141307755
CNA 100128936	0.00013936228	0.0000072820035	-0.000030790474	0.00000043584592	-0.000046430436	-0.0000069030225	0.000003701668
CNA 100128946	0.00082948786	0	0	0	0	0	0
CNA 100128961	0.0008556935	-0.0000029867103	-0.0000070532647	0.000001735018	0.00057487265	-0.0001843565	-0.000068222114
CNA 100128963	-0.00024708605	0.0000010902578	0.0000004411042	0.0000011580449	0.0004932806	0.00009590376	0.00001106026
CNA 100129007	-0.00012364353	0.0000012812566	-0.000012096491	-0.00000021097952	-0.00008064409	0.000011315649	0.00003097691
CNA 100129023	0.00032567207	0.000007293115	-0.000006452387	-0.00000013769719	-0.0005229362	-0.0000022127551	0.000041558094
CNA 100129074	0.00008322907	0.000025844847	-0.0000065867534	-0.000000031621834	-0.0008177315	-0.000030528317	-0.00008879821
CNA 100129075	-0.00024541613	-0.0000028324755	0.0000011372621	-0.0000002195124	-0.000041239102	0.0000015076105	0.000040654235
CNA 100129086	-0.000050804265	0.0000072113257	0.0000028160246	-0.00000028560035	-0.0002794191	-0.00000041293472	0.000016641596
CNA 100129128	0.000016045135	0.00000488088	-0.00000013181527	0.000000036975802	0.000281304	0.000020139207	-0.0000841445
CNA 100129162	-0.00040235906	0.0000013267156	0.0000015380585	-0.00000018487897	0.000025752564	-0.0000071354602	0.00002323736
CNA 100129167	-0.00063748023	0.000010484723	0.000011259707	-0.00000010256183	-0.000068909394	0.000018833101	0.00005762512
CNA 100129176	-0.0008393873	0.000011495101	0.000030330531	0.000000100888705	0.000038729206	0.0000071910495	0.000062127634
CNA 100129192	-0.00010053356	0.0000069075695	0.000050161623	-0.0000004657946	-0.0001964205	-0.0000047194017	-0.000027590728
CNA 100129199	0.0008336822	0.000003360698	0.0000009422219	0.000000049691447	-0.00016243472	0.0000019801605	0.0000010882972
CNA 100129227	-0.00021833513	0.0000032507771	0.000004952275	-0.00000026953848	-0.00031156777	-0.000004680554	0.00004668102
CNA 100129237	0.00004865199	-0.0000019850017	0.0000034254329	0.0000005943733	-0.0004967992	-0.0000028235347	0.00007561184
CNA 100129250	0.000045186593	0.0000016817608	-0.000002604934	0.00000075925857	-0.000031994674	-0.0000028098568	-0.00008554089
CNA 100129251	0.00007145559	0.0000060529405	-0.000004756107	0.000001110445	0.00044076712	-0.0000027741987	-0.000017688004
CNA 100129259	-0.00055091287	0.000019319576	0.0000024085543	-0.0000007276368	-0.00028950904	0.0000027300077	0.00011978657
CNA 100129260	-0.000034404864	0.000015777647	-0.0000017828595	-0.00000069283595	-0.00023601775	-0.000015719534	0.00009659221
CNA 100129271	-0.00040789848	0.0000050599688	0.0000088655415	-0.00000037377342	-0.00026003164	-0.000024898303	0.00008856388
CNA 100129279	-0.00040344862	0.00000043114025	0.00000054365626	-0.00000025498238	0.00030239503	0.00000013265698	0.000064728316
CNA 100129283	0.00016242253	0.000013467847	0.0000056918543	-0.000000058558953	0.00038169103	-0.0000010442942	-0.000005101718
CNA 100129306	-0.00080933346	0.000010510202	0.0000059605136	-0.000000404726	-0.00006348258	0.000012080878	0.00009935469
CNA 100129308	0.0006062137	0.000008880141	-0.000020887128	-0.00000039970664	-0.000034633256	-0.0000059373338	0.000019536352
CNA 100129315	0.00021094816	-0.0000044176136	-0.0000022057286	-0.00000005203381	0.000042691117	-0.000009825888	-0.0000157419
CNA 100129320	0.0004964734	-0.0000013570682	-0.0000023093378	-0.0000006715875	-0.00024858807	0.00001051175	0.0000037176571
CNA 100129337	-0.00035335022	-0.0000028617394	-0.0000003418497	-0.00000018755595	0.00008626154	0.000006952401	-0.00001687217
CNA 100129354	0.00002964381	0.000006762147	-0.000004267914	0.000000041493198	-0.00017846581	0.0000149505495	-0.000017197193
CNA 100129382	-0.0003589211	-0.0000046204786	0.00000014285223	-0.00000015794184	0.00015407226	0.0000036327672	0.00002193752
CNA 100129428	0.00033920453	-0.00000668876	-0.000033200424	-0.0000005983051	-0.00015559288	0.0000061449355	-0.000026311309
CNA 100129452	-0.00014705342	0.000010210339	0.000009984332	-0.00000086499944	-0.00017257889	0.0000030321403	-0.00003550766
CNA 100129459	0.00017539762	0.000009203354	-0.0000043826935	0.000000001338481	-0.0003868722	-0.000006317821	0.000011256557
CNA 100129482	-0.00069556286	-0.0000024070446	0.000004764625	0.000000024929381	0.000116512994	0.0000072978146	-0.0000036869133
CNA 100129512	0.000865638	-0.0000037517207	-0.000009169452	0.0000016619028	-0.000098748395	-0.00006971547	-0.000058369722
CNA 100129543	0.0003814254	-0.00000052300464	-0.0000019468825	0.00000012314109	-0.00031072323	-0.000015779837	-0.0000473621
CNA 100129555	0.0003291933	-0.0000005305963	-0.0000023459504	0.00000011946025	-0.000036948866	-0.000002092792	0.000024029581
CNA 100129561	-0.00032088408	-0.00002707772	-0.0000010110483	-0.00000023507233	0.000063718915	-0.0000017561409	0.0000017120756
CNA 100129583	-0.0006754437	-0.00000005158939	0.000000093855675	-0.00000016245924	0.0000914239	0.0000046419364	0.000025796913
CNA 100129587	0.000059836108	0.0000049888613	-0.0000032961457	-0.0000005843347	-0.0004541813	-0.000012741904	-0.000029129187
CNA 100129591	0.00011987916	-0.0000024544095	-0.0000013808614	-0.00000018487896	0.000094037794	-0.000006130327	0.00000645855
CNA 100129594	-0.00081491156	0.0000017037412	0.000009681431	-0.000000004350093	0.00008742374	-0.00000080488223	0.000012711913
CNA 100129595	-0.0008772399	0.000009573306	0.0002830723	-0.00000038331012	0.00017677748	0.00001613439	0.000065393724
CNA 100129604	-0.00025179706	-0.0000010490209	-0.000000105503325	-0.000000072947714	-0.00015740162	0.00000008872727	-0.000011421673
CNA 100129631	0.0011885705	-0.0000010668394	-0.000000093068536	-0.00000003965277	0.000019140902	-0.0000011393585	-0.000008627364
CNA 100129696	-0.00005426573	0.000006348046	-0.00000581044	0.0000003008257	-0.00015975554	0.000002314898	-0.00004635541
CNA 100129706	0.00031454154	0.000004919106	-0.000006212634	-0.00000008432489	-0.000025021614	-0.00002775143	-0.00010137602
CNA 100129727	0.000059851955	0.000004217196	0.0000037319614	0.00000026903655	0.0000722589	0.000007912485	-0.000006687286
CNA 100129743	0.0005778514	-0.0000010348622	-0.0000004954759	-0.00000006558602	-0.00011903461	-0.0000023952075	-0.000014815058
CNA 100129755	-0.000036204612	0.000008977757	-0.00000018628413	-0.00000041392812	0.00008368151	-0.0000027912854	-0.000027611632
CNA 100129772	-0.000111994406	0.000006886898	0.0000033718807	-0.0000004760006	-0.00021169425	-0.0000018765004	-0.00004626916
CNA 100129792	0.0010981142	0.0000008895523	-0.000014207224	-0.0000009287449	-0.00048368124	-0.000017055701	-0.00007058851
CNA 100129793	-0.00025472225	0.0000046826426	0.000015481037	0.00000044320763	0.00018465603	-0.000006732407	-0.00000862316
CNA 100129824	-0.000013353279	0	0	0	0	0	0
CNA 100129842	0.00006902875	-0.00000056162213	-0.0000007890296	0.00000006625527	-0.0004542114	-0.000007957879	-0.000008520013
CNA 100129882	-0.0002651202	-0.0000033850836	0.0000008962313	-0.00000025615358	-0.00027356835	-0.000004771707	-0.000009278873
CNA 100129919	0.00030747068	0.0000016625409	-0.0000004947006	-0.0000005511233	-0.00022026924	0.0000008511751	-0.0000145530485
CNA 100129921	-0.00014045414	0.000005575392	0.000006188877	-0.00000042045323	-0.00014698535	-0.0000003465435	-0.000051765863
CNA 100129941	0.00016210877	-0.0000010532664	-0.00002090765	-0.00000032240885	-0.00012004214	0.0000055595024	-0.000079280304
CNA 100129958	0.00008224893	-0.000028888768	-0.0000051573475	0.0000006147016	0.00027833332	-0.000016779208	-0.00013074855
CNA 100129959	0.00042850646	-0.000050527808	-0.0000003370722	-0.00000030818737	-0.000034837543	0.0000025362508	-0.0000071797976
CNA 100130002	-0.0001315338	-0.00000015611192	-0.00000002330258	0.00000030517577	0.00021238357	0.00000034492265	-0.000017748234
CNA 100130006	0.00028687122	-0.000001093591	-0.0000071635795	-0.0000003068489	0.00030156074	-0.0000055370524	-0.00008639273
CNA 100130017	-0.00054172316	-0.000000027010318	0.0000023913176	-0.00000024494372	0.00013722078	0.000007883581	-0.0000003258805
CNA 100130029	-0.0006323452	0.000008591988	0.0000036153033	-0.000000070103425	-0.00010937526	0.00001773303	0.00012463017
CNA 100130064	-0.00022573819	0.000009047046	-0.0000023750677	0.00000009478183	0.00012301077	0.000001651519	0.000040728817
CNA 100130086	-0.00012838426	0	0	0	0	0	0
CNA 100130099	0.00066584314	0.000010732875	-0.0000042804845	0.000000062574415	-0.00006857943	-0.000037527407	-0.00008029059
CNA 100130117	-0.000058566526	0.000014299725	0.0000017050785	-0.0000006864782	-0.0004709905	0.000020116557	0.00009803429
CNA 100130119	-0.00027407715	0.00000892204	0.000037007212	-0.0000007604297	-0.00010851735	0.00001585174	-0.000021152478
CNA 100130139	-0.0003723181	0.000008190849	0.0000017952304	0.00000017885576	-0.00020884315	0.0000037568911	0.000015713646
CNA 100130167	-0.00014505217	0.000012645323	-0.0000024915546	-0.0000004816892	-0.00011222771	-0.000063142536	0.0001015171
CNA 100130234	0.0004911365	-0.0000032217251	-0.0000004030331	0.000000045926946	-0.000045796733	-0.00010710322	-0.00011835422
CNA 100130239	-0.00042299554	0.00010581507	0.000028042627	0.0000025590261	0.0012126048	0.000011399388	0.0000839117
CNA 100130240	0.000018629546	0.000011928811	-0.0000042943548	-0.00000048520275	-0.00019461142	0.000030396224	0.000011462277
CNA 100130265	0.00039758763	0.0000019004573	-0.000004032335	-0.00000017015557	0.0001422319	0.0000019160593	-0.000017690178
CNA 100130277	-0.0020618176	0	0	0	0	0	0
CNA 100130279	-0.0009451694	0.00000014968086	0.00000069569757	-0.00000029463519	0.000092973954	0.000008197594	0.000018045943
CNA 100130289	-0.00011078004	0.000010667833	0.000018960038	0.000000146732	0.000020918918	-0.000018862745	0.00009734538
CNA 100130311	-0.00002436673	0.000005427314	0.00003347568	0.00000008616531	-0.0003449132	-0.000000088800384	-0.0000650282
CNA 100130313	-0.00029426382	0.000009499009	0.00009839097	-0.00000037829082	0.0000026818118	0.00000043986145	0.00012850422
CNA 100130319	-0.00047996605	-0.0000007367082	0.000000013868129	-0.0000003611414	0.0003683698	0.0000045778875	-0.0000071943846
CNA 100130335	0.00034001272	-0.0000025533636	0.00000010972287	0.00000029312935	0.0002892783	0.0000025613685	-0.000000079514855
CNA 100130338	-0.00061379955	0	0	0	0	0	0
CNA 100130391	0.00021376087	-0.0000013614956	-0.0000010008287	-0.00000006692451	-0.000057481033	0.0000008724865	0.0000029126174
CNA 100130396	-0.00008485609	-0.0000014818968	-0.00000005885918	-0.0000002680327	0.00002231865	-0.000005629554	0.000007766569
CNA 100130409	-0.00033184857	-0.0000020035632	0.0000000049862514	-0.00000011268414	0.00017786653	-0.0000022240479	-0.0000016470124
CNA 100130418	-0.00008061464	0	0	0	0	0	0
CNA 100130450	-0.0005476218	-0.00000019847302	0.00000022291614	-0.00000003580461	0.00004579934	-0.00000071223366	0.0000017888922
CNA 100130462	0.0008076408	0.000011632061	-0.0000020620394	-0.00000070822864	0.00007777242	-0.0000014318813	-0.000025068228
CNA 100130481	-0.00046872348	0.000015991956	0.000008579078	-0.0000004639542	-0.0000056893914	0.000006046995	-0.00003228512
CNA 100130519	-0.00022107121	-0.0000010343288	-0.0000071128457	0.000000082651766	0.000053922486	-0.000004488575	-0.000014968117
CNA 100130549	-0.00074883486	0.0000017780483	0.00000259723	-0.00000026267872	-0.000082338425	0.0000022002896	-0.000009775454
CNA 100130555	0.00039036397	-0.0000020261944	-0.000043130167	-0.000000240259	-0.0006064652	0.0000052998357	-0.000016368022
CNA 100130561	0.00003714097	0	0	0	0	0	0
CNA 100130562	-0.00007103858	-0.000003024622	0.000003953142	-0.00000026334794	-0.000007938381	0.0000025510158	-0.00004022862
CNA 100130564	-0.00018932192	0.0000042549977	0.0000020441576	0.00000067158743	0.00002886789	-0.0000037815903	-0.000069998794
CNA 100130626	0.00058287586	0.0000028051747	-0.000009404526	-0.0000004923971	-0.00028112408	-0.0000028893196	-0.000056219826
CNA 100130636	-0.0008053827	0.0000079889915	0.000058536458	-0.00000017969232	-0.000008455988	-0.000011324527	-0.000028475899
CNA 100130637	0.0003153166	-0.0000028676004	-0.00001736696	-0.0000002728847	-0.0000026168032	-0.000021873953	-0.00003746378
CNA 100130671	0.00016095991	0.000054836342	-0.00032262492	0.0000019493439	-0.000082965234	0.00002698754	-0.00008833694
CNA 100130677	0.0010986538	0.000005180763	-0.000013282158	-0.0000005342249	0.00004509388	-0.0000020087393	-0.0000056844847
CNA 100130687	0.00072078395	-0.000050665134	-0.00000136427	-0.00000013987223	-0.000119659104	-0.00000047021794	-0.00003154192
CNA 100130708	0.00088994746	0	0	0	0	0	0
CNA 100130717	-0.000107277534	0	0	0	0	0	0
CNA 100130718	-0.00004917037	0.000011874447	0.000016768092	-0.0000007823475	-0.0002279146	-0.000008872255	-0.0000033655292
CNA 100130719	-0.00023862276	0.0000029911807	0.000035782436	-0.0000002921255	0.00087864586	-0.000014132962	0.000034768433
CNA 100130721	-0.00033843482	0.0000048094357	0.0000043151167	-0.0000004470557	-0.000107892134	0.0000025221548	-0.000042821735
CNA 100130733	-0.00016986168	0.00000020234205	0.000009110683	-0.00000045140584	-0.000009239086	0.000007784889	0.000002329224
CNA 100130742	0.0002592275	-0.000004417091	0.000019206613	0.0000011076843	0.00029513804	0.000025228217	0.000039579856
CNA 100130756	-0.000015248609	0.000007376775	-0.00000030919952	-0.0000004162705	-0.000066712935	-0.00000837186	-0.00006256829
CNA 100130758	0.0007195004	0.0000138903915	-0.000029627025	-0.00000020278125	-0.000027178006	-0.0000003635047	-0.000047759782
CNA 100130771	-0.00022928433	0.000024620436	0.000038383125	-0.00000012632002	-0.000020406229	-0.000024353023	0.0000032369924
CNA 100130785	-0.0002749075	0.000006277906	0.000003897995	0.0000004825257	0.00003621428	0.000008399047	0.000023007038
CNA 100130820	0.00033876143	0.000004641813	-0.00002513779	-0.00000007060536	0.00013784131	-0.00003011735	-0.00018707784
CNA 100130866	0.0001284139	0.00005301472	-0.00015120512	0.0000019453284	-0.00016599071	0.000030593892	-0.00006127673
CNA 100130873	0.00057094434	0.000006472928	-0.000060024908	0.0000012248859	-0.000294614	-0.000011862768	-0.0002741194
CNA 100130889	0.00023179394	0.0000057714683	-0.0000029686787	-0.00000044471335	-0.00010207599	-0.000007372509	-0.000027159283
CNA 100130898	-0.00023596628	0.00001289411	0.000000357228	-0.0000007349985	0.000054132768	0.0000006681576	0.0000031108395
CNA 100130935	0.0007307278	0	0	0	0	0	0
CNA 100130958	-0.00011066448	-0.0000056170056	-0.00000053624416	0.000000023590893	0.0000026880834	-0.00000082697784	-0.000016558713
CNA 100130962	-0.00022825443	-0.0000261668	-0.00000008025959	-0.00000036908864	0.00003582808	0.0000016182557	0.000010399652
CNA 100130967	0.00025124112	-0.000006691604	-0.000058470152	0.00000060784186	0.00046976388	-0.0000028094805	-0.00017363107
CNA 100130968	0.0008273395	-0.000049782982	-0.000006519657	-0.0000001082504	-0.00009037274	-0.000007110761	-0.00003689036
CNA 100130988	-0.00024010685	0.0000065896443	-0.00003602864	-0.00000011076007	0.00022889755	-0.000109085406	-0.000032678927
CNA 100130994	-0.00041796203	0.000025188761	0.0000030855963	-0.00000054827905	-0.00024586264	-0.000026205256	0.000052073676
CNA 100131027	0.0013640278	0.000009952053	-0.000002224695	-0.00000067627224	0.0002758807	-0.000012699135	-0.000053502696
CNA 100131055	0.000247261	-0.0000030030596	-0.00000091129306	-0.00000008198253	-0.0003402738	-0.000008005113	-0.0000005015364
CNA 100131065	0.000013990759	0.0000044027965	-0.00000031863894	-0.00000062515863	-0.00038521117	0.0000023538184	-0.000028547991
CNA 100131084	0.00023713736	-0.000001810627	-0.0000005034685	-0.0000001246469	-0.00008793355	-0.0000005298957	-0.0000059336944
CNA 100131130	0.00047301778	-0.0000012208809	-0.000014050032	-0.00000022101821	-0.00024083964	-0.0000057304114	-0.000036714766
CNA 100131137	0.000012742992	-0.000005171816	0.0000010606956	0.000000045006736	-0.000009409511	-0.0000064502055	-0.00003333514
CNA 100131173	0.00040674317	0	0	0	0	0	0
CNA 100131183	0.00012502995	0.0000050117674	0.0000020998277	0.00000002166681	0.000030021889	-0.00007762124	-0.00006230117
CNA 100131187	-0.00014579936	0.0000054654297	0.00001200673	-0.00000039987395	-0.00017738063	0.000016858943	0.000032829863
CNA 100131188	-0.0003580286	0.000014438837	-0.000009741767	-0.00000075842206	-0.00039752762	0.000000786248	0.00011092207
CNA 100131189	0.00057021575	0.00000738674	-0.000032195916	-0.00000054342695	-0.00009652482	-0.0000112105145	0.0000011556612
CNA 100131207	-0.000596797	-0.00000066804256	0.0000040766326	-0.0000000058558944	0.00015213895	-0.0000033038018	0.000016762184
CNA 100131211	0.00023920089	-0.0000013292149	-0.00000030931184	-0.000000084826816	-0.000043663124	0.00000061334225	-0.000003493543
CNA 100131213	0.0008089197	-0.000026347969	-0.00000025693558	-0.00000039602577	-0.00012434028	0.000002847638	0.0000021852734
CNA 100131236	0.00012316965	0.000015533762	0.0000011793596	-0.000000081480586	0.00033455837	0.000005527201	-0.0000022755376
CNA 100131244	0.00051436346	-0.0000010327445	-0.0000012431874	-0.000000037645037	-0.000008779398	-0.0000012741276	-0.0000019281579
CNA 100131268	-0.000041519	0.000013615546	-0.0000060306647	-0.00000050695314	0.000051698884	-0.00001536457	0.000034191587
CNA 100131309	-0.0004938444	0.0000012510387	0.00000048391075	-0.0000003219069	-0.00003347357	0.0000029723997	0.000014329855
CNA 100131378	0.00032369356	-0.000005451305	-0.000000621561	-0.00000014455694	-0.00018688185	-0.00000072682127	-0.000012812385
CNA 100131390	-0.00005848951	-0.000002785372	-0.0000025063805	-0.000000025765937	0.000043337306	-0.000001973813	0.000020172803
CNA 100131393	-0.0007533031	-0.000001356058	0.0000012457485	-0.00000003530268	0.00023372023	-0.0000037929676	0.000009236315
CNA 100131418	-0.000568285	0.000016467775	0.000012392453	-0.000000025263997	-0.0002480011	-0.000016044305	0.000038846272
CNA 100131439	0.00002842733	0.000023026229	0.000008337438	0.00000024193213	-0.00026654554	-0.000021003225	-0.00011533152
CNA 100131451	0.00030514502	0.0000023421226	-0.0000071906175	-0.0000004222937	-0.00040921872	-0.000010558314	-0.00010279708
CNA 100131454	0.00096770277	0	0	0	0	0	0
CNA 100131539	0.00039588474	-0.00000050955305	-0.00000022746491	-0.00000009704055	-0.00008952898	-0.0000028963464	0.000006833871
CNA 100131550	-0.0013325701	0	0	0	0	0	0
CNA 100131609	-0.00010774839	0.00000734207	0.00000040907977	-0.0000006911629	-0.0001760749	-0.000009367236	-0.0000035845085
CNA 100131629	0.000246854	0.0000031605416	-0.0000025011689	0.0000005285363	0.00057897385	0.000005315877	-0.000013593686
CNA 100131743	-0.000596694	0.0000060596826	0.000012156745	-0.00000029848334	0.0002783998	0.00000300307	0.0000042564197
CNA 100131789	-0.00017905571	-0.00000017831202	0.0000008824547	0.0000004699774	0.0001823432	0.0000010690982	0.000011471343
CNA 100131800	0.0002105161	0.0000130010185	-0.0000059507424	-0.00000034315542	-0.00056593056	0.000004562275	0.00005112474
CNA 100131810	0.00012912619	0.000011407003	-0.000008453189	0.00000003747773	-0.000019936002	-0.000008631893	-0.000032644606
CNA 100131814	0.00027945693	0.0000028632426	-0.000010345731	-0.000000065586015	0.00012034473	-0.000009476647	-0.00007202532
CNA 100131823	0.00003645092	0.00000064267397	0.000017019427	0.00000007846899	0.00042564038	-0.000004007513	-0.00007614471
CNA 100131827	-0.00047964542	0.000008468189	0.0000008614725	0.000000490222	0.00014432115	0.0000011353219	0.00002841983
CNA 100131874	0.00039875795	0.0000055362593	-0.000011237912	-0.0000007503911	-0.00030391483	-0.0000050981735	-0.00004545849
CNA 100131879	0.0004481473	0.000006219886	-0.00002815488	0.0000006488331	0.0004872663	0.000004600569	-0.00007247362
CNA 100131897	-0.0001379049	0.0000054175393	0.000013927057	-0.00000033612838	0.0000271707	0.000003320512	0.00000075231515
CNA 100131899	0.00019699057	0.0000054668644	-0.0000016986214	-0.000000103231066	0.00007327788	-0.0000011235475	-0.000059861723
CNA 100131902	-0.00014510754	0.0000129283235	-0.0000046348614	-0.00000040188172	-0.00021200559	-0.0000039293054	-0.00003196822
CNA 100131935	0.00006111256	-0.0000057737816	-0.0000015477642	-0.00000019040024	-0.0007094478	-0.000020539761	-0.00010600288
CNA 100131940	-0.0006496584	-0.00000006246984	0.0000002674301	-0.00000020780061	0.00008864377	0.0000063855814	0.000024487385
CNA 100131961	-0.00011596714	0.000012474892	0.000009249341	0.0000001706575	0.00075438	-0.000017497436	-0.00002589644
CNA 100131964	0.00020807002	0.000025201272	-0.00000012384875	-0.00000051347837	0.000013446482	-0.000005021932	-0.000006065661
CNA 100131980	-0.00011035219	0.0000018534928	-0.0000031202194	0.0000009304181	-0.0001716079	-0.0000113043025	-0.00008352213
CNA 100131995	-0.0010040428	-0.0000010941532	0.0000011346524	-0.00000008616531	0.00016506718	0.0000035122923	0.000019224737
CNA 100131997	0.000032614676	0.0000020621637	0.0000021886917	0.00000027054236	0.00011593019	0.0000048106485	-0.00004379737
CNA 100131998	-0.000059403766	-0.0000015020371	-0.00000027855205	0.000000050360693	-0.00006562742	0.000003899566	-0.0000090487165
CNA 100132074	0.0004899495	-0.0000067538886	-0.0000027997307	-0.00000030433924	0.0002797425	-0.000008994571	-0.000045313165
CNA 100132103	0.00003964711	-0.0000054861944	-0.0000014362632	0.0000005755508	-0.0004026073	-0.000010040067	0.00002307875
CNA 100132104	0.00016754368	-0.0000004692977	0.000008417868	-0.00000041509932	-0.00010542204	0.0000000084910425	-0.0000024146993
CNA 100132195	-0.00007073186	0.000014594955	-0.00002152632	-0.00000070689015	-0.00027740322	0.0000038276326	0.00006000004
CNA 100132341	0.00023607985	-0.000004464126	-0.000022847094	-0.00000006039937	0.000064328684	0.00000098287	-0.000014879265
CNA 100132358	0.00049918756	0.0000040629766	0.00000076047434	0.00000045960408	0.00034977452	0.000011454768	0.000022988317
CNA 100132380	0.00003706035	0	0	0	0	0	0
CNA 100132386	0.00041930832	-0.000007936364	-0.000027670414	0.000000490724	-0.00026688672	0.000014342592	-0.0001219611
CNA 100132396	-0.00035074205	-0.00000034821798	-0.0000034096593	0.0000007252945	0.00037203345	0.000025442609	-0.000101416634
CNA 100132406	-0.0006693821	0.0000026877901	0.0000016933348	0.000000046847163	0.0000049211867	-0.0000016569671	0.000045436514
CNA 100132417	-0.0005486274	0.000009793134	0.0000037610434	0.00000015827648	-0.0002738527	0.000004971571	0.000021549524
CNA 100132463	0.000083949046	-0.0000032450416	-0.000002286419	-0.00000046679844	0.00008300055	-0.0000024371711	0.000018857467
CNA 100132464	-0.00022464759	-0.0000024363974	-0.0000035404498	-0.00000025280735	0.000036632315	-0.0000008092846	0.000019904644
CNA 100132467	0.00014800405	0.0000038186868	-0.00002903135	0.0000013808199	0.000053287215	0.000006905051	-0.00012835706
CNA 100132476	0.00041745772	-0.00000782193	-0.00002608649	0.0000004848681	-0.00026688547	-0.000043795902	-0.000120216515
CNA 100132509	-0.00023124326	0	0	0	0	0	0
CNA 100132510	-0.00040072858	0.000005672009	0.0000036400154	-0.00000033930726	0.000065365646	-0.0000003040987	0.000009235792
CNA 100132565	0.00060343294	-0.0000011111351	-0.0000014165801	-0.00000009670592	-0.000008812542	-0.0000025423053	-0.0000025685208
CNA 100132580	0.0006974944	-0.0000010388854	-0.00000031962253	-0.0000003247512	-0.00005090228	0.0000019406962	0.000007442027
CNA 100132597	-0.0006448505	-0.0000022258032	0.000007888358	-0.000000006525141	0.000060091417	-0.0000031906366	0.000018471752
CNA 100132601	0.00015872256	-0.000001579157	-0.0000015978045	0.0000000882567	0.00022883565	-0.000008551247	-0.000045659606
CNA 100132617	-0.0009822577	0.0000013863308	0.00000033943235	-0.00000009570205	0.00007305361	0.0000049018545	0.000020566991
CNA 100132619	-0.00026593162	0.0000043952778	0.0000074720924	0.00000022453175	0.00017671366	0.0000016751623	0.0000046924115
CNA 100132630	-0.0007430927	0	0	0	0	0	0
CNA 100132708	-0.0008115267	0.0000021876838	0.0000004347814	-0.00000024377255	-0.000106616826	0.0000035442486	0.000005640733
CNA 100132753	0.00011131188	-0.00000266404	-0.000003377189	0.00000029061968	0.00010287873	-0.000009846938	0.0000021273634
CNA 100132759	0.0017887703	0	0	0	0	0	0
CNA 100132766	-0.0011999931	-0.0000027211713	0.0000051505813	0.00000004701447	0.000030767333	0.000004115523	0.000020549714
CNA 100132832	0.0000018092832	0.000026867607	0.0000002686388	-0.0000006648951	-0.00009117903	-0.00000083233203	0.0000039700876
CNA 100132863	-0.00039988462	0.000008152513	0.000068844674	0.00000039786622	0.00013742864	-0.000004070966	0.000029915238
CNA 100132911	0.00045131167	0.00000081682407	-0.00000010379141	0.00000012121703	-0.00039913986	-0.000010084164	-0.000042716805
CNA 100132916	-0.000076787925	0.000002212169	0.0000034973928	-0.00000033094173	-0.0000982325	-0.0000064656815	0.000009169829
CNA 100132920	0.0007072718	0	0	0	0	0	0
CNA 100132923	-0.0002448875	0.0000010739524	0.0000042096076	0.0000020438745	-0.0010317139	-0.000049357644	0.0000008272285
CNA 100132938	0.00002208808	0.0000020793236	0.000010256446	0.00000026050367	0.00013761508	0.0000022191332	-0.000019120418
CNA 100132948	-0.0005501859	0.0000037442278	0.0000010177865	0.00000018069618	0.00021587299	0.00000066012666	-0.000021423268
CNA 100132965	-0.00024443128	0.0000013211682	0.0000027879548	0.0000013031039	0.00093237613	0.000020522764	0.00005800571
CNA 100132978	-0.000059772723	0.000004640628	-0.000013178274	0.00000007261309	-0.00037249143	0.000016856497	-0.00008200889
CNA 100132979	0.00033342803	0	0	0	0	0	0
CNA 100133036	-0.0007033916	0.0000030584815	0.000009595688	0.0000002954717	-0.000029486991	0.0000037902173	0.000007902677
CNA 100133037	-0.00009843279	0.00000772461	0.0000005952213	-0.00000045642517	-0.00030056172	0.000010686809	-0.000046354027
CNA 100133038	-0.00028612843	0.000010073127	-0.00000023062245	0.00000027372124	-0.00021990399	0.000006998903	0.000008892198
CNA 100133093	-0.0015999444	-0.00000042176555	0.0000005612277	-0.000000077465124	0.000037715497	0.0000072970097	0.000020451756
CNA 100133100	0.0010214408	0.000013833997	-0.00005052589	-0.00000021399111	-0.00006001256	-0.000001610622	-0.00006385522
CNA 100133121	0.000027443444	0.0000020723594	0.000038528447	0.0000001940811	0.00011593188	-0.00000075236744	-0.00003068648
CNA 100133122	-0.000110422945	0.0000041671697	0.000018363717	0.00000024226674	0.00012510468	0.0000017545202	0.000023034434
CNA 100133163	0.00005865505	0	0	0	0	0	0
CNA 100133172	-0.0005972751	0.0000025779323	0.000018759561	0.000001650191	-0.0015496231	-0.000004795936	0.000016366159
CNA 100133193	0.0013298065	0.000007252379	-0.000007856142	-0.00000066154877	-0.00029430987	-0.000010096765	-0.000065936474
CNA 100133204	-0.0001705748	0.0000062193685	0.000029656292	0.0000007769936	-0.000019388424	-0.00001396653	-0.00003071795
CNA 100133206	-0.000327254	0.000011216187	0.000000652929	-0.00000010423493	0.00011917144	-0.00000630477	-0.0000065689333
CNA 100133210	0.0006618574	0.0000027635588	-0.000017362663	-0.00000044872883	-0.00028798712	-0.0000063217	-0.000056639885
CNA 100133234	-0.000013184691	-0.0000014024084	0.000011038732	0.0000008823997	-0.00048654393	-0.000010284897	0.00008650863
CNA 100133259	-0.0005720732	0.000021498558	0.000001890018	-0.00000048562094	-0.000017249498	0.000011956136	0.00000588369
CNA 100133265	-0.00023104473	-0.00000088713676	0.00000005309315	-0.00000014940898	0.000005004176	0.00000464294	-0.0000008754145
CNA 100133285	0.00078928156	0.000009002832	-0.000013043935	-0.0000008790535	0.00014432675	0.000010473572	0.00005181221
CNA 100133310	-0.000015214219	0.0000014225536	0.00000043863827	-0.00000029513708	0.00009656095	0.00000784647	0.0000090268195
CNA 100134869	-0.00008364679	-0.0000092710425	-0.000003510982	-0.00000010891965	-0.0001333031	0.000007497574	-0.000003897307
CNA 100134938	-0.0006577188	0.000026310083	0.000014940168	-0.0000003321129	0.00003561313	0.0000001430511	0.000041248586
CNA 100135756	-0.00049386476	0.0000010769619	0.0000016111923	-0.00000012606905	0.00027398128	0.000013038578	0.00004325099
CNA 100137047	0.00056338735	-0.0000014182638	-0.0000007032588	-0.00000008967884	-0.000034350738	-0.00000020516545	0.000008524531
CNA 100137049	0.0005724888	-0.00000142533	-0.0000013453682	-0.00000008549607	-0.000034351473	0.0000029728706	-0.000005588908
CNA 10014	0.0004190419	-0.0000040654295	-0.0000143749	0.0000004003759	-0.00019247695	-0.000015942966	-0.00014556106
CNA 100141515	0.00017438576	0.000016766535	0.000018941655	0.00000010917059	0.00035617553	-0.000025516976	-0.00006067609
CNA 100144494	0.0007027617	-0.000053926877	-0.00002369937	-0.0000002687019	-0.000040483963	0.00000519465	-0.000021723718
CNA 100144596	0.0004217867	0.00000025086484	-0.00000005038473	0.000000092188515	-0.00025505153	0.000006322275	-0.000010547449
CNA 100144748	0.0010192249	-0.0000066707944	-0.0000012001655	-0.000000316302	-0.000026113416	0.000028282193	-0.000058491838
CNA 100147744	-0.00002213633	0.000006734925	0.000005634056	-0.00000036172702	0.0002091159	0.0000026735509	0.000073799056
CNA 100147745	-0.00017178955	-0.0000006347712	0.000000019515703	-0.000000025431314	-0.00005237505	-0.0000013953238	0.0000027619747
CNA 100147746	0.00003735398	-0.0000008900176	-0.00002548065	-0.0000001350202	0.0008012922	-0.000040815998	-0.000027524136
CNA 100147749	0.00040861612	0.0000032072187	-0.00000033255893	-0.00000006859762	0.000027296539	-0.0000029243397	0.000011526492
CNA 100147751	-0.00023599905	0.000004422089	-0.000026378546	0.00000015409368	0.00013212072	0.000012246745	-0.0000086516775
CNA 100147752	-0.000101906255	0.0000023288317	0.000001455522	-0.00000020662942	0.00029507873	0.00000692218	-0.0000022156405
CNA 100147757	-0.0000018822527	-0.000000032395644	0.0000000034311887	0.000000008030941	0.000019923289	0.0000019433937	-0.000015105678
CNA 100147758	-0.0004994348	0.0000065841014	0.0000029070172	0.0000001156121	0.00014260266	0.000010725845	-0.000015076418
CNA 100147759	0.0007042316	0.0000003500152	-0.0000011127124	-0.00000025280735	0.00015586037	0.0000002334097	-0.000007880362
CNA 100147761	0.00019295668	0.000002659188	-0.0000069806497	0.00000029346398	-0.00027262187	-0.000026787047	0.000025037925
CNA 100147762	0.00023055759	0.000002178027	-0.000007938957	-0.00000010189257	0.00017928214	0.000022884784	0.000016946917
CNA 100147763	0.0004108018	0.000003469785	-0.0000007684424	-0.00000021231803	0.00006756337	0.0000017887564	-0.00001666939
CNA 100147764	0.00010029676	0.0000031261902	-0.0000004251124	-0.00000031354134	-0.000050625367	0.0000072792536	-0.000013969885
CNA 100147768	0.00008631189	0.000002507345	-0.0000004110335	-0.00000018203467	-0.000077188095	-0.0000018864662	0.000013603579
CNA 100147769	-0.0004165461	0.0000058113214	0.00005050493	0.00000028309069	0.000004568364	-0.0000012857872	-0.000019328596
CNA 100147771	0.00075103843	-0.0000020388447	-0.000006940169	0.000000027773673	0.000018344648	-0.0000032168523	-0.000018236009
CNA 100147812	0.00006551372	-0.000008675173	-0.000005493008	-0.00000039694606	-0.0006296637	-0.000042914682	-0.00005938174
CNA 100147813	-0.000056015946	0.000009114758	-0.000015825548	-0.00000040857415	0.00012302648	0.000003496973	-0.000047954185
CNA 100147814	-0.00042626177	0.0000028540953	-0.0000018906337	-0.0000002966429	0.000024254028	0.000012840116	-0.000004494859
CNA 100147815	0.0000046941877	-0.0000048788384	-0.0000020228845	-0.0000001201295	0.0000036402569	0.000000013290877	-0.000027749495
CNA 100147816	0.00009462652	0.000007168897	-0.0000005308625	-0.0000001303355	0.00003092722	-0.000006929918	0.00001612105
CNA 100147817	-0.00038533082	0.000010185587	0.000032478787	-0.000000016898444	-0.00003559099	0.0000003586945	0.00003452284
CNA 100147819	0.00017324132	0.000015783058	-0.00000025249994	-0.00000038146973	-0.0000008503831	0.0000068258396	-0.00002838252
CNA 100147821	0.0006569436	-0.00005240379	-0.00000036424802	-0.00000011310243	-0.000039870876	0.0000040597456	0.000005483826
CNA 100147822	0.00019719586	0.0000060972516	-0.0000042897536	-0.000000051866497	0.00033442862	0.000013611276	-0.00006868888
CNA 100147825	-0.00010126842	-0.000023660126	-0.0000020178093	-0.0000003649059	-0.000038648086	-0.00000083697466	-0.000010397602
CNA 100147827	-0.00004512636	0.000002158399	0.0000040571026	-0.00000032274346	0.00017492913	-0.0000040755876	-0.0000010598648
CNA 100147828	0.00041695515	-0.0000029147611	0.00000036091814	-0.00000029045236	0.00014521326	0.0000034313243	-0.0000049781383
CNA 100147829	-0.0005173179	-0.0000029842165	0.0000007325587	0.00000021466037	0.000045929944	-0.000003342137	-0.0000128024085
CNA 100147832	0.00049650436	-0.0000015038565	-0.0000009161028	-0.000000075457386	-0.000014560857	0.00000046084847	-0.000014663369
CNA 100147834	0.0009414728	0.000003477586	-0.00000060141053	-0.000000012046413	-0.000055349912	-0.0000027782141	-0.000019685825
CNA 100147836	-0.0004593744	-0.0000036007584	0.00000054711285	-0.0000001974273	-0.000033535835	-0.000003298144	0.0000043553846
CNA 10015	-0.0007223403	0.000008170898	0.000019730121	0.00000035821347	-0.0003180775	0.000008478635	-0.000018978975
CNA 100151640	0.00010576764	0.000013231181	-0.000008770191	-0.0000004673004	0.00033306604	0.00000031832008	-0.000015765407
CNA 100151641	-0.00048043186	0.000006306547	0.0000010419121	-0.00000013811547	0.000039010276	-0.0000052766004	-0.000017575068
CNA 100151643	-0.00028128203	0.000012145755	0.000011101917	-0.00000035905	0.00010057909	-0.0000036632282	0.0000031373272
CNA 100151645	0.00000948561	0.000013663772	-0.0000050661874	-0.00000036574244	0.00015368329	0.0000069823495	0.000036005928
CNA 100151647	0.000027717393	0.000009289507	0.00000047325278	0.000000056551215	-0.000051379717	0.0000037670868	0.00007772707
CNA 100151648	-0.0002539499	0.00001894676	0.0000141595365	-0.00000017801919	0.00014704079	-0.0000036632077	0.0000025578133
CNA 100151649	0.00040501973	0.0000018064703	-0.000009601139	-0.00000019090217	0.00016570161	-0.0000026034786	-0.000035477675
CNA 100151650	-0.00035990356	0.0000029208081	0.00000021625515	-0.00000033311676	0.000012210182	0.0000023997352	0.000034525227
CNA 100151652	-0.00036931885	0.000004965077	0.00009647814	-0.00000021717004	0.00021684966	-0.000016154394	0.00007254245
CNA 100151653	0.0003044944	-0.0000015629382	-0.00000029808695	-0.00000002342358	-0.00017723975	0.0000060201423	-0.000012908233
CNA 100151655	0.00028847295	0.000010490626	-0.000004390014	-0.00000043099385	-0.00053598284	-0.0000045088823	0.000015462867
CNA 100151658	0.0011959604	-0.0000024408835	-0.0000012157681	0.000000010540611	-0.000046679015	0.0000006363162	-0.0000018996521
CNA 100151661	-0.00031302022	0.000010513381	-0.0000014969391	0.00000023063858	0.0002310339	0.000004315491	0.00001650124
CNA 100151663	-0.00045499357	0.0000043983628	0.0000029462365	-0.000000096371295	-0.00016373619	-0.00000144329	0.000041874522
CNA 100151667	0.00040983752	-0.0000051438647	-0.00016140427	-0.0000004495654	0.00014289356	-0.0000052671476	-0.0000092687305
CNA 100151668	0.00032586447	-0.0000033778474	-0.0000028807099	0.00000005471079	-0.000010977468	-0.00000046697625	-0.0000071474333
CNA 100151669	0.0000009892062	0.0000016661119	0.0000037904385	-0.000000024762075	-0.000093443996	-0.0000030528345	-0.0000022454851
CNA 100151670	-0.00035448058	0.000009845296	0.00000258707	0.00000022804528	-0.0003013389	0.000016239086	0.000062193576
CNA 100151671	0.00070060906	-0.0000004759901	-0.000008475173	-0.00000018186735	0.00008564483	0.000007894572	0.0000068711606
CNA 100151674	-0.00029489587	-0.0000025418663	-0.0000011696819	-0.00000012330841	-0.000032736654	0.0000002010977	0.0000007668294
CNA 100151676	-0.00018589164	-0.000009955471	0.00000009228796	-0.00000007830169	0.000014019276	-0.0000034173434	-0.00001957655
CNA 100151677	0.00048350243	0.0000033088054	-0.0000044172248	-0.00000043935944	-0.00034894934	-0.000014730691	-0.000029961226
CNA 100151678	-0.00060790405	0.0000029516011	0.00000036175834	-0.00000010473686	0.000028422544	-0.000003024329	0.000028364659
CNA 100151682	-0.000047263435	-0.000002024124	0.000007060913	0.0000012355102	0.00054277224	-0.000092935625	0.000009996347
CNA 100151683	-0.00064166036	0.000001200312	0.0000017380579	-0.00000004534136	0.00010344824	0.0000018377053	0.00000725491
CNA 100151684	-0.0003928392	0.0000055691867	0.000011905301	0.00000031872798	-0.00016998833	0.000009123725	-0.000015808322
CNA 100151685	0.00021701361	0.0000007700188	0.00000037325654	-0.00000047081394	-0.00000906732	-0.000027982967	0.000016612976
CNA 100151686	0.000014950772	0.0000022532386	0.00002082294	0.00000039452001	-0.0002018638	-0.000018094253	-0.00001671036
CNA 100151687	-0.00036661365	0.000008165878	0.0000017946178	0.00000028643694	-0.00022211569	0.000013595463	0.000028411652
CNA 100151688	-0.0004352685	-0.0000005258554	0.0000007000613	-0.00000022871453	0.000082644874	-0.0000036444892	0.0000070892092
CNA 10016	0.0020493446	0	0	0	0	0	0
CNA 100169750	-0.00040153207	-0.0000026566365	-0.000000082710834	-0.00000016781323	0.00006646683	-0.0000017247493	-0.000010948598
CNA 100169751	0.0000123896925	0.000012672064	0.000030774238	-0.000000010707922	0.0000014043012	0.000009610434	0.000086287924
CNA 100169753	0.0000075238822	0.000012607061	0.0000026625598	-0.000000005521272	0.000001405233	0.000009414625	-0.0000059674494
CNA 100169754	0.000010971207	0.00001268366	0.00006570706	-0.000000011209855	0.0000014050868	-0.000014304016	0.000086967026
CNA 100169755	0.000009238782	0.000012669655	0.00001841615	0	0.0000014042847	0.000020527337	0.000007120559
CNA 100169756	0.0000073115457	0.0000127001385	0.000014164211	-0.0000000016731125	0.0000014051951	-0.000022457543	0.000047863115
CNA 100169757	0.000008562468	0.0000126475925	0.00000032202922	-6.692445E-10	0.0000014051266	-0.000010575558	0.000027390779
CNA 100169758	0.00000958198	0.000012670256	0.000010872849	-0.000000007696319	0.0000014042397	-0.00003024968	0.000008886466
CNA 100169759	0.0000101518	0.00001263863	0.000026650672	-0.0000000138868375	0.0000014053036	-0.000033345066	0.000032061274
CNA 100169760	0.0000125702	0.000012711529	0.000011844663	0.0000000011711788	0.0000014051546	-0.0000009674985	-0.000015649774
CNA 100169761	0.000010280108	0.000012663026	0.000025973126	-0.000000011209856	0.0000014047075	0.00000829842	0.000034030923
CNA 100169762	0.000008860869	0.000012693288	0.0000012630089	-0.0000000100386774	0.0000014055403	0.000014969736	-0.000029107183
CNA 100169763	0.000009169054	0.0000127805615	0.000009465926	-0.000000004852027	0.0000014059391	-0.0000023908678	0.00003934488
CNA 100169764	0.000016157985	0.000012650419	0.00000035608613	-0.000000010038677	0.0000014036146	0.0000043610416	0.000043066422
CNA 100169765	0.000012303716	0.000012732726	0.0000026084556	-0.0000000045174042	0.0000014057912	-0.000011119832	-0.000008720305
CNA 100169766	0.000011730133	0.000012667396	0.00003006303	-0.000000016396505	0.0000014057923	0.0000027112167	0.00003982935
CNA 100169767	0.000009963262	0.000012606184	0.0000404142	0.0000000036808487	0.000001405194	-0.000013069301	0.000019667337
CNA 100169768	0.000009289686	0.000012669208	0.0000042780807	-0.000000010205987	0.0000014050579	-0.000011162821	0.00003520445
CNA 100169834	-0.0000039507204	0.00000025872077	0.0000000070486417	-0.00000000652514	0.000029749654	-0.0000022581166	-0.000011269377
CNA 100169836	-0.00025679127	-0.0000026021505	-0.00000007980046	0.00000014229825	0.00005467897	-0.0000004035338	-0.000025720135
CNA 100169850	-0.00083508727	0.0000015300931	0.00000017171506	-0.00000026150752	-0.000015492838	0.0000028101706	0.000006390287
CNA 100169851	0.000092761795	0.0000071787413	0.000015193849	-0.00000032993785	0.00013914454	0.0000033972342	0.00005170184
CNA 100169989	-0.000381953	0.0000012222403	0.000000060227975	-0.00000019424841	0.00006894834	0.0000019832976	0.00000638144
CNA 10017	0.0003635208	-0.000008301039	-0.000001422383	-0.000000095367426	0.000013809404	-0.0000089039295	-0.000029843333
CNA 100170229	0.00018782394	-0.00000036969516	0.00000080840516	0.00000015367542	-0.000006167789	-0.000002571512	0.00000025358122
CNA 100170765	0.00015985091	0.000011391189	0.00000014026085	0.0000002062948	-0.00022248796	0.0000003196378	0.0000080547
CNA 100170841	0.0005586269	-0.000008419	-0.000011456928	0.00000048470076	0.00034299132	-0.000009497215	-0.00009533106
CNA 10018	-0.0006142055	0.0000004117008	0.00000079204415	-0.00000019792925	-0.00005637001	-0.0000048205416	0.000009993858
CNA 100187716	-0.00012610298	0.000012073998	-0.0000006330531	-0.0000005635044	0.00021174725	0.0000038316584	-0.000002269243
CNA 100188847	0.00035767155	-0.000004512161	-0.0000005967539	0.00000012707292	0.00007304427	0.000012121021	-0.000004345116
CNA 100188891	0.00018855266	0.000005870221	0.00000045466268	-0.00000024561297	-0.00028221234	0.000000067258995	0.00003322917
CNA 100188893	-0.000011955436	0.000004236761	0.000024404277	-0.00000012665464	0.00021855357	0.000011377627	-0.00003081667
CNA 100188953	0.00013290382	0.0000046034393	0.0000015623516	0.0000006761049	-0.00006304992	-0.000005561479	-0.000060859307
CNA 100188954	-0.0000038277694	-0.0000019038247	-0.0000017564847	-0.00000031027878	-0.000057116562	0.000025829568	-0.0000031402028
CNA 100189441	-0.00049863395	0.0000050934364	0.0000042282722	-0.0000000031789154	-0.00015587315	0.000006439131	0.000047244983
CNA 100189452	0.0001570954	0.000011286452	0.0000018797137	0.00000010289644	-0.0003793985	-0.000001970247	0.000031057825
CNA 100189454	-0.000695871	0.00001149188	0.0000012931348	0.0000001674786	-0.00029934727	0.000010057751	0.000060528437
CNA 100189457	0.00014570932	0.000011476101	0.0000052654127	0.00000009135195	-0.00032119674	0.000016986121	0.0000294393
CNA 100189458	-0.00065353554	0.0000042004754	0.000009523895	0.00000006123593	0.000006103476	0.000007135544	0.000003252301
CNA 100189467	0.0003226521	-0.0000053465155	0.000038760078	-0.000000020244663	0.000057697387	-0.000004261481	-0.000045460063
CNA 100189480	-0.0000014859324	0.00000206688	0.0000015093423	0.00000021374017	-0.00024433536	0.000000634936	0.000012164596
CNA 100189486	0.00041938314	-0.0000053802605	-0.000004984386	-0.00000012682194	-0.00007192165	-0.0000032276228	-0.00005547532
CNA 100189506	0.0010473706	0.00000883002	-0.0000034282853	-0.0000007888727	0.000104145285	0.0000074315594	-0.000021844506
CNA 100189515	0.00011232022	0.000012351268	-0.0000013608351	0.00000023657815	0.00022186986	0.000020382071	0.000052750904
CNA 100189518	0.00034537583	-0.0000009304808	-0.00000022681137	-0.0000001097562	-0.00013134617	-0.0000016853998	-0.000006523927
CNA 100189528	-0.00000827806	-0.000003969585	0.00000056732574	-0.00000033696492	0.000046292982	0.000012350825	0.000021347665
CNA 100189531	-0.00047409302	0.0000021612984	0.0000023785221	-0.00000007897092	0.000003270614	0.000004399084	-0.0000127604135
CNA 100189537	0.0006803003	-0.0000025688973	-0.000000099176454	-0.00000007428621	-0.000003007407	-0.0000019630945	-0.000014696143
CNA 100190799	0.00036384256	0.000013403896	-0.0000053926074	0.00000011076007	0.00015928588	0.000020043692	0.000023177925
CNA 100190949	-0.00021934202	0.000005516399	0.000026217278	-0.00000044722304	0.00022745902	0.000008371775	0.0000032024216
CNA 100190952	0.000038371716	0.000006394794	-0.0000035645733	0.00000013368171	-0.00018299342	-0.0000013326343	0.000015549156
CNA 100191040	-0.00044265707	0.0000055255646	0.000024373114	-0.0000004079049	0.000081834594	0.000003012764	0.00007242073
CNA 1002	0.00027505358	-0.0000009799161	0.0000043329896	-0.00000022294228	-0.0003776255	0.0000044350877	-0.00001807353
CNA 10020	-0.00017623986	0.000003341959	-0.00003630218	0.00000026803266	-0.000051348576	-0.000012890842	-0.00003891265
CNA 10021	0.00046025356	-0.000008592019	-0.0000006516239	0.000000022587024	-0.00013367545	-0.00001176101	-0.000022874758
CNA 10022	0.00065137236	0.000004839126	-0.0000054422508	-0.0000004791795	-0.00013656497	-0.000015759908	-0.00006127577
CNA 10023	0.00012886037	-0.0000052665405	-0.000016228418	-0.00000031203552	-0.00005859425	0.00000087548784	0.0000013202534
CNA 10024	0.0002869344	-0.0000005600484	-0.000035061432	-0.00000023022031	0.000078206285	0.000005218627	-0.00000651347
CNA 100240707	0.00019237745	-0.000005180182	-0.0000020300497	-0.00000028543303	0.000008285236	-0.0000027095227	-0.00019179485
CNA 100240709	0.00014605687	-0.0000016218266	-0.0000003595105	-0.000000300993	-0.00019671765	-0.0000036260017	0.000046065637
CNA 100240710	0.00011222805	-0.000000853183	-0.000000871267	-0.00000028811002	0.00023259922	0.0000033500633	-0.0000010201388
CNA 100240711	0.00028485878	-0.00000392182	-0.0000020846446	-0.00000055262916	0.0001007622	0.000017444783	0.000012275837
CNA 100240712	0.00093410123	0.0000027988774	-0.0000066655134	-0.000000031287207	-0.00010414342	0.0000010806531	-0.000039834224
CNA 100240713	-0.000236753	0.0000029840699	0.00000005298491	-0.000000103565675	-0.00026109684	0.000002819059	0.0000037403274
CNA 10025	0.000027487486	0.0000012677751	-0.0000070721635	0.000000014305114	0.00008165026	-0.000008894968	-0.00009544698
CNA 10026	0.0007352433	-0.00000756826	-0.000011883425	-0.0000006392964	0.00024111936	-0.0000003296136	-0.00003775597
CNA 100270673	0.00036900412	0.00000011861325	-0.0000043990617	-0.00000037176568	0.00003550132	0.000002007296	-0.00004294956
CNA 100270753	-0.0005714593	0.000019449557	0.000024156627	-0.0000006724241	-0.0002895106	-0.000022582122	0.00011224053
CNA 100270841	0.0009049011	-0.0000023027312	-0.0000034387847	0.000001680558	-0.00031739214	-0.00014193401	-0.00004570442
CNA 100270868	-0.00023977054	0.0000050587914	0.000005013895	-0.00000019391376	0.00031164396	0.000004294013	0.00000027723468
CNA 100270869	0.0002241074	0.0000039108386	-0.000015098441	-0.00000028911387	-0.00002353538	-0.000004214791	-0.000012030142
CNA 100270870	0.00009586188	0.0000016360534	0.0000030457056	-0.00000031621832	0.000053243326	-0.000000048185637	0.000019284254
CNA 100270880	0.00039990107	-0.00000033895697	-0.000005469084	-0.00000031136628	-0.00015566594	-0.0000014583896	-0.000040680232
CNA 100270907	0.000042217143	-0.0000044023727	-0.00004134381	-0.00000035821347	0.00008502713	0.0000020727775	-0.000018942188
CNA 100270951	0.00060132286	0.000000031789106	-0.000018121109	0.0000017515819	0.0006174901	-0.0000479253	-0.000096146774
CNA 100270978	-0.00066348177	-0.0000007319136	0.000002035413	-0.0000002852657	0.000054681543	0.000009202894	-0.0000088856505
CNA 100271001	0.000109810106	-0.0000008359445	0.0000005345497	0.00000085077784	-0.00044930808	0.0000142157905	0.00007549148
CNA 100271006	0.00056982983	0.0000011238168	-0.0000013465606	0.000000020997565	0.00025980297	0.00002259963	-0.00010167483
CNA 100271007	-0.00021814121	0.000011981008	0.0000032253029	0.0000018807459	-0.00013789	0.000009219887	-0.000016508622
CNA 100271031	0.00032940318	0.00000799682	0.0000011989409	0.000001381238	0.0003418129	-0.00001817766	-0.000054516866
CNA 100271050	0.0011774021	-0.0000074846544	-0.0001375704	0.0000012765014	-0.00047318602	-0.000078247525	-0.00010566301
CNA 100271053	-0.0007219704	0.000006003385	0.000009075342	0.0000002372474	0.00020790512	0.00000869478	0.00001758543
CNA 100271059	0.0008264734	-0.000003098035	-0.000001368219	0.0000016333764	0.00018919082	0.000007433588	-0.000059838534
CNA 100271065	0.00018183868	-0.00000014973314	-0.000011679024	-0.0000003198992	0.000050542065	0.00000012090331	-0.00001856005
CNA 100271074	0.0005789593	-0.0000017541805	-0.0000139168515	0.0000016136336	-0.0003647401	-0.000052627645	0.000006728298
CNA 100271087	-0.000003607272	0.0000070446677	-0.000009082442	0.0000015553256	0.0005398074	0.00000078801537	-0.00004020479
CNA 100271093	-0.0003236747	-0.00000077704595	0.000037737955	-0.00000006541871	0.00042431714	0.0000021705396	0.000053775122
CNA 100271114	-0.00018254624	-0.000002426986	0.000020369835	0.0000012570097	0.0006015057	-0.000022001253	0.000055445595
CNA 100271116	0.00007222903	0.000011844894	0.000035631343	0.00000004433749	-0.000011743132	0.0000172999	-0.000028746505
CNA 100271117	0.00032179456	0.00000450106	-0.0000121679905	0.0000003115336	0.00016170692	0.000008123088	-0.0000190157
CNA 100271119	0.00007601002	0.0000040537952	0.0000012380833	-0.0000000844922	0.0005467781	0.000034388224	-0.00007625389
CNA 100271168	0.0013290602	-0.00000026186305	-0.0000063917587	-0.00000073064837	0.00023776334	0.000004352561	-0.000079532045
CNA 100271196	-0.00040822887	0.00000032051628	0.000004505394	0.0000012410313	0.00040282487	-0.0000074562795	-0.000009451978
CNA 100271201	-0.00030952416	-0.0000013701905	0.00000604884	0.00000085504433	0.00015830445	-0.000018428185	0.00007843034
CNA 100271225	-0.0002911017	0.000012511903	0.0000015122374	-0.0000006346117	-0.0002819135	-0.000010475422	0.00011031018
CNA 100271229	0.00023530248	-0.0000028195716	-0.0000008857344	0.00000015191864	0.0003016052	-0.000006292588	-0.00003546338
CNA 100271232	-0.00007865097	0.000022886996	0.0000005716372	0.00000019274258	0.000069350994	-0.000006091134	-0.000003633248
CNA 100271233	-0.00036804864	-0.00000072813344	0.000038855513	0.0000013156522	0.0007176494	0.000060742284	0.000031354135
CNA 100271234	-0.0002277306	0.0000012076213	0.0000017304438	0.0000012719839	0.0009323776	-0.000029045752	0.00008883689
CNA 100271244	-0.0004188522	-0.00000387609	0.000017876942	-0.00000035235757	0.00026123447	0.0000043752843	0.00003792453
CNA 100271245	-0.00005804936	-0.0000013869897	0.0000012583132	-0.0000002211855	-0.00023883008	-0.0000025505246	0.0000007042967
CNA 100271254	-0.00020422129	0.0000068268964	0.00000010407039	0.0000019227411	-0.0005297578	0.0000057743196	0.00005782301
CNA 100271258	-0.00023091951	0.0000013111271	0.0000017022339	0.0000013170743	0.00093237776	0.00006971109	0.000055149474
CNA 100271259	-0.0001872416	0.000007136218	0.00000010788025	0.0000018067946	-0.00020779663	-0.000012764627	-0.000018980874
CNA 100271260	-0.0006217384	0.0000005893541	0.000027919537	0.0000016083633	-0.0010662503	0.00005527952	0.000082830345
CNA 100271261	-0.00036574443	-0.0000012615324	0.00003385524	0.0000014880665	-0.00072598783	0.000030298379	0.000062717336
CNA 100271262	0.00022717664	0.0000015017129	-0.0000025448905	-0.00000009620399	-0.00025991476	0.000007500951	0.000014597596
CNA 100271263	-0.00009422049	0.0000024401463	0.00000052207247	-0.00000025699015	-0.000038149337	0.0000006728633	0.000024329822
CNA 100271286	0.00004761842	0.000011685537	0.0000044780245	-0.0000007902112	-0.00012393361	0.000002395636	0.000034280532
CNA 100271291	0.00044261257	0.0000040538334	-0.000010627748	0.00000023975707	0.00014600306	0.000018041876	-0.00007671619
CNA 100271302	0.0002852433	-0.00000093714436	-0.0000008179839	-0.000000029614089	0.00019284266	-0.000008496192	-0.000020087728
CNA 100271305	-0.00023351081	0.000010318723	0.0000046942773	-0.00000036708093	-0.00028956836	-0.00000015833913	0.000070365924
CNA 100271316	-0.00011773937	-0.00000034113725	0.000000013209258	-0.00000019408108	0.000080262886	-0.0000012589338	0.000017211958
CNA 100271322	0.0007557835	-0.0000006131645	-0.000010123369	0.0000016459247	-0.000139182	-0.000021137803	0.000044068773
CNA 100271325	-0.000681936	0.0000010490521	0.0000012303466	-0.000000006859762	0.000042997293	-0.0000013231918	0.000014527221
CNA 100271351	0.0009103013	0.0000044353283	-0.000007893831	-0.00000055045416	-0.00020649708	-0.0000011598751	0.000008249135
CNA 100271358	0.00008455789	0.0000041904054	-0.000007973696	0.00000031822603	0.000101479476	-0.0000045860647	0.000004062945
CNA 100271360	0.00006327388	0.000013650729	0.000003681206	-0.00000038096778	0.00013234063	0.00000010751839	0.000012693959
CNA 100271380	-0.00073144946	0.0000031624866	0.0000017357172	-0.00000034901132	0.00006223522	-0.000013244308	0.00003098381
CNA 100271381	-0.0001103256	0.000008458417	-0.000000036898772	-0.00000091251576	-0.00001906925	-0.000013714287	0.000041539748
CNA 100271385	-0.0003151269	0.000006669982	0.00005091076	-0.00000035670766	0.00017137216	0.000009566671	0.000035698136
CNA 100271407	0.00091893005	0.0000089203795	-0.0000046221458	-0.0000006712529	-0.0003217962	0.00000223394	0.000008696192
CNA 100271411	-0.00005025707	-0.0000033127371	0.000010419378	-0.0000002414302	-0.000052487667	0.0000007584952	0.000021341599
CNA 100271418	0.00032789863	-0.000011781967	-0.000003212117	0.00000028760812	-0.00016866656	0.000014947014	-0.000048718684
CNA 100271433	-0.0001395331	0.000003095708	0.000018252746	-0.00000028978315	-0.00041229167	-0.000010150169	0.000029000987
CNA 100271434	0.00078551227	0.0000066604216	-0.00002177218	-0.00000055262916	-0.00004279203	0.000015792148	-0.00001776806
CNA 100271435	0.00022377711	-0.0000010604346	-0.0000012606741	-0.0000002670288	-0.0001729394	0.000005680145	0.000012966729
CNA 100271437	0.0009355253	0.0000046990626	-0.0000059319127	-0.00000052084	-0.00021060494	-0.00000015733536	-0.000011904888
CNA 100271438	0.00050898845	0.000007187526	-0.0000060117522	-0.0000003441593	-0.00015564228	-0.0000027017422	-0.000034656005
CNA 100271439	0.00043121184	0.000008502046	-0.000019004512	-0.0000004790122	-0.00036151634	-0.0000013044843	0.000021564729
CNA 100271444	-0.0005346682	-0.0000033930414	0.0000018640976	-0.00000009871365	-0.000047623733	0.000013187601	0.000014386699
CNA 100271469	0.00031851826	0.0000004044856	0.0000013465515	-0.000000016061884	-0.0001506343	0.000011193491	0.000014375595
CNA 100271470	-0.0008783106	0.000008924321	0.000015604634	-0.000000031956453	0.00008765684	0.000017585753	0.000056119658
CNA 100271472	0.000475379	-0.00000383272	-0.0000015051411	-0.00000006140324	-0.00008033681	0.0000039276433	0.000010875463
CNA 100271474	-0.000056704972	0.000018211294	-0.00003063081	-0.00000070622093	-0.00058060733	-0.0000030549475	0.00007260925
CNA 100271476	0.00002979124	-0.0000024888702	0.00000013922782	-0.00000018605013	0.00014348353	-0.0000037406203	0.000013162713
CNA 100271477	0.0013140067	0.000009821281	-0.00003104902	-0.0000007286406	0.00037832753	0.000004516442	-0.000049044706
CNA 100271481	-0.000009125846	0.00000800884	0.0000011301429	-0.00000034315542	0.00018752925	0.0000051938337	0.000016013573
CNA 100271483	0.0005925383	0.000007701001	-0.000005625023	-0.00000032759547	-0.00025716092	0.00000020632586	-0.000002396943
CNA 100271491	0.00013808321	-0.0000016470228	-0.0000004818553	-0.0000002981487	-0.00019671564	0.0000016853579	0.000006230546
CNA 100271495	0.00006979604	0.000006851078	0.0000042414053	-0.0000002551497	-0.0004378911	0.0000059975237	0.000006340115
CNA 100271499	0.000011095311	0.0000079585625	0.0000019870747	-0.00000029747946	0.00018752863	0.000011441279	0.000012405148
CNA 100271516	0.00097393926	0.000007683634	-0.000009032829	-0.00000074938725	-0.00014636533	-0.000012823594	-0.00008171869
CNA 100271517	0.00038126466	-0.000026501595	-0.00000035794406	-0.00000027020772	-0.00009850282	0.00000973187	-0.0000095871665
CNA 100271518	-0.00048930617	-0.0000027625708	0.0000011134407	-0.0000001915714	-0.000046870427	0.000009582011	0.000011349644
CNA 100271522	-0.00037408786	0.0000114606455	0.00000007642369	-0.0000007892073	-0.00017847496	0.00000904718	0.00017828352
CNA 100271531	-0.00012681384	0.000009763055	-0.0000016241016	-0.0000002968102	-0.00014785679	0.000013905053	-0.00001433362
CNA 100271537	0.00038373514	-0.0000001217921	-0.000000041038565	-0.000000018738861	-0.00020655507	0.0000053828744	-0.000025306268
CNA 100271538	-0.0003072939	0.0000014060265	0.0000009968713	-0.00000021097954	-0.00031641455	-0.0000010841875	-0.000014949431
CNA 100271539	-0.00028271726	0.000013075376	0.000033281256	-0.0000006063361	-0.00008648326	0.0000050514836	0.00009180742
CNA 100271547	0.00039472408	-0.00000075315165	-0.0000036310805	-0.00000022051626	0.000034613873	0.0000010331157	0.0000015655737
CNA 100271549	0.00043873224	0.00000046810555	-0.0000001420949	-0.00000006709182	-0.000044117696	0.00000495851	-0.0000348592
CNA 100271550	-0.00019731923	-0.0000045900356	-0.00000010332494	-0.00000030484117	0.00018247217	0.000008416971	0.000036105608
CNA 100271551	-0.000053443255	0.000007655155	0.0000017257461	-0.00000080459995	-0.00021579125	0.000002223232	-0.000027858938
CNA 100271563	-0.000018352916	-0.0000022757472	0.0000022472823	-0.00000019675808	0.00011387519	-0.00000002075703	0.000030746793
CNA 100271564	-0.000104047314	0.000012095958	0.00000924951	0.00000008867497	-0.00006047033	0.0000066919183	0.000031884905
CNA 100271571	0.0000074714276	0.000007775107	0.000008523527	-0.00000034499587	0.00018753	0.0000013862681	0.00005942773
CNA 100271583	-0.00013945521	-0.0000034187447	-0.000004103004	0.0000000475164	-0.00003378166	-0.000003778108	-0.000015670792
CNA 100271584	0.000032714222	-0.0000024724843	0.0000072930725	-0.00000019776193	0.00014459093	-0.000006201633	0.000006778972
CNA 100271585	-0.000042948126	-0.000003306845	-0.0000003584636	0.00000014313481	0.00000020201792	-0.00000080900236	-0.000004953773
CNA 100271587	0.00025303324	-0.0000013726844	0.0000011250394	-0.000000063578284	0.000041062645	0.0000060002317	0.0000043881146
CNA 100271597	0.0005080835	0.0000002134787	-0.00000047116714	-0.00000004048933	-0.00009060356	-0.00000063407833	0.000006395934
CNA 100271605	0.00008048764	0.000008542276	-0.000017660772	-0.0000006076745	-0.00001551161	0.000008588172	0.000053589803
CNA 100271617	0.00013097946	-0.0000045698253	0.00000021097561	-0.00000028041367	0.00008141363	0.000011756535	0.0000061542532
CNA 100271622	0.0007929345	0	0	0	0	0	0
CNA 100271623	-0.0008739469	0.000008772204	0.00004108874	-0.00000032910128	0.00018964084	0.000012398906	0.00011233305
CNA 100271630	0.00018777778	0.000006308472	0.000027187212	-0.000000022921643	0.00010140184	-0.000003726723	0.00001457185
CNA 100271639	-0.0000012330621	-0.0000025517948	0.0000013272271	-0.00000015944765	0.00010625371	0.000006125914	-0.000009177254
CNA 100271640	0.00093054964	0.0000047011017	-0.00000812503	-0.00000068497235	-0.00017494913	-0.0000040409855	-0.000024829935
CNA 100271649	-0.000015109734	-0.0000035433602	0.0000024421452	-0.00000024360523	-0.00007412589	0.000004943139	0.000025451413
CNA 100271715	-0.00076269504	0.0000021244978	0.000007903215	-0.00000003580461	0.00008849812	0.0000014450466	-0.00000076632756
CNA 100271849	0.000059010472	-0.000002665002	-0.00000058268074	0.000000038481595	-0.00018434551	-0.000008972601	-0.0000438205
CNA 100271870	-0.00037702726	0.0000044700896	0.0000018841262	-0.00000014606276	-0.000120172284	0.0000045896622	-0.00001708723
CNA 100271871	-0.000330724	0.000011209788	0.000025092537	-0.00000029195817	-0.00017770272	0.0000021030187	0.000046384506
CNA 100271884	-0.00008201657	-0.0000031482125	-0.000005287545	-0.00000023958975	0.00019994883	0.000015974463	0.000015521446
CNA 100271927	-0.0007400745	0.000026054186	0.000024738834	-0.00000029697753	0.0000313073	0.0000049251003	0.000050387924
CNA 100272147	0.0013695547	0	0	0	0	0	0
CNA 100272205	0.0003618135	-0.0000059351223	-0.000040430474	0.0000006736788	0.00028596233	-0.00003687276	-0.00024318694
CNA 100286929	-0.00016219908	0.0000022830723	-0.0000007098079	-0.00000030977682	-0.000005650679	0.000019133488	-0.00003609988
CNA 100286971	-0.000086745444	0.000009980196	0.00000059589047	-0.00000046646383	0.000020927273	-0.000001139212	-0.0000042611464
CNA 100287029	0.001076875	0	0	0	0	0	0
CNA 100287083	-0.00018142114	0.0000078889	0.00000040608236	0.0000018422645	-0.00029859328	-0.0000012265485	-0.000029031187
CNA 100287091	0.00019370223	0.000013934354	-0.0000011678525	-0.0000002001043	-0.00009816513	0.00000077748507	-0.000024956087
CNA 100287140	0.0003640611	0.000003161796	-0.000002722288	-0.0000004821911	-0.0005031983	-0.000014010061	-0.000020435193
CNA 100287193	0.0000878507	0	0	0	0	0	0
CNA 100287226	0.00026881733	-0.0000029786008	-0.0000020704013	0.00000009068271	-0.00056200457	-0.000008926549	-0.00005659442
CNA 100287272	0.00022648039	0.0000015528474	-0.00000053919615	-0.0000004278149	-0.000013372423	-0.0000069188022	-0.00004721571
CNA 100287284	-0.00082771055	0.000012822511	0.000008363259	-0.00000011644866	-0.0000047070885	-0.0000108995255	0.000015143407
CNA 100287325	-0.00020839745	-0.0000018888085	-0.000026261301	-0.00000029915256	0.00013568164	-0.0000028699217	-0.000017689737
CNA 100287345	0.000166066	0.000012629584	-0.00000973807	-0.00000016413236	-0.000672125	-0.00001858637	-0.000024940715
CNA 100287388	0.00008806674	0.00001637856	-0.0000017933223	-0.00000061035155	-0.0005648248	-0.000008762071	-0.000007882766
CNA 100287569	-0.00002414314	-0.0000026517007	0.000009305024	-0.0000002415975	0.0000068989707	0.0000070156652	0.0000073958586
CNA 100287573	0.00033852112	0.00001640967	-0.0000014055472	-0.00000036423668	-0.00004696599	-0.000010092195	-0.000011520761
CNA 100287579	-0.00033412376	0.000006359173	0.00000414683	-0.0000003861544	0.00019582373	0.000011387811	0.00004861794
CNA 100287603	0.00027228228	0.000007741979	-0.000027230739	-0.00000044705573	-0.0002982213	-0.000038602313	-0.000076827506
CNA 100287682	-0.000107209635	-0.0000020285656	0.0000001340214	-0.00000003931815	-0.000009106029	-0.00000066262584	0.000005493373
CNA 100287755	0.00006989078	0.000015521866	-0.000019383464	-0.00000036222892	-0.00019850697	0.000002245035	-0.000025937077
CNA 100287768	0.00019384908	0.000008214171	-0.000024960615	-0.0000002906197	-0.000006267371	0.000006513825	-0.00006247941
CNA 100287778	0.0005396375	-0.000004824941	-0.000009157432	-0.0000005546369	0.0000404929	-0.000011962224	-0.000019794848
CNA 100287880	-0.0007445583	0.00000019130988	0.0000017329152	0.00000019006559	-0.000013556005	0.0000037183052	0.00004249307
CNA 100287887	0.0009197765	0.0000087832195	-0.0000015992679	-0.0000005927838	-0.00013187762	0.000002514584	-0.00009919388
CNA 100287898	-0.0013430285	0	0	0	0	0	0
CNA 100287900	0.0003295452	-0.0000017303752	-0.00001781824	-0.00000036908864	-0.00002081083	-0.000025316145	-0.00004072888
CNA 100287932	-0.0005780657	0.0000012413242	0.0000006149703	-0.00000011243317	0.000075796976	0.0000023447108	0.000014700011
CNA 100288022	-0.00037816353	0.000005949465	-0.000004182388	-0.00000041158575	-0.00047611428	0.0000063861567	-0.000056975077
CNA 100288079	0.0001829798	0.0000039466586	-0.000077231525	0.00000028861197	-0.00028286656	-0.000021703892	0.000037486385
CNA 100288142	-0.00074630347	0.0000020722339	0.000005210489	0.000000037143106	-0.00014212691	0.000010879384	0.000042091233
CNA 100288185	-0.0002522277	0.000013185153	0.0000035659073	-0.0000004527443	-0.000059859194	0.000011798332	0.000042747826
CNA 100288195	-0.00018368689	-0.000002983045	0.00000084616005	0.000000043333618	0.0000067551914	-0.0000020278965	-0.0000056388917
CNA 100288222	0.00017942084	-0.000026327862	-0.0000012199746	-0.00000021365652	-0.00009945581	-0.00000021720138	0.00002359888
CNA 100288252	-0.0002795064	0.000016845124	0.0000027992971	-0.00000035503453	-0.00020127317	-0.0000030542362	0.0000669929
CNA 100288264	-0.00020949822	-0.0000029427702	0.000024673456	0.000000070187085	0.00006046308	0.000007983112	-0.000014634424
CNA 100288287	-0.00028665984	0.000012123533	0.0000016365051	-0.00000035587107	0.000021251664	0.000014358341	0.00006066525
CNA 100288319	0.00036713225	-0.0000014717642	-0.0000034855245	-0.00000019558689	-0.000121755744	-0.0000030414265	-0.0000016373084
CNA 100288323	-0.00029184567	0.000012083592	0.000001157934	-0.0000003858198	0.000074123614	-0.000007695974	0.000015654836
CNA 100288330	0.00023155482	-0.000025897287	-0.0000011109136	-0.00000031588368	-0.00009619605	-0.000000737278	-0.00003014577
CNA 100288405	-0.0000013890394	-0.0000017439692	-0.00000014375412	-0.0000003441593	-0.000021031254	-0.000004758186	-0.0000006843032
CNA 100288483	0.00072065054	-0.0000010208237	-0.0000037564855	-0.00000045090385	-0.00009289806	-0.000004038246	-0.0000016357396
CNA 100288485	-0.0011634334	-0.0000013231264	-0.000000076756095	-0.00000016664204	-0.000115209965	-0.0000026475966	0.0000060537614
CNA 100288517	0.000033627577	0.0000130644	0.000011022876	-0.000000008532876	-0.00016948096	0.0000067501423	-0.000023180935
CNA 100288524	0.0006218201	0	0	0	0	0	0
CNA 100288527	0.00037877416	-0.000003984902	0.000003926093	0.0000012547509	0.0011462865	0.00008133445	-0.000013754556
CNA 100288540	-0.0005584665	0.000027794638	0.000010299575	-0.0000005097974	-0.00006524126	0.0000069999696	0.00001768796
CNA 100288563	-0.00003364534	0.000006708168	0.000013805795	0.00000091234836	0.00017541008	-0.0000055704927	-0.00005856836
CNA 100288659	0.00013704378	-0.0000016791203	-0.000021346325	0.0000012784254	0.00034084308	-0.00015139421	-0.000036963327
CNA 100288667	-0.0010376378	0	0	0	0	0	0
CNA 100288691	0.0005128498	-0.0000031648708	-0.0000017782129	-0.00000026259505	-0.00005638362	-0.0000045560537	-0.00001661491
CNA 100288713	0.000057475656	0.00002611696	0.0000025869354	-0.00000051464946	-0.00005855703	0.0000005793258	-0.000044981283
CNA 100288742	-0.00052132737	0.000021655784	0.0000064660203	-0.00000044772497	0.00016279439	-0.000009497905	-0.000020121868
CNA 100288757	-0.00044610823	0.00000053909764	0.0000010443242	-0.00000028091566	0.00021738435	-0.0000014310865	-0.000012463247
CNA 100288772	0.00016085191	0.000013825161	0.0000058874098	-0.000000029446786	0.00041668926	0.00000091738866	-0.00001433318
CNA 100288785	0.0015695099	0.0000013281589	-0.00005168058	-0.0000008154752	0.00019540353	-0.000034052155	-0.000028499115
CNA 100288801	-0.0004721589	0.0000085452775	0.0000013758303	0.00000047181783	0.00012208745	0.000018736551	0.00007936915
CNA 100288841	-0.0006281257	0.0000032860144	0.000007464455	0.0000002807483	0.000024779833	0.000003079479	0.00002380509
CNA 100288870	-0.00015888647	0.00001607438	0.0000015005772	-0.00000029496982	-0.00022666145	0.000015331685	0.000015587282
CNA 100288904	0.0003355453	0.0000011392539	-0.000018904517	-0.00000016956999	-0.00016519388	-0.00005053977	-0.00008412566
CNA 100288964	-0.0002656859	0.0000023291298	0.0000017718867	-0.00000001305028	0.00009541255	0.000012380689	0.000008160775
CNA 100289017	-0.00009228508	0.0000049377322	0.000036300786	-0.00000022637218	-0.000044614997	-0.0000016946648	0.000043033047
CNA 100289027	-0.000049367438	0.0000029587745	0.000022775212	0.0000002061275	0.0000174942	0.0000039516103	-0.000004805347
CNA 100289098	-0.0011160856	0.000030221947	0.000057465888	-0.00000039351616	0.00022374078	-0.000001437643	0.0000012761251
CNA 100289102	0.00026184146	-0.000005043504	-0.00000015076478	-0.00000031119896	-0.00014094007	-0.0000031145305	-0.000026554935
CNA 100289124	-0.00054007024	0.0000037180332	0.0000069485395	0.0000001689844	0.00021587218	-0.0000045537527	-0.0000025791037
CNA 100289133	-0.0001293342	0.000004846861	0.00000032208283	-0.000000050695313	-0.00012080751	0.0000042377123	0.000020661248
CNA 100289158	0.00011429869	0.0000050217013	-0.00000009477923	0.00000017567685	-0.00006193198	0.000005900797	-0.000022690254
CNA 100289187	-0.00032796658	0.00003103433	0.000020165377	-0.00000033763416	0.00033638356	-0.0000032568812	0.0000007641521
CNA 100289191	-0.0005001723	0.000004749967	0.00000238593	-0.00000036992526	-0.00006829849	0.000020553722	0.00007875126
CNA 100289274	-0.0004467256	0.000018836397	0.000029079818	-0.0000006269153	0.0001424361	-0.000011727015	0.000116503186
CNA 100289319	-0.00018037736	0.000027809405	-0.0000011870569	-0.00000052602667	-0.000009057176	-0.0000013331781	0.0000011489053
CNA 100289410	-0.0010558057	0.00001793892	0.00014800036	-0.00000057203727	0.000021339609	0.0000039928523	0.000070912676
CNA 100289414	-0.0000073817096	-0.0000019888396	-0.00001868035	-0.00000031119896	-0.000039156752	-0.0000010722664	-0.000030810166
CNA 100289419	0.00056182296	-0.0000028784023	-0.00000015906787	-0.00000006324367	0.000042215863	-0.0000016752879	-0.000014452431
CNA 100289450	-0.00026826802	0.0000028819943	-0.00000054961555	-0.000000018906173	-0.00003089493	0.0000026119903	0.000002175193
CNA 100289462	-0.00075545034	-0.000005093776	0.000005012003	0.0000005353961	0.000107747706	-0.0000050734116	0.00005376531
CNA 100289475	-0.0010676836	0.000018016217	0.00009740013	-0.00000055982355	-0.00013088099	-0.000010125375	0.000067008084
CNA 100289581	-0.0013750028	0	0	0	0	0	0
CNA 100289635	0.0005111864	0	0	0	0	0	0
CNA 100289640	-0.00010701589	0.000010417041	0.00000043975786	0.0000003366303	0.0002911399	0.0000047018766	0.0000200157
CNA 100289667	0.00049501535	0.000009300845	-0.000002718967	-0.00000047265434	-0.0002553385	0.000005632022	-0.00001659594
CNA 100289678	-0.000041508993	0.0000032706714	0.0000008264177	-0.00000018789056	-0.00012942118	0.0000114202285	0.000015530983
CNA 100289682	0.00025177206	0.000012416138	-0.000023629622	-0.00000019926773	-0.00016477353	-0.000005789577	0.000015783688
CNA 100293948	0.00011822184	-0.0000003817259	-0.0000018223108	-0.000000005019338	-0.00008288376	0.0000007834037	-0.000008937811
CNA 1003	-0.00024073379	-0.000003024235	-0.00000007182131	0.000000116866936	-0.000028014003	0.0000050451567	-0.000028640785
CNA 100302111	0.0013142959	0	0	0	0	0	0
CNA 100302112	0.00014855106	0.000008672769	-0.0000030603514	0.00000020077354	0.00013995114	0.0000013425788	-0.00003580961
CNA 100302113	0.00020177939	0.0000024533429	-0.0000037388245	0.0000001008887	0.00013155802	0.000045534034	-0.00010874282
CNA 100302116	-0.0002997002	-0.0000005633685	-0.00000045690808	-0.000000189731	0.00012992659	0.0000030380488	-0.000009313926
CNA 100302117	0.0006067831	-0.0000048068036	-0.000012498448	-0.00000020713136	0.00000944482	-0.000017336335	-0.000020898779
CNA 100302118	0.00072598946	0	0	0	0	0	0
CNA 100302119	-0.0003103731	-0.00000260648	-0.0000018752394	0.000000054041546	-0.000044856213	0.0000012738558	-0.000012573839
CNA 100302121	0.00005638757	-0.000011711882	-0.0000029284304	-0.00000008867498	-0.00009028927	0.0000032933654	-0.000018158524
CNA 100302122	-0.0003109884	-0.0000024398012	0.0000021949324	-0.0000000021750526	0.000071221075	-0.00006655023	-0.000056587833
CNA 100302123	-0.00018791194	0.000006814563	-0.00000009775416	-0.00000042814955	0.00021535759	-0.0000130363815	-0.000041393396
CNA 100302124	-0.00001205369	0.000009291853	0.00000868874	-0.00000054225586	0.00009975876	0.000018551118	0.000013310364
CNA 100302125	0.00034920883	0.0000006191145	0.0000006999392	-0.00000007897092	0.00043580143	0.000024144963	-0.000045459998
CNA 100302126	0.00011140416	-0.00000013806842	-0.0000039101465	0.0000000030116043	0.00006155915	0.0000020456732	-0.0000041022636
CNA 100302127	0.00006577632	-0.0000039988026	-0.00000038904244	0.000000011209857	0.0002912957	-0.000006301789	-0.000036993995
CNA 100302128	-0.00006989816	-0.0000010521579	-0.000002174854	6.6924505E-10	0.00007835931	-0.00000022713553	-0.000013269792
CNA 100302129	-0.0004002552	-0.0000022302645	-0.0000010624054	-0.00000019224065	0.00011926898	0.0000082062315	0.00000030963054
CNA 100302130	0.00068942853	-0.000001538835	-0.0000016731399	0.0000000100386774	-0.00011632863	-0.00000058965725	-0.000014893151
CNA 100302132	0.00029848408	0.000011478781	0.000011344784	0.00000007177654	-0.00002663519	-0.0000070420588	0.0000141694245
CNA 100302133	0.00013109989	-0.000003526399	-0.000002140629	-0.00000028777538	-0.00003488335	0.0000021159647	-0.00004628338
CNA 100302134	0.00028949455	0.0000032539167	-0.00000051919886	-0.00000022520099	0.00009638416	-0.000004490394	-0.000014018218
CNA 100302135	-0.000044715904	0.0000025612615	-0.000018788956	-0.00000041861284	0.0006593941	0.0000064546603	-0.000052713283
CNA 100302136	0.00040103772	0.0000023977732	-0.0000071392374	-0.00000044939813	-0.00078100734	-0.0000012629807	0.0000055734945
CNA 100302137	0.00044253786	0	0	0	0	0	0
CNA 100302138	0.00041677157	0.0000045180063	0.000014249931	0.00000046512537	0.00044754668	0.0000037594532	0.00004862975
CNA 100302139	0.0003232234	0.000013419671	-0.0000019463382	0.00000011326973	0.00010804084	0.000012462829	-0.00001734562
CNA 100302140	0.000096860604	-0.0000014649853	-0.000004232946	0.000000095032796	0.00015837321	-0.000033504806	-0.00011385472
CNA 100302141	0.00031551026	-0.00000795799	-0.000027285836	0.0000007015362	-0.000006304182	0.000008698284	-0.00023163215
CNA 100302145	-0.0006452542	0.000010914258	0.00001029078	-0.000000017567688	-0.000014212531	0.00000032194862	0.000043756318
CNA 100302146	0.00064073823	0.00000021576363	-0.000000025897304	-0.0000000073616953	0.00014891992	-0.0000118733715	0.000013605961
CNA 100302148	-0.000006242946	0.00002099309	-0.000000080143586	-0.00000041568487	-0.00008281589	0.0000014887776	-0.00003873206
CNA 100302149	0.0009711612	0	0	0	0	0	0
CNA 100302150	-0.00005891195	-0.000026144216	-0.00000031055237	-0.000000257994	-0.000008464939	0.00000043135987	-0.000022542163
CNA 100302155	0.00027150233	0.000010741112	-0.0000071653185	-0.00000012414498	0.000014184476	-0.000007015195	-0.000046839796
CNA 100302156	0.00010319946	0.000012619249	0.0000018017621	-0.00000013133936	0.00013818654	-0.000008970876	-0.000018754487
CNA 100302157	-0.00006289183	0.000009943435	0.0000015525098	0.000000036306552	-0.00009361836	-0.00000076503073	0.00003945007
CNA 100302158	-0.00061112386	0.000004729262	0.0000099681165	0.00000036122506	-0.000084995714	0.00001965915	0.000049246693
CNA 100302159	0.00083017506	-0.00000027041952	-0.000007830219	-0.00000011795445	-0.00036555124	-0.0000037546115	0.000011595069
CNA 100302160	0.00031785519	-0.00000013843963	0.000000047751527	-0.00000006876494	0.0000034311834	-0.0000022437175	0.000004138946
CNA 100302161	-0.0013508414	0.000029911855	0.00010336994	0.0000026089685	-0.0007927383	0.00004465489	0.0001456515
CNA 100302163	0.00025482403	0.0000038460967	-0.00007123037	0.00000027305202	0.0002522347	0.00003330646	-0.000042315078
CNA 100302164	0.0003411639	0.00002788303	-0.000012469563	0.00000006943416	-0.00032576776	0.0000062127797	-0.00013807249
CNA 100302167	0.0004329673	0.00000060281207	-0.000009390615	0.0000002461149	0.000083184495	0.0000013152131	-0.000029061111
CNA 100302168	0.00035607725	0.0000011336751	-0.000000106687274	0.00000010197623	-0.000409693	-0.000003705903	-0.000018836949
CNA 100302172	0.00025085759	-0.0000022312634	-0.00003792384	-0.00000013719524	-0.000075036245	-0.0000016355621	0.000006595703
CNA 100302174	-0.0002931899	-0.00000067971774	-0.00000032673898	-0.00000027572898	-0.00016983484	0.000005391386	-0.000022139631
CNA 100302175	-0.0008094685	0.00003126332	0.000007027271	0.0000018486222	-0.00066754874	0.00003249078	0.00008838614
CNA 100302177	-0.00034198017	-0.0000004745889	0.00000017057621	-0.00000026284602	0.000077250035	0.0000040973173	0.00001754037
CNA 100302178	0.00033070633	-0.0000014266841	-0.0000047714484	-0.00000024728607	-0.00020755996	0.00003585644	-0.0000770348
CNA 100302179	0.000009418558	-0.0000013256858	-0.0000040152318	0.000000062574415	-0.0004972505	-0.0000024922376	-0.0000479517
CNA 100302181	0.00008188151	0.0000065107433	0.0000009893465	-0.00000031688754	0.000024137751	-0.0000063139933	0.000013195444
CNA 100302183	0.00070106593	0.0000017938019	-0.0000011335283	-0.000000019742727	0.00006500437	-0.0000067211763	-0.000029623632
CNA 100302184	0.00017223688	-0.0000067196447	-0.000011514031	0.0000000065251395	0.000006557499	-0.000010795163	-0.0000032062694
CNA 100302185	-0.0008345442	0.000016837063	0.000020299754	0.0000018108935	-0.0007442305	-0.000017286413	0.00020279168
CNA 100302186	-0.0003457721	-0.0000016744616	-0.0000012070625	0.00000050544736	-0.00041590177	0.00000891034	-0.00011198793
CNA 100302190	0.00017659743	0.000009484314	-0.0000074145555	-0.0000000680957	-0.00009727727	-0.00001877176	-0.00013503685
CNA 100302192	0.0005105115	-0.00003718674	-0.00000037915694	-0.00000021767198	0.00009549215	0.00000021911507	-0.000026499492
CNA 100302193	0.000047513495	-0.00000082791894	-0.0000015015437	-0.00000025464777	0.000110757566	-0.000009855042	0.000009073919
CNA 100302195	0.000012490164	0.0000033857636	-0.0000105234985	-0.00000024201574	0.00029824232	0.000016661035	-0.000038932423
CNA 100302196	-0.0014125159	0	0	0	0	0	0
CNA 100302197	0.000674904	0	0	0	0	0	0
CNA 100302201	-0.00032220836	0.0000028576296	0.000029366545	-0.00000026619225	0.00027251188	-0.000003156003	0.00003319937
CNA 100302202	0.00043777438	-0.0000083097975	-0.0000003121062	-0.000000097375164	0.000015117272	-0.000007882453	-0.00001250131
CNA 100302203	-0.00016126424	-0.000044401768	-0.0000039324286	-0.00000026953845	0.00010218811	0.0000024358744	0.000012165507
CNA 100302204	-0.00013628294	0.0000039151782	0.0000036200925	0.00000022745968	0.00003834027	0.0000016862988	0.000009809041
CNA 100302205	-0.00012803762	-0.0000032361872	-0.000000025168992	0.00000013292882	0.000032101187	0.000011038737	-0.000043564072
CNA 100302208	-0.000024794937	-0.000006494739	-0.0000019918357	0.000000023590893	0.000013275653	0.000028585384	-0.00012257147
CNA 100302209	-0.00005882651	0.000009878323	0.00000593338	0.00000008265177	-0.000093618524	0.00000859272	0.000035495217
CNA 100302210	0.00003409312	0.000001262029	-0.0000011490266	0.00000003120355	0.00010598187	-0.00002018618	-0.00009062132
CNA 100302211	0.000038072238	-0.0000013408481	0.0000010796246	0.00000036674635	-0.00024904066	0.0000044182834	-0.000026893764
CNA 100302212	-0.00042852925	0.000008396657	-0.0000019248891	0.0000004719851	0.00013626346	0.000014070052	0.000009357197
CNA 100302213	0.00036636778	-0.000003989438	-0.0000020037962	0.000000028944857	-0.000076785356	-0.000013079915	-0.00003013527
CNA 100302217	0.00036877597	-0.000013777786	-0.0000046558907	-0.00000021967972	-0.00014944683	-0.000006256397	-0.00007659214
CNA 100302218	0.00047137536	0.000030828407	0.00000009180512	-0.00000035453257	-0.0003826483	-0.000007939547	0.00008962935
CNA 100302219	0.00022600674	-0.0000014315362	-0.0000013509562	-0.00000007144192	-0.0000674537	-0.000000011586308	0.0000027692108
CNA 100302220	0.0002732246	-0.0000005649056	-0.0000032498876	-0.00000027171353	-0.00005673911	0.0000013246034	-0.000017416958
CNA 100302223	0.00010230543	0.0000036846025	0.0000020947962	0.00000057371034	0.00017266827	-0.000006736318	0.00001068864
CNA 100302224	-0.00050476077	0.0000010860803	-0.0000051247453	-0.000000316302	0.00023860144	0.00000020061665	-0.00000067874015
CNA 100302225	0.0013344886	-0.000010499065	-0.000085378466	0.0000013583166	-0.0005465653	-0.00006065491	-0.000045387053
CNA 100302226	0.0003520487	-0.0000037031632	-0.000008022906	0.00000008566337	-0.00008212922	-0.000014174821	-0.000059400583
CNA 100302227	-0.00047361798	-0.0000018431324	0.0000036552522	-0.00000026401722	-0.00009932247	0.000002166043	0.000035536374
CNA 100302228	0.000009494162	0.0000012210796	-0.000005158996	-0.00000026351526	0.00002546797	0.000005706936	0.000012057748
CNA 100302229	0.00010127134	0.000010837068	-0.000028267623	0.000000095032796	-0.0005838318	-0.00001254568	-0.00015630355
CNA 100302232	0.00008703264	0.000006110312	-0.00000984791	-0.0000000015058031	-0.00011543477	0.000008755389	-0.000052779513
CNA 100302233	0.0004409212	0	0	0	0	0	0
CNA 100302235	-0.00022400785	-0.000011135553	-0.0000007278025	-0.00000012816044	0.000027808483	-0.0000032147607	0.000000010917
CNA 100302236	-0.0008041924	0.0000075412213	0.000025988484	-0.000000023256266	0.00029482847	0.0000108318045	0.000046835747
CNA 100302237	0.0009035426	0	0	0	0	0	0
CNA 100302240	0.000032711385	0.00000011289861	0.0000032932842	-0.000000059562808	-0.000146594	0.000007264687	-0.000010261453
CNA 100302242	0.000039351136	0.000007158602	-0.000006786085	-0.00000071676146	-0.000044739278	-0.0000010578987	-0.000022992355
CNA 100302246	-0.00034272723	0.0000046167665	0.000001066819	-0.000000012882968	0.000050828832	-0.000004859023	-0.000008076701
CNA 100302250	-0.000059209666	0.0000099597055	0.0000025451598	0.000000045675982	-0.00009361861	-0.0000051419775	0.000040284147
CNA 100302254	0.00026111386	-0.0000016732383	-0.0000009535416	-0.00000007796706	0.0000065745126	-0.000002910202	-0.0000015372977
CNA 100302255	0.00015617971	-0.0000037147654	-0.0000022176023	0.000000061737865	-0.0000069592757	0.0000062507283	-0.000004595225
CNA 100302256	-0.00004083425	-0.0000071696595	0.00009658088	0.0000006001456	-0.0008989918	0.000048804766	0.00002096172
CNA 100302257	-0.00004035568	0.000002621191	-0.000047693436	0.000000768628	0.00022579623	0.00001490274	0.000038320326
CNA 100302258	0.00046053145	-0.000012284015	-0.00000016149419	-0.00000044638648	-0.00006926924	-0.000008450914	-0.000001850128
CNA 100302259	0.000023045428	-0.0000056896292	-0.000013762997	0.00000065954106	0.0005427761	-0.00000045167752	-0.00007686414
CNA 100302261	-0.000045641304	-0.000009823745	-0.0000040502277	-0.000000021081222	-0.00007630627	-0.00000794235	-0.00004841277
CNA 100302263	0.0010512087	-0.0000013957524	-0.0000045119236	-0.000000098713656	-0.000037627437	-0.0000034970044	-0.000013829491
CNA 100302265	0.00016007091	-0.0000040202917	-0.0000022228028	0.000000055296383	-0.00002586465	0.000005245386	-0.00000961584
CNA 100302270	0.00088163913	-0.0000017148674	-0.0000018360568	-0.00000050159923	0.00013919162	-0.0000024010008	-0.000020137126
CNA 100302274	-0.000014502501	-0.00000273395	0.000025993682	-0.00000017032288	0.00007553532	0.000005827765	-0.000010380075
CNA 100302275	0.000053309046	0.0000004492203	-0.000008506071	-0.00000006240711	-0.0003433808	0.0000050416534	-0.000002872902
CNA 100302276	0.0003186374	0.000008441427	-0.000036556517	-0.00000013652601	0.000019212695	-0.0000015410097	-0.000021075011
CNA 100302277	0.0003315393	0.000002496734	-0.0000000796673	-0.00000018889443	-0.00024262909	-0.000003827078	-0.000018867462
CNA 100302279	0.0005998878	0.00000299895	-0.00001348307	-0.00000044789232	-0.00026681914	0.0000055663936	-0.000011505621
CNA 100302280	0.000412054	-0.0000011396774	0.0000000040385904	-0.00000008800574	0.000000036920895	-0.00000082978033	-0.0000042858874
CNA 100302281	-0.00040359818	0.000011523896	0.000012728793	0.000001703898	-0.0006932331	0.00003885452	0.000075576885
CNA 100302283	-0.0000386538	0.0000012451723	-0.00000086358114	-0.000000042748027	0.00014135438	-0.000008756519	-0.00007943336
CNA 100302284	0.00010389746	0.000008253026	-0.0000013186507	-0.00000039937203	0.000082073326	0.000003152333	0.000031972228
CNA 100302286	-0.0004794469	0.000016075854	0.00000079361837	-0.00000055664464	0.00006029732	-0.000013232263	0.000035028603
CNA 100302288	0.00020800742	0.000002996022	0.0000020607833	-0.00000003279301	-0.00004519853	-0.000014998651	0.000041950352
CNA 100302691	0.0003463666	0.000014906618	-0.0000022999461	0.0000000667572	-0.00004608144	0.000022483478	0.0000109536595
CNA 100302736	0.00040167355	-0.000049166847	-0.0000010523684	-0.00000007796706	0.000023029876	0.0000018378206	-0.000013728257
CNA 100302738	-0.00014464305	-0.0000035183054	0.00000007398133	0.00000009578571	-0.0001118157	0.0000041021904	-0.000017392093
CNA 100302741	-0.00039436805	-0.0000028172344	-0.00000019499649	-0.0000001944157	0.00006944501	0.0000026583461	0.0000077284
CNA 100302742	-0.00024777983	0.0000129160335	0.000047069498	-0.00000021265262	-0.00011775411	-0.00003193416	0.00000092907953
CNA 100302743	-0.00091616734	0.000003890745	0.0000041104263	-0.00000019809656	0.00000030530384	0.0000015465104	0.0000032562539
CNA 100302751	-0.00018816006	0.0000009236211	0.000032943226	0.00000014505889	0.00009811709	-0.000002479208	0.000011232589
CNA 100312775	0.00017879394	0.0000067381643	-0.0000013608008	0.000000025263999	0.0002431596	0.0000035611995	-0.0000084950525
CNA 100312782	-0.00009225901	0.000002115693	0.0000003968329	-0.00000027280106	-0.000050100978	0.000021728294	-0.00002552022
CNA 100312785	-0.00077899377	0.000013952063	0.0000031314496	-0.00000029940355	0.000052742562	-0.000011253179	0.0000015956474
CNA 100312787	-0.00037984367	0.0000059649424	-0.0000011695374	-0.00000044580094	-0.00047611498	-0.000014274831	-0.00004937588
CNA 100312788	-0.00033596443	0.000005947017	-0.00000012278876	-0.000000485621	-0.0004761136	-0.0000067810843	-0.00003499464
CNA 100312789	0.00003547673	0.0000045291954	0.0000016511385	-0.00000046420513	-0.00040876382	0.000009306177	-0.000009165332
CNA 100312790	0.000025604397	0.0000045908128	-0.000004024019	-0.00000061955365	-0.00040876245	-0.0000038160456	0.0000092885575
CNA 100312792	0.000070538925	0.0000044222566	-0.00000017852473	-0.00000055815036	-0.00035477366	-0.000016855021	-0.000026243466
CNA 100312794	0.00005032079	0.0000053788926	-0.0000040219584	-0.00000043291794	-0.00024291732	-0.000003227288	-0.0000016809975
CNA 100312798	-0.00043672085	0.000012259347	0.000019122825	0.00000087671117	0.0004201155	-0.0000014364402	-0.000057393838
CNA 100312801	0.00014235191	0.000003498725	0.0000028203665	0.0000006873147	0.00009008019	-0.000014862816	-0.000064317464
CNA 100312806	-0.0010068889	-0.0000014985601	-0.0000724668	-0.00000016998825	-0.000111204085	0.0000026101816	0.000008546762
CNA 100312850	0.0014205693	0.0000036387826	-0.0000066262164	0.00000041100014	-0.00008203303	0.0000030362814	-0.0000017014096
CNA 100313769	0.00009999684	0.00000876658	0.000005819906	0.0000001141063	0.00025555262	0.00001981159	0.000015752461
CNA 100313770	0.00022217912	-0.00000079561744	0.0000067813976	-0.00000015242057	-0.0000124969765	-0.00000018733638	0.000002909146
CNA 100313771	0.00063745194	0.0000006147226	-0.000003045558	-0.000000023423581	-0.000036344023	-0.000006326552	-0.000016668784
CNA 100313774	0.00019433134	-0.0000025290042	-0.000019835152	-0.000000114273604	0.000034074536	-0.000006776159	-0.0000049072605
CNA 100313777	0.00023044531	-0.0000023141765	-0.0000003361809	-0.00000024720242	-0.00010758727	0.0000012495957	-0.0000040721475
CNA 100313778	0.00035534392	0.000012066332	0.0000010105143	-0.0000006392964	0.00013503157	0.00000045203322	0.00001162713
CNA 100313779	0.00031460912	-0.0000026091723	-0.00004906366	0.00000043751896	-0.00024736635	-0.000029185414	-0.00007065013
CNA 100313780	0.00032551127	0.0000026724265	-0.0000021476135	0.00000077682625	-0.00013210894	-0.000011264398	-0.00003184312
CNA 100313781	0.0011726101	0	0	0	0	0	0
CNA 100313806	0.0005332627	0.000011516945	-0.00000035468685	-0.0000005504541	-0.00020667168	0.0000036898934	0.0000059042895
CNA 100313824	-0.00028694165	0.00001017285	0.000011943099	-0.0000001733345	-0.00024652472	0.0000011194588	0.00000029413326
CNA 100313829	-0.00057643675	0.000026178866	0.000021951793	-0.00000033194559	-0.00006305593	-0.0000001426225	0.000012445407
CNA 100313830	-0.0002604157	-0.00000068460645	0.000018858462	0.00000011059275	-0.00011712731	0.000004783837	0.00003736789
CNA 100313835	-0.000043413045	0.0000014587376	-0.0000042129423	-0.00000021984701	-0.00018858243	0.000008387471	0.00005254501
CNA 100313837	0.0005585682	-0.0000028768234	-0.0000018396163	-0.00000004701447	0.000044101518	-0.0000053423228	-0.0000133617505
CNA 100313839	-0.0004349776	0	0	0	0	0	0
CNA 100313840	0.00011443564	0.0000062169215	-0.0000073492542	0.00000007478814	-0.0002412024	0.00000035685395	0.000011901647
CNA 100313841	0.0003384616	-0.0000033335675	-0.0000017805578	-0.00000027606362	0.00010561742	0.0000025796573	-0.00004235347
CNA 100313842	-0.00096196396	0.000008739205	0.00009130522	-0.0000000137195215	0.0002224869	0.0000014783835	0.00010833992
CNA 100313843	0.00007518569	0.000006907535	-0.0000020649134	0.000000009034807	0.000039523664	0.000013321438	0.0000023917983
CNA 100313886	0.0004920318	-0.000008513639	-0.00000049881106	-0.000000058057015	-0.000027386903	-0.0000053340927	-0.000013148347
CNA 100313887	0.00019818147	0.0000142047065	0.0000025947786	-0.00000005052801	0.00023968703	0.0000071046534	0.0000056482195
CNA 100313892	0.000514981	0.0000060001926	-0.000002043575	-0.0000006712529	-0.000043758282	0.00000025810905	-0.00006211601
CNA 100313895	-0.00003373681	0.000004028117	0.00000014516053	-0.00000032173958	-0.00034410064	0.0000027266929	0.000058850677
CNA 100313896	-0.00013906878	0.0000053895565	0.0000031001707	-0.00000084542387	0.00027886813	0.000007329092	-0.000022113927
CNA 100313914	0.000057381923	0	0	0	0	0	0
CNA 100313921	-0.0004925629	-0.000000829979	0.00000015094001	-0.00000036959062	0.00021529234	0.0000044048356	-0.0000010413246
CNA 100313923	0.000023774224	-0.0000012637545	0.000006726764	-0.00000042597452	-0.00017613733	0.0000074240093	0.000030924624
CNA 100313938	-0.00040427025	0.0000014025496	-0.0000012407912	-0.00000039100644	0.0000365687	0.0000033004344	0.000036008794
CNA 100313962	0.0002560617	0.000010921199	-0.000015363452	0.00000005956282	-0.00033632392	-0.00000036289833	-0.00004860903
CNA 100316868	0.0005712769	0.000001295171	-0.0000068734603	-0.000000018571551	0.00024207402	0.0000903804	-0.00008706312
CNA 100337589	-0.00012737924	0.0000014805167	0.0000019328547	-0.00000021449307	-0.00013672633	0.000021234322	0.000085930114
CNA 100337590	-0.0000947369	0.0000015592103	-0.000025391419	-0.00000020830257	-0.00010326949	0.0000035160256	0.0000054899224
CNA 100337591	-0.00053482765	-0.0000028038025	0.0000032294197	0.000000006692451	0.00009506059	0.0000043351192	0.00000066932876
CNA 100359394	0.0012150712	0	0	0	0	0	0
CNA 100359396	-0.00015310719	0.0000022858956	0.000011083221	-0.00000006859762	0.00016746808	-0.000005908222	0.000015992344
CNA 100359397	0.0004961699	-0.0000010883859	-0.000026259568	-0.00000018722133	-0.00017818325	-0.000011191315	-0.000012096929
CNA 10036	-0.0000011822224	-0.000003605702	-0.0000069234848	-0.0000001670603	-0.00011486149	-0.000035714682	-0.00013635216
CNA 100379132	0.00008776633	-0.0000044680164	0.000006042993	-0.00000019659076	-0.00023906985	0.000012852842	-0.00001688634
CNA 100379141	-0.0001432347	-0.0000035849475	-0.0000013309719	0.000000024427449	-0.0000608186	0.0000020113011	-0.00002554199
CNA 100379174	0.00051540416	-0.000009237825	-0.000022787668	0.00000043634782	0.0004384594	-0.0000040912837	-0.000014536193
CNA 100379220	0.0017629073	0.0000051124784	-0.0000057533834	-0.0000006105189	-0.00042116432	-0.0000017517177	-0.00004308332
CNA 100379249	-0.00018220034	0	0	0	0	0	0
CNA 100379250	-0.00013966579	-0.000000115005605	0.0000007150556	-0.00000025046498	-0.000056640707	-0.0000035879384	-0.000024817324
CNA 100379251	0.00040565536	0.000014974312	-0.0000031061056	-0.00000075607977	-0.000013130557	-0.000008551101	-0.000010073959
CNA 100379295	0.0004073589	-0.0000123360105	-0.000012459241	0.00000046529266	0.00035432813	-0.000032666798	-0.00011071245
CNA 100379345	-0.0003803621	0.0000007853016	0.000024036062	0.0000004686389	-0.0000164373	-0.000012390928	-0.000014092209
CNA 100379584	-0.000069561866	0.0000042954975	0.00002539173	-0.00000072730217	0.00040070954	-0.0000022519052	-0.0000261251
CNA 100379661	-0.00020751593	0.000015072006	0.00001630356	-0.00000037611576	-0.00030317146	0.000011940932	0.00006901859
CNA 100379667	-0.0013520896	0	0	0	0	0	0
CNA 10038	-0.00023438814	0.000006253395	0.0000011277226	0.0000000010038668	-0.00011561138	0.0000021966614	0.00002047133
CNA 100380272	0.00023151067	0.000008803733	0.000009976354	0.00000011494284	0.0001237185	0.00001912922	-0.000014730086
CNA 100380878	-0.00034980974	0.000012674381	0.00004053187	-0.0000006075072	-0.0004633755	-0.0000067268757	0.00006395126
CNA 100381178	-0.00047704283	0.000000011073912	0.000005368184	-0.00000023055495	0.00004886862	0.0000024094184	-0.000004176989
CNA 100381202	-0.0009034025	0.000008523051	0.0000005924915	-0.00000022520098	-0.00006995181	0.000004552655	0.000050567618
CNA 100381215	-0.0008378515	0.0000015376638	0.00000019974543	-0.00000025765937	-0.000034766494	0.00000442096	0.000006207186
CNA 100381270	-0.00018551412	0.00000080217535	0.0000108068025	0.00000037343878	-0.00016130824	0.000009098105	0.000031423027
CNA 10039	-0.000279394	0.0000095812575	-0.000007263307	0.000000009536743	-0.000083265135	0.000010821799	-0.000010444888
CNA 1004	0.0013310643	-0.00000082503016	-0.00006595625	-0.00000065301595	0.00023475295	-0.000006626353	-0.000009454677
CNA 10040	-0.0002339556	0.000009790507	0.00000066149556	0.00000018370778	0.00013147757	-0.0000047603094	-0.000087299995
CNA 100418711	0.00004539797	0	0	0	0	0	0
CNA 100418715	-0.00031344825	0.0000057903767	-0.00000031583969	-0.00000037511188	-0.00047979713	0.0000044503863	-0.00004572078
CNA 100418718	-0.00038570174	0.000006050566	-0.00000006050207	-0.00000040121245	-0.0004717962	-0.000008413855	-0.00002214206
CNA 100418720	-0.00029439217	0.0000040308896	0.000025228946	-0.0000002518035	0.000088489614	0.000011802233	0.000014945415
CNA 100418724	0.000029019495	-0.0000048969264	-0.0000006572408	-0.0000004803507	0.00021535573	-0.0000012809562	0.000017276898
CNA 100418728	0.00010262117	-0.000002408613	-0.0000011224884	-0.000000018069619	0.000027434668	0.0000043604564	-0.000015019533
CNA 100418735	-0.00013356713	-0.000003179573	-0.0000018779015	0.00000012347571	0.0000850446	0.0000026310745	-0.000051432467
CNA 100418737	0.0006847253	-0.00005041478	-0.000005121797	-0.00000015911301	0.000091882896	-0.000006574267	-0.000022438398
CNA 100418744	0.00016437657	-0.000000720743	-0.0000008165599	-0.00000034984788	0.000058588015	-0.0000051699917	0.000009439912
CNA 100418745	-0.0013618912	0	0	0	0	0	0
CNA 100418747	0.00016768408	0.000008426706	-0.000010583933	0.00000032374732	0.0001657886	0.00001050169	-0.000023405299
CNA 100418748	0.0008329254	0.0000045929246	-0.0000012962369	0.0000000058558935	-0.000022116448	-0.0000033754004	-0.0000028179822
CNA 100418750	0.00039430702	0.0000027447315	-0.0000064321507	-0.00000009586937	-0.00007902826	0.0000029450757	-0.00002739415
CNA 100418751	0.00037540283	-0.0000020076047	-0.00000067121806	0.0000012502336	0.0009508819	-0.000025946203	0.000102142774
CNA 100418763	0.00027507485	-0.000002399233	-0.0000038881476	-0.0000005681891	0.00011660077	-0.0000017542902	-0.000033263994
CNA 100418769	-0.0003587421	0.0000053955637	0.00003069532	0.000000008365564	0.0003239775	0.0000053238136	0.0000055677424
CNA 100418774	-0.00053722627	-0.0000006704738	0.00000079266374	-0.000000014388771	0.00018979034	-0.00000025438638	0.00001757488
CNA 100418792	0.0005920821	-0.00000063521173	-0.0000008792968	-0.0000002486246	0.000048901395	-0.0000069092343	0.0000018456942
CNA 100418799	0.00025150776	-0.0000043673213	-0.0000013227065	-0.00000030208054	-0.000012244588	0.0000097167285	0.000023404966
CNA 100418804	-0.00002151556	-0.0000015282683	0.00000040486307	0.00000030952583	0.00024577673	-0.0000025485272	0.0000561958
CNA 100418820	0.00026591338	0.00000168569	-0.0000028068412	-0.0000005129764	-0.00019922918	-0.000000031360365	-0.000030835618
CNA 100418843	0.00017561422	0.000009933606	-0.00000006800176	-0.0000009354373	-0.00019946926	0.000004427465	0.000060182625
CNA 100418887	0.0016632895	-0.000007965794	-0.00021427959	0.00000128997	-0.0004894041	-0.00006029476	-0.00008366007
CNA 100418905	-0.0012581259	0	0	0	0	0	0
CNA 100418975	-0.00038250242	0.000005941291	0.000023084687	0.0000008412411	0.00051190535	-0.000015610152	0.0000037272564
CNA 100418976	-0.0007143888	0.0000031123243	0.0000028093027	0.00000027338663	-0.00002948571	0.0000062586864	-0.0000075951584
CNA 100418980	0.00021963265	-0.000003067331	-0.000012875684	0.00000032977056	-0.00034349167	-0.000014813439	-0.00006557176
CNA 100418981	-0.0007068008	0.0000031171974	0.0000020214193	0.00000028258876	-0.000029487232	0.000009516844	0.00003149497
CNA 100419004	-0.0009479021	-0.00000091937545	0.00000037179214	-0.00000013552213	0.00007017543	0.0000040739774	0.0000095546875
CNA 100419005	-0.0004416416	-0.000001072711	-0.0000005189264	-0.00000010306374	0.000098657954	0.0000019194997	0.000014644547
CNA 100419019	-0.00044270768	0.00000016624466	0.0000019263975	-0.00000029881792	0.00027730892	-0.000013381734	0.000022984868
CNA 100419020	-0.0004430522	0.000000046282494	0.0000008729107	-0.00000025849596	0.00027730933	-0.000008649805	-0.0000123546415
CNA 100419028	0.000058976035	0.000011073353	-0.0000014935192	0.0000000950328	0.00036072652	-0.00000398844	0.00006833473
CNA 100419031	0.0012018785	0	0	0	0	0	0
CNA 100419038	-0.0013429931	0	0	0	0	0	0
CNA 100419042	-0.00034265954	0	0	0	0	0	0
CNA 100419069	-0.000090533074	0.000004062611	0.0000018097184	0.00000019792925	0.00024724184	-0.000002890679	0.0000056845265
CNA 100419074	-0.00007232362	0.000012437962	0.0000039000397	0.0000011634826	-0.00026700963	0.000063341555	0.00010371966
CNA 100419075	-0.000083744795	-0.0000021050546	-0.0000010018744	-0.000000026602494	0.00001539291	0.00002585939	-0.000053389278
CNA 100419095	0.0001360703	0.000014347283	-0.0000021257895	-0.00000068296464	-0.00041387786	-0.000004870442	0.00004371689
CNA 100419149	-0.00050924154	0.000014545269	-0.0000019080364	-0.00000048854895	-0.0002429034	0.0000035157434	0.00003465968
CNA 100419337	-0.0008398318	0.000014320324	0.000024206747	-0.00000030668159	-0.00021382977	0.000022991484	0.000063787535
CNA 100419423	-0.00026918427	-0.00000030242293	0.000010075098	0.000000976596	-0.00046840747	-0.000012913064	0.000005220258
CNA 100419558	-0.00011904059	0.00000904444	-0.00000420973	-0.0000008126309	-0.000053413092	0.000018574834	0.00006757769
CNA 100419560	-0.0010360373	0.000018587165	0.00017524525	-0.0000005502868	-0.00017082746	0.000015511461	0.00013413346
CNA 100419606	-0.000054112865	0.000010208612	0.0000000017609363	-0.00000046445612	-0.00006165473	-0.000013966455	0.000048059792
CNA 100419609	-0.00020748736	0.000009032367	0.00000021778735	-0.00000047516403	0.000002952125	-0.0000038431504	-0.000007638502
CNA 100419682	-0.0003962523	0.0000025081727	0.0000029035853	-0.000000013050281	-0.00011033272	-0.0000022886195	-0.000002575548
CNA 100419717	0.0003510158	-0.0000007529635	-0.0000014823081	-0.00000042346485	0.0000058590394	-0.000014859395	-0.000004901468
CNA 100419903	-0.0001868007	0.00002071425	0.0000013743352	-0.00000022737603	0.000050186416	0.000005924137	0.000013031332
CNA 100419947	-0.0005545687	0.0000011851076	0.000061906685	-0.00000039468733	-0.000044730656	0.000007979932	0.000021578408
CNA 100419948	0.00068808795	-0.000051228853	-0.000018519984	-0.0000001544283	0.00009188252	0.0000021463527	-0.000026848797
CNA 100419949	0.0018031605	-0.0000042043553	-0.000017105796	-0.00000084860284	-0.00003479681	-0.0000009976355	-0.00005537346
CNA 100419950	-0.0005253377	-0.0000012617414	0.000002021672	-0.0000004227956	0.00018736342	-0.000015794249	0.000029654442
CNA 100419955	-0.00091533555	0.000009730041	0.000017188371	-0.00000007027073	0.00004565136	0.000003211394	0.000019676987
CNA 100419962	-0.001073822	0.0000004821101	0.00000049348375	-0.00000008432489	0.000045016295	0.000010780848	0.000008807601
CNA 100419968	0.00025779087	0.000008382923	-0.000015426333	0.00000038314283	0.00030431207	-0.0000042050237	0.00001246649
CNA 100419972	-0.00020024477	0.000011824739	0.000015943175	0.000000029614101	-0.000020656102	0.0000013296644	-0.000009185222
CNA 100419974	0.0002824718	0.0000030131403	-0.000026385327	-0.00000006943418	0.000056005774	-0.0000029279786	-0.00014207097
CNA 100419978	0.0015947727	-0.000008793724	-0.000041963413	0.00000128562	-0.00055724604	-0.000048413738	-0.00005617584
CNA 100419979	0.00032103402	0.000003516533	-0.0000014805364	0.0000013946232	0.00038310586	-0.000020763842	-0.00010289665
CNA 100419996	0.00032471333	-0.0000016884296	-0.000010722267	-0.0000002874408	-0.00008139489	0.000016980663	-0.00007633396
CNA 10042	0.0004005293	0	0	0	0	0	0
CNA 100420012	-0.00014643936	-0.0000007907392	0.0000000793013	-0.00000012983355	0.000117458265	-0.000008916227	0.00002270616
CNA 100420030	-0.00012404879	0.0000067538963	-0.0000025957252	-0.00000090716173	-0.00025019541	0.000009780045	0.000033000415
CNA 100420033	-0.00017147911	0.000010655804	-0.0000036602132	-0.00000064347915	-0.00024786475	-0.000012641162	0.000028779352
CNA 100420044	0.00016491847	-0.000001758669	-0.000000053163816	-0.00000014054147	-0.00014484455	0.0000031839859	-0.0000055332766
CNA 100420155	0.00056931534	0.0000019460158	-0.000000906393	-0.0000000578897	0.00008522466	-0.000032052092	-0.00004189554
CNA 100420200	-0.0002296401	0.000012677615	-0.00000042359488	-0.0000005094629	0.00012034856	-0.000009390524	0.000016110089
CNA 100420203	0.00036533544	-0.00000026014553	-0.000000046618005	-0.00000021114685	-0.000021049718	0.0000068431045	0.000007506086
CNA 100420224	0.0003363684	0.0000012336384	-0.000011635868	-0.00000023088955	-0.0001718112	0.000003885857	-0.000058155852
CNA 100420258	0.00041385758	0.000006016984	-0.0000066390326	-0.0000005619986	0.00002095457	-0.0000016630219	-0.000057313006
CNA 100420259	0.00015387623	-0.0000070692463	-0.00000045354028	-0.00000019357915	-0.0002726658	0.000023712933	0.000004549026
CNA 100420281	0.00018780478	0.000007555511	0.0000020592583	-0.0000008353852	0.000204137	0.000011447323	0.00004691914
CNA 100420293	-0.00032882663	-0.0000011111456	-0.00000010414351	-0.00000007361696	-0.00017812326	0.0000009875966	-0.000016122658
CNA 100420300	0.00010162198	0.000007142675	-0.000002687408	0.00000027171353	0.00032848565	0.0000049521946	-0.000005774404
CNA 100420303	0.0002952221	0.0000047487256	-0.000011534422	-0.00000009453087	-0.000045837343	-0.000017936709	-0.00018337408
CNA 100420405	0.0000100441985	-0.0000010326189	0.0000032721136	0.0000010620083	-0.0004907829	0.000011438037	0.0000073570955
CNA 100420412	-0.00006349336	0.000002599327	0.00000023974408	-0.00000022863085	-0.000010021805	0.000014328391	-0.000030815438
CNA 100420414	-0.000028896224	0.000004560161	0.0000001109483	-0.00000050954645	-0.00045463743	-0.000013952861	-0.000015821497
CNA 100420415	0.000048544003	0.000004271337	-0.0000059495287	-0.00000045056922	-0.00043352818	-0.00000581459	0.000004670891
CNA 100420458	-0.00067381497	0.000008915652	0.000018815199	-0.000000024594755	0.000009505179	0.0000069843472	0.000067769775
CNA 100420476	0.000117428695	0.00000087581174	-0.000006034302	0.00000066054486	0.00076411146	-0.0000045516613	-0.00019260778
CNA 100420519	-0.00061322236	0.0000110491255	0.000034161254	-0.000000055547346	0.000060407987	0.000024781182	0.000073335876
CNA 100420557	0.0007105674	-0.0000064006504	-0.0000115864905	-0.0000005233497	0.00006190695	-0.000000036693518	-0.000015590713
CNA 100420612	0.00043538827	0.0000023260295	0.000016739055	-0.00000018671939	0.00007205065	-0.0000012319442	0.000036766633
CNA 100420689	-0.00077306415	0.000009963471	0.000019396573	-0.000000056216596	-0.00014549428	0.000018564608	0.00007950543
CNA 100420695	0.0005181293	-0.000001467597	-0.00000000699595	-0.00000028995046	0.00007970572	-0.0000020251882	0.0000050129597
CNA 100420834	0.00003810036	0.000009855503	0.000010427251	0.0000003675829	0.0004251456	-0.0000006231718	0.000013713293
CNA 100420881	-0.00013053748	0.000012572466	0.000028153023	0.000000114775546	-0.0005700647	-0.000015459782	0.000019433875
CNA 100420920	-0.000044172524	0.000010969335	0.000016179645	-0.0000009821173	0.00024154806	0.000011091463	0.000017608905
CNA 100420921	-0.00026631617	0.000015347392	0.0000048542765	-0.0000006898244	0.000013342016	-0.000003189905	0.00009040812
CNA 100420924	-0.000025459298	0.000012767398	0.0000003830779	-0.00000058742984	0.00040604945	0.000009062457	0.00009294967
CNA 100420926	0.00032195155	0.0000040393284	-0.00000048665567	-0.00000034499587	-0.00012170363	0.0000006133109	-0.000009710642
CNA 100420972	-0.00025371008	0.0000011913673	0.00000013572476	0.00000007361697	0.000009768495	0.00000088677075	-0.00002073564
CNA 100421018	0.0002081671	-0.0000074706427	-0.000012887961	0.00000061687666	0.00035830343	-0.000013246295	-0.00019986313
CNA 100421045	0.00054216286	-0.0000056457798	-0.000013552028	-0.00000058659333	-0.00017887205	0.000007390777	-0.000049787595
CNA 100421047	0.0006862687	-0.0000023613961	-0.0000033372949	-0.0000002864369	0.00016709897	-0.000015536369	-0.000021062211
CNA 100421057	-0.0008773976	-0.0000020960574	0.0000019661672	-0.00000002610056	0.00031170313	-0.00000066219707	0.000021629898
CNA 100421058	0.0007722607	0.000037118298	-0.0002856982	0.0000020624461	0.00041885464	0.000006077509	-0.0001938423
CNA 100421143	0.0000038624635	0.0000006762094	-0.00000024759865	-0.00000021666811	-0.0000028245645	-0.0000005134783	0.000009579094
CNA 100421189	0.000101919875	-0.00000057369994	-0.00000014838584	0.000000018906173	-0.000101640966	-0.0000010976248	0.00000011686694
CNA 100421226	0.0010015405	0.000004883346	-0.000025552046	-0.0000006806223	-0.00014473725	0.0000075793787	0.0000048198403
CNA 100421232	0.0001187456	0.00016435466	0.00000004459034	-0.00000022603753	0.00007644646	0.0000007590808	0.000000939704
CNA 100421236	-0.00008023083	0.000004616474	-0.0000029602704	0.00000011544478	-0.00007117919	-0.0000011563405	-0.000032486474
CNA 100421271	0.00051552354	0.0000059344293	-0.000044841243	-0.0000006244057	-0.00004375656	-0.000005868276	-0.000022891927
CNA 100421295	-0.00018863106	0.0000017878647	0.000008495004	0.0000005168245	-0.000054339085	-0.0000030134536	0.00004199789
CNA 100421313	-0.00068149524	0.000012377157	0.000002040188	-0.000000056383907	-0.000036698468	0.000025299118	0.00004417162
CNA 100421318	0.00081762543	0.000004410017	0.0000009773386	0.00000045517038	-0.00013249382	0.0000037846228	-0.0000008334611
CNA 100421319	0.0005719397	-0.0000007808469	-0.0000013904295	-0.00000014037415	-0.0000024355477	0.00000065880903	-0.000018779458
CNA 100421324	0.00026209178	-0.0000018600258	-0.000018386672	-0.00000011444092	-0.000026308742	0.0000013521471	-0.000008686299
CNA 100421328	0.000045192497	0.000015444797	-0.0000004873321	-0.00000018253661	-0.00006210782	0.0000030953213	0.000014433108
CNA 100421351	-0.000033386626	0.0000059933936	0.000022663124	0.00000023624354	-0.000220954	-0.0000010427153	0.000017187784
CNA 100421353	-0.00006683416	0.0000014154953	0.000049855225	0.0000005236843	-0.00003253458	-0.000014042394	-0.000035606496
CNA 100421376	-0.00018155917	-0.00000033511404	0.0000010157621	0.00000021758831	0.00017025141	0.000008757764	-0.000004235443
CNA 100421389	0.0003308978	0.000032449294	-0.0000020049772	-0.0000005276998	-0.00051387434	0.0000017152647	0.00004360619
CNA 100421422	-0.00089481147	0.000008831065	0.00000870878	0.000000007027077	0.00010726968	0.000008674045	0.00004782682
CNA 100421424	-0.00036239027	0.000016611802	-0.000020470268	-0.00000072027507	-0.00023819451	0.0000022988572	0.00013869311
CNA 100421428	-0.00014296657	0.000017078295	-0.00000012133091	-0.00000033663034	-0.00018117255	0.000009964453	-0.000001247923
CNA 100421484	-0.0000936302	0.0000070929686	0.0000022958554	-0.000000391843	0.00025098046	0.00000045684345	0.000020479873
CNA 100421485	0.0015713195	0.0000006360025	-0.000038850914	-0.0000009001347	0.00018472243	-0.000011295446	-0.000032428543
CNA 100421496	0.0002070647	0.0000005389436	-0.0000010159091	-0.0000005419212	0.00032037098	0.000009106084	0.000024393901
CNA 100421498	0.00007069197	0.0000041717235	-0.000007384521	0.00000026786537	0.00010147956	-0.0000054673983	-0.0000023808184
CNA 100421500	0.00008783069	0.0000042567126	0.0000001802542	0.00000033311676	0.00007313032	0.000005400494	0.0000012215187
CNA 100421515	0.00022591953	0.000006161206	-0.0000048132415	-0.00000027656557	-0.000009881868	-0.000014134719	-0.000020782698
CNA 100421542	-0.000076852026	0	0	0	0	0	0
CNA 100421560	0.0018697149	0.000001854818	-0.00004994475	-0.00000043517662	-0.00013689007	-0.0000137878615	-0.000029586741
CNA 100421565	0.00024714912	0.000009977096	-0.000024647525	-0.00000035787883	-0.00028727937	-0.00001641929	0.000019413254
CNA 100421581	-0.00050061085	0.000015953068	0.0000027330736	-0.0000004716505	0.00006301065	0.0000068694767	0.000009230082
CNA 100421582	0.000060722363	0.000008456215	-0.0000020626223	-0.00000048587196	-0.00014510742	-0.000011884278	-0.000106805084
CNA 100421598	0.00002282709	0.000026509735	0.0000028015716	-0.000000728306	-0.00029535877	-0.000014824386	-0.000010519341
CNA 100421638	0.00017674635	0.0000020840503	-0.00001128502	0.00000066941243	-0.00014614867	0.0000022435609	-0.00020840576
CNA 100421648	-0.0002944298	0.000003935057	0.0000005558582	-0.000000008867498	0.000031817857	0.00000045503432	0.00001528029
CNA 100421694	-0.000010084813	-0.0000035884716	0.0000049435607	-0.00000036574247	0.000052508396	0.000004614853	-0.000007288529
CNA 100421718	-0.00025725632	0.0000117201735	0.000005216291	-0.00000040522792	0.00006983892	0.000020314463	0.00008277301
CNA 100421754	-0.0020302462	0	0	0	0	0	0
CNA 100421799	-0.0013265167	0	0	0	0	0	0
CNA 100421820	0.00033344995	0.0000038796065	-0.000009230265	-0.00000009620399	0.00009013631	-0.000004922852	-0.000086852204
CNA 100421829	-0.00019966933	0.0000027457509	0.0000039568845	-0.00000013033548	-0.000087207256	0.0000097190805	0.000010413328
CNA 100421865	-0.0007177324	0.000011486024	0.000013586235	-0.00000041727432	0.000046116147	0.000023067028	0.00006676473
CNA 100422023	-0.0005494887	-0.00000004702493	0.0000008625415	-0.00000030015642	0.00007631104	0.0000031400143	0.000017131211
CNA 100422273	0.000014988579	-0.000009946884	0.000017363956	-0.00000032910128	-0.0013401363	0.00002997917	-0.00014955924
CNA 100422305	0.0010128616	0.0000061160117	-0.000009295653	-0.0000006792838	-0.00025009544	-0.0000028926863	-0.000027300917
CNA 100422343	0.00025372874	0.0000045738407	-0.00001966083	0.00000056634866	0.00029678343	-0.000012757891	-0.00004990367
CNA 100422371	0.000076204466	0.0000076475	0.000025070418	0.000000074118894	0.00010145098	-0.000008416699	0.000016737424
CNA 100422486	-0.00071641064	0.000012560587	0.00003719376	-0.000000071107294	-0.00017644824	0.0000126452205	0.000090060676
CNA 100422505	-0.0010537769	-0.0000013728204	-0.000000020000563	-0.00000017266524	-0.000104015744	-0.00000033481075	-0.00000876389
CNA 100422514	-0.00085002655	-0.00000024853045	0.000002544457	-0.000000016396504	0.0001598329	0.000004926721	0.000020966487
CNA 100422523	-0.000013171495	0.000012828885	0.000104477236	-0.0000008353852	0.00013467908	0.000015032792	0.00009411655
CNA 100422595	-0.00023005524	-0.0000003085325	0.0000018225268	0.000000012548344	-0.000099668294	0.000048662172	-0.0000037400139
CNA 100422602	-0.00033944324	0.000009132122	-0.000029540448	-0.000000021583153	-0.0002090467	0.0000046832106	-0.0000039560123
CNA 100422603	0.00092367583	0.000002763951	-0.0000015398765	-0.000000019240796	-0.00010414336	0.000000859635	-0.000032434502
CNA 100422605	0.00013688872	0.000030929812	-0.0000059973195	0.000000069266875	-0.0000034408229	-0.00003999034	-0.00012151911
CNA 100422635	-0.0008621795	0.000009079356	0.0000878629	-0.000000092857746	0.00001916561	-0.000018895918	0.000054969525
CNA 100422636	0.0022629607	0	0	0	0	0	0
CNA 100422642	-0.00073090853	0	0	0	0	0	0
CNA 100422711	-0.00054781494	0.000009591851	0.0000073059664	0.00000008231716	0.00043431387	0.000010021361	0.000010119278
CNA 100422712	0.00028327026	-0.0000015711472	-0.00000022345084	0.0000012566752	0.0006521937	-0.00006990636	0.000025525846
CNA 100422836	0.0012280288	-0.0000038358726	-0.0000011032631	0.000000049691447	-0.00012468861	-0.000003894379	-0.000043663244
CNA 100422837	-0.000060986073	0.000009918882	0.0000014656605	0.00000004517405	-0.00009361881	-0.0000011746715	0.000047108537
CNA 100422845	0.0005595471	-0.0000013378315	-0.00000019759398	0.000000023590893	-0.000014178381	-0.0000019180354	0.000016486436
CNA 100422854	0.000032347794	0.0000011691503	-0.000007957753	0.00000007587566	0.000081648315	0.000005442082	-0.00003833041
CNA 100422884	0.00073021813	0.0000031606567	-0.0000032631106	-0.0000004361805	-0.000022530221	0.000019733823	-0.000064342414
CNA 100422913	0.000047049576	-0.0000005530004	-0.00000025319272	0.000000025180348	0.0002459867	-0.00000028274562	-0.000051601957
CNA 100422923	-0.00028375362	0.000007002296	0.0000019032504	-0.00000027539437	-0.000052191506	-0.0000026704763	0.000012188626
CNA 100422985	0.0013554504	0	0	0	0	0	0
CNA 100423006	0.0012252046	-0.000003860415	-0.0000007610773	0.00000006090131	-0.00012468873	-0.0000029709672	-0.000024859048
CNA 100423036	0.00068017567	-0.0000015198635	-0.000004870882	-0.0000000056885843	-0.000178157	-0.00000442691	-0.000013072595
CNA 100423061	-0.0003549471	0.000009977556	0.000002604756	-0.00000032358002	-0.000012542105	0.0000009619145	0.00013296449
CNA 100423062	0.00032666017	0	0	0	0	0	0
CNA 10043	0.00039151628	0	0	0	0	0	0
CNA 100431168	-0.000022631684	0.000012830797	0.0000009332923	-0.00000064598885	0.00031381464	0.0000012614847	0.0000052052
CNA 100431172	0.00019011163	0.000006920486	-0.00000084184126	-0.00000036574244	-0.00044197406	-0.0000028254171	0.000020217562
CNA 10044	0.00025586592	0.000003959743	0.000004560711	0.0000003926796	-0.00026245325	0.0000037266705	-0.000031807525
CNA 10045	0.00018994509	-0.0000032979772	-0.0000025874076	-0.00000042639277	0.0001470937	-0.000012308568	-0.000052886477
CNA 10046	-0.0006326367	0	0	0	0	0	0
CNA 100462647	-0.00048652053	0.0000019956394	0.0000010483589	0.00000005722045	-0.00014475612	0.00001067472	0.0000068282448
CNA 100462732	-0.00053617195	0.0000022209003	0.000014039892	-0.00000039719697	0.00006983348	0.0000047575795	0.00006629864
CNA 100462767	0.00027976764	-0.000003914786	-0.000002153378	-0.00000045609056	0.000118479686	0.000020516076	0.000029898085
CNA 100462772	0.0006483905	-0.0000046621053	-0.000004656474	-0.00000024895917	-0.00003184195	-0.000008242726	-0.000015301264
CNA 100462780	-0.00105528	-0.00000002354906	0.00000014129756	-0.00000019341184	0.000076086886	-0.000002054614	0.000012185532
CNA 100462782	-0.000100534126	0.000019237243	0.0000022190982	-0.0000005110523	0.00003388006	0.0000109914745	0.000023651957
CNA 100462786	0.00017661613	0.000000119062875	-0.0000014697458	-0.00000045759637	0.000020243566	-0.000008423579	-0.000016295135
CNA 100462787	0.00040621436	0	0	0	0	0	0
CNA 100462790	-0.00021147667	0.000012859038	0.000010848593	-0.0000006202229	-0.00014141385	0.00001987085	0.00008981096
CNA 100462797	-0.00029753707	0.0000014338419	-0.000003713981	-0.00000038347747	-0.000045060235	-0.0000016751102	0.0000014568211
CNA 100462799	0.00020629364	0.000003664363	-0.000039727773	0.00000029463516	-0.00024239822	-0.000016965709	-0.000100169615
CNA 100462800	0.0006538191	0	0	0	0	0	0
CNA 100462809	0.00020243911	-0.000004770076	-0.0000030374124	0.000000111262004	-0.000032065946	-0.000016100616	-0.000056931658
CNA 100462810	-0.0013105697	0	0	0	0	0	0
CNA 100462811	-0.00025067883	0	0	0	0	0	0
CNA 100462812	0.000053478983	0.000004738846	-0.0000029624402	-0.00000042313025	-0.00006269716	0.000002819969	-0.00007073905
CNA 100462824	-0.00027128722	0.0000061734618	0.000037949332	0.0000002732193	0.00012372201	0.0000019675806	0.000022669989
CNA 100462829	-0.0002644066	-0.0000017869578	0.000008451572	0.00000014907434	-0.00061732647	0.000011813682	0.000019818834
CNA 100462830	-0.0003242109	0.000003915241	0.000003988309	-0.00000023239537	0.00009125692	-0.0000069431253	0.000024140572
CNA 100462833	0.00038899804	-0.0000010956093	-0.000022333848	-0.00000026987308	-0.000251362	0.000003693114	-0.000036426256
CNA 100462838	-0.00021772429	0.0000009987176	0.00004551524	0.00000015794183	0.0001310119	-0.00000997652	-0.000034779165
CNA 100462843	0.00009294593	-0.000002637516	-0.0000014321398	-0.0000001199622	-0.00004742974	0.00000009386161	-0.0000040423242
CNA 100462880	0.00006757108	-0.0000061836963	-0.00000377297	-0.0000005220112	-0.00009348264	0.000019228499	-0.000040327293
CNA 100462881	0.0005874444	0.00000809819	-0.0000029307478	-0.00000032977053	-0.00032187407	0.000002667653	0.00008179338
CNA 100462953	0.000059363923	0.000011290499	0.00000081588314	-0.00000085847415	-0.00051688304	0.000008438199	0.000029744684
CNA 100462977	-0.000431125	-0.000006920324	-0.0000009544439	-0.00000009034809	-0.00064996554	-0.000019835485	0.000008278813
CNA 100462981	-0.00014895003	-0.000003856818	-0.0000023702783	-0.00000021382381	0.000061761566	0.0000037761947	-0.000022232134
CNA 100462983	0.00039317706	0.0000037666423	0.00000024476424	-0.00000006508408	-0.00004009127	0.0000032576138	-0.000020765274
CNA 100462985	-0.000011180117	-0.0000048361535	-0.0000105568715	0.0000006288394	0.00045025317	0.000013106412	-0.00005662132
CNA 100462990	0.0003079289	0.00000042082974	0.00000042914363	-0.00000030868932	0.00007328005	0.0000016641405	0.0000008622804
CNA 100463285	0.00036836593	-0.000004939844	-0.000000545438	0.00000006508409	-0.000006705763	-0.000007878102	-0.000023431903
CNA 100463289	0.00019114465	-0.00003290626	-0.0000010024842	-0.00000022821258	0.00012728934	-0.0000007564247	-0.00002369818
CNA 100463487	0.00015217393	-0.0000024472909	0.0000006998626	-0.00000030316804	-0.0008416915	0.0000025783927	-0.00013628282
CNA 10047	0.00071044907	0.000004914703	0.0000062869226	0.0000004196167	-0.00014132669	-0.000014301767	0.00004532153
CNA 10048	0.000024788067	0.000029305349	-0.0000023052387	-0.000000047683717	-0.0006509937	-0.0000047178123	-0.000030052013
CNA 10049	-0.0001375031	0.000003969021	0.000009997959	-0.0000002425177	0.0001852314	-0.000004016757	-0.000033256863
CNA 100499251	-0.0004755466	-0.0000005262046	0.0000005789126	0.00000013819913	-0.00015905444	0.0000099679355	0.0000129933105
CNA 100499258	0.00058582384	0.000028941304	-0.000009935731	-0.00000068413584	-0.00017792365	-0.000005373286	-0.000044036875
CNA 100499261	-0.00001261709	0.000014249027	-0.000001667919	-0.00000046479073	0.000014604073	0.00000038846537	-0.000027700076
CNA 100499483	0.000081289494	0.0000037366046	0.0000012463214	0.000000553633	0.00017266745	0.00000782906	-0.000025068677
CNA 1005	-0.00039261705	0.000021224821	0.00016268127	0.00000018504626	-0.0005258254	0.0000042952256	0.00008450533
CNA 10050	-0.00053645676	0.000022003524	0.000013319565	-0.0000004432076	0.00019709612	-0.0000016712726	0.000047841408
CNA 100500737	0.00019107689	-0.0000047049193	-0.0000152057155	0.00000014313481	0.00007323937	-0.000019459587	-0.000069727605
CNA 100500824	0.0010651952	0.00000013000086	-0.000018523662	-0.0000007304811	-0.00017844536	-0.000011218074	-0.00004481115
CNA 100505385	0.0005632207	0.000013761541	-0.0000005919527	-0.00000024762068	-0.000022607037	0.0000054345114	0.0000052571922
CNA 100505494	-0.001039457	0.000014113853	0.000015250007	-0.00000045491933	0.00022005409	-0.000016530897	0.00010473201
CNA 100505538	0.0005734482	0.0000037625587	-0.000012756266	-0.00000040388943	-0.00039633716	-0.0000046549035	0.00005688985
CNA 100505557	0.00013116517	0.000005687224	-0.0000022400836	0.00000003471709	0.0003751781	0.000014646272	0.0000084790845
CNA 100505591	0.00017789127	-0.000009832513	-0.0000020868667	0.00000087888617	0.00008346544	-0.000013042605	-0.00006886039
CNA 100505704	-0.00023318618	0.000015113222	0.000031619446	0.00000056584673	-0.0013004263	-0.00002797268	0.00011808074
CNA 100505705	0.00044110868	-0.00000822618	-0.000048538157	0.0000007308157	-0.0004087936	-0.000036503232	-0.00016283819
CNA 100505724	0.000039376486	-0.000007807848	-0.00001520745	0.00000049005473	-0.00023905862	-0.000012246151	-0.00013235243
CNA 100505741	0.0003233079	-0.000005611762	-0.0000053441777	-0.00000063712133	0.00021262317	0.000014343732	-0.000054618555
CNA 100505753	0.00037874057	-0.000011503447	-0.00002174875	0.0000004980856	-0.00023227521	-0.000006862156	-0.00012783943
CNA 100505852	0.00079957116	0	0	0	0	0	0
CNA 100505879	0.0002460118	0.0000032502621	-0.000037592883	0.00000070396226	-0.0001601843	-0.000014234528	-0.00016968315
CNA 100505892	0.0003243932	0.00000042313545	0.000005782652	-0.00000019960237	0.00007327925	0.0000039564516	0.00003198289
CNA 100505919	0.0001034496	0.0000061927603	-0.0000047397552	0.00000037394074	0.00010026292	0.000017435425	-0.00005221793
CNA 100505929	-0.00015005025	0.00001123493	0.000003293012	-0.0000003260897	-0.000042909618	0.00001208687	0.000060274953
CNA 100505945	-0.0001119596	0.000010123919	-0.000006843659	-0.00000034332274	-0.00008471271	-0.00000050447494	0.0000004835403
CNA 100505993	-0.00017246434	0.0000012930128	0.000021065269	0.00000016095345	-0.000016607204	0.0000021343376	0.000020177282
CNA 100506020	0.0004339903	0.00000036276225	-0.00001168031	-0.000000038983533	-0.000044116452	0.000004738611	-0.000013570473
CNA 100506039	-0.00087699277	-0.0000011377481	0.0000004804583	-0.00000027773672	0.00023603032	-0.000006354388	0.0000028373483
CNA 100506061	0.00026248005	-0.0000013008348	-0.00004645814	-0.00000036775018	-0.000105279054	0.0000018828376	-0.000015799518
CNA 100506080	0.00021325356	0.0000027076221	0.0000021283245	0.00000011009082	-0.00012598882	-0.0000131924635	-0.00004281109
CNA 100506084	0.0004844152	-0.000011234297	-0.000054113963	-0.00000009586937	-0.00033776046	-0.000021049047	-0.00008236573
CNA 100506211	0.00016621704	-0.000003147423	-0.0000022971499	-0.00000026410086	-0.000036797355	0.000008064163	0.0000021063026
CNA 100506215	0.00012845438	0.000013321657	-0.0000029084313	-0.00000046964277	0.00020348231	-0.000003905987	-0.000020129493
CNA 100506241	0.0014941454	0	0	0	0	0	0
CNA 100506243	-0.0001848822	0.000009356654	0.000004992803	-0.00000019826388	-0.000090003356	0.000009534891	-0.000011348484
CNA 100506244	0.00028845394	0.0000056340114	-0.00008465397	-0.0000005497849	-0.00043934048	-0.00003678293	-0.00007958642
CNA 100506311	0.0005457731	0.0000014120784	-0.000011019226	-0.000000031287204	0.00024818277	-0.00019105856	-0.00005086679
CNA 100506365	0.00021836245	-0.0000033479719	0.0000039879246	0.0000011295184	0.00027258412	-0.000116558826	-0.00000650132
CNA 100506380	0.00006862968	0.0000042035185	-0.0000069098464	-0.00000026610857	0.00019451338	-0.0000068403756	-0.000057091962
CNA 100506574	-0.00033963734	0.00000074950225	0.00000054905354	-0.00000009018077	0.0000079553765	0.0000010303238	-0.000013175387
CNA 100506658	-0.00040001597	0.0000006023989	0.00001735848	-0.00000026368258	0.00030239474	0.0000026443968	0.000037543647
CNA 100506680	-0.0009800883	0.000010336407	0.000009705491	0.000000015559946	0.00004946445	0.0000058579026	0.000080136604
CNA 100506736	0.00037440596	-0.000011809655	-0.000023685534	0.00000027405588	-0.0001349587	-0.000012499042	-0.000034463952
CNA 100506742	-0.00017655909	-0.000004209097	0.000010652442	-0.00000038950066	0.00017615345	0.0000019523866	0.000007895545
CNA 100506755	-0.000008843715	-0.000003313294	0.000096022006	-0.00000018119812	-0.00022871389	0.000012185583	-0.000114019625
CNA 100506925	0.0001948363	0.000009532729	-0.0000014252001	-0.0000000061905157	-0.00043832033	-0.0000066160633	0.000017478278
CNA 100507044	0.00036644147	-0.0000071941104	-0.0000019969787	-0.00000033328408	0.00020862946	0.00000328751	-0.000024880046
CNA 100507099	0.0000008106239	0.000010598826	0.000016097429	-0.0000008270196	-0.00045345654	-0.00001102253	0.000014551187
CNA 100507135	-0.00017691375	0.000009713769	0.0000014108729	-0.0000008785516	-0.00006127216	0.0000044744056	0.000024271385
CNA 100507143	-0.0002476785	-0.0000017828428	-0.0000003058034	-0.00000030333538	0.000078679455	0.0000023657815	-0.000015696098
CNA 100507267	-0.0002365534	0.0000068041	0.000001484628	-0.0000004850354	0.0002407727	0.000008670133	0.000011557697
CNA 100507436	0.00008606218	0.0000049264677	-0.000008376887	-0.00000041175304	-0.00016483513	0.000006059638	-0.000053039897
CNA 100507444	-0.000096218355	0.0000075888274	0.00000030605793	-0.00000067392983	-0.00012584717	0.0000010528375	-0.000022473732
CNA 100507490	-0.0001099433	0.000004910873	0.0000029412158	-0.0000003421516	-0.00024619265	-0.0000010171062	0.000002836031
CNA 100507608	0.00048106405	-0.0000067201922	-0.000005895072	0.0000004823584	-0.00033690248	-0.000012374458	-0.00016032207
CNA 100507617	-0.000033605895	0.0000014397866	-0.00000037483488	-0.00000036925599	-0.000001163365	0.0000033796568	0.000021012538
CNA 100507648	0.00083845865	0	0	0	0	0	0
CNA 100507650	0.00050683203	0.0000027521503	-0.0000006809161	-0.00000021717004	-0.00022930639	0.0000037954665	-0.000009026255
CNA 100507674	0.00026957507	-0.00000493196	-0.000009123989	-0.0000002692875	-0.000111412664	-0.0000057605375	-0.000030114084
CNA 100509894	0.000025647647	0.000009477023	0.0000015975071	-0.00000042614187	0.00023659962	0.0000042677448	-0.00004814832
CNA 10051	0.0009900784	0.00001377092	-0.0000032357318	-0.00000020579287	0.000026258642	0.0000012838842	-0.000029372604
CNA 10052	0.00045003148	-0.000003762253	-0.000009731463	0.00000028693884	-0.0003338785	0.000006826186	-0.00010246825
CNA 100526416	-0.000096516625	0.00003268662	-0.0000009717522	-0.000000040154703	0.00024928566	-0.000009404766	-0.00006209928
CNA 100526664	-0.0006681882	-0.0000018749425	0.0000004983205	-0.000000034800745	0.00019297694	-0.0000011725803	0.000019989411
CNA 100526693	0.00037789906	0.0000046245573	-0.000006496366	0.00000008758745	0.00039229033	-0.0000031827415	-0.000003945033
CNA 100526694	0.00024756824	0.000004432421	-0.0000013210599	0.00000046612922	0.00029430827	-0.000007676503	-0.000028486314
CNA 100526737	0.00056549447	-0.0000016843122	-0.000000087441805	0.000000017065751	0.000014041774	-0.00000046332676	-0.000021893624
CNA 100526738	-0.00008363687	0.0000012873453	0.000008606438	-0.00000013016817	0.0003734908	0.0000099156405	0.000019032681
CNA 100526739	0.0004560772	0.000019164181	-0.000027149177	-0.0000006503389	-0.00032698418	-0.000003806185	-0.000026319978
CNA 100526740	-0.00038821108	0.000031035874	0.000028727523	-0.00000022285863	0.000332814	-0.0000027666908	-0.0000143628795
CNA 100526761	-0.0001700069	0.000009082419	0.000002832651	-0.0000008223349	-0.00009256584	-0.0000029646721	0.000050513703
CNA 100526772	-0.00027838378	0.000009532701	-0.000007005705	-0.0000000011711758	-0.00038494862	-0.000008020328	-0.00003330425
CNA 100526773	0.00028079198	0.00000043012335	0.0000008267158	-0.00000029128896	0.00007327936	-0.000008594885	-0.000025717372
CNA 100526776	-0.000028051387	0.000004559086	0.000007017918	-0.00000004082396	-0.000053578813	0.000012350407	-0.000013485332
CNA 100526783	0.00013495203	-0.000009869451	-0.00000420939	-0.00000016245926	0.00022603202	-0.000011533938	-0.000037761885
CNA 100526793	0.000064429354	0.0000040890723	0.0000023747345	-0.00000030751815	0.000069126945	0.0000051872667	-0.000013444925
CNA 100526794	-0.0006368426	0.000002299921	0.000019877334	0.0000000026769804	0.00011410089	0.000006506527	0.000028143178
CNA 100527945	-0.00034566227	0.000009517257	0.00001052425	-0.00000043132854	-0.000012539532	-0.000022292104	0.000076778386
CNA 100527948	0.00013657405	-0.0000011575431	-0.0000010938253	-0.00000008566337	-0.00006420573	-0.0000020445439	-0.000015593181
CNA 100528064	0.0008679665	0.0000021132983	-0.0000020051548	-0.000000023758195	-0.00030860945	-0.000003596628	0.0000060693005
CNA 100529251	-0.00013337313	-0.0000027127537	-0.0000055159717	0.00000011176393	-0.000005920239	0.0000024905332	-0.000015539266
CNA 10053	0.00035540308	-0.000003688121	-0.000019623085	0.00000005203381	-0.000082128674	-0.000018942514	-0.000060651782
CNA 100533646	0.0005600656	-0.00000086418896	-0.000006014021	-0.00000014254921	0.00006547637	0.0000071434906	0.000007696591
CNA 100533682	-0.00029808466	0.000017497054	0.0000055786495	-0.00000014639737	-0.00011050934	0.0000052761925	-0.0000019681036
CNA 100533695	-0.00002616723	0.000004668571	0.0000029985376	-0.00000080694224	0.0003195197	0.000018792392	0.00005537834
CNA 100533713	0.0009996919	0.000007646281	-0.000009776273	-0.0000007626049	-0.00019016139	-0.000021843607	-0.000023148856
CNA 100533731	0.00038202672	-0.000003266648	-0.000025057685	-0.0000004935683	-0.0000016769427	0.000005597671	-0.000015813006
CNA 100533800	-0.00030791838	0.0000065537292	0.000044698456	-0.00000032491852	0.00017137316	-0.0000034063428	-0.00000028710616
CNA 100533851	0.00005675489	0.000011584194	0.000008003302	-0.0000008173156	-0.0005439878	0.000013312864	0.000018060418
CNA 10054	-0.0003968434	0.0000010276677	0.0000055270953	0.00000011619768	-0.00007584889	0.000007227889	0.000018127508
CNA 10055	0.00009496303	-0.0000024370459	-0.0000007460568	0.000000013301246	0.000099374556	-0.0000058852784	-0.000036366797
CNA 100551499	-0.000017322263	0.000013883323	-0.000001644886	-0.0000005758854	0.00021404173	-0.0000021950611	-0.000053842905
CNA 10056	0.00009935049	-0.0000005257025	-0.0000020199561	-1.6731112E-10	-0.0000944359	-0.00000044006003	0.00000071151214
CNA 10057	-0.00015490719	0.000012198237	-0.00000012365962	-0.00000050377423	0.00028500543	-0.0000014024449	-0.000045714336
CNA 10058	-0.000101339196	0.0000009920512	0.0000025512204	0.0000000051866498	0.000018291119	0.00000038253634	0.000020446421
CNA 10059	-0.00076256215	0.000017504712	0.00000622097	-0.00000013719524	0.0005330169	0.000013800044	0.00015436117
CNA 1006	-0.000088361776	-0.0000034202296	-0.0000019661666	0.00000009402894	-0.00012868662	0.0000011935987	-0.000013044717
CNA 10060	-0.00047503618	0.000015662668	0.000002933416	-0.0000001278258	-0.0002762228	-0.0000097533275	0.00004215166
CNA 10061	-0.00029306323	0.0000037316638	0.000008993426	-0.00000021415845	0.000036657464	-0.000009219093	0.000015814952
CNA 10062	-0.000009513946	-0.0000019700224	0.000000040595456	-0.00000016931902	-0.00013897938	-0.0000026618807	0.000013355058
CNA 10063	-0.0000148689505	-0.0000019150552	-0.00000061453323	0.00000028643694	0.00024577588	0.000008245989	-0.00000058377003
CNA 100631252	-0.0002265498	0	0	0	0	0	0
CNA 100631260	0.00039054768	0.0000014245066	-0.00003155534	0.000000048603926	0.0002360184	0.00003243327	-0.000096655385
CNA 100631381	-0.00011671313	0.000016739523	0.000008623653	-0.00000036791752	-0.00030903117	-0.000004538433	-0.0000435638
CNA 100652748	-0.00054168963	0.0000011948744	0.00000033603263	-0.00000015493025	0.00005567083	0.000005741475	0.000021938398
CNA 100652781	0.0011213328	-0.0000021041694	-0.0000015318295	0.000000049691447	-0.00011607913	-0.00000094918823	-0.000017714478
CNA 100652791	-0.00017351881	0.000007661636	0.00000033691654	0.0000019960235	-0.00023367873	0.000002764579	0.000007967363
CNA 100652801	-0.00016481908	0.0000064800547	0.0000023859675	-0.0000008225023	0.00021541561	-0.0000062052613	-0.0000044381613
CNA 100652857	0.0006636881	-0.0000017800403	-0.000006622011	-0.000000061570546	0.000054490745	-0.0000017598533	-0.0000052274736
CNA 10066	0.00066813367	-0.000009099852	-0.0000021052062	-0.000000098379026	-0.0003500214	-0.0000050154067	-0.000010938727
CNA 10067	-0.0004529545	0.000004797996	0.00006848157	-0.00000019859847	0.00040431318	0.000040445466	-0.000007823225
CNA 10068	0.00047773038	-0.0000009277933	-0.0000049443383	-0.000000037310414	-0.00009786869	-0.000005409383	-0.00001661357
CNA 10069	-0.00015872727	0.000014539524	0.0000135240225	-0.00000038314283	-0.00032200522	-0.000005267576	0.0000137162215
CNA 1007	0.0009255079	0.0000030913584	-0.00008662432	-0.000000427313	0.00004193623	-0.000008749042	-0.000010313989
CNA 10071	-0.00045538758	0.00002754056	0.0000018772478	-0.00000024578026	0.00015898536	0.000010342398	0.00004195968
CNA 10072	0.00023528404	-0.0000008853799	0.00000008311074	0.000000022252399	0.000060838815	-0.0000013356145	-0.0000074347904
CNA 10073	0.00076758873	-0.0000084623925	-0.00000020486074	-0.0000000816479	-0.00032477375	-0.000008210205	-0.00003073023
CNA 10076	0.00041708897	0.0000040181762	-0.000007786096	-0.0000006858089	-0.000810036	-0.000017253755	-0.000110459456
CNA 10077	-0.00015867071	-0.0000024317021	-0.0000007410354	-0.00000024402348	0.00009930867	0.000011095728	-0.000011861513
CNA 10078	-0.00014343957	-0.0000026626756	0.00000015294688	-0.00000017734995	0.00011449031	-0.0000062415997	-0.000015949743
CNA 10079	0.00077658263	0.0000029046703	-0.000004229981	-0.000000018906174	0.00006347148	0.0000064935916	-0.0000011435309
CNA 1008	0.0014822977	0.0000015144179	-0.0000016025349	-0.0000004863739	-0.00017386756	0.0000016589751	-0.000025027193
CNA 10081	0.00014412151	-0.000006940082	-0.00000016857224	0.0000000010038668	0.00003391597	-0.000018023786	-0.00003967666
CNA 10082	-0.00053973636	0.000018513056	0.0000013068366	-0.0000006182152	0.000039453524	-0.00004189838	0.00005352081
CNA 10083	-0.000859832	-0.000004630533	0.000003214708	-0.00000018236929	-0.00010098321	0.000006891269	0.000004905734
CNA 10085	-0.00013476695	0.0000016861474	0.0000010633498	-0.00000003948546	0.00017600169	-0.000007519377	-0.0000009778506
CNA 10086	-0.00038963096	0.000008774034	0.000075441705	0.0000013370682	-0.0005945909	-0.0000022588395	0.00020131681
CNA 10087	-0.0003044026	0.0000015618925	0.000031485153	-0.00000013067012	0.00047489023	0.0000049646383	0.00004593303
CNA 10089	0.00024792115	-0.0000009923964	-0.00000021330267	-0.0000000021750457	0.000013153312	-0.000000019470846	0.000018074574
CNA 1009	-0.0006215191	-0.0000030836304	0.00000039078296	0.00000008532875	-0.00007008707	-0.0000042327033	-0.000012752214
CNA 10090	-0.00009380262	-0.0000006767114	-0.0000028322906	-0.0000000971242	0.00085250667	-0.000019278366	-0.00011760003
CNA 10092	0.0001788674	0.0000019312167	-0.000026664664	0.00000028727348	-0.00040793975	0.00002571523	-0.00012715552
CNA 10093	0.0003726719	0.000004586808	-0.000009483053	0.00000011151295	0.00039229108	0.000004164744	-0.000011001887
CNA 10094	-0.0002596033	-0.000003156206	0.00000046482475	-0.0000002419321	-0.00027356786	0.000010267621	0.0000350095
CNA 10095	-0.00030939147	0.000030781724	0.000009120201	-0.00000029848334	0.0003363837	-0.0000030501683	0.000046782825
CNA 10096	-0.000016559863	-0.00000070795676	-0.00000010158973	0.00000003580461	-0.000014457475	-0.0000013030202	-0.0000053468925
CNA 10097	-0.00041040775	0.0000014462231	0.00000006575709	-0.00000007445352	0.0001263485	-0.0000072961516	0.0000012614016
CNA 10098	0.00026979513	-0.0000017359696	0.0000035865019	-0.0000003026661	0.0000633806	-0.0000011022469	0.000007881533
CNA 10099	0.00060419244	-0.0000114070735	-0.000003753438	-0.00000015024553	-0.0003876731	-0.0000037221116	-0.000012736216
CNA 101	-0.0005303184	0.00000094074954	0.0000006254444	-0.00000025749205	-0.000029717108	0.0000014938491	0.00001920562
CNA 1010	0.0016237923	0.0000013153073	-0.0000061938786	-0.00000042764762	-0.00020101508	-0.000010068521	-0.00003517575
CNA 10100	0.00020208194	-0.0000014993183	-0.00000073898815	-0.00000059027417	0.000089973204	-0.000013477791	0.000022593696
CNA 10101	0.00061077566	-0.0000042038737	-0.00001151347	0.000000139203	-0.00017062497	0.0000034977259	-0.000005001457
CNA 10102	-0.00016857422	0.000004356995	0.0000035287571	-0.00000019575418	-0.00022129981	-0.000017671095	0.000004209928
CNA 10103	0.00044136052	-0.0000017224198	-0.0000018571528	-0.00000034031115	-0.00027722388	-0.0000029346709	-0.00005009737
CNA 10105	-0.00016539692	-0.00000021868641	0.00000060059193	-0.00000035536914	-0.00005778596	-0.00000997606	0.0000042510237
CNA 10106	-0.00016849251	0.0000042197366	0.000005179364	-0.0000002180066	-0.00022130035	0.000019898269	0.000030657033
CNA 10107	0.000056341138	0.00000842771	-0.000003929065	-0.0000004781756	-0.00014510722	-0.000016634756	-0.00007355321
CNA 10109	-0.00013201068	-0.00000010276049	0.00000012147468	-0.00000009068272	0.000053380085	0.00000049437347	0.000018342002
CNA 1011	-0.0003623948	0.000000449989	0.000017455957	-0.00000034399196	0.00042029546	0.0000060791717	0.000027388294
CNA 10110	0.00010506396	0.0000009856569	-0.00000041762223	-0.00000008984616	0.00021830799	0.000010039775	-0.000029943512
CNA 10111	0.0004223901	0.0000028901404	-0.0000058992723	-0.0000001172852	0.0001534177	0.0000017635236	-0.00003692989
CNA 10112	0.0004200573	-0.0000015032083	-0.00002994988	-0.0000001557668	-0.00018913762	0.0000029320672	-0.000037412137
CNA 10113	-0.0003484423	0.000002852537	0.00000020151657	-0.000000051029936	0.00031687535	-0.0000062030244	-0.000014144392
CNA 10114	0.00052461657	-0.000005457234	-0.00000030426185	-0.00000017985963	-0.00011073999	0.000001561767	-0.000009086926
CNA 10116	0.0007327367	-0.000010397743	-0.000029096052	-0.0000000993829	-0.00003200008	-0.000004924787	-0.00004812144
CNA 10117	-0.00011046644	-0.00000036959062	-0.00000012262251	-0.00000026016906	0.00006373507	-0.0000026861094	-0.000001538699
CNA 1012	0.00034779918	-0.000005503292	-0.0000011697473	0.00000013769719	-0.00007881744	-0.0000058792243	-0.000011227425
CNA 10121	-0.0002219374	-0.0000012745669	-0.00000015091061	-0.00000029923623	-0.00017117124	0.0000044475937	-0.0000185662
CNA 10123	-0.00024134191	0.0000003204534	0.000000108893666	-0.0000000103732996	0.0000029852383	0.0000023102343	0.0000007229939
CNA 10124	0.0008228501	-0.00000037576288	-0.0000056773474	0.00000016438335	0.00004401723	0.00010719321	-0.00013006495
CNA 10125	0.000545675	-0.00000057998716	-0.0000023557168	-0.000000029446785	-0.000008198755	-0.00000427015	0.000017347313
CNA 10126	0.0011993956	0	0	0	0	0	0
CNA 10127	0.0003724853	-0.000004906789	-0.00000011954869	0.00000004952414	-0.000010420457	0.0000030543408	-0.000025149291
CNA 10128	-0.0005812102	0.000001964297	0.0000011038035	0.000000020077355	0.00018251264	-0.0000013296333	0.000023135093
CNA 10129	0.000033301432	0.000011082511	0.000004873051	-0.0000008399026	-0.00053768296	0.00000041300794	0.00005694545
CNA 1013	0.00008544082	-0.0000027540664	-0.000001197207	-0.000000049691447	-0.00007412231	0.0000055371356	-0.000022200555
CNA 10130	-0.00043634593	0.0000022544984	0.0000072317694	0.00000003630655	-0.00012044123	0.0000010632111	-0.0000042757024
CNA 10131	-0.00028743586	0.0000011718743	0.0000012891795	0.000000053372293	-0.000021707989	0.000005521251	-0.0000025730383
CNA 10133	0.00028592045	-0.0000021752087	-0.00000040537736	-0.00000022804527	0.00008884011	-0.0000016123682	-0.0000034812876
CNA 10134	0.0012492891	0	0	0	0	0	0
CNA 10135	0.0003163573	0.000024487907	0.00000065105496	-0.00000024527833	-0.00014918188	0.000012088366	0.0000041467893
CNA 10136	0.00027915652	0.000011520255	-0.000036913847	-0.000000083488324	-0.00020056982	-0.000016878603	-0.00006565
CNA 10137	0.00023853005	0.000001186279	-0.000002811339	-0.0000000071943873	0.00049865805	-0.000003472797	-0.000028905615
CNA 10138	-0.0007724687	0.000007510133	0.0000020128005	-0.0000002611729	-0.00026885365	-0.0000028622674	0.000027961396
CNA 10139	0.0004107043	0	0	0	0	0	0
CNA 1014	-0.000058234422	-0.0000030638355	-0.000000006164702	0.00000011410629	-0.0000291631	-0.000002740841	-0.000009091109
CNA 10140	-0.00022344869	0.00000203919	0.0000037680888	0.00000005069532	0.00023903635	0.0000072699786	-0.00001214337
CNA 10141	0.0008734885	0.0000030144422	-0.00004930707	-0.000000341315	-0.00024099901	-0.000014066935	-0.000035980418
CNA 10142	0.00045445486	0.00003042888	0.000013352151	-0.00000038816216	-0.00041358641	-0.000013673911	0.000009092238
CNA 10143	-0.00046770982	-0.000005750026	0.0000008602619	0.00000001171179	0.00006819237	0.00000020180877	-0.000041729672
CNA 10144	-0.0001690719	-0.0000017647889	-0.00000065229017	-0.00000023457042	0.00002796995	-0.0000017788745	-0.0000060998136
CNA 10146	0.00010938659	0.000007948959	0.0000141595765	-0.0000003722676	-0.00034113537	0.0000031935438	0.000009305142
CNA 10147	0.00007140883	-0.0000026601813	-0.0000015060879	0.000000029195819	-0.0001793934	-0.0000025520199	-0.000041428364
CNA 10148	-0.00005925014	-0.0000032904377	-0.000030779633	-0.00000013610772	-0.00030288	-0.00000660707	-0.000009629057
CNA 1015	0.00038753162	-0.000002214634	-0.000007653409	0.000001201044	0.00014649268	0.00006099759	0.00005539419
CNA 10150	-0.00033262448	0.0000139921685	0.000006388675	-0.0000007808417	-0.0002507341	0.0000039171546	-0.000006473002
CNA 10151	-0.0010326615	-0.0000012397558	0.00000017971422	-0.000000044839425	0.00016838328	0.0000030206902	0.00001461234
CNA 10152	0.00035223886	-0.0000009432592	-0.00000023666377	-0.00000014204727	-0.00013351273	-0.0000030787262	-0.0000017671209
CNA 10153	-0.0009319499	0.0000051321167	0.0000055046435	-0.00000004969145	0.00013217036	0.0000024018266	0.000031434025
CNA 10155	-0.0004919886	0	0	0	0	0	0
CNA 10156	-0.00065555726	0.000026283607	0.00000089862993	-0.0000003014949	-0.000015013271	-0.0000052189935	0.0000676103
CNA 10157	-0.0010672155	0.000024409817	0.000002365183	-0.00000019910043	0.0002685042	0.000008622732	0.000033107262
CNA 10158	0.00039224493	-0.0000014066695	-0.0000024252522	-0.00000034784017	-0.00020470461	-0.0000075403436	-0.000030940453
CNA 1016	0.0017067109	0.00000035434954	-0.0000003472726	-0.0000006331059	-0.00018100187	-0.000033512457	-0.00006967945
CNA 10160	-0.00014833937	0.000012671184	-0.0000009333879	-0.00000060851113	-0.00014600366	-0.000004389788	0.0001719535
CNA 10161	0.00034595406	0.000005192973	-0.0000010759162	-0.00000055129067	-0.00030195212	-0.0000020416894	-0.000038272727
CNA 10162	0.0000066142115	0.0000058850956	0.0000009158995	-0.00000030433924	0.000083291845	0.0000045632687	0.000026074584
CNA 10163	0.00008557263	0.000009597653	0.00000014543704	-0.00000016379775	0.00040010503	0.000009336952	0.000033052158
CNA 10164	-0.00019997434	-0.0000035947141	-0.0000003560136	0.0000000311199	-0.000068047775	-0.0000029126802	-0.000018910881
CNA 10165	0.000747366	0.000027346814	0.000021065853	-0.00000025732473	0.0002448884	-0.000012494231	-0.00000084080176
CNA 10166	-0.00012222884	0.0000042833467	0.0000100552215	-0.00000083120244	0.0002007504	0.0000034613884	0.0000018794498
CNA 10168	-0.0006050767	0.0000056397416	0.00000060167395	0.00000023758201	0.00007875817	0.000017168866	0.000060844148
CNA 10169	0.0002595184	-0.0000016693746	-0.000014578538	-0.00000006458215	0.0000065740155	-0.0000008903052	0.000008775246
CNA 1017	-0.000039585568	0.0000025224765	0.00000015379894	-0.00000033144363	0.00012333962	0.0000049624946	0.000043703472
CNA 10171	0.00047667822	0.0000052558566	-0.000015064175	0.0000011855677	-0.000032447562	0.0000013170744	-0.000075593576
CNA 10172	-0.0001032165	-0.0000037576178	-0.000017077777	-0.00000029982183	-0.00016004323	0.0000013614537	-0.00004178898
CNA 10174	0.000096640695	0.0000028396753	-0.0000058812866	0.0000019106947	-0.00030805543	-0.000006822546	-0.000036859514
CNA 10175	0.00012302956	-0.0000029047958	-0.00000023429871	-0.00000016078614	0.00009117865	-0.000006372155	0.000019061179
CNA 10179	-0.00009292064	-0.000004521603	-0.000001001555	-0.00000022336056	0.00009212469	0.000013933873	0.000038855535
CNA 1018	0.000019139663	0.000022956052	0.0000029522118	0.00000026142388	-0.000064862805	-0.000040108403	0.000009385456
CNA 10180	-0.000095485244	0.0000090013	-0.0000032082844	-0.00000001137717	0.00013639574	0.0000029156188	0.000035263194
CNA 10181	-0.00018860484	0.000009005116	-0.000009799193	0.000000058558946	0.00017099272	0.0000035913258	0.000024995012
CNA 10184	-0.00053984055	0.0000024248423	0.000006279604	-0.00000037578113	-0.000002181292	-0.000015157576	0.000053223917
CNA 10186	-0.00006852945	0.000005579883	0.000002377448	-0.00000089377687	0.00043658385	-0.0000014686688	0.00004894986
CNA 10188	-0.00040639154	0.000014786865	0.0000010832099	-0.00000019173874	-0.00006933998	-0.00000092862996	-0.000023058756
CNA 10189	-0.00007236504	0.000004419559	-0.000012403701	0.00000011770347	-0.0005428861	-0.00001374458	0.00005376614
CNA 1019	-0.0001455885	0.0000025559489	0.00000802823	-0.00000029296206	-0.00017094213	-0.0000062584454	0.000046885307
CNA 10190	0.00026191428	-0.0000011342136	-0.0000012334555	-0.00000007763243	-0.0000040018767	-0.000003145881	0.000009481864
CNA 10193	-0.000018466773	0.0000025005509	0.000000655437	-0.0000003185607	0.00014725381	-0.00000928336	0.0000011583168
CNA 10194	-0.0003241075	0.000015824333	0.000010309628	0.00000024578026	-0.0011147292	0.000022621585	0.00011789991
CNA 10195	-0.00013648756	0.000012134764	0.00000081976145	-0.0000005517926	0.00021174666	-0.0000044594935	0.000005643452
CNA 10196	-0.0005111163	-0.0000041564413	0.00000009375804	-0.00000012063144	0.00011223073	-0.0000034837035	0.000021534008
CNA 10197	0.00018422252	-0.0000012880513	-0.00009203152	0.00000049524135	0.00047388495	-0.00002987249	-0.00015248092
CNA 10198	0.00037089098	-0.0000009645496	-0.0000006254195	0.00000004969145	0.00011336645	0.0000052623263	-0.000026613203
CNA 102	0.000501118	-0.000008236561	-0.0000006875334	-0.000000057053146	0.000044089786	0.0000012356044	0.0000030542676
CNA 1020	-0.00019885018	0.0000036538797	0.0000010172507	-0.0000002658576	-0.00000048363154	0.0000042246415	0.00001817632
CNA 10200	0.00012733451	-0.0000054617717	-0.000006346534	0.000000058726258	-0.000016004282	-0.0000001945517	-0.000023337287
CNA 10201	0.00011765296	0.0000063226403	-0.000006907043	0.00000005822432	-0.00024120291	0.000011248819	0.000009641272
CNA 10202	0.0005052297	0.0000029209411	-0.000018507095	-0.00000018203468	-0.00021898205	0.00000045572457	-0.000025252606
CNA 10203	0.00055417593	-0.00000180051	-0.000001373468	-0.00000010139064	-0.00007165146	0.00000011883285	-0.00001921478
CNA 10204	-0.0006052688	-0.0000019311487	0.00000006106862	0.000000082986396	-0.000021376578	-0.000001958525	-0.0000035755468
CNA 10205	-0.000013237918	0.000008399581	0.000026466261	-0.00000029496982	0.000053602358	0.000010416832	0.000019750178
CNA 10206	-0.00005678047	0.000011571844	0.0000022522074	-0.000000747714	-0.00014781943	0.000013060663	0.000026147449
CNA 10207	0.00034081878	0.0000028059565	-0.000014093122	-0.0000006049976	-0.00042382168	-0.0000074758345	-0.000016971368
CNA 10208	-0.00019654812	0.000011350903	0.000029799134	-0.00000029898524	-0.00014028924	0.0000047937087	0.000027207898
CNA 10209	0.00004183871	-0.0000052529863	-0.0000066880443	0.0000005108014	0.00012732188	-0.000009755125	-0.00013098159
CNA 1021	0.00051778276	0.000035203586	-0.000010190039	-0.00000035921732	-0.00050594483	-0.000006424241	0.000033422813
CNA 10210	-0.00008099464	0.000003769309	0.0000041966387	0.00000082584853	-0.00004607324	-0.0000019265897	-0.000095270225
CNA 10211	0.00007745509	0.0000069776643	-0.00000024682336	-0.0000004806853	-0.00031098607	-0.000000032531492	-0.000089882546
CNA 10212	0.000587258	-0.000004123386	-0.00000088478345	0.000000034633437	0.00004226606	-0.000010493629	-0.00006143781
CNA 10213	-0.00047694964	-0.0000021833703	0.00000009333404	-0.000000010707922	0.00014093997	-0.000016425984	0.00002653605
CNA 10215	0.00015101663	0.000012795959	-0.000011885714	-0.00000050494543	0.00022470223	-0.0000027713963	-0.000012946986
CNA 10216	0.00012843132	0.0000030564922	-0.00006055144	-0.0000001648016	-0.00021277474	-0.000023041146	0.000037019083
CNA 10217	-0.00027675624	0.000009875203	0.00000054226996	0.00000029262742	-0.00013789987	0.000016309274	-0.000032778436
CNA 10218	0.00038998367	0.000016072798	-0.00000839417	-0.00000079405925	-0.0002794105	-0.0000073083866	-0.00004814043
CNA 10219	-0.00042483202	0.000007835258	0.000009069904	-0.00000011962756	-0.00014820763	-0.000012682573	0.000018632703
CNA 1022	-0.00039778327	0.0000006300628	0.000038377162	-0.00000024025897	0.00025062502	0.00000044903214	0.00003611282
CNA 10220	-0.00002309247	0.0000022645634	-0.00000014872568	-0.0000003247512	0.00013936001	-0.0000029264418	0.00003692375
CNA 10221	0.00042243613	0.000003881204	0.000004139414	0.0000016031765	-0.00011397455	0.0000054434418	0.000010430979
CNA 10223	-0.000053044252	0.0000017816635	-0.0000029301625	-0.00000020880448	-0.00009356185	0.000008125703	0.000033335935
CNA 10224	0.0001823491	-0.000004697578	-0.00000082174995	0.0000000844922	0.00006550049	-0.000007038524	-0.000044856122
CNA 10225	0.000026001722	-0.0000030122565	-0.000012087386	0.00000033579374	0.00013013884	-0.0000068742975	0.000010565184
CNA 10226	-0.000020309622	-0.000004038727	-0.0000048095953	-0.0000001614554	0.00010321723	0.000004753889	-0.00010626027
CNA 10227	0.0010908678	0.0000052561104	-0.000004176289	-0.00000037025987	-0.00034423836	-0.00000837852	-0.000007194511
CNA 10228	-0.00020349899	0.0000032005355	0.0000111928	-0.00000015911301	-0.00006763655	0.00003430761	-0.000013889095
CNA 10229	0.0011476041	-0.0000035566507	-0.0000014727515	0.00000006458215	-0.0002005401	-0.000003356526	-0.000018241615
CNA 10230	0.00034855647	-0.0000021608957	-0.00007371325	0.0000004530789	-0.000054119322	-0.000006176861	-0.00012227117
CNA 10231	-0.00027847392	0.000005335677	-0.000014624542	-0.000000053204985	-0.00007714364	-0.00001365808	0.0000055897963
CNA 10232	0.0006303454	-0.0000022707643	-0.0000016581076	-0.00000024017535	-0.00019301641	0.00000019617245	-0.00002363985
CNA 10233	-0.000010749691	0.0000071991326	-0.0000010976386	-0.00000036892138	0.00022452188	0.000010745557	0.000002084594
CNA 10234	-0.000786956	0.000027514448	0.0000031664783	-0.00000029279474	-0.0000883204	-0.0000017332821	0.00004272007
CNA 10235	0.00006137925	-0.000001696003	0.000001077498	0.000000009536742	0.00002259928	-0.0000007064092	-0.0000028354452
CNA 10236	0.00023987553	0.000013172475	-0.000011084916	-0.00000007027075	-0.00057803997	-0.0000006488018	0.000025222742
CNA 10237	0.000113842434	0.000004317141	0.00000058609396	0.000000061403234	0.00033984045	-0.0000306895	-0.00006643384
CNA 10238	-0.00019443856	0.000018028755	0.000020016892	-0.00000020780061	0.00035896615	-0.000037445236	-0.0000506189
CNA 10239	0.00014702081	-0.00000979938	-0.00000056203515	-0.00000014756854	0.00022603183	-0.000009369129	-0.000070680064
CNA 1024	-0.0008367535	0.000009668417	0.000006548444	-0.00000026619225	0.0001454343	0.0000194038	0.00016269578
CNA 10240	-0.0001397053	0.0000043731193	0.000004402189	-0.0000008044326	0.00022858425	0.0000021361577	0.000012048115
CNA 10241	0.000020759944	0.000001057504	0.0000067716483	0.000000044504795	0.00004885305	-0.0000029686985	-0.0000073191363
CNA 10242	-0.00006404384	0.000017002516	0.000001036899	-0.0000008680946	-0.000091784495	0.000014115415	-0.0000038481385
CNA 10243	-0.00030198958	0.000005003172	0.000006270628	0.00000021599888	-0.00032782875	0.000010170622	-0.0000021176377
CNA 10244	-0.00017586829	0.0000017198919	0.000066828085	0.0000005258594	-0.000014944935	-0.00000425437	0.000063212545
CNA 10246	-0.00052994397	0.000022005279	0.000008337714	-0.00000044538265	0.00019709535	-0.000028814391	-0.000042757692
CNA 10247	0.00067247835	-0.000004039334	-0.000008612397	0.000001913539	0.00033482412	-0.000045815155	-0.0001685264
CNA 10248	-0.0005812079	0.000027710154	0.000026152036	-0.0000003219069	0.00026959318	-0.0000036799279	0.000036012454
CNA 10249	-0.00024727368	-0.000002034683	0.000000107195234	0.00000002844292	-0.000020288348	-0.000005179382	-0.00003198519
CNA 1025	0.0002133307	0.0000039482793	-0.000016077323	0.00000038046582	-0.00029208537	0.0000023891946	-0.000026116119
CNA 10250	0.00024402706	0.000012581522	-0.0000005030743	0.00000007897092	-0.00013581778	-0.000009514679	-0.00009809963
CNA 10251	0.004163959	0	0	0	0	0	0
CNA 10252	0.00034352185	-0.00000023916624	0.000000014847652	-0.00000019525226	0.000027511804	-0.000007239433	-0.0000006840103
CNA 10253	0.00010837562	0.000009039984	-0.000009956178	-0.0000004872105	-0.00052928575	0.0000091548445	0.000049564398
CNA 10254	-0.0005832563	-0.00000046393455	0.0000014683362	-0.0000000475164	0.00016566175	-0.0000017916424	0.00002486118
CNA 10255	0.0002138043	0.0000023354821	-0.0000021395417	-0.00000048470076	-0.00013589319	-0.00000007286399	-0.00009872559
CNA 10256	0.00015373742	0.000008979855	-0.000017993028	0.00000002509669	-0.00011084068	-0.0000077393815	-0.000027891603
CNA 10257	-0.0005417206	0.000019115982	0.0000070597907	-0.000000730481	-0.00013563554	0.0000020626658	0.0000640318
CNA 1026	0.00031693903	0.0000037137302	-0.00000976313	-0.00000040305287	0.000047169673	-0.000010822436	-0.00010374635
CNA 10260	0.0000764225	-0.000005973	-0.00000037305637	0.000000017567684	0.00007725141	-0.000010270864	-0.000026080335
CNA 10261	0.0012183781	-0.0000021971211	-0.0000017422374	0.000000046512536	-0.00010935157	-0.0000034015118	-0.000011096984
CNA 10262	-0.0004767182	0.0000033841925	0.000009783301	-0.000000020579286	-0.00051356026	-0.00000078312127	0.000049821454
CNA 10263	0.0008719319	-0.0000014341609	-0.0000009096697	0.000000017734996	-0.000069181086	-0.000004766113	-0.00001500205
CNA 10265	-0.000026110176	-0.000003543402	-0.0000039619276	0.000000128997	-0.00005039893	0.0000037154816	-0.0000021349338
CNA 10266	0.0001849462	-0.000005673585	-0.00006927369	0.0000005071205	0.00052175665	0.000009078654	-0.00017128499
CNA 10267	-0.00018060351	0.00000014267468	-0.0000001973783	-0.000000005521271	0.000095343756	0.0000017342546	-0.000009031253
CNA 10268	0.00012654893	0.000006627609	0.000000037594873	0.000000042413408	0.0000593081	0.000046530236	-0.000081637125
CNA 10269	0.0004791222	-0.000005975046	-0.0000058603887	-0.00000048888353	0.000097486576	-0.000009471356	-0.000022243468
CNA 1027	0.000028508022	0.000012530773	-0.000006926837	-0.0000004618628	-0.000714741	-0.000011233468	0.00002249814
CNA 10270	0.00021783504	-0.000003931899	-0.0000006260036	0.00000001940811	0.00018904095	-0.00001125412	-0.000036463945
CNA 10272	0.00004706098	0.0000031289128	-0.000015888383	0.00000009812806	0.000106770865	0.000014101494	-0.00010125244
CNA 10273	0.0006456033	-0.0000015597802	-0.0000008880157	-0.00000022352786	-0.00019646712	0.0000016436869	-0.000048712118
CNA 10274	0.00022199564	0.00000530726	-0.000004171476	0.000000095032796	-0.00019089374	0.000001538124	-0.000003260332
CNA 10276	0.00073073315	-0.0000012581991	-0.000025240844	-0.00000032943592	0.00014645961	0.0000012375074	-0.00005353752
CNA 10277	0.0004819596	0.00002123483	-0.000009171697	-0.00000072077705	-0.00017689793	-0.0000061307974	-0.000112179514
CNA 10278	0.00050509634	0.0000029955934	-0.00001738564	-0.00000024076093	-0.00018524729	0.0000052352957	0.00003782904
CNA 10279	-0.00010155832	0.0000093729195	-0.0000010974329	-0.00000040941075	0.00002181068	0.000002748778	-0.0000075822545
CNA 1028	-0.000038142825	-0.0000034872273	-0.0000005358638	-0.00000020202837	0.000054216485	0.0000055906744	-0.0000015685433
CNA 10280	0.000028685063	-0.0000072002313	-0.0000024394867	0.00000025765937	-0.00016715252	0.0000020910986	-0.00009760956
CNA 10281	-0.00014884766	0.0000144784535	0.000014889924	-0.00000060784186	-0.000049236034	-0.0000022979993	0.000099594
CNA 10282	0.0004933586	0.000030378855	0.0000062161926	-0.0000004361805	-0.00004065662	-0.000005722924	0.000051190436
CNA 10283	-0.00006804803	0.000003166638	0.0000012668868	-0.00000037126372	-0.00012714992	0.0000056455224	0.000049392755
CNA 10284	-0.00070610485	0.000012173213	0.0000434614	0.00000006458215	-0.00006438504	0.000022180195	0.00012328914
CNA 10285	-0.00018911518	-0.0000009948329	-0.0000011367854	-0.00000028877923	0.0002541897	-0.000007913039	-0.000011223826
CNA 10286	0.0004520715	-0.0000048612	-0.000002910216	-0.00000064732734	-0.000017704455	0.000011370411	0.000005545449
CNA 10287	0.0004054842	0	0	0	0	0	0
CNA 10288	-0.00018478594	-0.0000030563797	0.0000015998659	0.000000031036244	0.000006754184	0.0000043642412	-0.0000073263727
CNA 10289	-0.00030756494	0.000009388259	0.0000012564032	0.00000017843749	-0.0000072176367	0.000016376585	0.000052073243
CNA 1029	-0.0004263717	0.00007903524	0.00016788601	0.000002745076	0.0008630276	0.0000028769077	0.00001366975
CNA 10290	-0.000005868446	0.0000009661651	0.000000033064403	-0.000000011377167	0.00004456732	-0.0000015833399	0.0000023129528
CNA 10291	0.0005303126	0	0	0	0	0	0
CNA 10293	-0.00017269174	0.000008632216	-0.000004292658	0.000000057220458	0.00022349415	0.000003247491	-0.000048797545
CNA 10294	-0.00077941705	-0.0000016045989	0.00000041824146	0.000000046930815	0.00007787001	0.000005709268	0.000018798657
CNA 10295	0.0005186624	-0.00000438801	-0.00000006381561	-0.00000006700817	0.00006623241	-0.0000037739567	-0.00001661884
CNA 10296	0.0018801657	0.0000044461767	-0.000026114012	-0.00000059914174	-0.00031602933	-0.000016170907	-0.00008883049
CNA 10297	0.000047931626	0.00000081299424	-0.0000027636754	0.000000020913914	0.00008903407	-0.000021617025	-0.000060976203
CNA 10298	-0.000064845386	0.000001245243	0.0000017290654	0.00000025431316	-0.0002560413	-0.000011114343	-0.000009528105
CNA 103	-0.00038022923	0.0000050182607	0.00000812577	-0.00000014137804	0.00031812146	0.00000817511	0.000098572236
CNA 1030	-0.00033587366	0.00010805055	0.00006370196	0.0000024772107	0.00079542206	-0.00008606892	0.00024462142
CNA 10300	-0.00023747318	-0.0000018461964	0.00000011664898	0.00000011511017	0.00015175261	0.00000436856	-0.00002449412
CNA 10301	0.00005030628	0.000011750125	0.0000036443382	-0.0000008678436	-0.0001239326	0.00000036529283	0.00006130894
CNA 10302	0.0002662406	-0.00000646982	-0.0000020302757	-0.000000046345225	0.00009533722	0.0000008106857	-0.000054907
CNA 10307	0.00011967808	0.0000036383196	0.00000076770067	-0.00000018922906	0.00002073513	0.0000005596249	0.000000015852908
CNA 10308	0.0010036256	-0.0000015490306	-0.000006311807	0.000000002844292	-0.0000033293165	-0.0000025803581	-0.000013069855
CNA 10309	0.00004332167	-0.00000025654566	0.000013836667	-0.00000040941066	-0.00013110224	0.0000020925934	0.00004804421
CNA 1031	0.00020600944	0.000003964608	-0.0000029538912	-0.00000074051974	-0.000080202386	-0.0000037346808	-0.00000605259
CNA 10311	0.000027936463	0.000011490372	0.000005921928	-0.0000005648429	0.00010998035	0.000005271947	0.00004028439
CNA 10312	0.0010640867	-0.0000031242769	-0.0000005467403	0.000000042831687	-0.00007440337	0.0000030401714	-0.000016721173
CNA 10313	0.0007626643	-0.000002434285	-0.00000042122292	-0.000000066087956	-0.0000180101	0.00000089420564	-0.0000085880465
CNA 10314	0.0007153572	-0.00000066004566	-0.00000378639	-0.00000006039937	-0.00014132775	0.0000005753102	-0.00003249407
CNA 10316	0.00005542451	-0.00000003634837	-0.00000015144612	-0.00000003279301	0.00003764366	0.0000002962769	0.000007523988
CNA 10317	-0.00002307147	0.000012665982	0.000005497237	-0.00000065117547	0.00031891096	0.0000016142295	0.000010270423
CNA 10318	0.00015240573	0.0000069760335	0.0000011196614	-0.00000044923078	-0.00045663374	0.000002229831	0.0000021367218
CNA 10319	-0.0002787124	0.000002180845	0.000012024196	0.0000002666942	-0.00015984928	-0.000013215855	0.000001684971
CNA 1032	0.00036413549	-0.0000037028913	-0.000012365951	0.000000058893573	-0.00008212917	-0.000007866882	-0.00003909505
CNA 10320	0.00008814931	0.000005183413	-0.000012313395	-0.00000019416474	0.00021221316	-0.000074266056	-0.00008437125
CNA 10321	-0.00041564606	0.0000045474735	0.00000035361055	-0.000000092523145	-0.00031711132	-0.000003179646	0.0000067159376
CNA 10326	0.0033229538	-0.000011150752	-0.000005007373	-0.00000006541871	0.00018143425	-0.0000054172156	-0.000056661276
CNA 10327	0.00042449788	-0.0000010510992	-0.0000010686102	-0.00000030233147	-0.00026000154	-0.000013632106	-0.00004464771
CNA 10328	-0.000058696645	-0.00000970231	-0.0000019703368	0.000000009704052	-0.00007630654	0.0000043177915	-0.000011678202
CNA 10329	0.00023789347	-0.000001972072	-0.000017781602	-0.00000029413323	-0.00024343494	-0.0000069650328	0.000014146126
CNA 1033	0.00012645892	-0.0000028653733	0.0000043601754	-0.00000017835383	0.00009117844	0.000007713343	-0.0000059251615
CNA 10330	-0.000072147406	0.0000020088646	0.00000090689616	-0.0000003287667	0.00016385212	0.000006333192	0.000042118503
CNA 10331	-0.00021587808	-0.00000090721403	-0.0000020662028	0.000000075039104	0.00010826692	-0.000014023582	-0.0000058955266
CNA 10332	0.0000049881774	-0.00000425608	-0.0000016341721	-0.000000012966626	0.00002911886	-0.000011417897	-0.000066016895
CNA 10333	0.00041899938	0.0000006802354	-0.0000001626939	-0.00000017885576	0.00014513644	-0.0000016950096	0.00003819108
CNA 10335	-0.00012898076	-0.0000033479093	-0.00000035358318	-0.00000017299988	0.000018957515	-0.000007601547	-0.000035191897
CNA 10336	0.002412581	0	0	0	0	0	0
CNA 10337	-0.00003598257	0.000008907493	-0.0000026939786	-0.00000042078784	0.0000836829	-0.000007363735	-0.000046511053
CNA 10338	-0.00051956344	0.000022386781	0.00000884442	-0.0000004457172	0.0004591936	0.0000051647944	-0.0000542227
CNA 10340	-0.000031001844	0.000009051451	-0.00000481539	-0.00000040556256	0.00008368234	-0.000010509604	-0.00006419821
CNA 10342	-0.00032358238	-0.0000009526391	0.00000015367802	0.00000016212462	-0.00019458467	0.0000007943939	-0.000026109365
CNA 10343	0.0009585731	0	0	0	0	0	0
CNA 10344	0.000091229595	0.000025400848	0.0000033937358	-0.00000059462434	-0.000010439142	-0.000008975205	0.000015525316
CNA 10345	0.00024267635	0.0000066240527	-0.000019766278	-0.00000022888185	-0.0000069682046	0.0000034292436	-0.00009496264
CNA 10346	0.0002907044	-0.0000028962315	-0.000010370429	-0.000000056383904	-0.00005850188	-0.0000036441443	-0.00003632704
CNA 10347	0.000058110614	0.0000014374497	-0.000060579212	0.000000025598624	-0.0000010166592	-0.000012141968	-0.00008269432
CNA 10349	-0.00017751526	0.00002204339	0.000011590938	0.00000006684085	0.00011060072	-0.00002180911	-0.00007478567
CNA 10350	-0.00016324616	0.000021782067	0.0000119145425	0.000000025263999	0.000111812726	-0.000019323115	-0.00006631213
CNA 10351	-0.00016830763	0.000018461784	0.00001691684	0.0000000690159	-0.000032165568	-0.00001095276	-0.000018245546
CNA 10352	0.0007033822	-0.0000022283302	-0.000057832174	-0.0000002461149	0.00014982063	-0.000018245328	-0.00003449143
CNA 10354	-0.00029497725	0.0000062436807	0.0000049569812	0.00000041384448	-0.000035716766	0.000014031079	0.000014487421
CNA 10356	0.000016642853	0.00000029554494	-0.000000001652689	-0.000000019408109	0.00000926754	0.0000022004886	0.0000011810503
CNA 10357	0.0004088931	0.0000035814808	-0.00000013189724	-0.00000001572726	-0.00011423565	0.000057127818	-0.00006244967
CNA 1036	0.00040857706	-0.00005059675	-0.0000018281568	-0.00000013518752	0.00010609604	0.0000011897821	-0.000021298914
CNA 10360	-0.00044000463	-0.00000080931085	-0.000006860381	-0.00000026376622	-0.00008337581	-0.000005373923	-0.000004598257
CNA 10361	0.00011703969	0.0000040649265	-0.000028422986	0.0000020495631	-0.00017687878	0.0000037353918	-0.00015057619
CNA 10362	0.00007660788	-0.0000027300077	-0.000026927899	-0.00000017492394	-0.00054455904	-0.00003726859	-0.00007944199
CNA 10363	0.0006652756	-0.000011673729	-0.0000041259723	-0.00000014606275	-0.0003370407	-0.000013202585	-0.000014830765
CNA 10365	-0.0003051584	0.0000000031266354	0.0000012907644	-0.000000018236932	-0.00005643605	-0.0000033867568	-0.0000043825935
CNA 10367	-0.00043055398	-0.000025396896	-0.00000010622469	-0.0000002845965	-0.00009883868	0.0000015687419	0.0000064218884
CNA 10368	0.00059092994	-0.000003611968	-0.0000017487662	0.00000006408022	-0.000062870444	0.0000045057445	-0.000017638058
CNA 10369	0.00084542995	0	0	0	0	0	0
CNA 10370	0.00027814458	0.0000034391041	-0.000028162776	-0.00000007478814	0.00005453795	-0.00001002936	-0.000038923907
CNA 10371	-0.000060704737	0.00003059711	0.00001319017	-0.0000008685128	-0.00024343171	0.000008877045	-0.00001562131
CNA 10376	0.00030108244	-0.0000006417591	-0.0000018927436	-0.0000002124853	0.000045909284	-0.0000027542574	-0.000023942705
CNA 10379	0.00084603345	0.0000021688354	-0.000005218765	-0.00000004651254	-0.00030860907	-0.00001062939	0.000013147091
CNA 10380	0.00009190377	0.000008649573	-0.000025928453	0.000000071107294	0.00028081972	-0.000014166287	-0.000010663502
CNA 10381	0.0004997176	0	0	0	0	0	0
CNA 10383	-0.00016627226	0.0000018124255	0.00002767712	0.00000019541959	-0.000018116549	0.000004679916	0.000021209255
CNA 10384	-0.00054574414	0.000023339888	0.0000026571408	-0.0000004629503	0.0003767219	-0.000001380517	0.000014539214
CNA 10385	-0.00055119285	0.000023028204	0.000027156266	-0.0000004318304	0.0003767224	0.000004326837	-0.000039155337
CNA 10388	0.0007137779	-0.000002089101	0.0000004829872	-0.00000007278041	-0.00052790955	-0.000029927938	-0.000015178543
CNA 1039	0.00017887798	-0.0000022848342	-0.0000008318149	0.000000051364562	-0.000101576705	0.0000011012847	-0.000017836093
CNA 10390	0.00027907026	-0.0000029048217	-0.00006306811	-0.0000005805701	0.000109837594	0.0000059124563	0.00001020812
CNA 10391	0.0008564336	-0.000007900186	-0.000007298573	-0.000000041493195	-0.00005869197	0.0000035631451	-0.000020617183
CNA 103910	0.000017738615	-0.0000087497365	-0.000004437364	-0.00000036222892	-0.00040687964	0.0000075131243	-0.00014734431
CNA 10392	-0.0002600937	0.000009620613	0.000020492338	-0.00000006851397	0.0006059615	0.000060868853	-0.00005527889
CNA 10393	-0.00043238245	0.0000012517811	0.000000013910203	-0.00000030551038	0.000043886746	0.000000022513856	0.000018165656
CNA 10394	-0.0006400993	-0.00000066970523	0.0000000222582	-0.000000020579288	-0.000019144933	0.000002227739	-0.000008632635
CNA 10395	-0.000094024326	0.000008843782	-0.000004454807	0.0000017622896	-0.00031835423	0.0000024796263	0.00007984886
CNA 10396	0.00009976296	0.0000016487376	0.00000006728969	-0.00000026318065	0.00009287677	0.0000014643501	0.000009034579
CNA 10397	-0.00029134974	0.000010431198	0.000047591242	0.0000013609936	-0.0000024364733	-0.00009714691	0.00017469966
CNA 10398	-0.0002564344	0.0000019244249	0.0000027723777	-0.00000002911216	0.00024142738	-0.0000063436282	0.000005502115
CNA 10399	0.0008766741	0	0	0	0	0	0
CNA 104	-0.00016935356	0.00001035254	0.0000034815698	-0.0000006720894	-0.000075078504	0.000000446627	0.00007225299
CNA 1040	-0.0006648187	-0.0000007171994	0.00000035525179	-0.00000028978315	0.000046204612	0.000001089458	0.000016253725
CNA 10400	-0.000017091685	-0.0000048192464	0.000021442076	0.0000002496284	0.00026473877	-0.00003394482	0.0000019562242
CNA 10401	-0.00028557336	0.000005208275	0.0000037011953	0.0000001750076	-0.00015278334	0.000003088263	0.000024903447
CNA 10402	-0.0006622891	-0.0000010378109	0.000000992575	0.00000018454435	-0.000111976165	0.0000083997265	0.000016581113
CNA 10403	0.00020848298	-0.000011010909	-0.00003098995	-0.00000029137254	-0.0006711347	-0.0000021745032	-0.000018746214
CNA 10406	0.0002738657	0.00000032778374	-0.0000004833446	-0.00000028375993	0.000096865464	0.0000013866445	-0.000021965963
CNA 10407	-0.0007437152	-0.0000054623	0.0000043974305	0.0000004448807	0.00005183413	0.000002961284	-0.0001074997
CNA 10408	-0.00021881981	0.0000039728066	0.0000002414401	-0.00000008549607	0.000037916245	0.00000692195	-0.000020812184
CNA 10409	0.0017550397	0.00000061469115	-0.000002275001	-0.000000814304	0.000030980995	-0.000017189559	-0.0000021520623
CNA 1041	0.00024333462	0.000005842965	-0.000011219221	-0.0000004445461	-0.00010207373	0.0000023090524	-0.00010942504
CNA 10410	0.00046740676	0	0	0	0	0	0
CNA 10411	0.00017353498	0.0000054194343	0.00000089383155	-0.00000020830254	0.000021861062	-0.00000032395647	-0.000019020386
CNA 10412	-0.00012882042	0.000000076304374	0.000012164929	-0.0000000021750446	0.0004694368	-0.0000021511003	0.0000071201193
CNA 10413	-0.00039206792	-0.00000059242825	0.00000020747578	-0.00000043919212	-0.000094172414	0.000000599309	0.000038110662
CNA 10415	0.00060872553	-0.0000010485763	-0.000000990201	-0.00000003513537	-0.0001743082	0.0000020576779	-0.0000009078519
CNA 10417	0.001780921	0.0000046394116	-0.000008029071	-0.0000006054995	-0.00042246073	-0.00001056668	-0.000030318206
CNA 10418	-0.00047014948	-0.0000037709608	0.0000009408523	-0.00000020729867	-0.000053940003	-0.000006454064	0.000029418949
CNA 10419	0.00047551809	0.0000029674222	-0.0000003824599	-0.000000078803616	-0.00025728968	0.00000479076	0.000024495708
CNA 10420	0.000422357	-0.0000011331888	-0.000000567414	-0.00000039853546	-0.00026000087	0.0000084626045	-0.000022786207
CNA 10421	0.00051122595	-0.000002669462	-0.0000012916644	-0.000000047683713	0.000033111963	-0.0000034978411	-0.000014646263
CNA 10422	-0.00021912743	0.000005022444	0.00019441482	0.00000026635954	-0.00007139354	0.0000040731097	-0.00003467224
CNA 10423	0.00077545503	-0.0000028792074	-0.0000010659313	0.000000040322018	0.000005670775	-0.000000918769	-0.000017406459
CNA 10424	-0.00021922427	0.0000009632294	0.0000011810012	-0.00000019809656	-0.000016978714	0.000009377703	0.000011752153
CNA 10425	-0.0002569238	0.000007663537	-0.0000035130083	0.000000022921652	0.00013304022	0.000008867237	-0.0000104940345
CNA 10426	-0.00095222617	0.000015817963	0.00011481412	-0.0000007360023	0.0000005643998	-0.0000015830782	0.000077462544
CNA 10427	0.00072981865	-0.0000010235425	-0.00000014510374	-0.00000036373476	-0.00005907789	0.0000037079633	-0.000006102825
CNA 10428	0.00027946176	-0.000006715676	-0.0000051482716	0.00000008951154	-0.000083585626	-0.0000062797785	-0.00002513971
CNA 1043	0.00015109021	0.000009215343	-0.0000074902196	-0.000000013886844	-0.00011084102	-0.000005402554	-0.00006822176
CNA 10430	-0.00021701877	0.0000008899287	0.0000054906977	0.00000016003325	0.00017333057	0.000009062531	0.00003420462
CNA 10432	0.00042994172	-0.0000016301452	-0.00000007805218	0.000000023590891	0.000022201388	-0.000002417324	-0.000014254462
CNA 10434	0.000093502604	-0.00000070113884	0.000011165874	0.00000088591327	-0.00014653226	-0.000009315013	0.00009459524
CNA 10435	0.00028148043	-0.000001694194	0.000011613519	0.000000027104425	-0.000017039929	0.0000012004584	-0.000022915894
CNA 10436	0.000016115884	0.0000057647317	0.0000016353259	-0.0000003219069	0.00018556746	-0.00000078212787	0.00001348623
CNA 10437	-0.00012895695	-0.0000017171287	-0.00000071514626	0.000000063996566	-0.00001462796	0.0000009590074	-0.00006374403
CNA 10439	-0.00030362044	0.00000612044	0.000030265484	0.0000002615075	0.000115911345	0.0000005926898	-0.0000063133657
CNA 1044	-0.00007919098	0.000009244367	0.0000007543353	-0.00000033880534	-0.00024680517	-0.000007245373	-0.000010260636
CNA 10440	-0.0004586126	0.000004576042	0.00002770413	0.00000026134023	0.0001382085	-0.000004109165	0.0000192075
CNA 10443	0.00010322048	0.000010873057	0.0000005200485	-0.00000081681367	-0.00054025167	-0.000005450405	0.000033533175
CNA 10444	0.00023815573	0.0000026797516	0.000006621047	0.00000012698926	-0.00008254744	-0.0000034950597	0.0000015180361
CNA 10445	0.000270764	-0.00000056022617	-0.000027095437	-0.00000023323192	0.000043893135	0.0000043980385	-0.00002946546
CNA 10446	-0.00002359415	0.0000013878686	-0.00000069657096	0.00000021449306	-0.000038513175	-0.000006812089	-0.000051014526
CNA 10447	-0.0012116592	0.000020919233	0.00007691414	-0.00000015509755	0.00017776873	0.0000051274737	0.00003057344
CNA 10449	-0.00003254991	0.0000030104757	-0.000009659029	0.00000087085516	0.000037069454	-0.000018048078	0.00013863042
CNA 1045	-0.00070849416	0.000011064092	0.000074480165	-0.00000033261483	0.000058633785	0.000032232037	0.00007808512
CNA 10450	0.0005049095	-0.000005995785	-0.000010288946	-0.00000043517667	0.00026184192	0.000004976569	-0.000039633116
CNA 10451	0.0001574489	-0.0000052345295	-0.000003428772	-0.00000026937113	0.00015912439	0.0000010678017	-0.00006910821
CNA 10452	-0.00017932872	0.0000008035961	0.00000015779547	0.00000011720156	0.00018382289	0.0000061924625	0.0000017937863
CNA 10454	0.0010790641	0	0	0	0	0	0
CNA 10455	-0.0002497927	0.000032746608	0.0000020799828	-0.000000083655635	-0.0002964045	-0.000032224347	-0.00004183127
CNA 10456	-0.00037009967	0.000004981662	0.000022611133	-0.00000022168746	0.00021684833	0.0000046119876	0.000001268324
CNA 10457	-0.00013102751	-0.000007968356	-0.000045781493	-0.00000007236213	-0.00004918088	-0.000024584604	-0.000074427604
CNA 10458	0.00010355406	0.000010466982	-0.000041267936	0.00000006474947	-0.0004291523	-0.000042246236	-0.00009904418
CNA 10459	0.00039474491	0.000016004828	-0.000018219833	-0.0000007467103	0.000009125769	-0.000016822878	-0.00000923531
CNA 10460	0.001718899	0.000005580077	-0.000006317328	-0.00000063461164	-0.00051394646	-0.0000011755604	-0.000041174615
CNA 10461	-0.00063822244	0.00000007839581	0.00000059841767	-0.00000019458301	-0.00004068802	-0.0000021560047	0.00003557665
CNA 10462	-0.000009633199	-0.0000039739098	0.0000074748186	-0.00000009804442	-0.0003193697	0.000055954963	0.0000006919579
CNA 10463	0.000033928536	0.0000017087814	0.0000042182596	-0.00000026518836	0.0000072720413	0.0000045660922	0.0000335367
CNA 10464	0.00030205038	0.000008464293	-0.0000050244194	-0.00000046663115	-0.00003802091	0.000008747515	0.0000129237405
CNA 10465	0.00030806893	-0.0000010869247	-0.000006602856	-0.00000033294944	-0.0000029216799	-0.000007616124	0.000021561427
CNA 10466	-0.00029880108	0.000024913272	0.000014438912	-0.00000010356568	-0.000031850857	0.000015181836	0.000036410696
CNA 10467	-0.00073307153	0.000029797056	0.000016366683	-0.00000028191948	-0.000008152095	0.00000612833	0.000020746995
CNA 10468	0.00020219923	-0.0000021855874	0.00000090106397	-0.00000044379314	0.000022236547	-0.000009740841	0.000008460158
CNA 10469	0.000007755483	-0.0000044681756	-0.000020575608	-0.00000004048933	0.00013392721	-0.000013602231	-0.000053275453
CNA 1047	-0.00007131126	0.00000076367667	-0.0000019778245	-0.00000030065837	0.000058632253	-0.0000023137895	-0.0000033905208
CNA 10471	-0.00022804641	0.000009079754	0.00000016721243	-0.00000046629654	0.00013200333	-0.000007047517	-0.00003323881
CNA 10472	-0.00006737045	0.0000132380665	-0.0000014969021	0.000000050193385	-0.00018990123	0.00000831878	0.000024677323
CNA 10473	-0.000575743	0.000024755192	0.00013295577	-0.00000045006735	0.00015584301	-0.000004024317	0.000026814521
CNA 10474	0.00039290008	0.000004350083	-0.0000050659	0.00000006508408	0.00032766134	-0.0000031805769	0.0000074517516
CNA 10475	-0.00050772174	0.000021946327	0.000021599988	-0.0000004515732	0.00021462573	-0.0000019217584	-0.000027510534
CNA 10476	0.0000122515	0.000026726933	0.000045296194	0.000000037645037	-0.0003353345	-0.000001279022	-0.000020905836
CNA 10477	0.0004074267	-0.000002845578	-0.0000006546303	-0.00000020010428	-0.00000034010725	-0.0000050370213	-0.000013470179
CNA 10478	0.0008956162	0	0	0	0	0	0
CNA 1048	-0.0000034588245	0.0000014137281	0.0000016640884	0.00000020144279	0.00000074130924	-0.0000031176994	-0.0000114369595
CNA 10480	0.00024208904	-0.000005267231	-0.000000021039313	-0.00000019617246	-0.00009115107	-0.000006809266	-0.00001577348
CNA 10481	-0.000006562493	0.0000000885338	0.00000805687	0.00000006625527	0.000027538148	0.000007720642	-0.00006107309
CNA 10482	0.00074494275	-0.0000018391797	-0.000020639629	-0.0000000786363	0.00006158411	-0.0000007042132	-0.00002730744
CNA 10483	0.0003986644	0.00000378229	0.0000009989861	0.00000043751896	0.00050386484	0.00000046803254	0.000052275842
CNA 10484	-0.00011969477	-0.0000022310644	0.000009587403	-0.00000032709355	0.00046300958	0.0000036577278	-0.000010262413
CNA 10485	-0.00004629618	0.0000016931771	0.0000010067916	-0.00000029547175	0.00030545655	0.000023726592	0.00005642234
CNA 10486	-0.00026715393	0.000027555003	0.0000019184783	-0.00000016814782	-0.00042018597	-0.000017025659	-0.0000477987
CNA 10487	0.0004760107	-0.000005935706	-0.000038385817	-0.00000041643779	0.00007115914	-0.000007986489	-0.000042645683
CNA 10488	-0.00020975649	0.0000035626638	0.00000071956845	0.00000027857328	-0.00015971328	0.0000050784406	0.0000058095698
CNA 10489	0.0004144483	-0.0000028283762	-0.000003872403	-0.0000004025509	-0.00028116035	-0.0000031837665	-0.000035244204
CNA 10490	-0.0002117539	0.0000057376064	0.000005710806	0.00000014857241	-0.000017234333	0.0000070010256	0.000024523484
CNA 10491	-0.0002902951	0.000006436067	0.0000014240303	0.00000030383725	-0.00031923706	-0.00000050455844	-0.000013402722
CNA 10492	-0.000023330118	0.000038913186	0.000041461037	-0.000000017400373	0.00036376828	-0.000010124164	-0.00011405125
CNA 10493	0.00019807632	-0.00000068477885	-0.000011078152	0.00000044772497	0.00035836926	-0.00004385944	-0.00008015838
CNA 10494	-0.00016921297	0.0000005891239	-0.00000019824344	-0.00000013987223	0.00005241709	-0.0000003130917	0.000005713178
CNA 10497	-0.00006624385	-0.000005031317	-0.0000034125424	0.00000030350265	-0.00037117436	0.000005775899	-0.000038850158
CNA 10498	0.00045805692	-0.0000037670343	-0.000015954374	-0.000000030617965	-0.00016328816	-0.000019335128	-0.00005948311
CNA 10499	-0.00024537486	-0.00000012837211	0.0000057588313	0.0000011489266	0.0004891802	0.0000038314915	0.000008875926
CNA 105	0.00042192911	-0.000003138825	-0.000018478611	-0.000000348844	0.00025262055	0.000015480517	-0.000023956234
CNA 1050	-0.00036042533	0.0000009834661	0.0000038510607	0.00000011619769	-0.00013436933	-0.0000026460698	0.000026909835
CNA 10500	-0.00028818657	0.0000013177724	0.0000038965377	-0.00000030233144	-0.00037269178	0.000015926413	0.000011465634
CNA 10501	-0.0000039938454	-0.0000036185772	-0.000012619303	-0.00000022536832	-0.000028276787	-0.000021695232	-0.00008844166
CNA 10507	-0.0000115557505	0.0000036309582	0.0000021850365	0.00000023741471	-0.00026773522	-0.000013470921	-0.0000075109488
CNA 10509	0.0002715693	-0.000011227134	-0.0000018513341	-0.00000016864978	0.00006946279	-0.000004516119	-0.000023236169
CNA 1051	0.0006121749	0.0000009984196	-0.0000049262485	5.019379E-10	0.000041146886	0.00000238588	-0.000026637837
CNA 10512	0.000565418	0.000028845672	-0.0000006013117	-0.00000063695404	-0.0002990612	-0.0000025086758	0.000027854881
CNA 10513	0.00019147436	0.000017110075	-0.0000078679905	-0.0000002257029	0.00031560505	-0.000030611616	-0.000023286802
CNA 10514	-0.000016774855	0.0000032435798	0.0000020522355	-0.00000019475034	-0.00003488811	-0.000011473464	-0.000045603498
CNA 10516	-0.0003787587	0.000009921794	0.000008558619	0.000000036222893	-0.00012627937	0.00000027303102	0.00012134366
CNA 10517	-0.000022960881	-0.0000009765673	0.000006887962	0.0000005835817	-0.0002455721	-0.000012641675	-0.000040509545
CNA 10518	0.0004579558	-0.000011393658	-0.00000056806715	-0.00000015258789	-0.00011623648	-0.00000709083	-0.000046212837
CNA 10519	0.0002661943	-0.000011141765	-0.0000023748705	-0.00000017768458	0.00006946279	-0.000010074743	-0.0000027002993
CNA 1052	0.000046569457	-0.000000784073	0.0000038215862	0.0000009616216	-0.00054702663	-0.000007997532	0.000023337894
CNA 10520	0.00014161042	-0.00000412736	-0.0000017917989	0.0000000918539	-0.00006111082	-0.0000074801324	-0.000018775192
CNA 10521	0.0013437549	0	0	0	0	0	0
CNA 10522	0.00016720049	-0.000003009909	-0.00000023705468	-0.00000015978227	-0.00002904207	0.0000041158364	-0.0000041240137
CNA 10523	-0.00052280584	0.00000016308144	0.0000003160811	0.0000000030116003	-0.000018852626	0.0000029019095	-0.000021128737
CNA 10524	0.0002448504	-0.0000011009842	-0.000003678795	-0.0000000048520286	0.000011477488	-0.0000023347766	0.0000022068357
CNA 10525	-0.00023611073	0.0000063150706	0.0000005185294	-0.0000003362957	0.0000828417	-0.000008127689	0.00006716379
CNA 10526	-0.0011930469	0.0000127059375	0.000015120936	-0.000000049524136	0.00021842944	0.000007259804	0.000029377266
CNA 10527	0.00008722322	-0.0000034083032	-0.0000027645533	-0.00000021507864	-0.00017098899	-0.0000051068837	-0.000029536357
CNA 10528	0.0003494757	0.000004511415	0.000017023081	0.0000004664639	0.00044754593	-0.0000063562284	0.00003649059
CNA 10529	-0.00038225998	-0.0000023677344	-0.00000019214616	-0.00000019173872	0.0001155107	0.0000062681706	0.0000018063761
CNA 1053	0.00051052	0.0000028303737	-0.000008275506	-0.00000016229194	-0.0002508152	0.0000036573304	0.000042111973
CNA 10531	0.0005365138	-0.0000025772997	-0.0000005076276	-0.00000022168746	0.00014157963	0.0000043470714	0.00001217679
CNA 10533	0.00047400175	0.000004344635	-0.000014628879	0.0000000130502835	0.00027677006	0.0000022974455	0.000009270175
CNA 10534	0.00023198345	-0.0000009306168	0.0000007174387	-0.0000000065251387	0.000023754446	0.0000041730364	0.000005627724
CNA 10535	0.0001794289	-0.0000040594737	-0.000006960234	0.00000007980747	0.00010903922	-0.000013540995	-0.000110699875
CNA 10536	-0.000015821144	0.0000072437842	0.0000031593722	-0.00000035185565	0.0002041429	-0.000021900501	0.000027397753
CNA 10537	0.00005253562	0.000008563226	-0.000006994217	-0.0000004897201	-0.00011664987	-0.000012335546	-0.000031177642
CNA 10538	-0.0010063146	0.0000086372365	0.000010337209	0.000000067091825	0.000087628825	0.000017550587	0.000054793265
CNA 10539	-0.0007847261	0.00000023796892	0.0000015745213	-0.00000029998913	-0.000100972116	-0.000004089171	0.000029430641
CNA 1054	-0.0003524687	0.00000091958213	0.0000043950035	0.00000008173155	-0.00013437013	-0.000011808078	0.00002946473
CNA 10540	-0.00023776175	0.0000029623716	0.000028664745	-0.0000002815849	-0.00007127001	-0.0000037455036	0.00002970622
CNA 10541	-0.00017017551	0.000004047615	0.000001883314	0.0000006406349	-0.00010155566	-0.000001951707	0.0000012280648
CNA 10542	0.00035959712	-0.000004169118	-0.0000062450003	-0.00000051715915	0.00023964036	-0.0000034371594	-0.000015462218
CNA 10544	0.00026382523	0.00000058006566	0.00000007599634	-0.00000004316631	0.00023363126	0.000012796207	0.0000054920133
CNA 10548	0.0008590116	0.0000021036988	-0.0000069490084	-0.0000000578897	-0.00030860995	-0.000007801108	-0.000003081173
CNA 10550	0.00014753955	0.0000092430655	-0.0000007883204	0.00000046027333	0.00043717417	-0.0000028114048	-0.000019704165
CNA 10551	-0.00001503231	-0.00000085525875	-0.0000032583437	0.00000002183413	0.00042924468	0.00006199417	-0.00009034498
CNA 10552	-0.0003589389	0.000030873693	0.0000052029777	-0.00000026033635	0.00033638297	0.000031622847	0.000021680218
CNA 10553	-0.00052092614	-0.0000041874146	0.000002169485	-0.00000015074747	0.00012681841	-0.0000059050535	0.000015105052
CNA 10554	0.000046224326	0.0000069952007	-0.000007912868	-0.0000007473795	-0.000095339405	-0.00002286384	-0.000030679683
CNA 10555	-0.00019615672	0.0000006934948	0.000023856628	0.00000016915172	0.00014586885	-0.0000013048709	0.000002058828
CNA 10556	0.0000036429285	-0.0000040886275	-0.000011724787	-0.00000031170092	-0.0002287544	0.000010343423	-0.0000024712292
CNA 10557	0.00009011583	-0.00000095294746	-0.00000008895233	-0.00000028509842	0.0002325999	0.0000049689675	-0.000026546402
CNA 10558	0.00017355214	0.0000031488923	-0.00000074099046	0.00000064498505	-0.00026597554	0.000004699262	-0.0000416649
CNA 10559	0.0001373259	0.00003114004	-0.00005288338	0.000000055045405	0.000006986103	0.000005661772	-0.00014418931
CNA 1056	-0.00021858793	0.0000039255488	0.000003246892	0.00000025765937	-0.00020345827	-0.0000144680025	-0.000024956422
CNA 10560	0.00033212756	-0.0000016114665	-0.00002711157	-0.00000021265264	-0.00040411451	0.000016855754	-0.000010065009
CNA 10561	0.00049092056	-0.000006125198	-0.0000055308715	-0.00000035018252	0.0000425432	-0.0000070407414	0.0000047157314
CNA 10562	0.00038135017	0.0000114981485	0.0000012167195	-0.00000067326056	0.0001926495	-0.000001306471	0.0000017696306
CNA 10563	-0.0009399477	0.00000015661381	0.00000033472347	-0.0000002581613	0.00007939392	0.0000010099956	0.000018228646
CNA 10564	0.0007063061	0.0000015532186	-0.000008656858	-0.00000018437703	-0.00021137814	-0.000012644341	0.000021727647
CNA 10565	-0.00028708734	-0.0000014050174	0.00001761853	0.0000011427361	0.00066559116	-0.000013556449	0.000081324615
CNA 10566	0.0001898522	0.000007105992	-0.00000003189129	-0.00000045207503	0.0000029440612	0.000018971677	0.000019285575
CNA 10567	0.00024502585	-0.0000016059792	0.00000016492906	0.00000020671308	-0.000021130305	0.0000062285285	-0.000037585876
CNA 10568	0.0002954511	0.000001182786	-0.000015614312	-0.0000003374669	-0.0002178917	0.0000016220514	0.00001530091
CNA 10569	-0.0006269614	0.000006040826	0.000024278319	-0.0000002922928	0.00025657366	0.0000032707262	0.0000064108663
CNA 1057	-0.00020057602	0.0000038745425	0.000016483265	0.00000026987308	-0.00020345817	0.00000086970493	-0.000025440519
CNA 10570	-0.0008822836	0.0000005532357	0.00000026009064	-0.00000029446787	0.000029337527	0.000005268214	0.000005530119
CNA 10572	-0.00043586208	0.000010348035	0.0000024764663	0.00000007947286	0.00005274041	-0.000004150543	0.000028388335
CNA 10573	0.0011083652	0	0	0	0	0	0
CNA 10575	-0.00092838745	0.0000021904812	0.000010940667	-0.00000018521358	-0.000050484825	-0.000000966369	0.000008012956
CNA 10576	0.000037461356	-0.0000050244726	0.000036536116	-0.00000021566423	-0.00022013979	0.0000027665233	0.000017311344
CNA 10577	-0.0008335045	0.000007887242	0.000017224036	0.00000015777454	0.000055077355	0.000008761736	0.00005871626
CNA 10579	-0.00097571115	0.0000018540338	0.00000021789192	-0.0000003077691	0.000035441295	0.0000014945396	-0.000017532675
CNA 1058	-0.00038025627	0.0000036788092	0.0000073950464	-0.000000025765937	0.00023991414	0.0000001622501	0.0000010757489
CNA 10580	0.00006138399	-0.000006755695	-0.0000005894806	-0.00000036708093	-0.000029056668	-0.000011866039	-0.000022530767
CNA 10581	0.0004774458	0	0	0	0	0	0
CNA 10584	0.00083192217	-0.0000047706717	-0.000021240408	0.0000017658031	-0.00041730644	-0.00008145726	-0.000000539056
CNA 10585	-0.00019652159	0.0000015343489	0.000035554232	0.00000025916518	-0.000050186733	-0.000007897699	0.000012572314
CNA 10586	0.00038472924	-0.00000032760462	-0.00000037010676	-0.00000018521358	0.000080802834	-0.00000691988	0.0000017425052
CNA 10587	0.00069037115	0	0	0	0	0	0
CNA 10588	0.00012100851	-0.000010012639	-0.0000009580932	-0.00000015074745	-0.000026671252	0.000007792387	-0.000075748576
CNA 10589	-0.000090623245	-0.00000083799426	0.00000047775177	-0.0000000060232064	0.000030013078	0.000004678295	0.0000033481706
CNA 1059	-0.000014238441	0.0000050250164	0.000024539522	0.00000042413407	0.00026631457	0.0000059592717	0.00005430453
CNA 10590	-0.00035268342	0.000019239531	0.000004793343	-0.00000045023467	0.00012463928	-0.0000015002175	-0.000022150192
CNA 10591	-0.00017296626	0.0000065160734	0.00000045004805	-0.000000204789	0.00019560479	0.0000028931154	0.0000038009568
CNA 10592	0.00040620382	0.0000050927515	-0.0000010141238	0.0000005076224	0.00032194777	-0.000001604578	-0.00006123146
CNA 10594	-0.00003978835	-0.000006952531	0.0000056684607	0.0000009434683	0.0003824868	0.0000895536	-0.00016432184
CNA 10595	0.0006574804	-0.000003624485	-0.0000009220412	0.00000006876493	-0.000031114123	-0.0000030981448	-0.000021573473
CNA 10598	-0.0010355077	0.000007753968	0.000026709222	-0.00000005287036	0.00039242854	0.0000087941535	0.000080561054
CNA 10599	-0.00090093823	0.000019660745	0.0000033802746	-0.00000014723392	-0.00014269828	0.000004515533	0.000060777165
CNA 1060	-0.000466945	-0.000000035632073	0.00000066393665	-0.00000027305202	0.000048869082	0.0000072551916	0.0000017148569
CNA 10600	-0.00014839432	0.000014470039	-0.00000026753358	-0.00000038414666	-0.00032200292	0.000012850542	-0.0000065905374
CNA 10603	-0.00060436927	0.0000261183	0.0000012117487	-0.00000029145625	-0.00011112044	0.0000013975408	-0.000040069626
CNA 10605	0.0014155831	0.0000017395824	-0.0000050549893	-0.0000008695167	-0.0003421488	-0.000005300913	0.000011879916
CNA 10606	-0.00010023109	-0.00000090676446	-0.0000010269674	-0.00000013468556	0.00007401735	0.0000038732455	0.000021450644
CNA 10607	0.00044381415	-0.0000046120185	-0.00000023331673	0.0000000748718	0.000045769644	-0.000002383632	-0.0000375906
CNA 10608	0.0016872619	0.000004010927	-0.000011952614	-0.0000006070053	-0.0003735327	-0.000020263404	-0.00006358448
CNA 10609	0.00006195908	-0.000005106445	-0.00005754912	0.00000051314373	0.00006386855	-0.000012527725	-0.00005749725
CNA 1061	-0.00017825258	0.0000011731527	-0.00000044495283	-0.00000021901047	-0.00040745462	-0.0000013924794	0.000076712415
CNA 10610	0.000062692336	0.00002295632	0.0000011340923	0.0000002634316	0.00045121263	-0.00002844412	-0.000052312625
CNA 10611	0.0005931329	-0.000002180108	-0.00000009309304	-0.00000021750466	0.000054618664	0.000007477287	-0.000016375487
CNA 10612	0.0003068564	-0.0000027294118	-0.0000017084174	-0.00000010122332	-0.000049451668	0.000009360972	-0.000007948353
CNA 10613	-0.000002455755	-0.0000019476759	-0.0000016634876	-0.0000002813339	-0.000027207676	0.0000044354742	-0.000005609403
CNA 10614	0.00040501537	0.000024285984	0.0000029526043	-0.00000006424754	-0.00015757694	-0.000008591528	-0.00008435015
CNA 10615	-0.00019684732	-0.0000053609783	-0.000000079635036	0.00000018253661	0.00026570208	-0.000009218936	-0.000043455653
CNA 10616	0.000548352	0	0	0	0	0	0
CNA 1062	0.0005247083	-0.0000007638545	-0.00000039005994	-0.0000003901699	0.000019445804	0.0000062101244	-0.000008042088
CNA 10620	0.00064438285	-0.0000069412044	-0.000003913064	-0.000000027773675	-0.00024929765	-0.000005785655	-0.000046615933
CNA 10621	0.000379864	0.000003802865	-0.0000033984716	0.00000043266695	0.00050552713	0.000009090617	0.000047721256
CNA 10622	-0.00007344789	0.0000004996516	0.0000025684171	-0.00000007529007	0.00019429123	0.0000004761992	0.000009410173
CNA 10623	-0.00028167406	0.0000052092523	-0.00013462616	0.00000018521358	-0.00015278325	-0.0000009182356	0.0000007342248
CNA 10625	0.00019928387	0.0000038044386	-0.00006231504	0.0000002932967	-0.00022172891	0.0000136152385	0.000051236737
CNA 10626	-0.00000614591	0.0000070980195	0.000040983952	-0.0000005166573	-0.0014415317	-0.0000008071821	-0.0000710452
CNA 10627	0.00000941835	-0.000008448518	-0.000012213808	-0.00000038029853	-0.00032844293	0.0000016934306	0.000006338379
CNA 10628	-0.0002789744	0.0000051209277	0.00000059954453	0.00000012163531	-0.000116137926	0.0000015011692	0.000027125467
CNA 10629	0.0007467657	-0.0000018904312	-0.000008248537	-0.00000008148059	0.000061583785	0.0000029020875	-0.00002288509
CNA 1063	-0.00042424467	0.0000120692985	0.000035603258	0.000000052870362	0.00065176166	-0.000032337513	0.000045741275
CNA 10630	0.000432403	0.000014237143	-0.000023501556	-0.00000049641255	-0.000078561054	-0.000022461707	-0.000032964923
CNA 10631	0.00005673367	0.000009389389	-0.000002307929	-0.00000093493543	-0.00009393578	0.0000022351112	0.00005088494
CNA 10632	0.00028648681	0.000009459978	0.000004012309	-0.00000041660508	-0.0000022107415	-0.0000007904413	-0.000012387266
CNA 10633	0.0005173151	0	0	0	0	0	0
CNA 10634	0.00052055233	0	0	0	0	0	0
CNA 10635	0.00022400438	0.0000068893874	-0.0000008219878	-0.00000043500933	-0.00008846306	-0.000028875804	-0.000034741326
CNA 10636	0.00001565417	-0.000049924787	-0.000007099938	-0.00000003513537	-0.00013485213	0.000015436357	0.000006071497
CNA 10637	0.00018074755	0.000010035474	0.00000073488695	0.00000008817304	-0.00011943947	-0.000007671108	-0.000062745894
CNA 10638	0.00017554882	0.000012946076	0.0000306074	0.000000025431314	-0.00010437617	-0.000025303447	0.000023156384
CNA 10640	-0.00020680907	-0.0000027150752	0.000012843763	-0.00000029513708	-0.00002624252	-0.000000683728	0.00006270818
CNA 10641	-0.00036237546	0.000010490356	-0.000013267262	-0.000000041995136	0.000107096566	0.0000022864551	-0.000013456972
CNA 10642	0.000092679824	0.0000022300922	0.0000044325425	0.000000070103425	0.0002310621	0.000013211662	-0.00007812161
CNA 10643	-0.00007107738	-0.000007603137	0.000009519622	-0.0000000046010578	-0.00009496389	0.000059072383	-0.00009586355
CNA 10644	-0.00060769013	0.000017497603	0.0000013821126	-0.0000005415866	0.00026446997	0.000006589649	0.0000051394677
CNA 10645	0.00029062462	-0.00000183118	-0.0000020329858	-0.00000014706661	0.00023892963	-0.0000071094846	-0.00003666594
CNA 10647	0.00080271455	-0.0000009003961	-0.000007880181	-0.000000106911905	0.000045841753	-0.000004492392	-0.0000100282205
CNA 10648	0.0007848752	-0.0000014291312	-0.00000034265193	-0.00000009955021	0.000037511054	-0.0000016202112	-0.0000066839602
CNA 10650	0.00011394031	-0.000006613846	-0.000048844464	-0.00000053146437	0.00077944994	0.0000062422687	-0.000009641732
CNA 10651	0.00013084442	-0.0000023520097	-0.000004386271	-0.00000003162183	-0.0000013329388	-0.000003242346	-0.0000054699913
CNA 10652	0.0004450718	0.0000057306934	0.000003360685	0.000000009620398	-0.0000010416225	0.00006728354	-0.00005641057
CNA 10653	-0.000047122496	0.00000090842184	0.000015753543	0.00000025397856	-0.000014952034	0.000004611381	0.000004399345
CNA 10654	-0.0005340793	0.000005073534	0.00000593884	-0.000000075290075	0.00031525543	-0.0000065730756	-0.00000938497
CNA 10655	0.00051492173	-0.000000013045074	-0.000021964166	0.0000011623115	-0.00013164015	0.000019963541	-0.00018635964
CNA 10656	-0.000357568	0.00001753688	0.00006383369	0.0000014158715	-0.00065418263	-0.0000397199	0.000107664884
CNA 10657	0.00033053634	0.0000035918958	-0.000010041379	-0.00000059847247	-0.0006383049	0.0000035657276	-0.000054907192
CNA 10658	0.00026428443	-0.000002128189	0.0000000011649702	-0.00000013451827	-0.00013966039	-0.000003921735	-0.0000073918122
CNA 10659	0.00006267076	-0.0000027065162	-0.00000031065696	-0.00000021733736	0.00008765823	-0.00000437108	-0.000008937957
CNA 1066	0.00014019277	-0.0000019693584	0.00000048155584	0.00000015208596	0.000030593852	-0.0000039492993	-0.000023023329
CNA 10660	-0.00045014513	-0.00000062544086	-0.000004863732	-0.0000003094422	-0.00010813353	0.0000010818452	0.000007247569
CNA 10661	0.0002130964	-0.0000035815228	-0.000008343285	0.0000000614869	0.00011131069	-0.000015136818	-0.000046862177
CNA 10663	-0.00014560239	0.0000057228613	-0.000006655614	0.00000012565077	0.00001001096	-0.00000051136595	-0.000011031983
CNA 10664	-0.00018134604	-0.0000020432994	-0.000000006571543	0.00000007964017	0.0000015223183	-0.00000025921747	-0.000016800184
CNA 10665	-0.00010343324	0.0000076079077	-0.0000075412386	-0.000000723454	-0.00016898295	0.000003069838	-0.00005459662
CNA 10666	-0.00015149103	0.000019188707	0.00008327982	0.000000022252411	-0.0018523934	-0.000008045174	0.00006261989
CNA 10667	0.00021842225	0.000028262382	-0.000004833431	-0.000000014388768	-0.00030789227	-0.000028482918	-0.00009285339
CNA 10668	0.00012265665	-0.0000028573836	0.000002332844	-0.00000025816132	0.00009117872	0.0000053129074	-0.000014248166
CNA 10669	-0.000347816	0.0000030093388	0.0000022239424	-0.000000020244665	0.00031687404	-0.0000001382932	-0.000036257232
CNA 10670	0.0004872965	0.00003587742	-0.00019223243	0.0000015973209	0.00041821323	-0.0000057521506	-0.00012926222
CNA 10671	-0.00020706019	0.000003980628	-0.000021563832	0.0000015308144	-0.00022178284	0.0000051955385	0.000011913055
CNA 10672	-0.000018340479	0.000017174518	0.000018138659	-0.00000019700903	0.00003912439	0.0000010374347	-0.00012629302
CNA 10673	-0.0004480387	0.000016774671	0.0000067658098	-0.0000005399135	0.00003496617	-0.000026351461	0.00017469918
CNA 10675	0.00009697609	0.0000067755946	-0.0000018072792	0.00000009319239	-0.00012826567	-0.000007785558	0.000027514485
CNA 10677	-0.00016932286	0.000004305416	0.000040265077	-0.00000021014296	-0.0002213	0.0000171671	0.0000022559207
CNA 10678	-0.0003371471	0.0000018840506	0.00000062677026	-0.00000018370778	0.0000028892225	0.000006336528	0.000018474386
CNA 1068	0.00059986534	-0.000011354668	-0.00007544865	-0.0000002274597	0.000031889358	0.0000035724825	-0.000079392456
CNA 10681	0.00035896385	-0.0000083872355	-0.0000026633352	-0.00000007964017	0.000013808503	-0.0000033361662	-0.000015875561
CNA 10683	-0.00006223226	0.0000011384486	0.000005766328	0.00000024578026	-0.00021686355	-0.0000017208803	0.0000009715137
CNA 10686	-0.0002731304	0.000016012264	0.00000091620655	-0.00000049013846	0.00007643056	-0.00000020675499	-0.000031507934
CNA 10687	-0.00036199842	0.0000133058	0.000093777104	0.0000018233583	-0.00029265907	-0.000008805048	-0.000053626067
CNA 1069	0.0005634613	0	0	0	0	0	0
CNA 10690	0.00037134695	0.000026466141	-0.0000038241715	0.00000016697668	-0.000634077	0.00000038371812	-0.000082061146
CNA 10691	0.00032491217	0.0000043404525	-0.0000025877507	-0.00000052652854	-0.00022457901	-0.00001220817	-0.00012210732
CNA 10692	0.00069803605	-0.0000011050597	-0.000003047433	-0.0000004403633	-0.00008199657	0.00000011438852	0.000011557445
CNA 10693	0.00035824458	-0.000011761293	-0.000002667459	0.00000032441656	-0.00023290461	0.00000024637646	-0.00006299121
CNA 10694	-0.00015529477	0.000014963055	0.00003687522	-0.00000038046588	-0.00036878773	0.000006234228	0.00006284784
CNA 10695	-0.000014311997	0.000004461868	-0.0000017107604	-0.00000011226587	0.00016953007	-0.000010252197	-0.000036455138
CNA 10699	-0.001042262	0.0000032296855	0.0000022813902	-0.00000018069619	0.000264603	0.00002121253	0.00002847594
CNA 107	0.0002349861	0.000006366628	-0.00000065889935	-0.000000021583151	0.00013296069	0.000003173132	-0.00009603731
CNA 1070	-0.00006868896	0.00000088323634	0.0000007694611	-0.00000013167397	0.00015341301	0.000012640243	-0.000009165813
CNA 1071	-0.00027192704	-0.000001950745	0.00000022164333	0.00000011084373	0.00017431327	-0.0000017139473	-0.000014527513
CNA 10712	-0.00045269987	0.0000050015456	0.000010050167	-0.0000002134892	0.00040431364	0.000019469353	-0.0000007456854
CNA 10714	0.0010126765	-0.0000012019851	-0.000044192657	-0.000000058558946	-0.00020703198	-0.00001276079	-0.000021252778
CNA 10716	-0.00048371803	-0.0000019936263	0.0000005839781	-0.000000002509669	0.0000970075	0.0000022788843	0.000008876155
CNA 10717	0.00034867902	-0.0000039301967	-0.0000034151951	-0.0000005517926	0.00012907473	-0.00001686273	-0.000016879994
CNA 10718	0.00026797754	-0.0000033049516	-0.0000047875837	-0.00000027623094	-0.00018232751	0.0000028445952	-0.000046144552
CNA 1072	-0.000071697956	-0.000001007674	0.0000008576097	-0.000000005688584	0.00002366812	-0.00000079579524	0.000010671658
CNA 10720	-0.000608023	0.000000088863196	-0.000000005189264	-0.00000026953848	0.0000970341	0.0000018765631	0.000011195425
CNA 10721	0.00005216281	-0.0000016117199	-0.00000051717603	0.0000002753944	0.000104215804	0.0000014682089	-0.000009878686
CNA 10723	0.0018677241	-0.0000004295377	-0.0000119343695	-0.00000094405385	0.000047494053	-0.000027779759	-0.00014558651
CNA 10724	-0.0004576159	-0.00000091579926	-0.00000016366933	-0.00000030668159	-0.00008337572	-0.000011548201	-0.000018118682
CNA 10725	-0.00031435542	-0.0000025791242	-0.00000030584718	0.000000051364562	-0.000044856082	-0.0000016641197	-0.00001426885
CNA 10726	0.000044539047	0.0000047418084	-0.00000088793155	0.00000012749118	0.0003201797	0.000011521524	0.00006696222
CNA 10728	-0.00006772813	0.0000022506579	0.00000014803454	-0.00000035854805	0.00000154055	-0.00000019709267	-0.000013769844
CNA 1073	0.00043859953	-0.0000012891124	0.00000040163906	-0.00000028108295	0.000046840294	-0.000002450514	-0.0000073823803
CNA 10730	-0.0005207347	-0.000002467371	-0.00000077087276	-0.00000009235582	0.00005016446	0.000001645611	-0.00000030632617
CNA 10732	0.00046027193	0.00000090281696	-0.000006887814	0.000000098880975	-0.00039913922	0.000035280453	-0.000018405392
CNA 10733	-0.0002479071	0.0000002241213	-0.00000046252504	-0.00000023691277	-0.000041939726	0.0000023438745	0.000016103502
CNA 10734	-0.0004693284	0.00002847536	0.000006315351	-0.00000033880534	0.00017956969	-0.0000008416908	0.00003466895
CNA 10736	-0.0005788539	0.0000019408787	0.00000033562333	0.000000014723392	0.00017266443	0.000003359642	0.000012736843
CNA 10737	0.0006107934	0	0	0	0	0	0
CNA 10738	0.00061500235	0	0	0	0	0	0
CNA 10739	0.0005542183	0	0	0	0	0	0
CNA 1074	-0.00039795603	0.0000006979077	0.000025986828	-0.0000002389205	0.00025062368	-0.000002301743	0.00004502706
CNA 10740	0.0004934016	0	0	0	0	0	0
CNA 10741	0.00042078295	0.000003936552	0.0000027431952	0.00000039887007	0.0005055259	0.000010140172	0.000012698216
CNA 10743	-0.000037336034	-0.0000006270762	0.000021822767	0.0000002364108	0.000017446646	0.000035189598	0.000013652244
CNA 10744	0.00036730687	0.0000014866234	0.00000022760341	-0.0000002551497	0.00012373991	-0.0000036583028	0.000040539544
CNA 10745	0.00042964035	-0.0000035211754	-0.00001860476	-0.00000045174048	0.00017663799	-0.000010251037	-0.000014059522
CNA 10746	-0.0008143054	0.0000015436557	0.00000010214321	-0.0000002861023	-0.000015492698	0.00000077568643	0.000021189639
CNA 10747	0.00041934912	0.000015029868	-0.000004192437	-0.00000060834384	-0.00028845205	-0.0000013675603	-0.000048872836
CNA 10749	-0.000026862868	0.000006451774	0.000048796974	0.000000082149846	-0.0003449113	-0.00000013743607	0.00009416151
CNA 1075	0.00052748347	-0.000002941	-0.000010599504	-0.000000050193385	0.00028231784	-0.000002872055	-0.000035486657
CNA 10750	-0.000175971	-0.0000015551217	0.00026911878	0.0000005241862	-0.000043386306	0.000051847215	-0.000022299435
CNA 10752	0.00096392044	0	0	0	0	0	0
CNA 10753	0.0002501517	0.000012315236	0.000021671613	0.000000080142094	0.00005130465	0.000036893765	-0.000015698817
CNA 10755	0.0006502264	-0.0000040977247	-0.000029443732	0.00000010498783	0.000017890652	-0.0000113511405	-0.000046162873
CNA 10758	0.0006537235	0.000008663577	-0.000004148666	-0.00000051398024	-0.00021670651	0.0000097141765	-0.00013344229
CNA 10762	0.00094180333	0	0	0	0	0	0
CNA 10763	-0.00008002789	0.0000032922937	0.0000147814435	-0.0000002847638	0.00028800697	0.000029728953	0.000012558072
CNA 10765	0.000015035427	0.000003184248	0.000014952081	0.0000003053431	-0.000023723449	0.000034771296	0.0000012218327
CNA 10766	0.0005379581	0	0	0	0	0	0
CNA 10767	0.0002820103	0.00000419423	-0.0000018576106	-0.00000010072139	0.00030034035	0.000015602573	-0.00008715293
CNA 10768	0.00040540818	-0.000003951934	-0.000015451544	-0.00000051515144	0.00009453042	-0.00000762014	0.000011858187
CNA 10769	0.00041775987	-0.0000012468455	0.0000002570038	-0.00000019726	-0.00014191815	-0.000010244825	-0.00000080798793
CNA 10771	0.00078177865	0	0	0	0	0	0
CNA 10772	0.0002005233	0.000013966397	-0.000028249162	-0.000000035469988	-0.00049697584	0.000005440283	-0.000035497913
CNA 10773	-0.0002499293	0.0000043304503	0.0000050835615	0.00000042915346	0.00011464257	0.0000063805414	-0.000007534842
CNA 10775	0.00051758764	-0.0000014819179	-0.000003857252	0.000000014639737	-0.00046322978	-0.000004004156	-0.0000015959405
CNA 10776	0.00039545386	-0.00000828686	-0.0000028408476	-0.00000007311503	0.000026843361	-0.0000009241856	-0.0000202862
CNA 10777	-0.0003220788	0.00001058453	0.000003812249	0.00000043517664	-0.0003768854	-0.00000014262237	0.000021647591
CNA 10778	0.00019518877	-0.000004397913	-0.00006280423	-0.0000004878797	-0.0002286263	0.000014218112	-0.00004344965
CNA 10781	0.00026785376	-0.000003896397	-0.0000044286808	0.00000004969145	-0.00021674154	-0.000028339966	-0.000061701765
CNA 10782	-0.000087618006	-0.000004516607	0.0000013376338	-0.00000027614726	0.0001366709	0.0000026611174	0.000049192065
CNA 10783	-0.00043014163	0.0000012064295	0.000047076566	0.0000004505693	0.000012498026	-0.000013216441	0.00000872681
CNA 10785	-0.00028361345	0.000015902064	0.000039887254	-0.0000007288079	-0.00013479721	-0.000032475047	0.000022502993
CNA 10786	-0.00054129545	0.000022468219	0.0000017954195	-0.0000004271457	0.00019709597	0.000010689632	-0.0000074336394
CNA 10787	0.0003257438	-0.0000015731861	-0.00000028665457	-0.00000016965363	0.000019252297	-0.0000031555012	-0.000000089302425
CNA 10788	-0.00015332711	-0.000000972225	0.0000049517184	-0.00000014003955	0.00013231831	0.000020643263	0.000001909984
CNA 10793	0.00006830939	0.0000053113645	-0.0000054627358	-0.00000049340093	-0.00024352268	-0.0000029798764	-0.000043166834
CNA 10794	0.00023893858	-0.000004270474	-0.00000048445685	0.00000007470449	-0.000074667936	-0.0000034766763	0.000011789464
CNA 10795	0.00077181944	0	0	0	0	0	0
CNA 10798	-0.0005721009	0.00000016942357	0.000000081433946	-0.00000013284516	-0.0000011267108	0.0000023348707	-0.000003049959
CNA 10799	-0.00029624812	0.000049812064	0.000025083156	-9.97253E-16	-0.00050199835	-0.000010195113	-0.00000095129
CNA 108	0.0018378175	-0.0000026891942	-0.00008408898	-0.00000081095783	-0.00007013778	-0.000010628177	-0.00007700612
CNA 1080	-0.0004889908	0.000017467004	0.00000062477085	-0.00000017216331	0.000056372322	-0.0000031726818	0.000022704624
CNA 10802	0.00022776784	-0.00000047500706	-0.000001516748	-0.000000179525	-0.00015185504	-0.000008085516	-0.000076356184
CNA 10803	-0.00014873075	0.0000057648203	-0.000037205104	0.000000050193385	0.000010009381	0.0000012203162	-0.000038382044
CNA 10804	-0.0006729158	0.000012618998	0.0000056293907	0.00000005253575	-0.00000617391	0.00001870858	0.000043594016
CNA 10806	-0.0003691359	0.000016653705	0.0000539313	0.00000013368172	-0.00021052836	-0.0000018006041	0.000020796186
CNA 10807	-0.0003789546	0.000006185655	0.000012688489	0.00000015325712	0.00000900089	0.0000035684984	-0.0000760164
CNA 10808	-0.00024156919	0.000008783957	0.0000056348094	-0.00000088808827	-0.00030098672	0.0000070418596	-0.000013714464
CNA 10809	0.00046222037	0.0000003226441	-0.000011421148	-0.0000001216353	-0.00006057394	-0.000011960258	-0.0000075661296
CNA 1081	0.00018338115	0.00003138367	-0.0000013985546	0.00000011059275	0.00002478934	-0.000012253281	-0.00010068517
CNA 10810	-0.00092092593	0.000009606072	0.00017012026	-0.0000003388053	0.00006974839	0.000026594913	0.00009548896
CNA 10811	-0.00008865121	0.0000015045991	0.0000042295464	0.0000005991417	0.000013851448	0.00000014471372	0.000019705105
CNA 10814	-0.0000868508	-0.000048034315	-0.0000018362845	-0.00000041409544	0.00014784024	-0.000005981932	0.0000023961904
CNA 10815	0.0024990106	0	0	0	0	0	0
CNA 10816	0.00027763785	0.0000003844029	-0.0000012039535	-0.00000023942243	0.00007328059	-0.0000009281592	-0.000033226683
CNA 10817	-0.000019661	0.000004243236	-0.00000021246814	-0.00000014054147	0.00020154261	-0.000029742781	-0.00006838146
CNA 10818	0.00005765003	-0.0000049877767	0.0000062233125	-0.00000021156511	-0.00022014341	-0.0000101372125	0.00003112571
CNA 10820	0.0005392053	-0.0000031455568	-0.0000017456923	-0.00000006642259	0.00007002621	0.0000045751794	-0.000027053022
CNA 10821	-0.000026551548	-0.000002388149	-0.00000035218545	-0.00000012640368	0.00006658074	-0.000007138775	-0.000011731574
CNA 10823	-0.000011095377	0.000009288574	0.00000592882	0.0000019933468	-0.0002497485	-0.000066376815	-0.000012971118
CNA 10825	0.0009368757	-0.000001289238	-0.00000054915233	-0.00000005253574	-0.00016950585	-0.0000067306505	-0.000026516725
CNA 10826	0.00015351974	0.00000779155	0.000007595547	-0.0000003296032	0.000059574144	-0.000005253229	0.000012693236
CNA 10827	0.00017246402	0.0000045066863	0.0000006240351	-0.0000003234127	-0.000027897247	0.000006774475	-0.000022749084
CNA 10828	-0.0004555451	0.0000010250587	0.000034832767	-0.00000017902308	0.00029875626	0.000014809442	0.000016217524
CNA 10829	0.00015397219	0.0000022279419	0.0000002720475	0.00000004818565	0.00015058034	0.000024252375	-0.00012622197
CNA 10830	0.00047407136	0.0000051367915	-0.0000031341879	0.00000015225326	0.000012437441	0.0000006099332	-0.000028137783
CNA 10833	-0.00033064326	0.000017414259	0.000000094764125	-0.00000013384901	-0.00009728127	0.000015446563	0.0000039647125
CNA 10834	-0.00004298417	-0.0000024587357	-0.0000015460924	0.00000006232346	0.000112824404	-0.000071434115	-0.000047843478
CNA 10835	-0.000045110566	0.0000032069547	-0.0000031295642	-0.00000023942246	-0.00012942037	-0.000003474867	-0.000013738891
CNA 10836	0.00021472361	-0.00000075113087	-0.0000027611309	0.00000016404871	0.0005219297	-0.000018484727	-0.00000971884
CNA 10837	0.0003942403	0.000030290714	-0.0000062798067	-0.000000644985	-0.0007162466	-0.000019806583	-0.00018743069
CNA 10838	0.0009033264	0	0	0	0	0	0
CNA 1084	-0.000051313815	0.00000065119633	0.0000004311758	0.00000022126918	-0.000014047069	0.0000003801939	-0.0000014584314
CNA 10840	-0.0002163899	0.0000051691763	0.0000023735354	0.00000033545913	0.000057971898	0.000010230845	0.000015897018
CNA 10841	-0.00001953224	0.0000110394585	0.0000005595198	-0.0000007655328	-0.00042795727	-0.0000019948834	0.00009019385
CNA 10842	0.0009252317	0.0000021961905	-0.000008995197	-0.00000017132673	0.00043682213	-0.0000071680647	-0.00014170629
CNA 10844	-0.0005390275	0.00000087276885	0.000002050466	-0.00000037795618	-0.00002971675	-0.000008933429	0.000017800392
CNA 10845	0.00014565604	-0.000006912048	-0.000011035991	0.000000011377167	0.000033916214	-0.000011863802	-0.000016886226
CNA 10846	0.00016375419	-0.000010516198	-0.0000060134316	0.00000072604735	-0.00022710102	-0.000035825695	-0.00012192275
CNA 10847	0.0005770268	-0.0000027878348	-0.000000096572435	-0.000000044002867	0.00003562518	-0.0000035016158	-0.000019129347
CNA 10848	-0.0001495615	-0.00000006519912	0.00001530944	0.000000065836986	0.00011282086	0.000003997171	-0.0000045289908
[truncated: 41,482 more rows]
