# Supplementary material for: A fair experimental comparison of neural network architectures for latent representations of multi-omics for drug response prediction
Source: BMC Bioinformatics. 2023 Feb 14;24:45. doi: 10.1186/s12859-023-05166-7 (PMC9926634; doi:10.1186/s12859-023-05166-7)
Supplement: Supplementary file 8 — Additional file 8. Attributions for Paclitaxel: Gene level attributions defined by Shapley values. [file 12859_2023_5166_MOESM8_ESM.csv]

Attributions for Paclitaxel: Gene level attributions defined by Shapley values.
Feature	early_integration	moli	moma	omi_embed	pca	stacking	super_felt
CNA 1	-0.00017691277	0.00027760075	-0.0000007700706	0.00000827512	-0.0012452983	0.000014302252	0.00012843561
CNA 10	-0.00041565803	0.0008659444	0.0000077433015	0.000010611158	-0.0003241774	0.0000054701795	-0.0005421296
CNA 100	0.00003955127	-0.0002103917	0.000008790961	0.000007421284	-0.0009305477	-0.000020549169	0.0000023975622
CNA 1000	-0.000083942454	-0.00015183861	0.000049812366	-0.00000044563475	0.0006444075	0.00001423699	-0.0000040025902
CNA 10000	-0.00032386827	0.0003637369	-0.0000007395405	0.0000139983795	-0.0009318766	-0.000027627655	0.00008678623
CNA 10001	-0.00059342413	-0.0007410008	-0.0000063572907	0.00002182043	-0.0017209857	-0.00003381816	0.000044233162
CNA 10002	0.00002831886	-0.00011270025	-0.000003482057	0.000017395756	-0.00010718275	0.000010846888	-0.00019740392
CNA 10003	-0.00020773381	0.00005105003	-0.0000019331344	0.00000050018707	-0.00012079177	-0.00000430752	0.00021499538
CNA 100033413	0.00020574428	-0.0009570289	0.0000034751208	0.000019943021	-0.00061201863	0.000055636487	-0.00008858629
CNA 100033414	0.0001804352	-0.0006887946	0.000036436795	0.000017742084	-0.0006120181	0.00000980662	0.00012518933
CNA 100033415	0.0002929707	-0.0009841536	0.0000059478666	0.000014915516	-0.00061201694	0.000007098524	-0.00003321735
CNA 100033416	0.000001975608	-0.000012914855	0.000031306008	0.00002198445	-0.00061201793	0.00001256705	0.00023413933
CNA 100033417	0.00017500875	-0.0004606765	0.0000019599943	0.000026119082	-0.00061201846	0.0000071993463	0.00038126495
CNA 100033418	0.0000968965	0.00014031361	0.0000062481085	0.000017664988	-0.00061201886	0.0000058400524	0.00007942252
CNA 100033419	0.00019247906	-0.00046049696	0.000033740926	0.00001910134	-0.00061201636	0.000004819257	-0.00022722063
CNA 100033420	0.00017347104	-0.00021118125	0.0000051899756	0.000018030822	-0.00061201776	0.000003448156	-0.000089190384
CNA 100033421	0.00012078538	0.00001976051	0.000019325676	0.000013137644	-0.00061201816	0.000004717583	-0.00045547672
CNA 100033422	0.00010856595	-0.00041744893	0.000008363607	0.000025081232	-0.0006120202	0.000006857109	0.00019925748
CNA 100033423	0.00010329748	-0.00020106962	0.0000041295298	0.00001696565	-0.00061201723	0.000011340772	-0.00035828594
CNA 100033424	0.00010857457	-0.00014161896	0.000012347614	0.0000073089295	-0.0006120219	0.0000034322645	0.00010157024
CNA 100033425	0.0003123789	-0.0008261611	0.0000038210933	0.000024290457	-0.0006120186	0.0000046621685	0.000100853074
CNA 100033426	0.00008241287	0.000078319164	0.00000208857	0.000015910453	-0.0006120182	0.0000032789517	0.000019619978
CNA 100033427	0.00020817548	-0.0000428649	0.000030273355	0.000015728972	-0.00061202113	0.0000072005555	-0.00018829196
CNA 100033428	0.0002144823	-0.00009457456	0.0000046499713	0.000006757643	-0.00061201764	0.000007391238	0.00007754477
CNA 100033429	-0.0000012350633	-0.00049409876	0.0000016439781	0.00003565301	-0.0006120169	0.000003887148	0.00024093469
CNA 100033430	0.00012214857	-0.00042613162	0.000010250841	0.000022573977	-0.0006120167	0.0000069301277	-0.0005542919
CNA 100033431	0.00013954806	-0.0011859385	0.0000018695822	0.000019322022	-0.000612022	-0.0000009837573	0.0000104521605
CNA 100033432	0.0001358796	-0.001125879	0.0000053535405	0.000028532975	-0.00061201735	0.0000063324323	0.00022504704
CNA 100033433	0.000317298	-0.00082962966	0.000036199053	-0.00000028622705	-0.00061201525	0.0000066890166	0.000117776915
CNA 100033434	0.00007159326	-0.0009099156	0.0000021656413	0.000022035447	-0.00061201834	0.000012639422	-0.00042540778
CNA 100033435	0.00013007989	-0.0003214793	0.0000054615844	0.000029708075	-0.0006120209	0.0000027460312	0.00020434259
CNA 100033436	0.00006308674	-0.0003434862	0.000041107407	0.000033937944	-0.000612018	0.0000057833245	0.000048343943
CNA 100033437	0.00019443431	-0.00074639934	0.000016977667	0.000027993416	-0.001042713	0.000003782309	-0.00013473486
CNA 100033438	0.00021046771	-0.0006650213	0.0000016113321	0.000023331759	-0.0006120191	0.0000058132514	-0.00018402119
CNA 100033439	0.000059883896	0.00058354845	0.000020469008	0.000016156018	-0.0006120171	0.0000067690494	-0.000029961657
CNA 100033440	-0.0000014455765	-0.00079551636	0.0000051556704	0.000025101146	-0.0013222407	0.000007023697	-0.00008523616
CNA 100033441	0.000055222292	0.0003335188	0.0000018213378	0.000020380694	0.0002200701	0.000008176429	0.00031921297
CNA 100033442	0.00007585348	0.00030586807	0.0000026723299	0.00000867289	0.000220072	0.0000063563816	-0.00014732809
CNA 100033443	0.0001767289	-0.0009452515	0.000007722453	0.000025772822	-0.0007508733	0.000006351869	0.00031183707
CNA 100033444	0.000115263945	-0.000032492924	0.000018782763	0.000020191568	-0.00075087446	0.0000075005782	0.0004745188
CNA 100033445	0.0002931893	0.00083341147	0.000061856736	0.000017688406	-0.0007508769	0.0000068317067	0.00006231936
CNA 100033446	0.00015358366	-0.0008466651	0.000020965566	0.00002210711	-0.0010304049	0.000009961796	-0.00011234359
CNA 100033447	0.00014459906	-0.00007790855	0.0000036180365	0.0000037345217	-0.0010304012	0.000008909308	-0.000008958856
CNA 100033448	0.0001282237	-0.0001330204	0.000006763633	0.000021421783	-0.0010427139	0.0000069428947	-0.00002659961
CNA 100033449	0.00013482924	-0.000043360902	0.000006287701	0.000022064101	-0.0010427134	0.0000064188544	0.00014394397
CNA 100033450	0.00023251283	-0.00069176266	0.000007609389	0.000011386531	-0.0010427131	0.0000060370285	-0.00006584022
CNA 100033451	-0.0000762357	-0.00022448324	0.000008386819	0.00001863519	-0.001042713	0.00001135126	-0.00016959944
CNA 100033453	0.0001709306	0.00015141674	0.000012150492	0.000012966644	-0.001042712	0.0000052140335	-0.00015561926
CNA 100033454	0.00012046703	-0.0006431483	0.00014426735	0.000015321377	-0.001042714	0.00000567955	-0.00006091068
CNA 100033455	0.00017899806	-0.0005859295	0.0000032442226	0.0000057885745	-0.0010427133	0.000009119615	-0.00033452382
CNA 100033456	0.00012903713	-0.00036147606	0.0000024470808	0.000024864172	-0.0010427136	0.000009049763	0.00011640472
CNA 100033458	0.00007776664	-0.00026555557	0.0000020879818	0.000014077404	-0.0010427119	0.0000063569505	-0.00027046003
CNA 100033460	0.00023448073	-0.0005080711	0.00000602089	0.000027823668	-0.0010427126	0.0000047972	-0.00006387282
CNA 100033603	0.0001896745	0.000047541653	0.000003631241	0.000024993198	-0.0010427188	0.0000066324724	-0.000026044769
CNA 100033799	0.00019650183	-0.00018973263	0.0000019542797	0.000028325576	-0.0010427121	0.000006380722	-0.00013464577
CNA 100033800	0.00010133735	-0.00029638584	0.000006331748	0.000020582189	-0.0010427159	0.000009826194	-0.00029118126
CNA 100033801	0.000035732544	-0.00079577666	0.000047745914	0.000020911491	-0.001042716	0.000007920788	0.00017584198
CNA 100033802	0.000099130644	0.0009758728	0.00001989606	0.000017649523	-0.0010427133	0.000008715918	0.000017241857
CNA 100033803	0.00011876206	-0.00033821253	0.00014679767	0.00002879876	-0.0010427143	0.000009235903	0.00010470725
CNA 100033804	0.0001254697	-0.00011471126	0.0000018056131	0.000026052947	-0.0010427133	0.000012250795	-0.000025157522
CNA 100033805	0.00018258832	-0.0007987972	0.000084697	0.000016843926	-0.001042713	0.0000072292455	-0.00032996153
CNA 100033806	-0.000011082671	-0.0010250643	0.000013183082	0.00002306773	-0.001042714	0.0000016762419	0.00029621937
CNA 100033807	0.00020427519	-0.0004983298	0.000027319196	0.000019979385	-0.0010427154	0.0000026183488	0.000013730624
CNA 100033808	0.0001696505	-0.0014032791	0.00000441138	0.000016660657	-0.0010427146	0.0000060127763	0.00019968768
CNA 100033809	-0.00003239972	0.0002225947	0.000004377516	0.000026296635	-0.0010427132	0.000008061982	-0.000001000147
CNA 100033810	0.00013536368	-0.0002790811	0.00017296737	0.000015455465	-0.0010427152	0.000009446179	-0.000052237927
CNA 100033811	0.00018946725	-0.00011923995	0.0000023510759	0.000014530988	-0.0010427141	0.000007988891	-0.000022079501
CNA 100033812	-0.000041785002	-0.00015803771	0.000014114872	0.000019603127	-0.0010427148	0.000007961437	0.00014381536
CNA 100033813	0.00003657682	-0.0005566142	0.000002766352	0.000023902046	-0.0010427134	0.0000071604695	-0.00010524247
CNA 100033814	0.00014090502	-0.0005493539	0.0000046427313	0.000022228778	-0.0010427142	0.000011227207	0.00019793677
CNA 100033815	0.00015904078	-0.0004519759	0.0000018417292	0.000008046703	-0.00046510747	0.0000032362068	-0.000103633894
CNA 100033816	0.00022246024	0.00054606603	0.000004742884	0.000017760964	-0.0004651117	0.0000071152003	0.00018443065
CNA 100033817	0.0002190822	-0.00068670674	0.000010236251	0.000019532066	-0.00046510907	0.0000088876095	-0.00029874148
CNA 100033818	0.00016637547	-0.00021265984	0.0000057405628	0.000019027864	-0.00046511146	0.0000035241592	0.00018609178
CNA 100033819	0.00044645183	0.000043899694	0.0000067160913	-0.0000015378066	-0.0007886798	0.000005176348	-0.0000980441
CNA 100033820	0.00027188926	-0.0005420807	0.000026466409	0.00003068452	-0.000612015	0.00000557992	-0.00016769802
CNA 100033821	0.00013859199	-0.0000033668387	0.0000047754497	0.000026498898	-0.0006120171	0.000002902649	0.00021341606
CNA 100033822	0.000043211414	-0.00005820111	0.0000035225767	0.00002784559	-0.00046511134	0.0000041432195	-0.00019104309
CNA 100034743	0.0000807731	0.00089904416	-0.000026208836	0.000009517733	0.0026079721	-0.000008049415	0.000075447526
CNA 100036563	0.00019228748	0.0000012181586	0.000024061435	0.000012726916	-0.0010427132	0.000004074351	0.00009533324
CNA 100037417	-0.0003743779	-0.00046269593	-0.0000021677909	0.000008854845	-0.0030066692	-0.000024892912	-0.00014558995
CNA 100038246	-0.00084529055	-0.00034776478	-0.0000028392535	0.000005550079	-0.001881436	-0.000074413576	-0.0000025160095
CNA 100048912	-0.00021919534	-0.000060570193	-0.000021318945	0.000015845726	-0.00044161393	-0.000009246309	0.000094463045
CNA 100049587	-0.0003545194	-0.00007897951	-0.000022282637	0.0000124855715	-0.0017038672	0.000015770982	0.0000398551
CNA 10005	0.000111068046	0.000042608666	-0.0000025322452	0.000013651806	-0.0016346216	-0.000020495792	0.00016583788
CNA 10006	-0.00035955585	0.000630445	0.0000460278	0.000009560036	0.000925299	-0.000028467333	-0.00017285773
CNA 100073347	-0.00018842598	0.00022843228	-0.000021002877	0.000012290906	-0.00005589301	0.000020048052	0.00006731651
CNA 10008	0.00011024024	0.0002933611	0.0000052753203	0.00000666172	0.0007354079	0.000031171887	-0.00005383103
CNA 100093630	-0.0002603891	-0.0003218931	0.0000021935957	0.000011056245	0.0010540169	0.0000030857952	-0.00023864569
CNA 1001	-0.00019857375	-0.0005997059	-0.00000051706917	0.0000068040636	0.00039269152	-0.000009021226	-0.000010907857
CNA 100101267	-0.00015140312	-0.0005386967	-0.0000044297662	0.000009122816	-0.00032481682	-0.000067811685	0.000009161927
CNA 100101467	-0.000090106754	-0.00010334896	0.0000570629	0.000014588341	0.00012720464	0.000018840336	0.0004039898
CNA 100101938	0.000032388718	0.000022408698	-0.00001039925	0.0000044690178	-0.0001966652	-0.000023748453	-0.000116233
CNA 100113378	0.0002521613	-0.0002587354	-0.0000305423	0.00001042303	0.00063996867	0.0000065002114	0.000015276913
CNA 100113379	0.00015064928	-0.00028058223	0.0000059432	0.000016948898	-0.00041270044	0.000004106871	-0.000027790049
CNA 100113381	0.00046897263	0.00036087917	0.0000045854986	0.00000011907756	0.0002693819	0.000093184215	0.000003952447
CNA 100113384	0.0007805996	-0.0006082937	0.000013611865	0.000005677786	0.0011215475	0.00003085738	-0.000062124076
CNA 100113389	-0.0008291526	-0.0009461268	-0.0000028669326	0.000011907206	0.0000027121882	-0.00004794297	0.000062032464
CNA 100113391	-0.00082481257	-0.0006120963	-0.0000027439112	0.000009374868	-0.0005817473	-0.000032454616	-0.00017575308
CNA 100113393	0.000090824346	0.00079811754	-0.00006798628	0.000016131673	-0.001950326	-0.000023254264	-0.0001912148
CNA 100113402	-0.00017832483	-0.00024338145	-0.000013570504	0.0000020633533	-0.0008470333	0.00002661618	-0.00012417132
CNA 100113403	0.00018239279	0.00006274879	0.0000028865304	0.000011722876	-0.000055247507	0.000033725755	0.0001625028
CNA 100113404	0.00043834816	0.000635771	0.000028593495	0.000013908618	-0.0007824614	-0.000021839987	-0.0000040909554
CNA 100113407	0.0002481448	0.00076973916	0.000002865719	0.000009942228	0.0019273037	0.00003488559	0.00018729997
CNA 100124516	0.00011398167	0.00025920683	0.000050798582	0.000021837819	0.0019433717	0.000037797603	0.00011572275
CNA 100124534	0.00015664635	0.0006670767	0.000019310055	0.000022731761	-0.00059060333	0.0000238554	0.000197843
CNA 100124536	0.00073385256	0.0002988408	-0.000021455344	0.000007350818	-0.00006867763	-0.00003952937	0.0000015177721
CNA 100124538	0.00020179422	0.0007612916	0.000011185885	0.0000057276393	0.0001735979	0.0000385727	0.0001986237
CNA 100124539	-0.00065144413	-0.0012762778	-0.000008182037	0.00001575088	-0.00023713305	-0.000028716895	-0.00027440875
CNA 100126296	0.00029592848	0.00027332018	-0.000034466466	0.0000037457357	-0.00304139	-0.000013068214	0.000087938024
CNA 100126297	-0.0006377297	-0.00004091382	-0.000072268864	0.000021144173	0.000021728169	-0.000018756587	-0.0001861053
CNA 100126308	-0.00066608435	-0.00090078654	-0.0000028896654	0.000011791317	0.000021732441	-0.000019524081	-0.00024330408
CNA 100126309	-0.00048325394	0.000015051047	0.0000112761345	-0.0000067216433	-0.0033244798	0.00003358622	0.00025800162
CNA 100126310	-0.00044464797	-0.0001842558	0.000002400964	0.00002543417	-0.00055461674	0.0000025258685	0.0003519365
CNA 100126311	-0.0000006412217	-0.00072273886	-0.000002226694	0.000009685317	0.00016550477	-0.00008880345	-0.00031782498
CNA 100126313	-0.000008812465	-0.00039943715	-0.000005311514	0.000006812153	0.001605211	-0.00002403203	0.00015005512
CNA 100126314	0.00038387332	0.0005851614	0.000007235521	0.0000023298207	-0.0005431558	0.00003215891	-0.00001217619
CNA 100126315	-0.0006521848	-0.00017416867	-0.000053040465	0.000011626837	0.000020819682	-0.000016195008	-0.0003830864
CNA 100126316	-0.0005111022	-0.00044291315	0.0000034146165	0.000013211093	-0.0005546205	-0.000013833266	0.000034590248
CNA 100126318	-0.0002196906	-0.00007206541	0.0000026104897	0.000015075408	0.0000136461795	0.00000184755	-0.0000148812
CNA 100126320	0.00011106907	0.000025926769	-0.0000006840337	0.00000015054333	0.00031928925	-0.000039758124	-0.000027415224
CNA 100126321	0.00023627077	-0.0010267346	-0.0000018253469	0.0000017851797	0.0007917799	-0.0000071558766	-0.00028617954
CNA 100126325	-0.00035700318	-0.000086415166	-0.0000055945006	0.000005782614	-0.0016848155	0.000007994393	0.00008292978
CNA 100126326	-0.00088626554	-0.0006618949	-0.0000062805807	0.000019586661	-0.00039321088	-0.00008484301	-0.00026334997
CNA 100126327	-0.00033175873	0.00066359126	0.0000020518746	0.000006975448	-0.00037545178	-0.000027455313	-0.00012535656
CNA 100126329	0.00031810923	-0.000158807	-0.0000024757996	0.0000005331358	0.00056802627	-0.00004913223	-0.00026261088
CNA 100126331	0.00012428129	0.00007914145	-0.00000088161363	0.000010694813	0.0011908684	0.000041485677	0.00003888926
CNA 100126332	-0.00008825266	0.00032918755	0.00002618676	0.00001047781	0.00031069195	0.0000014438463	0.00021952137
CNA 100126333	-0.000009093197	0.00029163214	0.0000016124453	0.0000044753247	-0.0010070505	0.000029540382	-0.00006667982
CNA 100126334	-0.00022020443	0.00043810133	-0.000014445931	0.000010554991	0.00020677404	-0.0000029216462	-0.000027581478
CNA 100126335	-0.0006434622	-0.0010242857	-0.00000860951	0.000009689033	0.000021728261	-0.000018118933	0.000073009454
CNA 100126336	-0.0008602651	-0.00079578266	-0.000014614073	0.0000075381154	-0.0028598066	-0.000032600237	-0.0000049260475
CNA 100126338	-0.00081631646	-0.0002063692	-0.00049124326	0.000012758579	-0.0022062296	-0.00002690882	-0.00021192867
CNA 100126339	0.0003712711	-0.0001346537	-0.0000043785735	0.0000061773353	0.0005680245	-0.00004952317	0.000019165635
CNA 100126340	0.0006379506	-0.0005791548	0.000009418094	0.0000038103726	-0.001098901	0.00002846855	0.0002681262
CNA 100126345	-0.0006414348	-0.00042928092	-0.000014773687	0.000013225354	0.0000217288	-0.000020563792	-0.00029670968
CNA 100126346	-0.0003400075	0.0011227003	-0.000013771992	0.000009921129	-0.00045339446	-0.00005033464	0.00020199412
CNA 100126349	-0.0003946701	0.00029880874	-0.0000029422592	0.000004012973	-0.0017628258	-0.000051277424	-0.00001970339
CNA 100126351	-0.0009434023	-0.00021513773	-0.000010791761	0.000012240472	-0.002863639	-0.000027644759	-0.00015964551
CNA 100126352	0.0003447414	-0.00007530737	-0.0000030287067	-0.0000055233268	0.0005680239	-0.000046910383	0.000026504382
CNA 100126356	0.00007942686	0.00047918275	0.00006571966	-0.0000035769992	0.00040929022	0.000012053297	0.00008917472
CNA 100126791	0.00076832465	0.0004810343	0.00000766508	0.000019036115	0.0009549604	0.000049585287	-0.00028611513
CNA 100126793	-0.00022321717	-0.0006152751	-0.000057092955	0.00002447763	0.000035784367	-0.000010534116	0.00020962337
CNA 100127206	0.00026624103	-0.00060299964	-0.0000010323852	0.000017051421	-0.001651674	-0.000022009599	-0.00028192333
CNA 100128285	-0.0000504138	-0.0007135791	0.000001618694	0.000011802959	0.0022989379	0.000010340635	0.000042096133
CNA 100128327	0.000199614	0.00058915565	0.00018723881	0.000016803213	0.0023393596	0.000053663956	-0.00016534797
CNA 100128378	0.0003449417	-0.00048331072	0.000006099164	0.0000067814353	0.0003673014	0.000062273895	-0.000032068045
CNA 100128385	0.00028719127	0.0005005753	0.000005639894	0.0000042750808	0.0024854909	0.000046735266	0.00015706233
CNA 100128496	0.0002156299	-0.00020882106	-0.00000034503765	0.000005581337	0.0005330409	-0.000020968773	-0.00012555788
CNA 100128782	0.0006555074	0.0000033025754	0.0000070383803	0.000021201877	-0.00052034104	0.000026013859	0.00008491995
CNA 100128890	-0.0006706841	0.00063091086	0.0000012839191	0.000007617661	0.000984393	0.00004593567	0.0003348016
CNA 100128927	-0.00046635012	0.00001815265	-0.0001355165	0.0000059615318	-0.0008012292	-0.000009472216	-0.0000108038985
CNA 100128946	0.00037166345	0.00034037538	0.0000021616152	0.000009492789	-0.0011503207	-0.0000017316294	-0.0002150223
CNA 100129075	-0.00061420037	-0.0010107862	-0.000037388476	0.0000047411677	-0.0008442074	-0.0000226553	0.00015925022
CNA 100129128	-0.000030065694	0.000050318973	0.0000038642834	0.000016251228	0.00014261973	0.000028676774	0.00032529634
CNA 100129250	-0.00022399306	0.00013107284	0.0000033666029	0.000014236208	0.00056805194	0.0000095377345	0.0001228713
CNA 100129271	0.00010318868	-0.000011001378	-0.000004650909	0.000012236974	0.00049876526	-0.000025386555	0.0001305376
CNA 100129354	0.00061509665	0.000706699	0.000014039996	0.000016634249	0.0010589549	0.000058448295	0.00043414164
CNA 100129482	-0.00044232552	-0.0004125986	-0.000030448546	0.000018775663	0.0021784792	-0.00006779968	-0.00041365568
CNA 100129583	-0.00013902603	-0.00032074496	0.000001830808	0.0000033259394	0.00040579337	0.00001153	0.0001947764
CNA 100129792	0.0005399997	-0.00011605138	0.000013709617	0.000012561296	0.00059907575	0.000043972497	-0.00036875423
CNA 100130017	-0.00008796156	0.00016271923	0.0000024255453	-0.0000043705586	-0.0005537909	0.000015941669	0.00022061054
CNA 100130086	-0.00011910857	-0.00018746832	0.000010853074	0.000005439693	-0.0015938136	0.000010984235	0.00035303613
CNA 100130311	0.00004604329	-0.0007473661	-0.000004781188	-0.0000032781168	-0.00007687516	-0.000033269658	-0.000068853136
CNA 100130418	-0.0002985312	-0.000058391284	-0.0000004979542	0.000018737446	-0.002076842	-0.000009807507	0.00003720124
CNA 100130717	-0.0002467005	0.00053012726	0.00001520844	0.000013922972	-0.0021663045	-0.000024721992	0.00023797815
CNA 100130733	-0.0005613549	-0.0002314645	-0.0000085841175	-0.000005694877	0.0012597834	-0.000029162618	0.000039403036
CNA 100130742	0.00054786477	0.0012068544	0.000110869245	-0.00000070146353	0.0038063498	0.0000788324	-0.000255721
CNA 100130771	0.00032550245	0.0010881555	0.00000068686023	0.000008259602	-0.0016266321	0.000019450785	0.00006894708
CNA 100130889	-0.00008091566	0.000054416312	0.000014049139	0.000005636409	-0.0008623848	0.000030233807	-0.000039371775
CNA 100130958	-0.00046738514	0.00061401294	-0.00006540729	0.000008890518	-0.0028949678	-0.000028300492	-0.00009725462
CNA 100130967	0.000022976654	0.00052148395	-0.0000042227916	0.0000135642285	-0.0021591722	0.000025760142	-0.00010916452
CNA 100130988	0.00008653464	-0.00035331675	0.0000048649963	0.0000023156888	-0.0005436008	0.000017992848	-0.00025875247
CNA 100131137	-0.00016448095	-0.00009918709	-0.0000006759626	0.000007762749	-0.00018191998	0.000013683338	0.000115103016
CNA 100131187	-0.00022631875	-0.0002631859	-0.000009048916	0.000011260537	0.0012019146	-0.000059051785	0.00010521455
CNA 100131213	-0.00092581945	-0.0004996116	-0.000080756414	0.0000024974204	-0.000068253124	-0.00008422741	0.000073289506
CNA 100131244	-0.0006810192	-0.0003673157	-0.000051007384	0.000023268272	0.0003962105	-0.00009376775	-0.00016007245
CNA 100131439	0.0004396939	-0.00092032645	-0.000061289225	0.000015739668	0.0012069532	-0.00002304023	0.00029651928
CNA 100131454	0.00014376109	-0.00048410278	-0.000013123419	0.0000061779383	-0.001493403	-0.000040017963	0.00023478956
CNA 100131814	0.00010652916	0.000041091447	0.0000018390967	0.0000051638967	0.0017307918	0.000025980198	-0.00002791573
CNA 100131827	0.00068488956	0.0007367354	0.0000023050861	0.00001088116	0.0038057233	0.00006627603	-0.00044797122
CNA 100131897	0.0000036059398	0.00025731084	-0.0000015752337	0.000005970971	-0.0011710933	-0.000019136138	-0.00018315695
CNA 100131902	0.00038161982	-0.0009400868	0.000004129669	0.000016486658	0.0011142734	0.000023381497	0.0002952358
CNA 100131980	-0.0009821256	0.00097496185	-0.000062273335	-0.0000023352336	-0.0004705446	0.000018358964	0.00035128449
CNA 100132103	-0.00056584395	0.0009797931	-0.00022089915	0.0000033921763	0.00083140726	0.000013760386	0.00010544727
CNA 100132386	-0.00030933056	-0.00020097826	-0.00004352118	0.000006570524	0.00044229475	-0.000052565723	0.00019131809
CNA 100132396	-0.00077431154	-0.00019162222	-0.00036396005	0.000015775659	-0.00146629	-0.0000029661667	0.00024524072
CNA 100132406	-0.000026495141	-0.00016764707	-0.00003643125	0.000024547624	0.0003450048	-0.00006526779	0.00032212137
CNA 100132417	0.0009611982	0.0009122195	-0.0000026252817	0.000018247538	0.00415225	-0.000011972187	0.00008241613
CNA 100132463	-0.00016808651	-0.00010244586	-0.000006467791	0.000010948272	0.0009360436	-0.000024796962	0.0001839283
CNA 100132464	0.0004145772	-0.00016014458	0.000007644166	0.0000017939265	-0.00019732326	0.000004206854	-0.00009660616
CNA 100132476	-0.0003087195	-0.00044402198	-0.00000934433	0.000007669614	0.00042123118	-0.00005371403	-0.00012697876
CNA 100132565	0.00008380732	-0.0005548443	-0.00013225958	0.000021484173	0.0010304856	-0.000039581584	0.00020211101
CNA 100132832	0.00008105683	-0.0002527083	-0.0000009066793	0.00000419591	-0.00027369513	-0.000024986724	-0.00016248504
CNA 100132911	0.00037549838	-0.00025456905	-0.000022073109	-0.0000024567717	0.0019012474	-0.000036379835	-0.00039657083
CNA 100132916	-0.0006194793	0.000097853954	-0.0000013657228	-0.0000044406356	-0.0007571232	-0.000023548548	0.0001357432
CNA 100132923	-0.0007176759	0.0000020132968	0.000009491857	0.0000030611286	-0.0005990621	0.00005083569	-0.0001416598
CNA 100132979	0.0007940564	-0.00071467384	0.0000074717336	0.0000042706997	0.00021420818	0.000039695627	0.0002972611
CNA 100133036	-0.0001279579	0.0005326871	0.000058066766	0.00002002691	0.0015012072	0.00001838955	-0.000111169065
CNA 100133093	-0.00019733497	-0.0003935816	0.0000027075985	0.000017844186	0.002567759	-0.000046953595	-0.00022070286
CNA 100133172	-0.00060964323	0.00017999922	0.00006621188	0.000015940743	0.0030277974	0.000045814184	-0.0004148264
CNA 100133205	0.00037593298	0.0007033717	0.00001653924	0.000008054605	0.0007228976	0.000031670086	0.00009930872
CNA 100133234	-0.0003260785	-0.00004136327	0.000075744545	0.00001900831	-0.0032915524	0.000022524444	0.00023502547
CNA 100134869	0.0008635405	0.00041044105	0.0000064849123	0.00002505759	0.0010252411	0.00004181281	-0.000039453247
CNA 100134938	-0.000031305288	-0.0012157062	-0.0000010618334	-0.000000005523865	0.0000596257	-0.000018484861	0.00025457414
CNA 100137047	-0.00060302654	-0.0010501528	-0.00009672349	0.000017266708	-0.00089698547	-0.00008511494	0.000068753754
CNA 100137049	-0.00065795763	-0.00046426716	-0.000006007153	0.000017728744	-0.00089698815	-0.00009020446	-0.00007207161
CNA 10014	-0.0001525285	-0.0006470575	-0.0000029628836	0.0000065384843	-0.00097095774	-0.000042848293	-0.0001362958
CNA 100141515	0.00054919324	-0.0003258677	-0.000004168369	0.000018458937	-0.001376093	-0.0000039029705	-0.0001390715
CNA 100144596	0.0004533154	-0.00035818203	-0.000056736004	0.00001174639	0.0014007902	-0.000038655086	-0.000025397543
CNA 100144748	-0.0012934963	-0.0005239221	-0.000011015644	0.000012625671	-0.0032652447	-0.00013063011	0.00023941336
CNA 10015	0.00042756266	0.0010204419	0.0000071450277	-0.0000012376697	-0.002405293	0.00005355225	0.0001511265
CNA 100151643	0.00029204474	-0.00013959284	0.0000021945261	0.000020344192	-0.00019623883	0.00002815503	0.00003577762
CNA 100151684	-0.000055557593	0.000039684754	0.0003011305	0.000015333344	-0.00019522056	0.0000049538316	0.00012705552
CNA 10016	0.00056814967	0.0015849861	0.000013286018	0.0000068101563	-0.0012222902	0.000054054628	-0.00031383196
CNA 100169851	-0.000041007122	-0.00058276753	0.00000221095	0.000009992733	0.000823498	0.000010833287	0.000078917896
CNA 10017	-0.000070804854	-0.00038452976	-0.0000172251	0.000008432845	0.001006297	-0.000023568084	-0.00018301718
CNA 100170229	-0.00024786612	0.00029686207	0.00000088308656	0.0000009042579	-0.00067096425	0.0000130268745	0.00028095805
CNA 100170765	-0.000015068128	0.0005884193	-0.00000091483054	0.0000063962307	-0.00024166536	0.000018003393	-0.000010648857
CNA 100170841	0.000053664135	-0.00035664442	0.0000004974432	0.0000008579534	0.00013041616	-0.000031877993	0.00018586183
CNA 100187716	0.00079009676	0.000119521756	0.000063989195	0.000023392027	0.0019945404	0.000044578665	0.0001703792
CNA 100188893	0.0005067237	-0.00013748245	0.0000029072446	0.000004050468	-0.0005982075	0.000043688487	-0.00009776164
CNA 100188953	0.0005416813	0.00033733185	0.00013834459	0.0000202507	-0.0013167713	0.00002541941	0.00014667283
CNA 100188954	-0.0008289919	-0.00003390878	-0.000033699373	0.0000087777535	-0.00095055735	-0.00006750089	0.000070520466
CNA 100190949	0.00054087624	-0.00014696429	0.000009833064	-0.000005876928	-0.0002574689	-0.000014787402	-0.00022550148
CNA 100191040	0.00015172658	-0.00018562612	-0.000028025055	0.000018954228	0.0008971279	-0.000031768457	0.0003409323
CNA 1002	0.0003609873	0.00046530535	-0.000002104987	0.0000037299685	-0.00075237616	0.00000065100744	0.00026090821
CNA 10020	0.00031265058	-0.0002630471	0.00007896896	0.000031369713	0.0007959886	0.000011628626	0.00035135314
CNA 10021	0.00060075	0.00013908476	0.0000037258878	0.000025509817	-0.0008365469	0.000021017911	0.000159869
CNA 10023	-0.00084120926	0.00045175746	-0.00000059478157	0.000009581073	0.000517914	-0.000065276785	-0.00002268608
CNA 100272147	-0.00013120886	0.00013539824	0.000014202952	-0.00001490397	-0.0015039007	0.0000037365703	0.000011221613
CNA 100287029	-0.00042461304	-0.00014860477	-0.0000064816686	0.00001348595	0.00035852348	-0.00005294651	0.0001702005
CNA 100287083	-0.000516754	0.0006232809	-0.000002852668	0.0000008354352	0.0017613058	0.000031481075	-0.00004417148
CNA 100287284	0.00068534154	-0.00019614238	0.0000147774845	0.000020234756	-0.00012543821	-0.000013095041	0.000010297328
CNA 100287898	-0.00017502521	-0.00024723072	0.0000059918866	0.00000021626091	-0.0015430338	0.0000327353	-0.00008185062
CNA 100287932	-0.0004927572	-0.00047066162	0.000014064895	0.0000031497586	-0.0003617498	-0.000052668263	0.00019331343
CNA 100288079	-0.00045722857	-0.0012334061	-0.00009116316	0.0000069501234	0.00033417984	-0.000054384596	-0.00033173378
CNA 100288287	0.00026748795	0.00027620734	0.0000026587536	0.000019503332	-0.00019624006	0.000019271585	0.00010168166
CNA 100288323	0.0002746335	-0.0008873274	0.000099735684	0.00000260911	-0.00008001008	0.000013109454	0.00009045885
CNA 100288485	-0.00042764843	-0.00052613026	0.0000040624127	0.00001658769	0.0011092379	-0.00005501852	-0.00030698394
CNA 100288524	-0.00013658298	0.00025361672	0.0000017645735	-0.000002037349	-0.0020191853	0.0000070364854	0.00005869217
CNA 100288527	0.00064381363	0.00037989888	0.000054328724	0.000008379442	0.0010637357	0.000059849073	0.00037609547
CNA 100288801	0.00069797033	-0.00001022299	0.00008983455	0.000018027555	0.0046031694	0.00007127993	-0.00035582922
CNA 100289017	-0.00011290535	0.00010061841	-0.000006132622	0.000018606372	-0.00025741733	-0.000028298347	0.000107630694
CNA 100289187	-0.00037069546	-0.0001418671	-0.00011622879	0.000009201148	-0.000541268	-0.000028085158	0.00016920119
CNA 100289410	0.00017593981	-0.00037811277	0.00004475915	0.000011835563	0.0010816623	-0.00011764702	-0.000036512105
CNA 100289462	-0.00056108774	-0.00017647716	-0.0000071352083	0.000009655364	-0.002369274	-0.00002074815	-0.00005095501
CNA 100289678	0.000109539564	0.00029058667	-0.0000056901104	0.0000052353525	-0.0010869068	-0.000013147638	0.00013534422
CNA 1003	-0.00026512073	0.00003875593	-0.0000027885358	0.000011390421	0.0014405568	-0.000014862401	-0.00020504068
CNA 100302111	-0.00011507788	0.00021602417	0.0000068684994	-0.000008645834	-0.00085871806	0.000007864742	0.00033056867
CNA 100302112	0.0007404756	0.00030639672	0.0000037877323	0.000008772881	0.0040097744	0.000068728084	-0.00065826235
CNA 100302113	-0.00013089474	-0.00044132362	-0.00017968139	0.000017738486	0.002168738	-0.000021747077	-0.0001825551
CNA 100302116	-0.00051501056	-0.000033011514	0.0000033795388	0.0000058572236	0.0017510462	-0.0000360805	-0.00009903981
CNA 100302117	0.000037913884	0.00042898676	0.00000245861	0.000009553738	0.0006494191	0.000026989306	0.00022772783
CNA 100302118	0.000101390186	0.00015647775	0.0000061724336	0.000008863371	-0.0011394119	0.000011323984	0.00005133838
CNA 100302119	-0.00013139348	0.000052232863	-0.000001421286	0.000004749617	-0.00087210414	-0.0000095118685	0.000091164125
CNA 100302121	0.0006260781	-0.000020092928	0.0000035986704	0.000011849949	-0.00056587945	0.000014027706	0.00033598772
CNA 100302123	0.000521109	0.00013037054	0.0000035342111	0.000017663462	0.0021736608	0.00004379781	0.00006993729
CNA 100302124	0.000038370734	-0.0006025853	-0.0003143472	-0.0000074624604	0.00044035236	-0.00003307075	-0.0000698143
CNA 100302129	-0.00039911582	-0.00030958356	0.0000038243234	0.0000053083622	0.0010230574	-0.00003654459	-0.00014341714
CNA 100302132	-0.000012469559	-0.0003630014	0.0000045749034	0.000017860633	-0.0001809245	0.0000034914465	-0.00014596187
CNA 100302133	-0.0007801198	-0.00093861035	-0.000005946224	0.000011966084	0.0006139519	-0.00006117984	0.00009634925
CNA 100302135	-0.00037025817	-0.00009475453	-0.000024129271	0.0000040543628	0.00047927376	-0.000004664043	-0.00021976538
CNA 100302137	0.00026944	-0.0008811608	-0.0000056553663	0.0000043048763	0.00079131837	-0.000050576684	0.0002071392
CNA 100302138	0.00015239039	-0.00029304615	-0.0000049008745	0.000022066977	0.0008458758	0.0000023578903	0.000093517934
CNA 100302139	0.00037446502	-0.00009476361	0.0000013756144	0.000012866415	-0.00055100373	0.00000043461426	0.000052070558
CNA 100302141	0.00009120037	0.0013170327	0.000010908249	0.000017952103	0.0026719747	0.000035361172	-0.0002122793
CNA 100302145	-0.0005265934	-0.0011915782	-0.000013661812	0.000012332368	0.0003044553	-0.00000033054584	-0.0000293767
CNA 100302149	0.00022901973	0.00048451283	0.000047445454	0.0000103016855	0.00026816025	-0.0000012823662	-0.00014924663
CNA 100302150	-0.00078924	-0.00051843334	-0.0000013929921	0.0000029150413	-0.0003209219	-0.00006799863	-0.00009129908
CNA 100302152	0.000058150697	0.00037181485	-0.0000019256927	0.0000086470745	0.00084053585	-0.0000097939255	-0.00017438437
CNA 100302156	0.00011256355	0.00045238374	0.0000006464451	0.000011893566	0.00056512054	-0.000009936823	-0.00006987453
CNA 100302157	-0.00061353255	-0.00083762535	-0.0000057244306	0.000006041006	0.000021729082	-0.000018456363	0.0000033964252
CNA 100302158	-0.0006237934	0.00040983598	-0.000029569037	0.000004513534	-0.00073850196	-0.000059026937	0.00021139857
CNA 100302159	-0.0011106784	-0.0013311286	-0.000020604573	0.000015779571	0.0022103416	-0.00006257249	0.00012781237
CNA 100302160	-0.0001890161	-0.00062237354	-0.000022425265	0.000008393283	0.0011845711	-0.000078006546	0.00001876375
CNA 100302161	0.00044611387	0.0009221614	0.00007848143	0.000011585168	0.0024650386	0.00008097044	-0.00016041328
CNA 100302163	-0.00077345246	-0.00023817115	-0.00004102905	0.0000071786244	-0.006631925	-0.00015007783	0.000025937394
CNA 100302164	0.00018379443	-0.00005487985	0.0000022168588	0.000007330498	0.0020281682	0.000065587	-0.00019604397
CNA 100302168	0.000111372545	-0.00029552216	-0.000009593718	-0.000003823194	0.00022161468	-0.00004798554	-0.000032740554
CNA 100302174	-0.0008428049	-0.0003222221	-0.000004681783	0.000026545178	0.00003154186	-0.0000835788	-0.00005218248
CNA 100302175	0.00022356785	0.0006809601	-0.000040599964	0.000016003924	0.0048905285	0.000057768	-0.000115324394
CNA 100302178	-0.00041077047	0.00084321946	-0.0000026076198	0.0000022873696	-0.0014362944	-0.00004480956	0.00043687414
CNA 100302184	-0.0003282537	-0.00046304616	-0.00008475405	0.00001534692	0.00009637736	-0.000009082282	-0.00017480004
CNA 100302185	0.0006122675	0.00030952983	-0.000000017551162	0.000013800236	0.0050200378	0.000064889384	-0.000111647576
CNA 100302186	-0.0005601265	0.00019870645	-0.000022405935	-0.000007904339	-0.0005182214	0.00001060063	0.00005200941
CNA 100302190	0.00042375355	-0.0002858362	0.000013339852	0.000002623852	0.0006924289	0.000023709377	0.0002843235
CNA 100302192	-0.0009904455	-0.0010110594	-0.000018565257	0.00002631492	0.0015708023	-0.00007147438	0.00027664067
CNA 100302195	-0.00030423017	-0.0006713909	0.000009832875	0.000010927603	-0.0009833308	0.000010301477	0.00048024883
CNA 100302196	-0.0010882538	-0.00070026336	-0.000010174364	0.000002103975	-0.002863633	-0.000030014546	-0.00026677814
CNA 100302197	0.00020023288	-0.00030992564	0.000012572603	0.000012544441	-0.0010791818	0.000014149489	-0.000012986465
CNA 100302202	0.00019986124	-0.0007059396	-0.0000028627949	0.000016496722	0.0011386435	-0.000020390427	0.00012266211
CNA 100302204	0.0003305864	-0.0002024108	-0.0000005629152	-0.0000005186504	0.0012870497	0.000008900793	-0.0000043539285
CNA 100302205	-0.00032948595	0.00018170774	-0.0000788849	0.0000029337195	-0.0022086732	0.0000068569843	0.000110836816
CNA 100302208	0.00004246782	-0.00036971082	-0.0000056548265	-0.0000011945809	0.0001118582	-0.000019079966	0.0001000412
CNA 100302209	-0.0006182637	-0.000655581	-0.0000031278726	0.000009165345	0.000021729174	-0.000017477687	-0.0003832292
CNA 100302211	-0.00005977246	-0.0005600508	-0.00008819611	0.000008320247	-0.00022474675	-0.00004139448	0.00008379703
CNA 100302212	0.00055592554	0.00072183536	0.000001887034	0.000008900518	0.0042962926	0.00006586617	-0.00013642947
CNA 100302217	0.000044074495	-0.00028126902	0.00000037637133	0.00000850755	0.0012867708	0.000012946482	-0.00034051802
CNA 100302224	-0.0006287106	-0.001042012	-0.0000058039136	0.000009659299	-0.0019232837	-0.00008053103	-0.00040684798
CNA 100302225	-0.0005603299	0.0006555542	-0.0000045804645	0.0000043928962	0.0028993099	0.000016925213	-0.000435658
CNA 100302229	0.00054530543	0.00018166228	-0.0000031191544	0.0000056342947	-0.0016818299	0.000009767994	-0.000074082825
CNA 100302232	0.00069530704	0.00047467492	0.0000021897579	0.000018315832	0.0009917527	0.000061051316	0.00039307514
CNA 100302235	0.0009867954	0.00029717534	0.0000068834497	0.00000807995	0.0010131213	0.000052553627	-0.000036394078
CNA 100302236	-0.00057892106	0.0006719876	-0.0000006507161	-0.0000006789316	-0.00041855333	0.00000586597	0.00029528418
CNA 100302240	-0.00021488579	0.00019738698	0.0000007994992	0.00001331057	-0.001103384	0.000008636095	-0.00010179205
CNA 100302250	-0.00061912916	-0.0011334107	-0.00003891216	0.000006017296	0.00002172967	-0.000017935012	-0.00014395909
CNA 100302254	0.00020350049	-0.000096013355	-0.0000028971701	0.000020294958	-0.0009856928	-0.000067296285	-0.00028261397
CNA 100302255	-0.00022893761	0.00019660497	-0.000004082947	0.000010931283	-0.0014946553	0.000009596211	0.00011438844
CNA 100302256	-0.000025447003	-0.00027591173	-0.0000034792313	-0.0000030776512	-0.0014630855	-0.00002702891	-0.000010627993
CNA 100302257	0.00011404391	0.00028190165	0.0000031846646	0.000008437765	0.0019433696	0.00004366391	0.00008580373
CNA 100302258	0.00024707706	-0.00010530599	0.00004722968	0.000009793632	-0.0013170701	0.000019460882	0.00019557221
CNA 100302261	-0.00018561746	-0.00025246097	0.000006137053	-0.0000016130889	-0.00129795	-0.000023060386	-0.00021331213
CNA 100302265	-0.0002730175	-0.00024265573	-0.000028887956	0.000004276328	-0.0014946493	0.000008153512	-0.00019836151
CNA 100302270	0.0000660911	-0.00055144273	0.0000010213447	0.000009292212	-0.0013481383	-0.000008056601	-0.000041271887
CNA 100302277	0.0002720082	-0.00017452653	0.000011648566	0.00001735839	-0.00085725513	0.000014871932	0.000007957844
CNA 100302281	-0.000017224576	-0.00017338677	0.000025628822	0.000012952344	0.0051126755	0.00007025149	0.000052800366
CNA 100302691	0.000239767	0.00007989284	0.00005838135	0.000013033853	-0.0018916491	0.000014286938	0.00018908487
CNA 100302736	-0.0008779621	-0.0008079326	-0.0000044311037	0.0000075254943	0.0014602344	-0.000062440005	-0.00013096235
CNA 100302743	-0.0007912325	0.000091885246	-0.0000033928961	0.00000982324	-0.0020613673	-0.00004081058	-0.00017694564
CNA 100313769	-0.00021650597	0.00030573568	0.0000071945788	0.0000027895596	-0.0020576373	-0.000017450135	0.00019636369
CNA 100313770	0.000108140586	-0.00008557053	0.000010388466	0.000016427739	0.0005048825	0.000026443207	-0.00007501644
CNA 100313778	-0.00004727022	0.00021263007	-0.000010116425	0.000002397361	0.0003784748	-0.00011021907	0.00015473449
CNA 100313779	-0.00014912763	-0.000421527	-0.0000020006353	0.0000027919784	-0.0013301374	-0.00004289907	0.00010920777
CNA 100313780	0.00020217053	0.000648146	0.0000069398316	0.0000032226153	-0.00077972555	0.0000031823956	-0.00010717306
CNA 100313781	-0.00017920224	0.0007355204	-0.0000005318501	-0.0000037072423	-0.00063240284	0.0000015298708	-0.0004254552
CNA 100313839	-0.00013679778	0.0006533241	0.0000028251206	0.0000055209425	-0.0010424404	-0.0001300272	0.00047732022
CNA 100313841	-0.000541138	-0.00015014461	0.00001246461	0.000018655846	0.00080607756	-0.0000391605	0.00003850048
CNA 100313842	-0.00004545487	-0.0001357553	-0.000011143331	0.000027816432	-0.00005562062	-0.00002088588	0.000097507276
CNA 100313843	0.0009769328	0.00062279956	0.0000024490632	0.0000050566296	0.00038215463	0.00006975867	0.00021824209
CNA 100313884	-0.0001805548	0.0013523826	0.00022641601	0.0000063661428	-0.0005569717	0.000052252028	0.000018574401
CNA 100313886	0.00040936124	-0.00012919026	-0.000010895266	0.000017011043	0.0014895999	0.000032433458	0.000035546716
CNA 100313887	-0.00057295064	-0.00084914936	-0.000004543914	0.0000025636787	0.0006564427	-0.000041182615	0.000325904
CNA 100313895	0.00008287292	0.0008537278	0.0000040927966	0.00000044100506	0.0002733978	-0.00000068022075	-0.000091709924
CNA 100313896	-0.00031467903	0.000100561156	-0.000009183643	0.0000070535443	0.00029440646	-0.000015879825	0.00014510064
CNA 100313914	0.00014410568	0.00029590094	0.0000009151674	0.000012034448	-0.0013429082	-0.00000839091	0.00004665714
CNA 100313923	0.00037811827	0.00030539418	0.0000009163791	-0.0000048258344	0.0009802395	0.000012074279	-0.00010745227
CNA 100313938	-0.0002803033	-0.00050652237	-0.000005516317	-0.0000014666418	-0.0023069223	-0.000014077512	-0.000023083076
CNA 100316868	-0.0001583671	-0.00023640103	-0.000018865698	0.0000011638499	0.0017722019	-0.000029081833	0.00012798276
CNA 100359394	-0.00035309308	0.0013651984	-0.00020719338	0.000011891708	0.0039184927	0.00005318923	0.00013204962
CNA 100379141	-0.00038440156	0.00004562343	-0.000081062775	-0.0000033073438	0.0002058794	-0.00000084147547	-0.00004331605
CNA 100379174	0.000037863567	0.00021999388	-0.000018173498	0.000017117101	0.0006423121	0.000060954666	-0.00015855311
CNA 100379220	-0.00024078322	-0.00001258347	0.000023470742	0.000014383398	-0.0001277953	-0.000004153002	0.000094041025
CNA 100379250	-0.00017353702	-0.00059918343	0.0000039682	0.0000051753395	0.00033026075	0.000008176666	0.00009190843
CNA 100379251	-0.0001314124	0.00018780692	0.000005479482	0.000015590975	-0.00095056376	-0.00001766021	0.0003301339
CNA 100379345	0.00019507518	0.00027374973	0.000025132636	0.0000066987027	0.00082700874	0.00003596389	-0.000055709414
CNA 100379661	-0.00016122665	-0.0005345593	0.0000042657307	0.0000060550074	0.0001236372	0.000018500454	-0.00018222493
CNA 10038	-0.00090688665	-0.0007435357	-0.0000006750194	0.00001500608	-0.00058174715	-0.00003561526	-0.0001972324
CNA 100381270	-0.00029952778	-0.00014263875	-0.000015960177	0.000007676303	0.00018822053	-0.00003426678	0.00006511358
CNA 10039	0.0003327202	0.000005455349	0.000027222066	0.000023170856	0.00036730253	0.00006148674	-0.00024481316
CNA 1004	0.00059877854	-0.00069499505	0.000044131404	0.00002030211	0.00031768932	0.000046954567	-0.00007137764
CNA 10040	-0.000102434766	-0.00021325485	-0.000007162375	0.000012238511	-0.002049517	-0.000043605352	0.000067018664
CNA 10042	-0.000024261375	-0.00017737962	-0.0000016479622	0.0000087943035	0.00095201284	0.0000009144844	0.00033037114
CNA 100422837	-0.000624201	-0.0005808549	-0.0000086679765	0.000022874481	0.000021730106	-0.000015428961	0.00010309537
CNA 100422845	-0.00026767363	-0.00008572756	-0.000038730843	0.000018824325	0.002762492	-0.00008078263	0.0000542404
CNA 100422849	0.00028893212	0.00038592383	0.0000032735231	-0.000003024	0.00064229924	-0.0000015367082	0.00016593898
CNA 100422913	-0.00022656837	0.0001882394	-0.000012749019	0.0000020883874	-0.00025274834	0.000016314638	-0.00004918021
CNA 100422922	-0.00027584407	0.00029989498	-0.000004951966	0.000011138111	-0.0012350368	-0.000004428022	-0.00017001777
CNA 100422923	-0.00021376682	0.000008834892	0.000008731624	-0.0000049486616	0.0013697047	0.000019738838	-0.00025071495
CNA 100422985	-0.00014541823	0.00016371383	0.00002068719	0.000012761666	-0.0008587191	0.000010845774	-0.00007709239
CNA 100423062	-0.00006186504	0.0002351596	-0.000060124952	0.000013894335	0.00056913146	-0.000038593033	0.00047619225
CNA 10043	-0.00013575396	-0.00066664617	-0.0000003357949	0.0000113672695	0.00095201196	0.0000006878445	0.0002517928
CNA 100431172	-0.00080950384	-0.000042761036	-0.000005129669	-0.0000045283937	-0.0005832212	-0.00007232092	-0.00009823611
CNA 10044	-0.00048283703	-0.00007859534	0.000012053803	0.000014587593	0.0011379677	-0.0000047201197	0.00040332603
CNA 10046	-0.00013395629	-0.00011817217	0.000069493704	0.0000016001906	0.0002766249	0.000023706687	0.00017173417
CNA 100462953	-0.0001195751	0.00027601598	-0.000021319622	0.00000823497	-0.0006551587	-0.000022402479	0.00009220076
CNA 100462977	0.00004575081	0.0002774589	-0.000057522615	0.0000062911718	-0.0022400378	-0.000046104593	-0.00013100829
CNA 100462981	0.0009262638	0.0011565743	0.00001721682	0.000007941605	0.0006020624	0.000035059547	0.00005777616
CNA 100462983	0.000118678305	-0.00050923333	-0.000058669066	0.000010012521	-0.0025940929	-0.00002691597	0.00020968582
CNA 100463289	-0.0009120407	0.00037571788	-0.000014326187	0.00002170095	0.00040776213	-0.000051453568	0.00021446506
CNA 10047	0.00015362904	0.00036615503	0.0000018276935	0.000005845587	-0.0014085841	-0.000023677276	-0.00017430713
CNA 10048	-0.000016226337	0.00008809785	0.000019681569	0.000004802887	0.0023557136	0.000030419389	0.00018459996
CNA 10049	0.00006968872	-0.00014619381	-0.00007219303	0.0000023896546	-0.00005778425	-0.000029482639	-0.0002554162
CNA 100499483	0.0008358582	-0.0004594034	0.00004463932	0.000011549742	-0.00044689397	0.000027684906	0.00023809966
CNA 1005	0.00031353885	-0.0000073351953	0.000010254344	0.000023006794	0.0006893273	0.000023234952	-0.00014216498
CNA 10050	0.00007672829	0.0005154198	0.000028527758	-0.00000042134255	0.0006170057	0.00003174244	0.00019592844
CNA 100500824	0.0006168404	-0.00006966686	0.000021236425	0.000027931044	0.0014739626	0.000041279087	-0.0002412612
CNA 100505385	0.00038543786	-0.00048774932	0.0000071814284	0.0000024944195	-0.001814093	-0.000011658546	0.0005052745
CNA 100505538	0.0000038627363	-0.00024070102	-0.000007552122	-0.00000039596202	0.0023829904	-0.000014342877	0.000109889545
CNA 100505591	-0.00032274539	-0.000404854	-0.000014915173	0.000009714815	0.0003441599	-0.00003597656	0.00015287401
CNA 100505753	-0.00029930446	-0.00015659585	-0.000053234744	0.00000037707562	-0.00026440757	-0.000049833838	0.00009105254
CNA 100505929	0.0005960756	-0.00077266776	0.0000039442402	0.0000008466839	0.0035670372	0.000030640254	0.00022430182
CNA 100506084	-0.000119716264	-0.0009806219	-0.00009759977	0.000006327553	0.0009328237	-0.00007878474	-0.0001797752
CNA 100506211	0.0003947724	0.00052061485	0.00000606964	0.000008356833	-0.0005517972	-0.00000095166786	0.00009412218
CNA 100506215	0.000067610534	0.000018653147	0.000004392905	0.000012952677	0.0008897037	0.000002981192	-0.00004847992
CNA 100506241	-0.0002868167	0.00022136398	-0.00001560478	-0.000000104959625	0.0010858456	-0.000009136501	-0.00035999695
CNA 100506243	0.000371434	0.00021838407	0.000011053562	0.0000043327314	-0.00139035	0.000032399712	0.00033351852
CNA 100506311	-0.00019927381	0.00038949258	-0.0001092388	0.000010702271	0.0017722015	-0.000023831732	-0.00030859734
CNA 100506380	-0.00005421082	0.00044978375	-0.000020345062	0.0000132844325	0.0000057400325	-0.000020220981	0.00005063234
CNA 100506658	-0.0013911284	-0.00036668856	-0.00001607895	-0.0000036181896	-0.000482472	-0.000032660482	0.000059805225
CNA 100506742	-0.00029193494	-0.00022739403	-0.0001766758	0.0000113354035	0.0011011685	-0.000010664154	0.0002812825
CNA 100506755	0.000078826975	0.000096445365	-0.0000014407582	0.00000054006665	0.0013685061	-0.000025891859	0.00012248935
CNA 100507135	-0.00021267496	-0.00007872462	-0.0000013008098	0.000008664304	-0.00020192926	-0.000014242043	0.00026165356
CNA 100507436	0.00025994872	0.00058822276	0.0000013069674	0.000014968612	-0.00058900355	0.000029801657	-0.00012440723
CNA 100507674	-0.0010825366	-0.00045356835	-0.000012665126	0.000020016447	0.00062797207	-0.000080276644	-0.000053651667
CNA 100509894	-0.00011697915	0.00039447763	-0.0000037166424	0.00000783022	-0.0022010505	-0.00001754593	-0.000112391004
CNA 10051	0.0003069147	-0.00080475205	0.0000024507126	0.0000065648896	-0.0014438672	-0.000014229041	-0.000079920675
CNA 10052	-0.00015725115	-0.000003532991	-0.0000040528275	-0.000002119971	-0.00017979709	-0.000048185935	-0.00014722209
CNA 100526693	0.0004038236	0.00059565774	-0.00000018605334	0.0000119494425	-0.00030492994	0.000044891312	-0.00005658381
CNA 100526694	0.000109507164	-0.00014095637	0.000064607295	0.000013262927	-0.0012933676	0.00001961108	0.00022604383
CNA 100526737	0.00006519951	0.0003440255	0.0000007047752	0.000007947835	-0.0012325743	0.000045145127	0.0000104769715
CNA 100526739	-0.00010558735	-0.000219779	0.0000014527668	0.00000716384	-0.0003244509	-0.000019034092	0.00014609694
CNA 100526740	-0.0005032396	-0.0001681184	-0.000057765024	0.0000050498797	-0.0005412654	-0.000030003173	-0.00009529874
CNA 100526761	-0.00022791389	-0.000016665535	-0.0000037706757	0.0000020616621	-0.00003890496	-0.000018483845	-0.000062837404
CNA 100526772	0.0004339823	-0.0012281975	0.000035600242	0.000017384782	0.00060926203	0.00007129005	-0.00026711353
CNA 100526773	0.00016620102	0.00013362913	0.000021159807	0.0000066672924	-0.00006189609	-0.000013211672	0.000030265533
CNA 100526783	0.0007365437	-0.00049434596	0.000002410086	0.000024200872	0.000541508	0.000046770772	-0.00020568633
CNA 100528064	-0.0008566876	-0.00081751216	-0.000018907196	0.000012017723	-0.0019665956	-0.000040559007	-0.000036448033
CNA 100529251	-0.00040400392	-0.00008360753	-0.000003303316	0.0000058499045	0.002083585	-0.000015168195	-0.000043140248
CNA 10054	-0.00023924041	-0.00034743588	0.0000022350162	0.000005802748	-0.0009842293	0.000031175117	-0.000076014425
CNA 10055	-0.00021489625	0.00004483468	-0.000014518512	0.0000069048447	-0.0002914341	0.000013160289	0.00011215792
CNA 100551499	-0.0002991373	-0.0010307814	-0.0000010360109	0.000002581179	0.000035996756	-0.0000009519451	0.0002648433
CNA 10057	0.00085737166	0.00034475516	0.000035500874	0.000017110759	0.0025209186	0.000046269623	0.00048042575
CNA 10059	0.0011962509	-0.0007062854	0.00000014488457	0.0000005277714	0.0014862538	-0.000038641014	0.00039680506
CNA 1006	-0.00008792746	-0.00047456883	-0.000001261693	0.000014195572	0.0005696339	-0.0000088537645	0.00002837791
CNA 10060	-0.0009474811	-0.00032929188	-0.0000086718155	0.000014734807	-0.0020278322	-0.00009123826	0.00034980982
CNA 10061	0.00015925449	0.0003632188	-0.0000056952395	0.000005824378	-0.001557585	-0.000028422608	0.00017926603
CNA 10063	-0.00004675171	0.000025434127	0.000022138063	0.000010778397	0.000022590895	-0.0000060923917	0.00004361889
CNA 100652791	-0.0006023916	-0.00032086798	-0.0000015510724	-0.0000014529603	0.0011981481	0.000027159893	0.00018984194
CNA 100652857	-0.000025914649	-0.00026672462	-0.000015974667	0.000019227162	0.00061490334	-0.00007636687	0.00001348004
CNA 10066	-0.00012507812	-0.00033226956	-0.000000110297805	0.000014591014	0.0019951325	0.000014854761	0.000037195103
CNA 10067	-0.00006071699	0.00032944072	-0.0000044028407	0.0000036565302	0.0019611998	-0.000044625784	0.00016629306
CNA 10068	0.00009471821	0.0007481608	0.000058272068	0.000013408066	0.0020399815	0.00004226864	0.000025300942
CNA 10069	-0.000049288803	0.000044190077	0.000002578539	0.000015954576	0.001635054	0.000022623268	-0.00015128838
CNA 1007	0.0002678182	-0.0002566673	-0.000021992399	0.000029390318	-0.0017357691	0.000005683406	0.00004334675
CNA 10071	-0.00056616473	0.0008379484	-0.0000014248293	0.0000025618353	0.0007833106	-0.000020499287	-0.000062950196
CNA 10072	0.00008793249	0.00052603544	0.0000026483642	0.000005031041	-0.0017582178	0.00004632891	0.00032047761
CNA 10073	-0.000110645684	-0.00002171653	-0.0000010558177	0.000016222526	0.0027516356	0.000013988219	-0.000065111795
CNA 10076	0.00012911181	0.00020999351	-0.000010861005	0.000011494361	0.0014729745	-0.0000008509083	-0.000026531065
CNA 10077	0.00057069695	-0.000027424134	0.000011297839	0.0000010112204	-0.0009839754	0.000004273979	-0.00007381592
CNA 10078	0.0005289053	0.00068375847	0.0000061163987	0.0000041739886	-0.0007254929	0.000001960435	-0.00008260047
CNA 10079	0.00020963477	0.0004454656	-0.000004008027	0.000004816409	-0.0055174823	-0.000027855045	-0.00025718613
CNA 1008	0.00036360757	0.00013934055	-0.000001940793	0.000036998706	0.0018283279	0.000011533821	0.00013593242
CNA 10081	-0.00027982576	-0.0004385693	-0.0000028100999	0.000023062968	0.00059851765	-0.000008446433	-0.00010756913
CNA 10082	-0.000055737084	0.00009482473	-0.000050542476	0.0000065550207	0.0019659167	-0.000039034745	0.000090283735
CNA 10083	0.00058088906	0.00024033	0.00012111697	0.0000038366334	-0.00018311832	0.000024096487	-0.00028027312
CNA 10085	-0.0005650103	-0.00037473466	-0.0000033412537	0.000008926358	-0.001164453	-0.000026792464	-0.00009368139
CNA 10086	-0.00026044567	0.000050882478	-0.000009009744	0.0000053571334	0.00023843774	0.000023839757	0.000008649377
CNA 10087	-0.0010065554	-0.00011356031	-0.0000051671345	-0.000009000931	-0.00054818485	-0.0000223004	0.00025541225
CNA 100873965	-0.00016865275	0.00080905727	-0.0000026868636	0.000008255631	0.00039968136	-0.000020340536	-0.00022222172
CNA 100873969	0.000015031446	0.00023137876	-0.00012455248	0.0000032122327	0.00071322656	-0.00003620859	0.000029972129
CNA 100873973	0.00007229024	-0.000075293545	-0.0000071459663	0.000014155346	0.0017094492	-0.00004507292	-0.00024057877
CNA 100873976	0.0007189402	0.00044192743	0.00013708886	0.000011483735	-0.0007266431	0.00006191567	0.00011439227
CNA 100874058	-0.000035159777	-0.00003682124	0.000026025504	-0.000004305493	0.00044553724	0.000018502677	0.000060944363
CNA 100874059	-0.00006832659	-0.00055201555	-0.0000033758795	0.00000957349	-0.0008563218	-0.00002733415	-0.000037196354
CNA 100874064	-0.00009596505	0.0000719019	-0.000004691579	0.00000456548	0.0013324545	-0.00008156537	-0.00013957413
CNA 100874074	0.00013596442	0.000011068848	0.000003033754	0.00000017680397	0.0016028292	0.000045238794	-0.00024273118
CNA 100874107	-0.000009224959	-0.00057223544	-0.0000015729573	0.000010507205	-0.0010183622	-0.0000071436207	0.00004348453
CNA 100874190	0.00036776342	-0.00033234528	-0.0000013378503	0.0000092145465	0.0042471956	0.000024594936	-0.00015630522
CNA 100874194	0.0000004598752	0.00031081258	-0.0000062618274	0.000013116161	0.00053605187	-0.000035431425	0.0002350824
CNA 100874195	-0.00027744472	-0.0005768955	-0.0000026349446	0.000011964369	-0.00018123513	-0.000038727783	-0.00028802044
CNA 100874196	-0.0002600788	0.00029806132	-0.0000043261048	0.000011870874	-0.00023693347	-0.000038085534	-0.00007419594
CNA 100874197	-0.000058915575	0.00012607449	0.0000021503977	0.00001619039	0.00059198576	0.0000029918447	0.000071079856
CNA 100874198	-0.0000028136528	0.0003833454	0.000039732447	0.00001822128	0.0008012975	0.000022230197	-0.0000045231436
CNA 100874231	-0.00003982093	-0.00020885566	-0.0000072697235	0.0000015030213	-0.00005562251	-0.000023638911	0.000037351147
CNA 100874255	0.000062546984	0.0005317015	0.0000049770374	0.000006750413	0.0014324505	0.00003087951	0.00014758535
CNA 100885777	-0.00012853596	0.0006875977	-0.0000044733156	0.00000675543	0.002528785	-0.000025554737	0.00017790013
CNA 100885782	0.0005400621	0.0001578548	0.000057520392	0.000011727275	0.0049697733	0.000004556501	0.000107544336
CNA 100885798	-0.0002687102	-0.00039440315	-0.0000015692854	0.000021766857	-0.0018838835	-0.0000078042085	-0.00027067668
CNA 100887750	-0.000036184825	0.00009984454	0.0000021003675	0.0000011890227	0.00048397563	0.0000124761145	-0.00006586073
CNA 10089	0.00013145144	0.0011390013	0.000008462893	0.000017679706	0.0011525677	0.000042978507	0.00013080778
CNA 1009	0.00013594952	0.0001121579	0.000001852578	0.0000028068803	0.000779511	0.0000014782853	-0.000022844528
CNA 10090	0.000105265906	-0.0004027509	0.00000068126565	0.00001798437	0.0015444334	0.000042396703	0.00006665407
CNA 10092	-0.0005725629	-0.00024375417	-0.000029693127	0.000024451336	-0.00035621252	-0.00006900776	-0.000008094415
CNA 10093	0.00024525225	0.00019342318	0.000006499628	0.000007132333	-0.00030492994	0.000049493774	0.00016286159
CNA 10095	-0.00044515508	-0.00027174718	-0.000033922108	0.00001578848	-0.0005412661	-0.000030561187	0.00032760398
CNA 10098	-0.00023489805	-0.00006920224	0.000016975795	0.000010377876	0.0003235218	-0.0000098100545	0.000116763666
CNA 10099	0.00027619262	0.0001353874	-0.0000015644051	0.0000028175323	0.00056809926	0.000009349929	-0.0003338625
CNA 100996331	-0.0004208019	-0.0004933626	-0.000015118552	0.000013896546	-0.0001855152	-0.00003606086	-0.000096416574
CNA 101	-0.00052824826	-0.00047756103	-0.0000015430467	0.000005090944	0.00031771418	-0.000038337694	-0.00023077494
CNA 1010	0.00013618884	-0.0007220389	-0.0000018019975	0.00003715909	0.0024395203	0.0000123835225	0.0000777084
CNA 10100	0.00010849464	0.00039716568	0.00000007193168	0.000009146346	0.002074439	0.000024767925	0.00012979146
CNA 10105	-0.0008708856	-0.00023645775	-0.000001323221	0.000014209726	-0.0020255728	-0.00008224305	0.0001302211
CNA 10110	0.000115255774	0.00061864645	0.0000014038843	0.000006348602	-0.0013505558	-0.000017281152	0.0000077901195
CNA 10111	-0.000104651146	-0.00060794386	-0.00000001387346	0.000010396048	0.00021168798	-0.00003459691	0.00009417389
CNA 10116	-0.00005036209	-0.00020696608	-0.0000041126114	0.000021202995	-0.000060999868	-0.0000091818365	-0.00023939443
CNA 10117	-0.000035464902	0.0003034522	0.00007212329	0.0000028257384	-0.00030237448	0.000017246231	0.000008683045
CNA 1012	0.000050230083	0.00032585894	0.0000014773822	0.0000005194822	-0.0004073064	-0.000005560455	0.00021117598
CNA 10121	-0.00074776256	-0.00044750478	-0.000023155968	0.000004189638	-0.00067661214	-0.00007488387	-0.00007538055
CNA 10124	-0.000039380448	0.00038924566	0.000044022745	0.000008854805	-0.00068643695	0.000015038783	0.00003216935
CNA 10125	-0.00016221308	-0.0006957493	-0.0000025632	0.00002237071	0.0013583726	-0.000070695816	0.00022314166
CNA 10126	-0.00028705448	0.00020773897	-0.00000009672974	0.000015948435	-0.0009817671	-0.0000071001746	0.00002431114
CNA 10129	-0.00010220826	-0.0005729084	-0.000017224538	0.000014314583	-0.0006394389	-0.000028748598	-0.00013475488
CNA 1013	0.000456268	-0.00007818782	0.000024129997	0.000012709908	-0.0007318061	-0.000008237682	-0.00007777443
CNA 10130	-0.0008796399	-0.0003175418	-0.0000035704427	0.000019898498	-0.0019464911	-0.0000387206	0.000091581715
CNA 10131	-0.0009900896	0.0002720827	-0.000002633332	0.000014649088	-0.0019744164	-0.00003617941	-0.0001493009
CNA 10133	-0.0005396158	-0.00046506026	0.0000020027073	0.000012470205	0.0011391185	-0.000043223656	-0.00011366244
CNA 10134	-0.00026003455	-0.00007535183	-0.0000008440729	0.000013886774	-0.00027151842	-0.0000032064634	0.00025497962
CNA 101340251	-0.00028667424	-0.00018273621	-0.0000046136047	0.0000022600348	0.0004480034	-0.00004223857	0.00020066298
CNA 101340252	0.00013372694	0.00041346127	0.00003791665	0.000009908413	-0.00039894646	0.0000034196223	-0.00015621305
CNA 10135	0.0004043036	-0.00029425294	0.00000013948484	0.000020216481	-0.001890729	0.000014103535	0.00031373644
CNA 10136	-0.00008010256	-0.00013445529	0.00000036026915	0.0000069044427	-0.0012831285	-0.000016320902	-0.00003946362
CNA 10137	0.00035034938	0.000049775037	-0.000001517235	0.00001333672	-0.0028443872	0.000004607976	-0.00012712213
CNA 10139	0.0002596174	-0.00045361297	-0.000008320954	0.0000025514255	0.00085368997	-0.000049930917	0.00005795027
CNA 1014	-0.00033728604	-0.00043801937	-0.0000026789903	-0.0000018306666	0.0025846425	-0.000018550372	0.00012720698
CNA 10140	-0.00007826836	-0.00032795558	-0.000013157944	0.000008249997	0.0010254845	-0.000040487907	0.00026511448
CNA 10141	0.00022337346	0.00020648017	0.0000048671955	0.00001358687	0.0007510646	0.000025253432	-0.00003744281
CNA 10142	0.000116835065	-0.000018205592	-0.0000009596683	-0.00000017179306	-0.00014111	-0.0000049963346	0.0003368621
CNA 10143	-0.00055546017	-0.000019484483	-0.0000045423517	-0.000000041043993	-0.0028983257	-0.000044758654	-0.000060419698
CNA 10144	-0.00006557136	0.000030344157	0.000006604908	0.000012215369	0.002088725	0.000016991487	0.00006844973
CNA 10146	0.00025059277	-0.000094906914	-0.000019118113	0.0000088158595	0.00028838927	-0.00004257747	0.00003893119
CNA 1015	-0.00009131491	0.000090596004	0.00002414935	0.0000123589525	0.0021394196	0.000035869158	-0.00015850768
CNA 10150	-0.00004678327	0.00027968726	-0.000030103289	0.0000004092968	0.004161444	-0.00004658056	-0.0000818185
CNA 10151	-0.00016492202	-0.0004270036	0.000000111844265	0.000012336893	0.0024933934	-0.00005309842	-0.000092258495
CNA 10155	-0.000091076916	0.00029154398	-0.00000081002315	0.000007455855	-0.00084721774	0.0000110924975	0.000035392473
CNA 10156	0.00008939416	0.000055340483	0.00000007607931	0.000010058021	-0.00046686165	0.000011298074	-0.000053108084
CNA 10157	0.00024538033	0.00008790157	0.000002847302	0.00001620038	0.00043006783	0.0000036636586	0.00025760796
CNA 1016	0.0002966019	-0.000042606585	-0.00000092085503	0.000026004158	0.0015750205	-0.0000034567058	-0.0007284608
CNA 10160	-0.00015832936	-0.0000036144754	-0.000026984328	0.000024281353	0.0022365008	-0.000030601732	-0.00021424549
CNA 10161	-0.00015301956	0.00038343843	-0.000008611021	0.000014989863	-0.00024917244	-0.000021082275	0.00017858457
CNA 10162	-0.0011915278	-0.0005294578	-0.00018779094	0.0000034444968	0.00012953654	-0.00008392227	0.00032864782
CNA 10163	0.0004867898	-0.000113451526	0.000028739141	0.000010309849	-0.00014191208	0.000021176125	0.000026763595
CNA 10164	-0.00028418773	-0.0000029308048	-0.00000952028	0.0000031460784	0.00019692861	-0.0000035338412	-0.000082641425
CNA 10165	0.00015237709	0.000064250846	-0.0000036871627	-0.00000075539185	-0.0010178003	-0.000011066598	0.000076815035
CNA 10166	-0.00031680454	-0.0007372039	-0.000004971842	0.0000067083633	0.00009961987	-0.00002249609	0.00023455788
CNA 10168	0.0007112816	0.0013169672	0.00002812517	0.000016991708	-0.00082464406	0.000059423583	-0.0003791377
CNA 10169	0.00018167561	-0.0013369527	-0.0000009502056	0.0000055476116	-0.0009856944	-0.00006733315	-0.00008377367
CNA 10171	-0.00003668575	0.000032222993	0.0000050287695	0.000034198445	0.0013713635	-0.0000203724	0.0001319752
CNA 10172	-0.00018869549	-0.00007938515	-0.000002699483	0.000006456118	-0.0006285572	0.000014900146	-0.000036605088
CNA 10174	-0.0003565147	0.0005856742	-0.000029193381	0.000020689447	-0.002862449	0.0000009158742	-0.00029930385
CNA 10175	-0.0006781022	-0.00078452734	-0.000003472461	0.000012701881	-0.0013806856	-0.000041261235	0.000054578937
CNA 10179	-0.00008714791	-0.000031533044	0.0000011838606	0.000008666689	-0.0010127226	0.000009910356	0.00011903508
CNA 1018	0.0005162	-0.00066221494	-0.0000070071883	0.000017820768	0.0006784624	0.00000771771	0.0002210474
CNA 10180	0.00073073996	0.000025413954	0.000036293317	0.000008106307	0.0015248482	0.00006345844	0.00000061198756
CNA 10181	0.00069709716	0.0001152449	0.00000064613755	0.00001465313	0.0011969879	0.00003845935	0.000117900134
CNA 10184	-0.000802071	0.000029395667	-0.0000025537481	0.0000040071927	-0.0006427656	-0.000022951748	-0.000036479985
CNA 10186	-0.00030952858	-0.0005280329	-0.0000016245579	0.000005579792	0.0005206624	-0.00001861638	0.00013508346
CNA 10188	0.00041263876	-0.0006110847	0.00007793633	-0.0000038092494	0.0018848167	0.000022661492	0.00014987981
CNA 10189	0.0006139066	0.001302168	-0.0000032397454	0.0000016423227	-0.00055843516	0.00001068896	0.00035838145
CNA 10194	0.00023480457	0.00078650337	0.000026852442	0.000010329479	0.00036263218	0.000104243096	0.000023665472
CNA 10195	0.0008580867	0.0010596849	0.000018898447	0.000008186156	0.0019945404	0.000044741413	-0.00015414644
CNA 10197	-0.0002011137	-0.00025276394	-0.000003968203	0.0000012619342	-0.0019313173	-0.000052731182	-0.00009450363
CNA 102	0.00056970067	-0.00036785993	-0.00000022542663	0.0000058719934	0.0007983815	0.000010010515	-0.00042605065
CNA 1020	0.00020056847	-0.0004895244	-0.000014522485	-0.00000031535012	-0.0013616254	-0.000027883183	-0.000029191891
CNA 10200	-0.00016293953	0.00039236658	0.000011567927	-0.0000047555977	-0.0009524234	-0.00001937421	-0.000029874056
CNA 10201	0.00064330717	-0.00013196589	0.00003902803	0.000018731665	0.0010400543	0.00006753567	0.000055399192
CNA 10202	-0.0007857336	-0.00012706309	-0.0000033251397	0.00002240485	-0.0028598055	-0.000034460852	0.00018916177
CNA 10204	-0.00050150795	0.00013584044	-0.00004107257	0.000009471823	-0.00015178663	-0.000025324047	-0.000060770748
CNA 10205	-0.00014592845	-0.00019560574	-0.0000055856367	0.00000831649	-0.00017402544	-0.0000008246996	0.000002123692
CNA 10206	0.00012304187	0.00021089522	0.0000025419497	0.000006312299	0.0009065604	0.000029866456	0.0003198561
CNA 10208	0.000023161894	-0.00036210485	-0.000012767095	0.000006450893	-0.0021208702	-0.00002674011	-0.00023116016
CNA 10209	-0.00032663823	-0.00042297458	-0.000022966502	0.000005876117	-0.00079969456	-0.00005021323	-0.0001312632
CNA 1021	0.000104177096	-0.0006637853	-0.000002212724	0.00001184065	-0.0019993517	-0.000007390802	-0.00025866186
CNA 10210	-0.00013864628	-0.0001356612	0.00002969133	0.000019737488	0.0004221045	0.000010342899	-0.0002184256
CNA 10211	0.000008495756	0.00038015327	0.000055412096	0.0000119434135	-0.00095630664	0.000033508342	-0.000090180394
CNA 10215	-0.000030103616	-0.000005576883	0.0000018328632	0.0000028633103	0.0010059318	0.000007895148	0.0001700183
CNA 10216	-0.0004541545	-0.00041225154	-0.0000064518495	-0.0000064490832	-0.0005842179	-0.000083790794	0.00017495328
CNA 10217	0.000519327	0.00029537943	0.0001328716	0.0000058794294	-0.00022305975	0.000047422614	0.000058867823
CNA 10218	-0.00015301605	-0.000020745128	0.0000023361038	-0.000004565168	-0.0005975464	-0.000014223815	0.0001385727
CNA 10219	-0.0008390074	-0.00044572077	-0.000038093094	0.0000067433784	-0.0012294269	-0.000074495474	0.0002176308
CNA 1022	-0.0011530158	-0.00025101667	-0.000069350135	0.00000933311	-0.00045231887	-0.00003417789	-0.00003327055
CNA 10221	0.00022626836	-0.00008163887	-0.000027966556	0.00000856683	0.0030554293	0.00004796971	0.00028485165
CNA 10223	-0.00040577113	0.000054186996	-0.0000064630667	0.000013158634	-0.0023758644	-0.0000478251	0.00031374188
CNA 10225	-0.00021183428	-0.0004981982	-0.00015020592	0.00001021243	0.0010851223	-0.000022248247	-0.000109598106
CNA 10227	-0.00016568323	-0.000017128768	0.000000813169	0.0000033036633	-0.001071802	-0.0000028843453	0.00018214603
CNA 10228	-0.0005497497	-0.00015291442	-0.0000052141772	0.000008521336	-0.0019429714	-0.0001298509	0.00020489597
CNA 10230	-0.00025905977	0.0001026445	-0.000057635953	0.000011310772	-0.0007750493	-0.000041608986	0.00010425289
CNA 10231	0.00030826096	0.0002706891	0.00006286696	0.000009787091	0.0002778332	0.000036095214	-0.00015077277
CNA 10232	-0.0005037347	-0.00043912727	-0.000013884166	0.000011243183	0.000885314	-0.00004516998	-0.00039820393
CNA 10233	-0.001197787	-0.0013378143	-0.000009002992	0.0000039875445	-0.00017454392	-0.00008180805	-0.00004689024
CNA 10234	0.00023815298	0.00000008321665	0.00004533068	0.0000026181895	-0.00091319846	0.000008462303	-0.000020399688
CNA 10236	-0.000084352294	-0.00036046837	0.000008673154	0.000005575571	0.0006535178	-0.0000070197843	0.00020579045
CNA 10237	-0.00004734386	-0.00012400994	-0.00001623953	0.000015804517	-0.000061292485	-0.00003695448	0.000044174874
CNA 10238	0.00039574612	-0.00018961771	-0.000002585905	0.000014198997	0.00060203817	-0.00004459643	0.00011821096
CNA 10239	0.0007224772	0.00038430106	0.000005744721	0.000008988873	0.00054151	0.000046600107	0.000052567724
CNA 1024	-0.000039694776	-0.00029923418	-0.0000019530928	0.0000042727306	0.00015901696	-0.000029637338	-0.000005123574
CNA 10240	-0.00033956693	0.0004441872	-0.00004305353	0.000004088837	0.00029440896	-0.000020553709	0.00031140816
CNA 10241	-0.000052935746	-0.00017528511	-0.0000019825497	0.000009050854	-0.00001672021	-0.000031518804	0.000042242817
CNA 10242	0.0007344889	0.0002462288	0.000007245275	0.000013489134	-0.0006870902	0.00004700261	-0.0005216295
CNA 10243	-0.00060249044	0.0000498119	-0.0000038505486	0.00001875065	0.0002831817	-0.000044039	-0.000027248818
CNA 10244	-0.00029071845	-0.00033158343	0.00002533601	0.0000080832215	0.00020584733	0.00002329613	0.000210344
CNA 10246	0.00014924536	0.00057073304	0.000003503423	-0.0000046616656	0.000617007	0.000029634175	0.000032476037
CNA 10247	-0.000611441	-0.00035917308	0.000046179244	0.000012819336	0.002982251	0.000023302573	-0.000095247065
CNA 10248	-0.00048286334	0.00023124044	-0.0000063823636	0.0000029549763	0.00062264665	-0.000038166934	0.00033141923
CNA 1025	-0.0004936873	0.00014063256	0.0000064424007	0.000008881515	0.0011379624	-0.000004870247	-0.0000898973
CNA 10250	0.00024864107	0.00041081134	0.0000016014858	0.000014491121	0.0009417521	0.000016520624	0.00005874418
CNA 10251	-0.00011812514	0.0005892304	0.000011803806	-0.0000126204495	0.001638842	0.000018188526	-0.00028136116
CNA 10252	-0.00017352753	-0.0006816745	0.0000032723099	0.0000024112574	-0.0011323851	-0.000000050411042	0.000041603136
CNA 10253	0.000020219031	-0.000001032566	-0.000003022425	0.00002031753	0.0018097921	-0.000022727649	-0.00008430193
CNA 10256	0.00017833461	-0.0005870219	0.0000037517955	0.0000040771165	0.00052115094	0.000017557468	0.000042730917
CNA 10257	-0.000023178833	0.00028985285	-0.00036074014	0.0000036918702	0.001236251	-0.000042511387	0.000008648427
CNA 1026	0.0003342756	0.00005567624	0.00010425365	0.00000229629	0.0011781738	0.00004007533	0.000063849504
CNA 10260	-0.00043145736	-0.0011765258	-0.0000046172845	0.000020086985	0.00093601627	-0.000013355442	-0.00025074164
CNA 10262	-0.000097955286	0.0002479895	-0.000009205599	-0.0000047827803	0.0027495415	-0.000020475454	0.0001709284
CNA 10263	0.000107760716	0.00039980686	0.000002131205	0.000012936869	-0.00080815575	0.000023629138	0.000034793266
CNA 10265	-0.00044996256	0.00010593553	-0.0000611357	0.000008928035	-0.00071100675	-0.00004457003	-0.00030550637
CNA 10266	-0.00024367748	-0.000084747466	-0.000055002394	0.000009379103	-0.0019313173	-0.000054242035	-0.00010171799
CNA 10268	0.00007428468	0.00030221246	-0.0000014722713	0.000004285449	0.00079633156	-0.000006610928	0.000008177617
CNA 10269	-0.00032800512	-0.00026601844	-0.000024823106	0.000016828393	-0.0009471302	-0.0000055231976	0.00008899015
CNA 1027	-0.00053529424	0.00057594007	-0.000017152985	0.000009772819	-0.00063214626	-0.000060039893	0.000069543195
CNA 102723547	-0.0001140656	0.00003650057	-0.0000033135946	0.00000021280937	-0.002465759	0.000034783687	0.0001794965
CNA 10273	-0.00041730935	0.0009771242	-0.000009150083	0.000009717241	0.00092220464	-0.000045102224	0.00029431956
CNA 10274	0.0003600942	0.0003868143	0.000006750869	0.0000066305174	0.0018587239	-0.00002215351	0.00012013615
CNA 10276	-0.00039547682	-0.00038683938	0.0000020836305	0.0000066708335	-0.0013574156	-0.000027587743	-0.0002455637
CNA 10277	-0.00029858563	-0.00065936596	0.0000015741507	0.00000710156	-0.0012337994	-0.000026152193	0.00022187088
CNA 10278	-0.0008944494	-0.00002767419	-0.00001507859	0.000017814933	-0.002978965	-0.000034677283	0.000055438006
CNA 10279	0.00041732026	0.0003527349	0.0000046226187	0.0000047664726	0.000690037	0.000030409341	-0.0000032768708
CNA 1028	0.00041924676	0.00038764402	0.0000049716555	0.0000029197613	-0.0008223325	0.0000034610614	-0.00014978385
CNA 10280	0.000084209416	0.000051520234	0.0000040082637	0.000018922528	0.0015144658	-0.0000021637245	-0.000080575635
CNA 10281	-0.00013883122	-0.0003170213	0.000000029058166	0.00000844929	0.0005148625	-0.000014609965	0.00040991677
CNA 10282	0.00037336696	0.00023279073	-0.000017658984	0.000018613768	-0.0013566266	-0.0000063841153	-0.000501302
CNA 10283	-0.00067438703	-0.0004798772	-0.000004509474	0.000010676056	-0.0004660203	-0.000031265386	-0.0000800351
CNA 10284	-0.00005249855	-0.00015338448	-0.00001656051	0.000020350175	0.00065668055	-0.00003329499	0.00004636289
CNA 10285	-0.00070922845	0.00028423045	-0.0000004935013	0.000009989842	-0.0018733847	-0.00008218592	0.00024761478
CNA 10286	0.000058914487	0.00022507571	0.0000047886724	0.000011018923	0.0018039587	0.000025780462	0.00014311781
CNA 10287	0.00032003046	0.000055342312	-0.000009342416	-0.0000024186731	0.00065205304	-0.000046839614	-0.00024366287
CNA 10288	-0.0003981986	-0.00052599603	-0.000007677158	0.0000051815077	-0.000999975	0.000010829828	-0.00015854287
CNA 10289	0.00040599695	-0.00093283615	0.00001529908	0.000007123774	-0.0010097384	0.000040299077	-0.00006432444
CNA 1029	-0.00015139057	-0.000101663725	-0.00022313902	0.000017664128	0.00047637898	-0.000014538719	0.00019970996
CNA 10293	0.00077657134	0.00025711744	0.00006518188	0.000010426639	0.001084797	0.00006670605	0.000033485943
CNA 10294	-0.00018430296	-0.00041918067	-0.000002661092	0.000007831516	0.0008610418	-0.00004267529	0.0001089855
CNA 10296	-0.000029387533	-0.00014251917	0.0000013515483	-0.00000019499727	0.0008079821	-0.000002570561	0.00017292875
CNA 10298	-0.00044410827	-0.0006058198	-0.00006819958	0.0000118105345	-0.000025979913	0.000020977031	0.000028925093
CNA 103	-0.0002960448	0.00024606852	-0.0000031863458	0.000024092995	0.00087090046	-0.000051927378	0.00020833078
CNA 1030	0.00002691766	0.0003854534	-0.0001656926	0.000021257698	-0.00054092525	-0.0000008081306	-0.00012573827
CNA 10300	-0.000050666586	-0.00040256357	0.00000028717224	0.0000031543127	0.0017727939	-0.000032126834	0.00012041185
CNA 10301	0.00018281347	0.00038208868	0.000010311425	0.0000025554311	0.00097027404	0.000047626232	0.00014185779
CNA 10302	-0.00040156118	-0.00050056714	-0.000004167283	0.000021891952	0.00019455771	-0.000011359626	-0.00014213599
CNA 10309	0.00026339505	-0.000064511434	0.0000018446736	0.000011172501	0.00022178557	0.000013092225	-0.0003257815
CNA 103091865	-0.00010056481	-0.00011556278	0.0000013537162	0.0000121018775	-0.000047514735	-0.000010690668	-0.00006204808
CNA 10311	0.0000061900937	-0.0009980126	-0.0000012457197	0.000012518326	0.0011973586	-0.00000006964744	0.00028972854
CNA 10312	0.00016940688	0.0005476696	0.000008487962	0.000023507519	-0.00020483784	0.00002684703	-0.000015339308
CNA 10317	-0.00011458569	-0.0006545847	-0.000048956434	0.000012584404	0.0001714497	-0.000010370484	0.00021184357
CNA 10318	0.0003390979	-0.00010363704	0.000002013686	0.0000010890046	0.00094969146	-0.00001490237	0.000023174149
CNA 10319	0.00006194695	-0.000077538774	0.00014338987	0.000002423033	-0.000058136073	0.0000033326999	-0.00011030308
CNA 10320	-0.00010378253	0.00032635842	-0.000012976074	0.0000071127265	0.00021390915	0.000000719414	0.00020109174
CNA 10321	0.0002572436	0.0002599682	0.00002901688	0.000004301265	0.0014033559	0.000044117704	-0.000016636073
CNA 10326	-0.00015182435	-0.0009222932	-0.000028382421	0.000011168276	0.0008402004	0.0002331986	-0.00018438276
CNA 10328	-0.00016730817	0.00037819654	0.0000005034395	0.0000024551084	-0.0012979506	-0.000028358729	0.000041259795
CNA 1033	-0.0006797454	-0.0010444527	-0.000002949317	0.000009152133	-0.0013806829	-0.000037891394	0.000047182002
CNA 10333	0.0001619005	-0.00005320065	0.0000092324635	0.000026871106	0.0021084524	-0.0000034454256	-0.00001827184
CNA 10335	0.0007395389	0.0013252684	0.0003702889	0.0000028531497	0.0005325939	0.000031684118	-0.000039987233
CNA 10336	-0.00018925434	-0.00028808575	0.00000071438177	0.0000055807686	0.00062477594	-0.0000067123397	0.000008016063
CNA 10342	-0.0003125	0.00004353173	0.0000009033775	0.000006881903	0.0015244167	0.000011495691	-0.00009237179
CNA 10343	0.000047359074	0.00019784887	0.000030274432	0.000014917573	0.00021678118	0.000008657463	-0.00018221792
CNA 10344	-0.00024386281	0.00041842228	-0.000007073639	0.000007677092	-0.0011151024	-0.00006867157	-0.0003445574
CNA 10345	0.00039534402	0.00006159923	0.000023332474	0.000007487653	0.0015382103	0.000088632376	0.000007190158
CNA 10346	0.00047052163	0.00079782197	0.0000042869274	0.000005605075	0.00070951664	0.000022160659	0.00013841633
CNA 10349	0.0005734384	0.00017933732	-0.00009785022	0.0000034571594	0.00065551145	-0.000032670156	0.00022752449
CNA 10350	0.000566994	0.00016013892	-0.000008452095	0.000012035965	-0.00006559463	-0.00003686775	0.00028474195
CNA 10351	0.0006076192	0.0004645227	-0.00014521416	0.000017082593	-0.00021295705	-0.0000372121	-0.00009015955
CNA 10352	-0.000009169419	0.00006174789	0.00000036152866	0.000013859375	0.001812683	0.000020010877	0.00004956473
CNA 1036	-0.0007215587	-0.0009940377	-0.000017552522	0.000003808889	0.0014602343	-0.000062037885	-0.000027980986
CNA 10360	-0.000650241	-0.0001905385	-0.000049768194	0.000008422614	-0.0003315966	-0.000075027405	-0.00019856109
CNA 10361	-0.00039952132	-0.00031382637	-0.000033643897	-0.0000018364677	-0.0026347425	0.000006734179	0.0002245955
CNA 10363	0.00032792686	-0.00063275726	0.0000013725476	0.00001161806	0.0026114709	0.000019940226	-0.0003064174
CNA 10367	-0.0011220948	-0.00043118477	-0.000041671625	0.000016036352	-0.00015771142	-0.00009001671	-0.00010062131
CNA 10369	-0.00017386343	-0.0005303787	-0.0000055781557	0.00002439252	0.0014485783	0.0000051154225	0.00004205184
CNA 10370	0.00027837744	0.0007989504	-0.0000024690023	0.0000094751	-0.0029061548	0.00002853185	0.00015938179
CNA 10371	0.00032246686	-0.00013666833	0.00013535688	0.000008434786	0.0008009411	0.0000569282	0.00011820475
CNA 10379	-0.0007713522	-0.0006440068	-0.0000059242784	0.000017076474	-0.0019665926	-0.00004145969	-0.00011885402
CNA 10380	-0.00023727353	0.00027981395	0.000015918118	0.000012582934	-0.0012415998	-0.000009284569	0.00030434874
CNA 10381	0.00031930863	0.00030170975	0.0000019242175	0.000007182581	0.00032207734	-0.000014662191	0.00020027037
CNA 10383	-0.0002468437	0.00041136134	0.00001306638	0.000011746247	0.00030619442	-0.000006088347	0.000058512207
CNA 10384	0.00027930023	0.0004267982	0.0000028875786	0.0000055250525	0.00043819472	0.000024764831	-0.000046279027
CNA 10385	0.0002901166	0.0005308242	0.000106175146	0.000009479288	0.00043819382	0.000026468242	0.000042301417
CNA 10388	0.0002967124	-0.0012104632	-0.0000013712687	0.0000062986305	-0.003030621	-0.0000054600523	-0.00022259337
CNA 10390	0.000068368565	0.000027030263	0.000013964949	0.0000023304585	-0.00009641566	0.000026948712	0.000113725
CNA 10391	0.00016066273	-0.00014267147	-0.000014954006	0.00002070351	-0.000053776694	0.000005185403	-0.0001446986
CNA 103910	-0.0005904563	0.00037961864	-0.000005987009	0.00000966054	-0.001034838	0.000028443668	-0.0001813034
CNA 10392	-0.00018693763	-0.00012245895	-0.000004350707	0.00001580273	0.0018519181	-0.000017752107	-0.0002097152
CNA 10393	-0.0000120491295	-0.0005527762	0.0000024717594	-0.000000035055837	-0.0022617902	-0.000008627273	-0.000014612045
CNA 10395	-0.00040982035	0.0007529761	0.0000035876196	0.000015065912	-0.00075717265	0.00003144005	-0.00015580127
CNA 10396	0.00009946548	-0.00048033646	0.0000025395425	0.000019438003	0.0014236036	-0.0000062719473	0.00003901495
CNA 10397	0.00015430887	0.00051489566	0.00003608316	0.00001693458	-0.00039205834	0.000035348352	0.00016676911
CNA 10398	0.00030726698	-0.000010062426	-0.00000058172134	0.0000036932768	-0.0012271944	-0.000007673473	-0.00002891373
CNA 10399	0.000086359185	-0.00012915523	-0.0000005052175	0.000011683826	0.0005719715	-0.0000073870624	-0.000083408035
CNA 104	-0.00090165006	-0.00012545966	-0.00001125863	0.000022653245	0.000121767174	-0.000023773793	-0.00016264111
CNA 1040	-0.00008372336	0.00012940438	0.000036714464	-0.0000004169622	0.0012117508	0.00001035774	-0.00005792498
CNA 10400	0.000035754696	-0.00039800798	-0.0000020898415	0.000003238057	-0.0014747606	-0.00003120883	-0.000054640477
CNA 10401	-0.00015448862	-0.000104376006	-0.000009851736	-0.0000031565232	0.001473092	-0.00013968698	0.00000030417365
CNA 10402	-0.00026466337	-0.0004894568	0.000007977603	0.00000083730663	0.0012295545	0.00001619656	0.000033955625
CNA 10403	-0.0005397396	-0.000532742	-0.0000014867472	0.000019994066	-0.0013911469	0.000028752074	-0.0002733086
CNA 10406	0.000104538965	0.000019372423	0.000011438108	0.0000039789843	-0.00025122173	-0.00001796609	-0.00009538226
CNA 10407	-0.0005361862	0.0013792214	-0.000010671347	0.000015389405	-0.0023692683	-0.000011692802	0.00028355964
CNA 10408	-0.00018959958	0.00019694542	-0.0000030410279	0.000013904433	-0.0016997637	-0.00002509615	0.000098902616
CNA 10409	0.0007611137	0.00004991296	0.000014982694	0.000020741954	0.0012632889	0.00004605869	-0.000073404575
CNA 1041	-0.000019745106	0.000008951223	0.000019369834	0.0000047605536	-0.00086238375	0.000031639847	-0.00010907231
CNA 10410	0.00045402712	0.00075200555	0.00000942979	0.0000062502677	0.0005962748	0.0000037277682	-0.00017174004
CNA 10412	-0.0009796738	-0.0006814261	-0.000010617934	0.000003353669	-0.000279689	-0.000019494277	-0.00019450349
CNA 10413	-0.0003033631	0.0004986521	-0.00009092241	0.000014257983	0.0005670572	-0.000009510709	0.000050626764
CNA 10417	-0.00016641234	-0.00001284286	0.0000040608284	0.000017614926	-0.0000020624352	-0.0000049428536	0.00020707744
CNA 10418	0.00047596305	0.0000010302194	0.0000032231376	0.000012266768	-0.0012423604	0.000024054292	-0.00039939274
CNA 10419	-0.0007901954	-0.0007519268	-0.000002774479	0.0000018146357	-0.0029940826	-0.00003414338	0.00003290454
CNA 10422	-0.00014562538	0.0005681426	0.000010822824	0.0000047045805	-0.0011543978	0.0000041493627	0.000100095785
CNA 10424	-0.00006047549	0.00014600469	0.000011683708	0.000000994247	0.0011870043	0.000017375276	-0.00023548097
CNA 10425	0.0009874561	0.00049844594	0.000008103778	0.000006232178	0.0020308213	0.000062695275	-0.00036474335
CNA 10426	0.00021858518	-0.00037675316	0.000004122539	0.0000033023332	0.0018127448	0.0000056790163	-0.00024609486
CNA 10427	-0.00017840916	0.0002402719	0.00000233923	0.0000050258354	0.0017050832	-0.0000018606318	0.00000035852807
CNA 10428	-0.0004207239	-0.00013654839	-0.000006850117	0.000004576999	-0.0008874051	-0.0000106001635	0.00012362834
CNA 1043	0.00026154125	-0.00018611265	0.000001534732	0.000009270844	0.0005472105	0.00002242596	0.00016829192
CNA 10430	-0.00038832964	-0.000026092515	0.0000005681978	-0.000005553247	-0.0017329536	0.000028664374	0.00022650407
CNA 10432	0.00008287146	0.0005811203	-0.00001574133	0.000007692159	-0.0012325712	0.000044626428	0.0001634672
CNA 10434	-0.0003343484	0.0012690545	0.000007103321	0.00001704347	-0.001389108	-0.00000069867036	0.00018924839
CNA 10436	-0.0011723334	-0.00015539861	-0.00002075473	0.0000022783738	-0.00017454418	-0.000080798476	-0.00007438365
CNA 10439	-0.00008002868	0.0005040168	0.000016379117	0.000005257067	-0.00083235546	0.000006110471	0.00006591128
CNA 10440	-0.0006228726	-0.00027404245	-0.0000058948217	0.000004120718	-0.00081534754	-0.000053848747	0.00015511921
CNA 10443	-0.00015262408	0.0003765784	-0.00000089110017	-0.0000021565097	-0.000446864	-0.000024839266	0.000026154243
CNA 10444	0.000012391377	-0.000007526438	0.000018021963	-0.0000036626009	0.00073364074	0.0000056865147	0.000074886724
CNA 10446	-0.00047429596	0.00019423096	-0.000026372754	0.000014840523	0.0009134113	-0.00004022248	-0.00038801695
CNA 10447	0.0002790124	0.00032604067	0.0000010585532	0.0000060453663	0.00056650536	0.000005009729	-0.00005743507
CNA 10449	-0.000086433305	0.00025362815	0.0000070889014	0.000015931655	0.00015675835	0.000025830996	-0.0000830068
CNA 1045	-0.0000089238265	-0.00053301343	-0.000001343892	0.000012104031	-0.0006155414	-0.000022060436	-0.00026745515
CNA 10450	-0.00016847975	-0.00011703725	-0.0000045815555	0.0000056231233	-0.0011546807	-0.00000433193	0.00015863034
CNA 10451	-0.000016768694	0.0005017124	0.000035611618	0.000011473734	0.00051655166	0.000012990886	0.00017273343
CNA 10452	-0.00024214685	0.00018943103	0.00000915359	0.000006042081	-0.00049711025	0.00004253227	0.000059528546
CNA 10454	0.00006378251	0.0002580926	0.000010769532	0.000014336317	-0.00088948896	0.000024695275	0.00014924027
CNA 10455	0.00003010772	0.00085414096	0.00014773522	0.000006400949	-0.0011442045	0.000042503194	0.00023243575
CNA 10456	-0.00028366907	-0.00004568383	-0.000013494174	0.000020032185	0.0004296256	-0.000053135755	0.00019490112
CNA 10457	-0.000046439633	0.00036431573	0.00000068056505	0.000006872942	0.0012483466	0.0000059971658	-0.00015472547
CNA 10458	0.00055461825	-0.00050229434	-0.000057486748	0.0000169464	-0.0017465143	0.000013047488	0.00002966111
CNA 10459	-0.00014403142	-0.0002259484	0.000006783228	0.000006630303	-0.00090923405	-0.000017976328	0.00011400949
CNA 10460	-0.00012117648	0.0005320767	0.0000011902553	0.000014646087	0.0008259861	0.0000009815847	0.0002300345
CNA 10462	0.00010059594	-0.00062049984	-0.0000025239165	0.000006148746	0.0013685048	-0.000023536715	0.0000716251
CNA 10463	0.00013857415	-0.00084947847	0.00006941328	0.000021146476	0.0021096107	-0.0000035624798	0.000481995
CNA 10464	-0.000010632935	0.000403968	-0.000002312541	0.0000049993255	-0.0006720627	-0.000018168468	0.00010188964
CNA 10466	0.00046657774	-0.00008574379	0.0000000011262601	0.0000041273724	-0.0013332802	-0.0000014070057	-0.000066373446
CNA 10467	-0.0004143016	-0.00006259075	-0.000015348482	0.00000040758488	0.0008315055	-0.000018175055	-0.00008852718
CNA 10468	0.0003501598	0.00001999997	0.0000062692548	-0.000006301937	0.00019706055	0.000004595313	0.00009955563
CNA 1047	-0.000012859204	-0.0004321951	0.0000020165105	0.0000073116043	-0.0011504561	-0.0000108916465	0.00016125226
CNA 10472	0.00001834776	0.00014958275	0.0000029315254	0.000005295948	-0.000830485	-0.0000085242145	0.00020113046
CNA 10473	0.00032033504	0.00028008793	0.0000021113688	0.000020736936	0.0004381962	-0.000052180883	-0.00032529628
CNA 10474	0.00022171707	-0.00009667231	-0.00000007265849	0.00000729863	-0.00030492782	0.000044694825	0.0002481655
CNA 10475	0.00017770128	0.00025243426	0.000007606062	0.000010036105	0.00043875183	0.0000277562	-0.00006737453
CNA 10476	0.0004409663	-0.00010364952	-0.0000015013841	0.000010410477	0.0024662204	-0.0000021133035	-0.0003043013
CNA 10478	-0.00023742206	-0.000055894547	-0.0000010820171	0.000015528618	0.00056736096	-0.00000038686528	-0.00006244561
CNA 1048	0.00005669614	-0.00043062583	0.00000049814935	0.00000806446	-0.00040904057	0.000027327093	0.000116927135
CNA 10481	-0.000032919612	-0.00042288512	-0.000018821731	0.00000996665	-0.0007371101	-0.000034867822	0.00015669776
CNA 10483	0.00025080793	-0.00029366836	-0.00000086618195	-0.000006597805	0.0004575363	-0.000018546953	0.00007262666
CNA 10484	-0.0006443229	-0.00043280423	-0.00012258612	0.000011394945	0.00007317021	-0.00003463134	0.00015088389
CNA 10485	-0.00024977498	0.00011954657	-0.00002809766	0.0000015093143	0.0015830843	-0.00004410534	-0.00006366586
CNA 10486	0.000034625908	-0.000021693513	0.000011660406	0.000004417161	0.0026791852	0.000040198887	-0.0000080294385
CNA 10487	-0.00033890476	0.000021687338	-0.00002114073	0.0000055907976	-0.00094713265	-0.0000017499301	0.00004172187
CNA 10488	0.00031197743	0.000052429878	0.000013133514	0.000016900343	0.0011928967	0.000014289742	0.00016337594
CNA 10490	-0.00046972238	-0.00029137696	-0.00003467508	0.000012272153	-0.00081639114	-0.00003990398	-0.000072535106
CNA 10491	0.00059571385	-0.0009787339	0.0000042306087	0.00001602128	-0.00251922	0.000051052466	-0.000112033544
CNA 10492	0.00062745064	0.00094959437	0.00018690061	0.000012992238	0.00071951374	0.000092239316	-0.000094178315
CNA 10493	-0.00017862754	-0.00028470167	-0.0000022512959	0.000013986353	-0.0010076127	-0.000045958022	-0.00017047455
CNA 10497	0.000060753355	0.00055945484	0.00009937687	0.00001893106	0.0016898549	0.0000085834745	-0.00015380613
CNA 10499	-0.000091944574	0.00053674413	0.000013059274	-0.0000006187447	0.00035885736	0.00006534182	0.00038087918
CNA 105	-0.00007801843	0.00033327908	0.0000026445368	0.00001695899	-0.0001010369	-0.0000021284857	-0.00011199629
CNA 1050	0.00014212965	0.00043848486	0.000002360999	0.000003817365	-0.0016127129	0.000037127833	0.00013049008
CNA 10500	-0.00009863252	0.0008110736	-0.000020568663	0.000022046372	0.00013424375	-0.000024496794	-0.0001341302
CNA 10507	0.00019624195	0.00017542341	0.000019323492	0.000011919356	-0.00039843417	0.0000171852	-0.0000046239347
CNA 10509	0.00034532152	-0.0003364747	0.00010953114	0.0000102118765	0.0007829579	0.000050806204	-0.00010252709
CNA 1051	0.00050956506	0.00020743246	-0.0000022586976	0.000016117858	-0.0045515946	-0.000012730936	-0.000027077933
CNA 10512	-0.000038416798	-0.0002763171	-0.000007828708	0.000011003941	0.0007186965	-0.000019662735	-0.00023596082
CNA 10513	0.00025579712	0.00012287505	-0.00011394136	0.00001802355	-0.0011223771	-0.000038148602	0.00003371402
CNA 10514	0.00014136656	-0.00042646803	-0.000067093446	0.0000065597196	-0.00041982086	-0.000021243713	0.00024603165
CNA 10516	-0.00072304235	-0.00059400167	-0.000014816635	0.000012335443	0.00009790843	-0.00003347122	0.000034964294
CNA 10517	-0.000008091665	-0.00029629347	-0.000017730046	0.000008213007	-0.002675131	-0.000028527147	0.00005953894
CNA 10518	0.00019197083	-0.00028899554	0.0000021624317	0.00001481436	0.0016728	0.000016528742	0.00016493132
CNA 10519	0.00024314753	-0.0005711951	0.00025437912	0.000017013479	0.0008109225	0.000045791876	0.000018093513
CNA 1052	0.00022880404	0.0013812911	0.00014648246	0.0000124431135	-0.0028934763	0.000028397171	0.00025026558
CNA 10520	-0.00018324127	0.00014482993	-0.00007740203	0.000009085675	-0.00049632107	0.000013157012	-0.000095077725
CNA 10521	-0.00027836792	-0.00027882925	-0.000035607838	0.000022018643	-0.00071058853	-0.0000043832456	0.000092159244
CNA 10522	0.0003251301	0.00060029665	0.0000082416955	0.000004683643	-0.0010951809	0.0000013349015	0.0001082902
CNA 10524	0.00012328941	0.00042575377	0.00013103614	0.00001682382	0.0008734142	0.000038435814	0.00019611671
CNA 10525	-0.00023550956	0.000088433066	-0.0000021846502	0.00000864968	-0.000075028816	-0.0000060176476	-0.00020610644
CNA 10526	0.0013214747	0.00025651034	0.0000035154558	0.000007958468	0.0013552784	-0.000013439082	0.00010961522
CNA 10527	0.0007718257	0.0003064249	0.000013085515	0.000005405525	0.00011762421	0.00005292672	-0.00022694904
CNA 10528	0.00015282232	-0.0002562267	-0.000006560368	0.000002990178	0.00084587804	0.000009580426	-0.00032617679
CNA 10529	-0.0004140277	-0.0002847768	0.0000021826183	0.000018852317	0.00075925764	-0.000038370945	-0.00046612963
CNA 1053	-0.0008598696	-0.00059417024	-0.000003858545	0.000012992774	-0.003524614	-0.000028934535	-0.00008382374
CNA 10531	-0.0003283835	-0.00072193117	0.0000045150173	0.000018592185	-0.0004544488	-0.000006299497	-0.000120514975
CNA 10533	0.00036021834	0.00015631781	-0.0000028664972	0.000021720492	-0.0019587527	0.00002748853	-0.00003099639
CNA 10534	0.00011731372	0.0003048277	0.0000089176065	0.00001803977	0.0011525644	0.000041434407	0.00020936503
CNA 10536	-0.00096960773	0.0004144524	-0.0000965169	0.000007479696	-0.00046134822	-0.000078852994	0.00001882786
CNA 105375355	-0.000078340156	0.0003704284	-0.000003614962	-0.0000023324546	-0.0010190243	-0.00004641655	0.00029342226
CNA 10538	-0.00057976315	-0.00050941977	0.000030647276	0.000014373224	-0.00051220984	0.000014362508	0.00008271862
CNA 10539	-0.0004205535	0.00008259088	0.0000005873104	-0.0000029864766	0.0013220507	-0.000045508736	0.00004407507
CNA 1054	0.00010441802	0.00030572235	0.0000035202363	0.0000015517169	-0.0016127115	0.000035448367	0.000086398046
CNA 10541	0.000657684	-0.0003679556	0.000014743544	0.000022781698	-0.00011171634	0.000040481264	0.0000191237
CNA 10544	0.00032072765	-0.00071923307	-0.0000016519573	0.000012648613	-0.0030365686	-0.0000024855099	-0.000078617566
CNA 10548	-0.00082029914	-0.00025139714	-0.00000933111	0.000008504557	-0.0019665956	-0.000044535074	0.00009324626
CNA 10550	0.000400946	0.00029856633	0.000050106406	0.000011595383	0.004224026	0.000057731955	0.00031791016
CNA 10551	-0.000109339024	-0.00012305776	0.0000009971011	0.000012196356	0.0005969908	0.000007733719	-0.000102544975
CNA 10552	-0.00037786353	-0.0005372742	-0.000009749637	0.0000060972775	-0.0005412643	-0.000028259954	0.000027028973
CNA 10555	-0.0002517582	0.000042758107	0.000004990755	0.000005052831	-0.00082111184	-0.000005424456	0.00023572223
CNA 10556	-0.0010197319	-0.0013294504	-0.000065561086	0.000014625406	0.0036514138	-0.00008599489	0.000055235552
CNA 10557	-0.00047095562	-0.00044489023	0.0000023565117	0.0000027277858	0.0024835146	-0.00005519819	0.000033727843
CNA 10558	0.00014145522	0.0003689304	0.000009989972	0.000013368454	-0.0005460939	0.000021271391	0.000038014234
CNA 10559	0.00058002165	0.000050528466	0.0000035312175	0.000010684208	-0.00015807945	0.000111795845	0.00014388873
CNA 1056	-0.00014419026	0.00019329027	0.00007474568	0.000013332526	-0.00074768084	0.000012183966	0.00012161722
CNA 10560	-0.00031211195	-0.00054734846	-0.0000043189957	0.0000112864855	-0.00084926793	-0.00004717191	0.000163011
CNA 10562	0.000013533035	-0.00017469376	-0.000003157219	0.000014084348	0.00045472872	-0.000024555546	-0.000029128378
CNA 10563	-0.00014459921	-0.00015562288	0.000001403449	0.000009468823	0.00087978103	0.000008151103	0.000007418144
CNA 10564	0.00012223552	0.00075137685	-0.0001764671	0.000018825556	-0.0028040754	-0.000028015636	0.00023387687
CNA 10565	0.00039604565	-0.00081936835	0.000015298843	0.0000004869495	0.00041665597	0.00006219381	-0.00020547053
CNA 10566	-0.00081194233	0.00055354903	-0.000059362643	0.000015571552	0.00022912101	-0.000059738326	0.0005552044
CNA 10567	0.00005618097	0.00025481655	0.0000007332812	0.000007657173	-0.00033009166	0.00002242126	0.00007885541
CNA 10568	0.00014797096	0.0002118374	0.000055669763	0.000018856948	0.00020925023	0.000005553247	0.000024223262
CNA 10569	0.00037871214	0.00013131833	-0.000000819461	0.000010715938	0.00018804544	-0.000018760475	-0.000048379283
CNA 1057	-0.00015441074	0.00003435889	0.000016011369	0.000021507434	-0.000747681	0.000011598825	0.00003643999
CNA 10570	-0.00029306265	0.000094727235	0.000002236957	0.000005608465	0.00056973397	-0.000018576899	0.00010409583
CNA 10572	-0.0004913484	-0.0003524037	-0.00011657569	0.0000055729442	-0.00036270334	-0.000009979658	-0.0004135081
CNA 10573	-0.0004297385	0.0004888663	-0.00017050389	0.0000015245969	0.0014021718	-0.000057022993	-0.00008285489
CNA 10577	-0.00049301283	0.0005586883	0.0000010095754	0.000012494403	-0.00012934879	0.000014080206	-0.00011005383
CNA 10579	-0.0007831942	-0.0007053896	-0.000002039693	0.0000013771861	-0.00034798347	-0.0000974485	0.000012880565
CNA 10580	-0.0008153215	-0.00017983065	-0.000047798738	0.0000107074075	-0.000044195538	-0.00006434223	-0.00010927583
CNA 10581	0.00046686668	0.0003112191	0.0000029781443	0.000008189185	0.00059627224	0.000017644603	0.00015410248
CNA 10584	0.00028764323	-0.0002374037	0.0000003659383	0.00001169455	0.0017142282	0.000068132285	-0.00045267263
CNA 10585	0.000046758007	0.00008749841	0.000088927096	0.000019961595	-0.0007291748	0.00000598974	0.00014338946
CNA 10586	-0.00014082632	-0.000071227645	0.00000032206435	0.0000084033945	-0.0029930614	-0.000019821964	0.0002727271
CNA 10587	0.00010937264	0.0008083946	0.000008512513	0.000010919258	-0.0005312858	0.000016806169	-0.00014568873
CNA 10588	0.0007158338	0.00009432215	0.000020835181	0.000026557887	-0.0000783556	0.000022526548	-0.00032485087
CNA 10589	0.00013885717	0.00025810237	0.000004914946	0.000010607624	0.0009158193	0.000036262012	-0.000043990032
CNA 1059	0.00025200262	-0.00016172882	-0.0000072564994	0.0000033805609	0.0014154771	0.00000849959	-0.00003220782
CNA 10590	0.00007468823	0.0003229648	0.0000014514717	0.00000013126879	0.0006433753	0.00003442187	-0.0003068667
CNA 10591	0.0009254056	0.0011582546	0.000019030154	0.000024386725	-0.0001436851	0.00006330306	-0.000019058587
CNA 10592	0.00022984776	-0.00011802415	0.000015595668	0.000020708067	-0.0026909555	0.00001979891	0.00010311805
CNA 10594	0.00015489492	-0.00008537215	-0.0000031419725	-0.00000075899584	-0.0013115412	-0.000034523287	-0.000029875237
CNA 10598	-0.00050595455	0.0001529179	0.00004641246	0.00001291158	-0.000060996776	0.000016847856	0.00007582453
CNA 10599	-0.0010133631	-0.00020739685	-0.000050485367	0.000004653917	-0.0010879528	-0.00008308495	0.00021377525
CNA 1060	-0.000044889846	-0.00008230293	0.0000030626115	-0.00000143747	-0.0005261011	0.000018741948	0.00012059315
CNA 10600	-0.00014055765	-0.000007041331	0.000051238796	0.000005985603	0.0016350514	0.000024918772	-0.00003607661
CNA 10603	-0.00047575266	-0.00063985924	-0.0000032888681	-0.000008327081	0.000751755	-0.000024472884	-0.000045570003
CNA 10605	0.00015393257	0.00021034434	-0.00000061905433	0.000016490596	0.00032465986	0.000016726866	0.00034780233
CNA 10606	0.00018834638	0.00041314727	0.000008767028	0.0000073778624	0.0027000897	0.000026956644	0.00021615846
CNA 10608	-0.00007865408	0.0002634834	0.0000013333877	0.0000098511655	0.00011814729	-0.00000052052525	0.0002665118
CNA 10609	-0.0003621599	-0.00051300577	-0.000007669157	0.0000057557427	-0.00084412255	-0.000049833903	-0.00027121016
CNA 10610	0.0004704887	0.00020695907	-0.000025327268	0.00001648482	0.00024091819	-0.000003483822	-0.00021834043
CNA 10611	-0.000036615438	-0.000024567358	0.0000023785503	0.0000019148272	0.0007961084	-0.0000015951692	-0.00008538705
CNA 10612	0.0005280102	0.00091238343	0.0003235335	-0.0000017339196	-0.00011892985	0.00002222411	0.00003542623
CNA 10613	-0.0008320367	-0.00019338267	-0.000003897624	0.000007331483	-0.0018345774	-0.00006475395	-0.00011198196
CNA 10614	-0.00020702012	-0.0003294667	-0.00009901301	0.0000042524243	-0.0005801378	-0.00005081707	-0.000232184
CNA 10615	0.000019079278	0.00033858328	-0.0000011691652	-0.0000064525143	0.0002970798	-0.00001345693	0.000070049566
CNA 10616	0.00016810316	0.00019559938	0.0000062893764	-0.00000043751206	0.0028812366	0.000011352532	-0.00015460071
CNA 1062	-0.00016522694	0.00022401461	0.000015115126	0.00000983541	0.00088756427	-0.0000067961073	0.00016740533
CNA 10620	-0.000017535722	0.00055118493	0.00000018294422	0.000014227718	0.0004257156	0.00001895347	0.000034896337
CNA 10621	0.00028467766	-0.00005638798	0.00000021077669	-0.000005116358	0.00097133685	-0.00001671913	-0.000029271601
CNA 10622	-0.00050920947	-0.0006714442	-0.00003534741	0.000011253642	0.00025557977	-0.000033249155	-0.0000324286
CNA 10623	-0.00010303922	0.00096861133	-0.000004296872	0.0000053033364	0.0014730936	-0.000013901996	0.00036580255
CNA 10625	-0.0004041291	0.00015342297	-0.0000041161843	0.00000050990377	0.00033418045	-0.000052139207	-0.00010866554
CNA 10626	0.0000055922055	-0.0005652269	-0.0000048557195	0.000011601621	0.0019413732	-0.000028158916	0.0000643751
CNA 10627	-0.0005080805	0.0006912492	-0.0000027151702	0.000021399517	-0.0010348399	0.000023889379	0.0003828119
CNA 10628	0.00048886205	0.00037218365	-0.0000035353692	0.000020292127	0.0019227539	-0.0000115037665	0.00029849831
CNA 1063	-0.00021666469	-0.000026164698	-0.00010262212	0.000005791547	-0.0005665695	-0.000016946538	0.0004159258
CNA 10630	-0.00016812712	-0.0006002879	-0.000009692962	0.000014586677	0.00093762705	-0.000013393125	-0.00020506664
CNA 10631	-0.00024895507	-0.000610057	-0.00006618279	0.000013305191	0.000847607	-0.00002150397	0.000095000374
CNA 10632	-0.0001975216	0.00004866931	0.0000032061894	0.000016592187	-0.0001626987	0.000012133677	0.00022058187
CNA 10635	-0.00096039596	-0.00063309976	-0.0000027027468	0.000014359088	0.00062360475	-0.000058987353	-0.00025625376
CNA 10636	0.00005386836	-0.00059362897	-0.0000018037279	0.000019552315	0.0017295257	-0.000016236638	-0.00025926932
CNA 10637	-0.00022653557	-0.00035563848	0.0000021471665	0.000015243659	-0.0014721109	-0.000020030122	0.00042668742
CNA 10638	-0.0001485342	0.00022066211	0.0000029186785	0.000025191766	-0.0006892381	0.0000019223085	0.00034550639
CNA 10640	-0.00050758943	-0.000021177098	-0.000004772319	-0.0000045013912	0.00061587436	-0.00002655455	0.0002035503
CNA 10641	0.0006514207	0.00034223625	0.0000031014254	0.00001922769	-0.00033590547	0.000039786264	-0.00013387667
CNA 10642	-0.000023899322	-0.000040269046	-0.00018078163	0.00000022255404	0.00006773315	-0.000034508146	0.00011603235
CNA 10643	-0.0000589402	0.0002920059	0.0000004896537	0.00001915851	0.001083863	0.0000062805557	0.00023974407
CNA 10644	0.00088179344	0.000043404452	0.000025954569	0.0000034231766	0.00095204497	0.000050793547	0.00024152215
CNA 10650	-0.00009596507	0.00032003815	0.000008108606	0.000008154317	0.0006510066	0.00002285396	-0.00014098482
CNA 10652	0.000091479655	-0.000047728277	-0.0000050857193	0.0000017386399	0.0011570139	0.000001898588	0.00015357211
CNA 10653	-0.00012234456	0.00024826208	-0.000015609496	0.0000053524486	-0.000025689276	0.00002386227	0.00007532807
CNA 10654	-0.00019851341	-0.0001325193	-0.000008436783	0.000005719655	0.0008862702	-0.000050080795	0.0000035575647
CNA 10655	-0.0006015815	-0.00010431148	-0.000005879617	0.000015423533	0.00044354793	-0.000050793977	-0.00023433907
CNA 10656	0.000022153738	0.000043026004	0.0000013742509	0.000008276797	0.0038701189	0.000030267272	-0.000010883464
CNA 10657	-0.0003652827	0.000030688803	-0.0000032799146	0.0000048010293	0.0009417546	-0.0000027292033	-0.00007944695
CNA 10659	-0.00024640062	0.00005571677	0.000017340793	0.000005253678	0.0015252704	-0.000016410351	0.0003312847
CNA 1066	-0.00037603843	-0.00034134314	-0.00010269587	0.000013501816	-0.003075445	-0.000057766512	0.00007753116
CNA 10660	-0.00082824007	-0.0010320132	-0.0000012904978	0.000018034627	-0.00091606	-0.000077532044	0.000154842
CNA 10663	0.00064342795	0.00020095277	0.000014366416	0.000006876851	-0.002359812	0.00003382563	-0.00026009016
CNA 10664	-0.00040821644	0.00006545083	-0.000023832177	0.000006732053	0.00028726584	-0.000021139651	-0.000074670825
CNA 10666	0.00024793044	0.00003918351	0.000059080463	0.000028093102	0.00028376633	0.00004223033	0.00016351105
CNA 10667	0.000013011874	0.0003245227	0.0000062260706	-0.0000024642568	-0.00009881468	0.000015607542	-0.000283064
CNA 10668	-0.00063291896	0.000020364681	-0.000007774837	0.0000043050286	-0.0013806837	-0.00004023224	0.00021340269
CNA 10670	-0.00012968612	0.00067350396	0.000031040752	0.000019414645	0.0015052572	-0.000006315345	0.00023018586
CNA 10671	-0.0002676219	-0.00016048197	0.00006832164	0.0000023691944	-0.00060893473	0.00007203649	0.00003309762
CNA 10672	0.00046679034	0.0002225774	-0.0000042463585	0.000006605838	0.00039946512	-0.000027620046	-0.00024763212
CNA 10673	0.00012009602	0.0003238618	0.0000000110730145	0.0000031781963	0.0032351557	-0.000012020659	-0.00011531574
CNA 10675	0.00075290276	0.00070388644	0.0000056586555	0.000013592347	0.0022974072	0.00006508247	-0.000011302983
CNA 1068	-0.00082401617	0.00012926658	-0.000022673648	0.000011297714	-0.0008453092	0.0000071105496	-0.00016670393
CNA 10681	-0.00013387133	-0.000079076905	-0.000006140366	0.0000051124916	0.0010062966	-0.00002024823	-0.00015511009
CNA 10683	-0.000300717	0.00016504266	-0.0000007783669	0.000012220116	-0.0005636501	0.000030206022	0.00003822716
CNA 10686	0.0005427405	-0.00005079871	0.0000031874392	0.0000070888764	-0.0007493278	0.000030983225	-0.000041313306
CNA 10687	-0.00025524755	0.00015129539	0.0000719933	0.000012261763	-0.0011003625	0.000059110713	0.00015593297
CNA 1069	-0.0001038028	0.00059812755	0.0000015338101	-0.000011080955	-0.0023006783	0.0000004638857	-0.000014924796
CNA 10690	0.0003055136	0.00012271022	0.00006938803	0.000020037936	0.0017603384	0.00008295162	0.00027260918
CNA 10691	0.00019500678	-0.00076745	0.00000082042914	0.0000074259756	0.0015380287	0.00001183848	-0.000029283901
CNA 10692	-0.00017425156	0.0005112658	0.000024046582	0.0000036000436	0.0019684837	0.0000009792244	0.00022114218
CNA 10693	0.00012354042	-0.0001992252	-0.00000051776124	0.0000051883694	-0.00004814821	-0.000007511789	0.00013828788
CNA 10694	-0.00010678677	-0.00013547078	0.00005284674	0.000013180689	0.0017004549	0.00002176094	0.00006585231
CNA 10695	0.0009486125	0.0014752242	0.000011123877	-0.0000003512307	0.00013065698	0.00005806141	0.000039333798
CNA 10699	-0.00019393448	-0.0006730286	-0.0000013242552	0.00001812065	-0.0011451395	-0.000021115271	0.00025972605
CNA 107	0.00010810253	-0.000041028357	-0.0000035596713	0.000012985566	-0.00068979047	-0.00000998725	0.00018504643
CNA 1070	-0.0005926427	-0.00045044682	-0.000023884146	0.000014647314	0.00025557695	-0.000033048975	-0.00014607205
CNA 1071	-0.00017491028	0.00049019454	-0.0000029223754	0.000004071767	0.00033087534	-0.00004102974	-0.000025448966
CNA 10712	-0.000105272586	-0.00028555168	-0.000004426504	0.000012078623	0.0019611998	-0.00004292456	0.00037284792
CNA 10714	-0.00010457958	0.00016727125	0.000005322012	0.000012696605	-0.00020848395	0.00002461944	0.00013132009
CNA 10717	0.00012291674	-0.00009181732	0.0000009802678	0.0000064621827	0.0006483487	0.000019662572	-0.000017331158
CNA 10718	-0.0007309112	-0.00050456164	-0.000016440528	0.000013969525	-0.00067656283	-0.00007273315	-0.000028312585
CNA 1072	0.000092852	0.0006656251	0.000057468766	0.000013762885	0.001155079	0.00003710144	0.00020282746
CNA 10720	-0.00003660669	0.00003856605	0.000004781732	0.0000052418122	-0.00034599018	0.000016293758	0.00013473786
CNA 10721	0.00002874787	-0.0006855139	0.000004590693	0.000009776201	-0.0009599841	0.0000096948315	0.0001721235
CNA 10723	0.00038597407	0.00036866713	0.0000035891683	0.000025100153	-0.002337925	0.000027131211	-0.00012967699
CNA 10724	-0.00071932224	-0.00090840267	-0.0000026699527	0.000017893211	-0.000331596	-0.000076991346	0.00017037682
CNA 10725	-0.00023358993	-0.00004813107	-0.0000068115005	0.0000027101403	-0.0008721068	-0.000009705051	-0.00015517486
CNA 10726	0.0003936859	0.00019502315	0.000016025797	0.0000014580409	0.00036230826	0.000024952828	0.00017453461
CNA 1073	-0.0006761022	-0.0007111012	-0.0000034865777	0.000004570318	-0.0031060036	-0.000026716396	-0.000107437234
CNA 10730	-0.00029490082	0.00004764664	0.0000022297831	0.0000121552175	0.0005848388	-0.000026418216	-0.00023803311
CNA 10732	0.00032036772	-0.00043937535	-0.0000110074	0.00002150964	0.0019012485	-0.00003575672	-0.00013577535
CNA 10733	0.00000019164585	-0.00030553437	0.00003535119	-0.000008703871	0.0006990561	0.000014590918	-0.00041913838
CNA 10734	-0.00039146273	0.00007261218	-0.0000047563117	0.000008837213	0.00013226249	-0.000024414581	-0.000053985972
CNA 10741	0.00027165373	0.00068161794	-0.00000015429198	0.0000062422355	0.0009713411	-0.000020623205	0.0000845416
CNA 10743	0.000000777622	-0.0003566933	-0.000008348455	0.0000006344082	-0.0012989158	-0.000025696949	0.00034059686
CNA 10744	0.00005741344	-0.00014874502	0.0000016369446	0.000011701292	0.00045735433	-0.000006217042	0.00026782072
CNA 10745	0.00012979473	-0.000053575604	0.0000019620218	0.0000020084617	0.0006483489	0.000022372953	-0.000101005586
CNA 10747	-0.00038662073	-0.00040720237	0.000002510961	0.000008638058	-0.0004573372	-0.000017442506	0.00007412004
CNA 10749	0.000050738225	-0.000026870828	-0.000019348225	0.0000011052296	-0.00007687289	-0.000033652395	-0.00013712012
CNA 1075	-0.00025070476	0.000070304326	0.0000024293017	-0.000001674239	-0.00072736316	0.0000003117254	0.00019402386
CNA 10750	-0.000036476955	-0.00015019874	-0.0000023294026	0.000012650578	-0.0026271178	-0.00002331744	-0.000031567415
CNA 10752	0.00056656153	-0.00017016464	-0.0000010358971	0.0000043154323	-0.0019482875	0.000035210443	-0.00014234231
CNA 10753	-0.00006836153	-0.000036938003	0.0000150518545	0.000007202216	0.00020964022	0.000009751451	0.000253014
CNA 10758	0.000021654707	0.0007118231	0.000021840335	0.000021323569	0.00074274675	0.000040638377	-0.0001736969
CNA 10762	0.00021052676	0.00064842205	0.0000016823857	0.000013805435	0.0002681606	0.000003043118	-0.000033784607
CNA 10763	-0.0002236745	0.00020552923	-0.000006412997	0.000010691119	0.0010922971	-0.000041880605	0.000038841918
CNA 10765	-0.0005393559	-0.00009474098	-0.000007516692	-0.0000058509368	0.00037784388	-0.00005782939	0.00014424678
CNA 10767	0.000073615956	0.00014677164	-0.0000010347243	0.000021310754	0.0006547497	0.00002777159	-0.00011057766
CNA 10769	-0.00012609093	-0.00065588916	-0.0000024706776	0.00000010221502	-0.0011512456	-0.000019081903	-0.000027813263
CNA 10771	-0.0001464061	0.00014662322	0.00012837898	0.000020717514	0.00016007101	-0.000017714228	0.0001611562
CNA 10772	0.00021871617	-0.00009388816	0.00014175163	0.000009880267	0.00027402045	0.000018306502	0.00013361691
CNA 10773	0.00022427244	-0.00006724018	0.000009154926	0.000010723222	0.0019253284	0.000045521607	0.00003611182
CNA 10775	0.00008114219	-0.00018464818	0.00000017336569	0.000013687702	-0.0013442944	0.00004206557	0.00035035238
CNA 10776	0.0001810078	-0.0008717059	-0.000032265412	0.0000065623535	0.0011386434	-0.000018376812	-0.00040755857
CNA 10777	0.00051337335	0.000024602554	0.0000093150975	0.000013828984	-0.0017901581	0.00005526871	-0.00027282658
CNA 10778	-0.00011432585	0.00035378773	0.000055524797	0.000013913186	0.00012720331	0.000011765468	0.00018169373
CNA 10782	-0.00015890585	0.00030295004	-0.0000027784472	0.000012816953	-0.0011604761	0.000015038168	0.000028830416
CNA 10783	0.00003080379	-0.000078342404	0.000016295353	0.000017989812	0.0015716876	0.000021748328	0.00013139033
CNA 10785	-0.00090438087	0.000009338598	-0.0000042465585	0.000017657876	-0.0014028997	-0.000023533124	-0.000081140075
CNA 10786	0.00015370203	0.00027755005	0.0000121194425	0.000008246254	0.0006170048	0.00003106933	-0.00020408587
CNA 10788	-0.0007724224	-0.000240031	-0.0000014260562	0.000010965037	-0.00066698587	-0.00002678644	-0.00018550867
CNA 10793	0.00009911112	-0.00039167536	0.0000012249089	0.000002798937	0.0009091096	0.000004402128	0.00022961057
CNA 10794	-0.00012592964	-0.00022673958	-0.0000027149167	0.0000048492607	-0.00066325755	0.000010591384	0.00013925866
CNA 10799	-0.0002462655	-0.00040792348	0.000004892249	0.000013328055	-0.00022272274	-0.00003657844	0.00019199602
CNA 108	0.00081980845	-0.00029934474	0.000008490403	0.000012989974	0.001864445	-0.000089120964	-0.00026860574
CNA 1080	0.000021273818	-0.00009737554	-0.000005506129	-0.0000033197286	-0.00026354767	-0.000012384473	-0.00013152978
CNA 10803	0.0006124808	-0.00036084396	0.000009235608	0.000012156521	-0.0023598147	0.000026791804	0.000044158518
CNA 10804	-0.00002001848	-0.00023105649	-0.000004564921	0.000014336689	0.0014831545	-0.000042535867	-0.00035755782
CNA 10806	-0.00029029668	-0.00023627923	-0.00000022591294	0.0000075556777	-0.0016343247	-0.000018518453	-0.000008889825
CNA 10807	-0.000060237388	0.00030831795	0.00003285176	0.000010630455	-0.0010099262	0.000009778602	0.00011822209
CNA 10808	-0.00002924991	-0.00012944742	-0.0002479705	0.0000048427805	-0.0010010686	-0.000024060884	0.00005714172
CNA 10809	0.00016468168	0.0001767889	0.000008060762	0.00001969604	0.00080219837	0.000052715444	0.00012291083
CNA 1081	0.0006482123	0.0010651891	0.0000063010143	0.0000024085198	-0.00019696138	0.000088268855	0.00011601199
CNA 10810	-0.000030070587	-0.00024604684	-0.000002108701	0.0000074533327	-0.00056621205	-0.000025515368	0.00026333568
CNA 10811	-0.00010428765	0.00014324857	0.000025399682	0.00000659779	0.0007521853	0.000010200572	0.00021577087
CNA 10814	-0.000018699759	-0.00011650866	0.00000022087288	0.000006019182	-0.00029576226	-0.000016527241	-0.0004021896
CNA 10815	-0.00018929028	0.000017380673	0.0000023705106	0.000018053433	0.0007498602	-0.0000057097645	0.00018298729
CNA 10816	0.00016317336	0.00023499712	0.0000031902723	0.000018079967	-0.000061895975	-0.000011971015	0.00012038735
CNA 10817	0.0006301008	0.00033622718	0.0000542678	0.000005655081	-0.00059820607	0.000043950302	-0.00010359689
CNA 10821	0.00050012174	0.00008760912	0.000040082465	0.000007980687	-0.0009800415	0.00002346607	-0.00007248548
CNA 10825	-0.00006725742	0.00027975117	0.000009968838	0.000021144504	0.00008971893	0.00002744867	0.00008659231
CNA 10826	0.00035313924	-0.00023331885	-0.0000011711846	0.000012306078	0.001295006	-0.00002293404	-0.000051121242
CNA 10827	0.00026570002	-0.0005100304	-0.000063467814	0.00000002526959	0.00035979372	-0.000027630205	0.000015550297
CNA 10838	-0.00009132948	-0.0005420161	0.000001579414	-0.00000614939	-0.00085869397	-0.000053255433	-0.00002714939
CNA 1084	0.00010305089	-0.00026963628	0.0000024176584	0.000005004239	-0.0005016587	0.000025821966	0.00010139029
CNA 10840	0.00030401626	0.00012899499	0.0000016679837	0.000007170404	0.00089894765	0.00001864214	0.00013700544
CNA 10841	-0.00090957596	-0.00021373459	-0.0000011021325	0.000017597638	0.00096870307	-0.000026017493	0.00009233785
CNA 10842	-0.00013672981	0.0008854625	-0.00006033306	0.0000056631484	0.0009908496	-0.000020818798	-0.00008690648
CNA 10844	-0.0004914648	-0.0002632407	-0.000051074163	0.00000812213	0.00047936442	-0.00003762951	-0.00001297607
CNA 10845	-0.00035166592	-0.0003977002	-0.0000019730155	0.000015371315	0.00059851265	-0.000007963747	-0.00023222357
CNA 10846	0.00021304976	-0.00042412188	0.000011964618	0.000020174382	0.0021353252	0.000031491796	-0.00016325388
CNA 10848	-0.00016286847	-0.00011116606	-0.0000004019231	0.0000010163424	-0.000131831	0.00001459934	-0.00012139845
CNA 10849	-0.00024863522	-0.0002659546	-0.0000014500195	0.0000022767933	-0.000131831	0.0000103366165	0.00005245805
CNA 10850	0.0000568456	-0.0003643992	0.000002695587	0.00002024968	0.0015144653	0.0000011209414	0.00008600055
CNA 10855	-0.00031106782	0.00011961942	0.00014214797	0.000005104569	0.0019163928	0.000009028142	0.00021783417
CNA 10856	-0.00017078662	-0.00017562714	-0.000015724792	0.0000034466661	0.00024510885	0.000016408896	-0.000020090996
CNA 10858	-0.0006183033	-0.00059003365	-0.000010964959	0.000018546902	0.000026213062	-0.00001340095	-0.00005706209
CNA 10859	-0.00037787366	0.0002057464	-0.000025469759	0.0000069672765	-0.0015077255	0.000013357697	0.00024156699
CNA 10861	-0.00024164247	-0.0002829318	0.0000015495291	0.000007771884	0.000094750765	-0.0000061368696	0.000020630623
CNA 10863	-0.00022567129	0.0013578847	-0.000004501482	0.000018480252	-0.0033298775	0.000035373745	-0.00028607313
CNA 10864	0.00084116205	0.0005414996	0.00006273155	-0.0000007562027	-0.0003952133	0.00007158657	-0.00003197966
CNA 10866	0.00043133105	0.00059721206	0.000004338223	0.0000143964835	-0.0000039634274	0.000033179545	0.0001706904
CNA 10867	-0.00088853465	-0.0007972693	-0.000017033706	0.0000045859256	0.00090636814	-0.000051184088	-0.000047007034
CNA 10868	-0.0000021519768	-0.000018078948	0.000027600348	0.00002247042	0.00060184783	0.000016405957	0.00013583177
CNA 10869	0.0009247375	-0.000041255436	0.0000056054214	0.000004416454	0.002021872	0.00006638185	-0.00005809159
CNA 1087	-0.00004727102	-0.0008340061	0.00000073059016	-0.0000014971714	-0.00040904124	0.000023835742	0.000088745146
CNA 10870	-0.0002914693	0.00044067382	0.000007090415	0.000009560446	-0.0007583644	0.000026456639	0.0000041305325
CNA 10871	0.0003582584	0.0002505365	-0.0000026954642	0.000018275616	0.0012069532	-0.000027749926	0.00026961399
CNA 10873	-0.00009737632	-0.0001234621	0.0000004158637	0.000011982383	0.0001904179	0.000017398621	0.00012508706
CNA 10874	0.000077796285	0.00047760596	0.0000021192777	0.000014285305	0.0023066218	0.000019641417	0.00014057195
CNA 10875	0.000075595424	-0.00063165894	0.0000066604475	0.0000042911947	0.0009812481	-0.000021162745	0.000057147685
CNA 10876	-0.00078239344	-0.0009156084	-0.000002529806	0.000021885446	-0.0014393443	-0.000037738675	-0.0000005487096
CNA 10877	-0.00081960985	-0.00027987474	-0.000011899153	0.000030153682	-0.0019707715	-0.00008332017	-0.00013273512
CNA 10878	-0.0015825658	-0.003079252	-0.0009126671	0.00002144046	-0.0012222908	-0.000069694885	0.000092276656
CNA 10879	0.0000025367585	0.0001484778	0.000029552995	0.000010530587	-0.00030237567	0.000019605808	-0.000053536656
CNA 1088	-0.00017922789	0.00079497235	0.0000017627628	0.000004737994	0.00085418357	0.00001499428	0.00021718118
CNA 10880	0.00035363398	0.0000032986661	0.000025966614	0.000021435992	-0.0004862468	0.000036378107	0.00006966996
CNA 10881	0.00027499069	0.00023094343	0.00004065554	0.000009306426	-0.00048624957	0.000043248157	0.00012665668
CNA 10882	-0.00016544144	-0.0004961241	-0.0000071522827	0.000009218475	-0.0006542399	-0.000052038424	-0.000092744274
CNA 10884	0.00020584074	-0.000121546465	-0.0000019961415	0.000018697388	-0.00045205292	0.000009115658	-0.0003413314
CNA 10885	0.00019612772	0.00018551746	-0.00000021048876	0.000006302699	-0.0004641664	0.000042517822	0.00002650731
CNA 10886	0.000037494246	-0.00013839794	0.00007521991	0.000011903774	-0.00011151368	0.00001265901	0.00039578468
CNA 10888	-0.00019356603	0.00052646385	0.000000089338755	0.0000063297016	-0.0015059082	0.0000060804045	-0.000036206737
CNA 1089	0.000030980136	0.0005451321	0.0000009556735	-0.0000013817813	-0.000679991	0.000026402851	-0.00012323225
CNA 10891	0.00018263767	0.0001554979	0.000002134806	0.000016478058	-0.0006049109	0.000010529765	-0.00014043598
CNA 10892	0.00011034345	0.00007106665	0.000040943934	0.000002840376	-0.0022081137	0.000020763842	0.00026368655
CNA 10893	0.00031351956	0.00003600546	-0.0000009697958	0.000014112273	-0.00303657	0.0000067383685	0.00021264552
CNA 10894	0.0007667735	0.0009590315	0.00005498278	0.000006387179	0.00053259317	0.000031945794	0.000014847727
CNA 10895	-0.00016871067	0.00013314515	0.00003385193	-0.00000021638559	0.0012927636	0.000013089763	0.00012983946
CNA 10897	0.00005170416	0.0004159573	0.000001651693	0.000013148811	-0.0014332558	0.00007517014	0.00011611601
CNA 10898	-0.0004318107	0.0005817973	-0.0000064654478	0.0000107241785	-0.00054126553	-0.000028063221	-0.00020059642
CNA 10899	-0.0003356837	-0.000077317825	-0.00000978908	0.000019520778	-0.00048251043	-0.0000412958	0.0002547732
CNA 10900	-0.00017776033	-0.000110273206	-0.000008555751	-0.000001415839	-0.00067370257	-0.000045735735	-0.00026137303
CNA 10901	-0.00078800006	0.00005394823	-0.000094021765	0.000019062842	-0.0019402046	-0.000038267597	0.00025992893
CNA 10903	-0.000089656314	0.00007920709	-0.000018045823	0.00001201778	0.0027495394	-0.000029137025	-0.0002266508
CNA 10904	0.0003154771	-0.0002447135	-0.00001540855	0.000017850025	-0.0015351151	-0.000009844979	-0.0002727796
CNA 10905	0.00021723272	-0.00030547028	0.000009648572	0.0000071258246	0.0002261112	0.000033029923	0.00006210585
CNA 10907	0.0003649316	0.00013671123	0.000008137734	0.000006831683	0.0036793032	0.000052963194	0.000004804965
CNA 10910	0.000011011563	-0.0006949396	-0.00006774374	0.000008452346	0.0005151778	-0.000019428511	0.00020142007
CNA 10911	-0.00025456658	-0.00020457862	0.000017982573	0.000008297487	-0.000027404294	0.0000018529037	0.00010772216
CNA 10912	0.0001950853	0.00037607356	0.000045693512	0.000007939241	-0.00093801337	0.000012751281	0.00023619963
CNA 10914	-0.00052783376	-0.0010106728	-0.000020765856	0.0000061899277	-0.00003956519	-0.000016363418	-0.00020061106
CNA 10915	0.000110415924	0.00018584187	-0.0000025070096	0.000014638461	-0.0009108246	-0.000051167237	-0.00003284753
CNA 10917	0.00003586669	0.00030370968	-0.0000022621912	0.000010579802	0.004169817	-0.000030500243	-0.00011559606
CNA 10922	0.00010353109	-0.0010056294	-0.000005461612	-0.0000010271957	-0.0013060032	-0.000028243287	0.00027871874
CNA 10923	0.00060260075	-0.00070456543	0.0000072922503	0.0000334491	0.0016335398	0.000041611027	0.00032621765
CNA 10924	0.0008074359	0.00045533877	0.0000070968736	0.000005150528	0.0011036363	0.00009066113	0.000026883148
CNA 10926	0.0001807877	-0.0004684526	-0.000018459614	0.000012281468	0.00057729846	0.0000020915127	-0.000082785
CNA 10927	0.0006469627	0.00032383014	0.000008143219	0.0000103323955	-0.0003629192	0.000012535879	-0.00015275256
CNA 10928	-0.0000015116882	0.00035461094	0.000002468307	0.000016432181	0.00035218027	0.00003918151	0.00018744046
CNA 10929	-0.00023606558	-0.00017988397	-0.0000021618803	0.000011141382	-0.0008701153	0.000005834459	0.0002995735
CNA 10930	0.0007422866	0.00083193183	0.0000208963	0.0000064120245	0.0002454447	0.000051165767	-0.00009268667
CNA 10933	0.0001443435	0.00031535575	0.0000005190759	0.000014590995	-0.0002733536	0.000017393388	-0.00019554744
CNA 10935	-0.0008346557	-0.0004140632	-0.000005536844	0.000003613802	-0.0013359993	-0.00010523982	-0.000032403583
CNA 10939	-0.00011435929	-0.00022964197	0.000008274354	0.0000025586053	0.0006510034	0.000023169847	-0.000026198459
CNA 10940	-0.0006079253	0.0002642322	0.00010325517	-0.000003446534	0.003890024	0.000041056228	-0.00018683032
CNA 10941	-0.000003603375	0.00028214583	0.00001216291	0.000015714986	-0.00035105096	0.00002130516	-0.000054960226
CNA 10944	0.00013500369	0.00082139886	0.00020407229	0.000008678241	-0.0008260341	0.000020005351	0.00012956497
CNA 10945	-0.00016918225	-0.00005821207	-0.000034150657	0.0000036426618	-0.00043464356	0.0000066173006	-0.00009151171
CNA 10946	-0.00010098149	0.00016545397	-0.000006956136	0.000007952965	-0.0015391957	-0.000015589221	-0.00006425713
CNA 10947	0.00028209106	0.0005758086	0.000103099344	-0.00000089205975	-0.0006381993	0.00006742984	-0.00017933795
CNA 10948	0.000005249638	-0.0006635977	-0.000011585465	0.0000038529133	-0.000093064475	-0.00003890879	-0.00026528613
CNA 10950	0.00061495195	0.0007349503	0.000008095553	0.000018954042	0.0031253411	0.000030399184	-0.00008995132
CNA 10951	-0.00005121287	-0.00011481922	-0.0000028695176	0.000008490882	-0.00022474644	-0.00004481633	0.000030567062
CNA 10952	-0.0000033024082	0.00012967722	0.000042373616	0.0000085168795	-0.0019150138	0.0000057102557	0.00007348901
CNA 10953	0.00014916327	0.000896066	0.000022262777	0.0000062078093	-0.0009445222	-0.00001628984	-0.00015374534
CNA 10954	0.0004170458	-0.00038887694	0.000015549338	0.000009247902	0.0017952567	0.00001532493	0.000028003718
CNA 10955	0.0001112683	-0.0005689761	0.0000006433002	0.000003920558	-0.00097100914	-0.000021954429	-0.000045490266
CNA 10957	0.0005534123	0.0008673888	0.0000035952376	0.000009982058	0.00035519706	0.00008095106	-0.00003571181
CNA 10960	0.00007035319	-0.00020633683	0.0000004670702	-0.0000019469994	0.0017295281	-0.000018064802	-0.00024129308
CNA 10962	-0.00014479134	0.000090226014	-0.000019276067	0.000011708639	0.00013424251	-0.000022388907	0.000015385327
CNA 10965	-0.0006838066	-0.0006738184	-0.000003845096	0.000015294336	-0.0014440779	-0.00002575491	0.00009903423
CNA 10966	0.00019394714	0.0007047469	-0.00004656464	-0.0000029119014	0.0017999564	-0.000023394176	-0.00037371137
CNA 10971	-0.00071321824	0.00034041176	-0.000000727558	0.000021796932	-0.00007958397	-0.00002681261	-0.000008982004
CNA 10972	-0.0004902684	-0.00015147167	0.000043126747	0.00001277988	-0.0000715984	0.00001298359	0.000026573483
CNA 10973	-0.0003053869	0.00003556192	0.00007123537	0.0000051596135	0.001199523	0.000042002863	0.00012104801
CNA 109731405	-0.00019819355	0.00019596677	-0.0000025884085	0.000002466551	-0.0011215601	-0.0000010502962	-0.00005006326
CNA 10974	-0.0010673862	-0.0000043625814	-0.000007895415	0.000005734777	-0.0027898026	-0.00009033532	0.00020267913
CNA 10979	-0.0005131757	-0.0004067364	-0.00003225973	0.000016314942	-0.0015459625	-0.000039550756	-0.0002560504
CNA 10980	-0.00050567	0.0008351689	-0.000026594818	-0.000007259554	0.00013682099	-0.000021430034	0.0000673231
CNA 10981	0.00037242367	-0.00053989806	0.000004701313	0.000011946657	0.0010592594	0.000050860443	0.00017281054
CNA 10982	-0.00010770754	0.00039995686	0.0000049602327	0.0000073696774	0.0005291608	0.000007771555	-0.00013559472
CNA 10983	0.00002232504	0.0004800434	0.0000050114386	0.0000037993116	0.0009864324	0.000038250702	0.0000052761893
CNA 10984	0.0005029923	0.0011726664	0.000008525249	0.0000018622085	-0.0012847203	0.0000072633948	0.00006621653
CNA 10987	0.00055439497	0.0010935866	0.000042617045	0.000014723844	0.0015661068	0.00006365513	0.00045529264
CNA 10990	-0.00036142286	0.00012296674	-0.000004157539	-0.0000014202192	-0.0009999754	0.00000926532	-0.00010601724
CNA 10991	0.0005520913	-0.00025042339	0.0000013861503	0.000015369043	0.00079799385	0.00003627782	-0.00036015894
CNA 10992	0.00013127548	0.00038584045	0.0000098690525	0.0000046525793	0.0006367055	0.000035820725	0.00013795454
CNA 10998	-0.00015166978	0.00021742308	-0.0000053326903	0.000005816782	-0.00084722036	0.000008711628	0.00013451316
CNA 10999	0.00003408055	-0.00058275065	0.00015550689	0.000009044387	0.0010266423	0.000008352288	0.0001657052
CNA 11000	-0.00003991126	-0.000014811588	-0.000086692555	0.000007644656	-0.0008893611	-0.000030538296	0.00025161193
CNA 11001	-0.000008935133	0.00020422648	-0.0000026529385	0.000015587293	-0.00021604924	-0.000019702027	-0.00033774748
CNA 11005	0.00031781936	0.0004978294	0.0000011807892	0.0000031180577	-0.0008421632	-0.00002498292	-0.00038633033
CNA 11006	-0.0003388377	0.00076136965	-0.0000037905431	0.000008270268	-0.0015077232	0.00001636993	0.00035631095
CNA 11007	0.00008611702	0.0009926624	0.000009410098	0.000012147739	0.0011550772	0.000032815304	-0.00010152543
CNA 11009	-0.00022830591	-0.0006218768	-0.000019222569	-0.0000045187803	-0.0026049744	-0.000023991235	-0.00015300704
CNA 1101	-0.00001900836	-0.00010518075	-0.00012353716	0.0000041421067	0.0007048396	-0.000033719614	-0.00004817722
CNA 11011	0.00003758087	-0.0004858829	-0.000005616631	0.000007278649	0.00028175043	-0.00007665055	0.00016420701
CNA 11012	-0.00034760454	0.000015070671	-0.000016130774	0.000007938251	-0.0000839908	0.00002379564	0.00021976726
CNA 11014	-0.0006785272	-0.000101200276	-0.000051294264	0.000015376501	0.0012661569	-0.00003107929	0.000022344257
CNA 11015	-0.00032715462	0.00008415656	0.00000015147319	0.0000106327325	-0.0007105867	-0.000003826213	0.00018679457
CNA 11019	0.0001550129	-0.00013300066	0.0000328978	0.000019169373	0.001638034	-0.0000034196503	0.00020612219
CNA 1102	-0.00009227035	-0.00017228731	-0.000027986049	0.000017133496	-0.0002491731	-0.00002277111	-0.00033401465
CNA 11020	-0.00011893033	-0.000033197623	-0.0000015310295	0.000011063848	0.0011527144	-0.0000034273432	0.00012925942
CNA 11022	0.00018128002	0.000394559	-0.000007527793	0.000013330438	0.0002025632	-0.000028081671	-0.0000054035754
CNA 11023	-0.00066565257	-0.0004556978	-0.000006755976	0.000011716704	-0.00017733517	-0.00008628585	-0.0003559998
CNA 11024	-0.0003153742	0.000017537088	-0.0001355855	0.0000059342033	-0.0015077225	0.000014210114	-0.00019873651
CNA 11025	-0.00035961365	0.00006527376	-0.00002327992	0.000004135772	-0.0010999754	0.000008621053	-0.00012185705
CNA 11026	-0.00032605356	0.00015465723	-0.000041297768	0.00000639004	-0.0009999776	0.000010367224	0.000107055195
CNA 11027	-0.00036934434	0.00012459926	-0.000002669114	0.000010241166	-0.0015077248	0.000012617018	-0.00014584824
CNA 1103	-0.00072989013	-0.00009657864	-0.00000074133277	0.0000048565794	-0.00021588398	-0.00006427191	-0.0000032395121
CNA 11030	-0.00016750238	0.00025948993	0.00004455907	0.000017047894	-0.00022025188	0.00006617701	-0.00006351868
CNA 11031	-0.000031490476	-0.000047281617	0.000019238705	0.000012466021	0.00026701606	0.000039595012	-0.00008175331
CNA 11033	-0.0004678396	-0.0000002423158	-0.0000008850368	0.0000010342169	-0.002087461	-0.000020626438	-0.0001486188
CNA 11034	0.00019701313	-0.00022459864	-0.0000071858435	0.000008609266	0.00018885861	-0.00003406982	-0.0003778917
CNA 11035	-0.00093056	-0.00034332986	-0.00006787528	0.0000121266685	-0.0017187479	-0.00004217771	-0.00012112579
CNA 1104	0.0002971414	-0.000013199788	0.0000015925419	0.000002674821	0.001908892	0.000013111256	0.000357626
CNA 11044	0.0009101046	0.00020711766	0.000009164739	0.000015875947	0.001039685	0.00003340209	0.00026411747
CNA 11045	-0.00023475796	-0.00045348742	0.000009863935	0.0000014376294	-0.0011554423	0.000029342697	0.000111734735
CNA 11046	0.0004531745	0.000614273	0.000008067821	0.000020734236	-0.0013167715	0.000026484848	0.00014478667
CNA 11047	0.000066681256	-0.00021568353	-0.000012775051	0.000023153973	0.00026974696	-0.000047057667	-0.00020409393
CNA 1105	-0.0005202724	-0.00021521782	-0.00001884568	0.0000017623082	0.0022222674	-0.00004842994	0.000010720867
CNA 11051	-0.0004540202	-0.0000017850571	-0.00001552322	0.000012529478	-0.001234259	-0.000038892114	0.00040079042
CNA 11054	0.00040390663	0.00025407926	-0.0000085204965	0.00001351251	0.0019012471	-0.00003593095	-0.00009256734
CNA 11055	0.000054470773	0.0001715532	0.000013230753	0.00001362222	-0.00054359954	0.000016870674	0.00015867029
CNA 11056	0.0001128465	-0.0002944458	-0.000006267629	0.000006135071	-0.00012059528	-0.00003237746	0.00007758157
CNA 11057	0.0007325423	0.00018568421	0.00003093459	0.0000129191185	0.0006363845	0.000045998564	0.0001554281
CNA 11059	0.00046612782	0.0006821864	0.00001519743	0.000015991622	0.00063439005	0.00005969374	0.00028505354
CNA 1106	0.0001451773	-0.0009462181	0.000022828757	-0.00000564535	0.00044910793	0.000021737244	-0.00019220503
CNA 11060	-0.0001521487	-0.0001462848	-0.0000008737354	0.0000050268955	-0.00080865604	0.0000012343326	-0.00015804026
CNA 11061	-0.000022072874	-0.00068493787	-0.0000512424	0.000014630784	0.00051518064	-0.00014049308	-0.00013033113
CNA 11062	0.00035224285	0.00011667396	0.00000081193343	-0.0000023114958	-0.0013332822	0.000012232058	0.00010505598
CNA 11063	0.0005411136	-0.000899455	0.00006661273	0.000006640636	-0.00025746835	-0.000011662941	0.00016443488
CNA 11064	0.00029532003	0.00047359586	0.000015981785	0.00001591731	0.0001978832	0.000033473327	-0.000057427325
CNA 11065	0.00009542708	0.00075600937	-0.00000083067044	0.0000049767455	-0.0011205012	-0.000020393545	0.0002513852
CNA 11067	-0.00016808131	-0.00016289516	-0.0000036887402	0.000019997706	0.0012131742	-0.00006245776	0.00016381864
CNA 11068	0.0006154631	-0.0011087126	0.000018674917	-0.0000018569204	-0.0003359033	0.000037504906	-0.00013680138
CNA 1107	0.000033384633	-0.0003932915	-0.000025569529	-0.000005312437	0.0010413368	-0.00003813184	-0.0003678239
CNA 11070	0.0006230736	-0.00081530324	0.0000277825	0.000012150144	-0.00033590107	0.00003749127	-0.00037979113
CNA 11072	0.000081713675	-0.000633335	-0.0000015157165	0.0000075847397	0.00014001205	-0.000034079883	-0.0001817809
CNA 11073	0.000006188281	-0.0012824889	-0.000007346414	0.0000018377289	0.0000039149404	-0.00002389404	0.0002348018
CNA 11075	0.00007602972	0.0003596941	0.000017592765	0.0000048339157	0.0023168465	0.000049334838	0.0005938686
CNA 11076	0.00046999028	0.0013664447	0.0000037149073	0.000007017158	-0.0012591635	0.000045406985	0.00025242337
CNA 11077	-0.0008706817	-0.00040391303	-0.000046518042	0.000016293532	-0.001281773	-0.00003372779	0.00014677484
CNA 11078	-0.00027406137	0.00045041082	-0.00000064774355	0.000011926598	-0.00042404767	-0.000010253482	-0.000058750902
CNA 11079	-0.00027196555	0.00022063391	0.000017624663	0.00002025476	-0.0024320283	-0.000007621976	0.00024841004
CNA 1108	-0.0010481434	-0.00075709674	-0.000013473728	0.000012575256	-0.0006086258	-0.0000851963	0.00015917748
CNA 11082	0.0003161666	-0.00007601269	0.0000007159239	0.0000033310955	0.000980239	0.000017926677	-0.000045199937
CNA 11083	0.0003590689	-0.000078841505	-0.00004249301	0.000018411556	0.0019012473	-0.000030017418	-0.00010999261
CNA 11085	-0.000069361035	-0.00015461544	-0.0000008625802	0.000014419596	0.00054318126	0.00001667044	-0.000016497197
CNA 11086	0.0002987712	-0.00020382018	0.0000054011643	0.0000146248385	-0.0003227236	-0.0000065695754	0.00014891
CNA 1109	-0.00032166895	-0.0007301365	0.0000016704191	0.000018771656	-0.001481396	-0.000019521207	0.000047766123
CNA 11091	-0.000073831696	-0.00064487976	0.00026040972	0.000012361907	-0.00019521861	0.0000064200863	0.00012177907
CNA 11092	-0.000046771744	0.00016892	0.000039696784	0.00001094958	-0.0010145679	0.00001665415	0.00020435487
CNA 11093	-0.00014674189	0.00029354868	0.0000063860775	0.000017237475	-0.0004043877	0.000005950304	0.00024365766
CNA 11094	-0.00009759309	0.000113958245	0.00004068297	0.000016906048	-0.0004043854	0.0000070606307	0.00017687256
CNA 11095	-0.00002585851	0.0005420501	0.000004067356	0.0000072726534	-0.00093534007	0.000022634222	-0.00008585309
CNA 11096	-0.00014881846	-0.00013364972	0.000011540842	0.000008666841	0.0017738992	0.000021772114	0.0003623807
CNA 11097	-0.0000053440895	0.0006298501	0.0000001862028	0.0000056830536	0.0014082141	0.0000024634114	0.000023825087
CNA 11098	-0.000031181356	-0.00010423101	0.00000646338	-0.000001514942	-0.00018507832	0.000019298104	0.00010827148
CNA 11099	-0.0004521493	0.0002347522	-0.000005304205	0.000008641558	-0.00081909826	-0.000011717621	0.0002072468
CNA 111	0.0004949918	-0.000032874275	0.000026618074	-0.0000047553417	0.0017952564	0.00001049789	0.00021979031
CNA 11100	0.00001741111	0.00050728355	-0.000032486463	0.000005945154	-0.00025692527	0.000028223221	-0.000031673142
CNA 11101	-0.00080850866	-0.00059911836	-0.000006388786	-0.000000583176	0.00018433707	-0.000093583156	-0.00013396853
CNA 11102	0.0007623963	0.00078986655	0.0000107027345	0.000020544185	0.00203086	0.00006578426	0.00031794503
CNA 11104	-0.0001508452	-0.00030714495	-0.0000016162153	0.0000067221213	0.0019749005	0.000032361302	0.000105056904
CNA 11105	0.00044725364	-0.000049023398	0.0000012420758	0.0000062997956	-0.000023472494	-0.0000133779495	0.00021249596
CNA 11107	-0.00028593483	-0.00022006388	0.0000014491596	0.00000022138967	0.0003374463	-0.0000027751094	0.00010354433
CNA 1111	-0.00005734022	-0.00006478064	0.000091920425	0.000010958972	0.00082349614	0.000013010116	-0.00011088318
CNA 11112	-0.00016352259	0.00025123075	-0.000022075148	-0.00000529127	0.0020092668	-0.0000321861	-0.00016285726
CNA 11116	0.00010303212	0.00017814004	-0.0000015320419	0.00000619977	0.0024483516	0.00004704206	0.00008894468
CNA 11118	0.00036085414	0.0007522268	0.000003027804	0.00001413488	0.0004601053	0.000006176437	0.0002626716
CNA 11119	0.00037303363	0.00027131743	0.000007844511	0.000008810044	0.000438195	0.000024748839	0.000011109632
CNA 1112	-0.0006065461	-0.00022489062	-0.00007623154	0.000009561902	-0.0005765233	-0.000022414766	0.000039219238
CNA 11120	0.00026503176	0.00063243427	0.000035929275	0.0000119838205	0.000438195	0.000026108386	0.00000811791
CNA 11122	0.00007007808	-0.00014699566	0.0000019472018	0.000016060776	-0.0011427492	-0.000008418653	0.000041005736
CNA 11123	0.0002376442	-0.00009227371	0.000018471483	0.00000393968	0.0010276268	0.000018055005	0.0000042392767
CNA 11126	0.00031253736	0.0005336289	-0.000009481252	0.000029138044	0.0016734748	-0.000012188561	0.000003300086
CNA 11127	-0.0000027467697	-0.0005422486	-0.0000012692898	0.0000064476144	0.0010277092	-0.00003674112	0.00003559527
CNA 11128	-0.00065338396	-0.0002806198	-0.0000017124348	0.000006229614	-0.0013519907	-0.000060260587	-0.00013715861
CNA 11129	-0.00024931788	0.0001244811	0.0000007109998	0.000011237963	0.0002908899	0.000012423288	-0.000040883384
CNA 1113	-0.0006262344	-0.0004421791	-0.00019122793	0.000016715929	0.00059189304	-0.00003247885	0.000085628315
CNA 11130	-0.0010576348	-0.0006934676	-0.00000030909843	0.000008618166	0.0018527291	-0.00005171456	-0.000103468985
CNA 11131	0.0008479766	0.0004329811	0.00011391353	0.000010245919	-0.00004804052	0.00006180054	0.0002785025
CNA 11133	-0.00020152108	0.00015321783	-0.000021598951	0.000007789876	0.00052169175	0.000014302436	0.00003822162
CNA 11135	-0.00038347312	0.000042532753	-0.0000050836843	0.000002249708	0.00003605277	-0.000015929043	-0.000044113738
CNA 11136	0.00008929332	0.0004943153	0.00000076444815	0.0000059802787	-0.0012480237	0.0000273335	-0.000086806336
CNA 1114	0.00010233153	0.0004478116	-0.0000045149186	-0.00001128855	0.0019904615	-0.0000008526897	-0.00018527848
CNA 11142	0.000048539838	0.00010755026	0.00000038986462	0.000006833028	-0.00093055126	-0.000020529427	0.000081509
CNA 11143	-0.000013625327	-0.00012576971	-0.000046503817	0.000007842967	-0.000061292994	-0.00003744125	-0.0000131520765
CNA 11144	-0.00023650001	0.00020587986	0.00000080102194	0.000011524081	-0.00050079264	-0.0000043393215	-0.00006689599
CNA 11148	-0.00016938087	0.000152207	-0.000011332332	0.000011096457	0.00074077625	-0.000016703363	0.00017931647
CNA 11149	0.00012463308	-0.00008526267	0.000040893334	0.0000028524153	-0.00015620691	0.000033590455	0.0001157837
CNA 11154	-0.0009022517	-0.00085266924	-0.0000023817884	0.00001346999	0.0001761761	-0.000021810454	0.00028826034
CNA 11155	-0.0011117301	0.00019735962	-0.0000036792344	0.000010905307	-0.0028436242	-0.0000964661	-0.00041147816
CNA 11156	-0.0005579841	0.0008443759	-0.000038705355	-0.00000055197376	-0.00019123813	-0.000008241668	-0.00024829264
CNA 11157	-0.000028923909	0.0005409688	0.000000871966	0.000009987722	-0.002070888	-0.000008898703	-0.0000917663
CNA 11158	0.0002237106	-0.000098450015	0.000032202995	0.000009366397	-0.00033306825	0.0000008553507	-0.000024680654
CNA 1116	-0.00042515888	-0.00040602393	-0.00002911092	0.0000055373753	0.0005130506	-0.00003092573	-0.00008370054
CNA 11160	-0.00038845997	-0.00008638344	0.000111433765	0.0000068483027	0.00010221169	0.0000631312	-0.00031724552
CNA 11161	-0.00041346747	0.00032675997	0.000004576463	0.00001558407	-0.00022891523	0.000016395334	0.00014545576
CNA 11162	-0.00020996011	-0.0005260515	0.000037887658	0.000010461661	-0.0011275444	-0.0000013503605	0.00015682275
CNA 11164	-0.00071387546	-0.00007459226	0.0000005583419	0.000017186145	0.0010840155	-0.00005159371	0.000016166929
CNA 11165	0.000541509	-0.0002081428	0.000007698341	0.000010716984	0.0016658179	0.000046047506	-0.00014528143
CNA 11166	0.000023122233	-0.0000598961	-0.000041401145	0.000011463104	0.002006436	-0.0001144569	0.00019460739
CNA 11167	0.000022519873	-0.00017925451	0.000024521269	0.000036865353	-0.0003908967	-0.00000516818	0.000077750316
CNA 11168	0.000054203705	-0.00014523418	0.000002450748	0.000020978456	0.0014660655	-0.000022113429	-0.00027652155
CNA 11169	-0.0006630666	-0.0006165543	-0.0000033424349	0.00001063952	-0.0012630979	-0.000042197214	0.00014194858
CNA 11170	0.000804026	0.00031606192	0.00006973654	-0.0000006603571	0.002264054	0.00009082898	0.00039074372
CNA 11171	-0.0010592627	0.0002573378	-0.0000085045085	-0.0000018002269	-0.0021375217	-0.00007361657	-0.00006274154
CNA 11172	0.00022422071	0.0007232079	0.000009162503	0.000022807722	0.00080833636	0.000011012131	0.000052818243
CNA 11173	0.0001644392	-0.000058937207	0.0000010729173	0.0000066642297	0.000076590164	0.000012673994	0.00016235262
CNA 11174	-0.00052043155	-0.0003149146	-0.000048528083	0.000011417249	-0.00065709674	-0.00003476485	0.00035747158
CNA 11177	-0.0005246143	0.00008297561	-0.0000034300153	0.000011072019	-0.002240045	-0.00002146068	-0.00006215163
CNA 11178	-0.0002857101	-0.0005758141	-0.000011313485	-0.00000010387842	-0.0027390271	0.000010110461	0.0002783638
CNA 11179	0.00004293101	0.00006734612	0.00000011416172	0.00002091546	-0.0021873293	0.0000004818136	0.0002613186
CNA 1118	-0.00057270576	-0.00058113947	-0.000002235582	-0.00000122482	0.0005130506	-0.00003379805	0.000052085597
CNA 11180	0.00084188103	0.00033393307	0.000006568025	0.000012440354	0.0020308245	0.00006611742	0.00002956054
CNA 11181	-0.00010159335	0.0002333139	-0.000000695294	0.0000083148825	-0.0010500142	0.00001753535	0.00018415808
CNA 11182	-0.00014008586	0.0002937765	0.000029536204	0.0000085485535	-0.00040438565	0.000011568862	0.000008094206
CNA 11183	-0.00072934775	-0.0003878297	-0.0000041719027	0.0000147147775	-0.001907458	-0.000043047028	-0.000059828406
CNA 11184	-0.00018932554	-0.000043488653	-0.0000017459633	0.00001665297	-0.00042490155	0.000020389552	-0.00005723418
CNA 11185	-0.00018684388	0.00027012362	-0.0000023494563	0.00000632959	0.0014859098	-0.000017295213	-0.000107471205
CNA 11186	0.0006240446	-0.0002946364	0.000011746241	0.000021452342	-0.00033590262	0.00003634562	-0.00041328656
CNA 11187	0.00040577655	0.000713595	0.0001145923	0.000007901878	0.000474434	0.000005424231	-0.000087326975
CNA 11188	0.0005156133	0.0003842199	0.00005894077	0.000012255775	0.0008184831	0.00007321312	0.00013204929
CNA 11189	0.00016951429	0.00045606928	-0.0000035924702	0.0000062272993	0.00020256279	-0.000024062458	-0.0001813691
CNA 1119	0.00021251939	0.0008842679	0.00001848439	0.00000953142	-0.0003191979	0.000034316345	0.000114513736
CNA 11190	0.00024663564	-0.000038697763	-0.00003307372	0.000006066956	-0.003078811	-0.000005596141	-0.00015819343
CNA 11191	0.0001712226	0.00088748295	0.0000053655917	0.000019640993	0.00084011187	0.000006089997	0.00042669658
CNA 11193	-0.00033832798	-0.0000062057447	-0.000066064975	0.0000068780155	-0.00040341978	-0.000019516883	0.00012848977
CNA 11194	0.00020900654	0.00054757966	-0.0000020479501	0.000011151945	-0.0013616185	-0.000029995948	-0.00041000082
CNA 11196	-0.000896189	-0.00027082398	-0.000031586922	0.000009090332	-0.000023126873	-0.00010816706	-0.00028198792
CNA 11198	-0.000755337	-0.0006596496	-0.000008933518	0.0000101157875	-0.0021049066	-0.00005153803	-0.00010256766
CNA 11199	0.000017609238	0.000010294551	0.00004654663	0.0000057593957	0.000040451705	0.0000048123884	0.00016251081
CNA 1120	0.00036089067	-0.000089941335	0.000002715426	0.000011581412	-0.00058203586	-0.00000045031317	0.00009270314
CNA 11200	0.000020001029	0.00027121385	-0.0000013078314	0.000012165947	-0.002062512	-0.000015346548	0.0002254797
CNA 11201	0.00022995827	0.0004204916	0.000038603986	0.00001023452	-0.0014745787	0.00003635194	0.000012327695
CNA 11202	-0.00025003814	0.0003396492	-0.000009916791	-0.00000022929072	-0.00008399195	0.000023943237	0.00007797389
CNA 11212	-0.00058423233	0.001215028	0.000009322969	0.0000125813285	0.00010221329	0.000038682487	-0.00008477159
CNA 11214	0.00051114865	-0.0001804887	0.000036005167	0.0000105451	-0.00061897346	0.00002850097	0.0000773998
CNA 11215	-0.00021146004	-0.0003869312	-0.0000044275134	0.000008299184	-0.00019085655	-0.000017197908	0.000017353996
CNA 11216	-0.0000033557258	-0.00074563565	-0.000010045788	0.000008561798	-0.0011216681	-0.000007986769	0.00020352041
CNA 11217	0.00015241146	-0.00011016963	0.000016322014	0.000021888674	0.0008864484	0.000023513776	0.00018185283
CNA 11218	0.000077198114	0.000094163646	0.0000034172253	0.0000045265842	-0.00043267163	0.000028520413	0.00010497343
CNA 11219	-0.00024463423	-0.00031119827	0.0000013905252	0.000007877891	-0.0002825614	0.000012216261	0.0000962213
CNA 1122	-0.0003619833	-0.0002653448	-0.00000087205154	0.000007710929	-0.0017866903	-0.00001430277	-0.00010173005
CNA 11221	0.000051604802	0.00090473786	0.0000019879071	0.000013489578	-0.0009174553	-0.0000063413895	0.00025618402
CNA 11222	-0.00024775945	-0.0003450029	-0.00012278743	0.000010288261	-0.00009464124	-0.000011271506	-0.0000300658
CNA 11223	-0.00034616757	-0.00055817125	0.0000041121657	0.000013121041	-0.0043203793	-0.000017709383	0.0000123514355
CNA 11224	-0.00019364317	-0.00022796138	0.000027753764	0.000022018654	0.00024636844	0.000021603686	0.00009754337
CNA 11228	0.00071474543	0.00012634163	0.0000039411557	0.0000066580255	0.0013843306	-0.000024569976	0.00029708297
CNA 11231	0.00022069675	0.00037801248	0.0000043048512	0.000009260766	-0.00059708976	0.00003712423	0.00028927048
CNA 11232	0.00047571142	-0.0005939616	-0.000013019835	0.000010011176	0.0008081622	-0.00003382382	-0.000095524585
CNA 11235	0.00030419344	-0.00010673216	0.000007717527	0.000016178405	-0.0009243267	0.000008940312	-0.00021586106
CNA 11236	0.00025452208	-0.00029410637	0.0000023983803	0.000015425878	0.0034167608	0.00005159749	-0.00025978519
CNA 11237	0.00015993953	0.00027447223	-0.00005722456	0.000016222415	0.0011957603	0.000006380923	0.00012026927
CNA 112398	-0.00015634584	-0.00047023888	-0.0000048501647	0.0000013475225	-0.00059163856	0.000022811155	0.000047817346
CNA 112399	-0.0008168109	-0.00078820187	-0.000007088654	0.000009582632	-0.0016419825	-0.000028315982	0.00009141258
CNA 1124	-0.00021177431	0.00029229402	-0.000009355885	0.000007995324	0.0018987074	-0.000030588108	0.0000087486105
CNA 11240	-0.000004048153	0.00021216822	0.00001891584	-0.0000015836745	-0.0027614518	-0.000017165532	-0.000018953031
CNA 112401	-0.00031856165	0.00017660345	-0.0000035631901	0.000006046953	-0.0013417121	0.000020639794	-0.00013834663
CNA 11243	-0.00024901747	-0.0002770899	-0.00008852391	0.000004797099	0.00030268467	-0.000042943797	0.00004102804
CNA 11244	0.00033145415	-0.00081532873	0.000041073505	0.000008923453	0.00022808253	0.00005722863	-0.0000022360023
CNA 11245	-0.00022460267	-0.00059922214	-0.000011492826	0.000033681612	0.0006753439	-0.000077504825	-0.00030177087
CNA 112464	0.00050428504	0.000745283	0.000049925664	0.0000024388348	-0.0001245904	0.00002523704	0.000066482055
CNA 11248	-0.000018287805	-0.00015418683	-0.0000032879832	0.000012049329	-0.00006129148	-0.000037438524	-0.00024640013
CNA 112483	0.000079844605	-0.0004859711	-0.000002796305	-0.000002445551	0.0010286707	-0.000043017964	0.00010480111
CNA 112487	-0.00093468814	-0.0010945947	-0.00006108041	0.0000028704694	0.00017617895	-0.000025377165	0.00003685646
CNA 112495	-0.000098916214	0.00014216774	0.0000011740482	-0.0000009874757	0.0010193622	0.000020790898	-0.00003669127
CNA 11252	0.00006974795	-0.0004258671	0.000009977303	0.000010569421	-0.00005352484	-0.0000014270288	0.00011508131
CNA 11253	-0.00023173093	0.000036951544	0.000008754928	0.000002723759	0.00000977296	-0.0000017964076	0.00013094711
CNA 11255	0.00011799218	0.00013653502	-0.000007451863	0.000019289477	-0.00075422565	-0.000047120742	0.00000022639345
CNA 11257	0.00008376018	-0.00033720958	-0.00002053983	0.000018481891	-0.000631608	-0.0000022338747	0.000058839007
CNA 112574	0.00024783702	0.0004590292	0.00000050242147	0.000004823755	0.0014724213	0.0000075384037	0.00009876419
CNA 11258	0.00009033924	-0.0002890527	0.00015156768	0.000014919286	0.001514466	-0.0000032031946	-0.00006925003
CNA 11259	-0.000294708	-0.00030451914	0.0000017182998	0.0000061654277	0.001336907	0.000016839891	0.00006300767
CNA 112609	0.00026797183	0.00015150517	0.0000030059678	0.000007586312	0.00075820286	0.000063658386	-0.00023267395
CNA 112611	0.0003233127	0.00022845622	0.00001704219	0.000011444662	0.0003846872	0.000071452036	-0.00021480635
CNA 112616	0.00046978518	0.00013073345	0.000005534331	-0.000003589149	-0.0032473668	0.00002878697	-0.00014969087
CNA 11264	-0.00006472065	0.0003857894	-0.0000027514131	0.000017561313	-0.0015956099	-0.000049078626	-0.00006887373
CNA 11266	-0.0003405102	0.0002494861	-0.000069690854	0.000005131364	0.00032386315	-0.00006414943	-0.0003429503
CNA 11267	-0.000042823372	-0.00046682963	-0.0000026290677	0.000011104365	-0.00014529108	-0.00003645135	-0.000049923256
CNA 11269	-0.00018259302	-0.000113184564	-0.0000028510362	0.0000047050526	-0.0010591842	-0.0000012151966	-0.00026228314
CNA 11270	0.0003384506	0.00037860844	0.0006151425	0.000003619498	-0.00046925564	0.00003264759	0.00021639018
CNA 112703	-0.000296926	0.0001578618	-0.0000032612097	0.0000007725593	-0.00047362977	0.000024403884	0.00026179478
CNA 11272	-0.00079711666	-0.00046398438	-0.0000034798236	0.00001630502	-0.0012420523	-0.0000774645	-0.00003487797
CNA 112724	-0.00031596393	0.00014111502	-0.000011522262	0.0000064392907	-0.000649792	0.000012992311	0.00020658133
CNA 11274	0.000050654733	0.00028778779	-0.000006469306	0.000021210839	-0.000022213831	-0.000020714891	0.0003740726
CNA 112744	0.0005725006	0.0010480032	0.00027482616	0.000013413421	0.0002332811	0.000075801014	-0.00013382173
CNA 11275	-0.000035250894	-0.00045233124	0.000001032683	0.000009187218	-0.00032928717	-0.0000009697745	0.0002493241
CNA 112752	-0.00044998253	0.00031944126	0.0000013872593	0.000014789638	0.0009451396	0.00001905092	-0.00015693993
CNA 11276	0.00007790023	-0.00082112534	-0.0000017820078	-0.0000035708724	-0.00007130866	-0.000032367065	0.000046147856
CNA 11277	0.0006865019	0.00035288875	0.000113752954	0.000003836155	0.0012473122	0.00006376264	0.00002337701
CNA 112770	-0.00019622737	0.00032192122	-0.000003919405	0.000011176154	0.0015830803	-0.00007708245	-0.00006324763
CNA 11278	0.0000059066597	0.00013663179	-0.0000018596606	0.000013735639	-0.0006987368	-0.000015463693	-0.00021421208
CNA 11280	0.0003487829	0.00042057905	0.0000031086208	0.000014223394	-0.0011714137	0.00004335793	-0.00043880937
CNA 11281	0.0000474798	-0.0003615956	-0.0000062732956	0.000008842265	0.0014645208	0.000004902247	0.0002342349
CNA 112817	-0.0008579114	-0.000009309992	-0.0000049403125	0.000013718584	-0.00009042898	-0.00006118105	-0.000087873595
CNA 11282	0.00005712229	0.00000037251482	-0.0000023602743	0.0000056383146	0.00056512095	-0.000008606692	-0.000158189
CNA 11284	-0.00024670444	-0.00078618416	-0.0000011508092	0.000003647963	0.00013258259	0.000019030958	0.000076158554
CNA 112840	-0.0006054621	0.00023997856	-0.00016755714	0.0000106819	0.0013064842	-0.000016737735	0.00032423408
CNA 112849	-0.0005079827	-0.001025103	-0.0000022646766	0.000012882261	0.0010937693	-0.000021101463	0.000013532263
CNA 11285	0.00007441501	0.00006590388	-0.00000010440993	0.00000458569	0.0015621753	-0.00001481867	-0.00034711676
CNA 112858	0.00010336827	-0.00034527827	-0.000017710088	0.0000009387456	-0.0017064225	-0.000024721116	0.0005478534
CNA 112885	0.00021689633	-0.0000054964466	0.000001100414	0.0000057662087	-0.00003122559	-0.0000019544534	0.00017981413
CNA 1129	0.00021241476	0.00079305714	0.0000002999041	0.0000032892337	-0.00038109577	0.0000055587666	-0.0002632746
CNA 112936	-0.000028298426	0.00033096212	0.0000016164531	0.000006906002	0.0015218091	-0.00000040140603	0.00017244773
CNA 112937	-0.0000709763	-0.00013704972	0.0000040261834	0.000017110317	0.001521808	0.0000004702149	0.00021530855
CNA 113	-0.00036138287	-0.00009130444	-0.0000029479684	0.000006296988	-0.002079481	-0.0000367238	0.000093779876
CNA 1130	0.00023014785	0.0005035637	0.000017802704	0.0000064301216	-0.0005510071	0.000003257189	0.00002804384
CNA 113000	-0.00048791402	0.0000074083678	-0.000010624053	0.000010519528	0.00088531733	-0.000042684762	0.00023157708
CNA 113026	-0.0001720976	-0.00019909232	-0.0000027920987	0.0000010653498	-0.00020241625	-0.00005187926	-0.000079734025
CNA 11309	-0.00017714368	-0.00046735915	-0.0000052522673	0.00001151324	0.00015447866	0.000020809111	0.00006358564
CNA 113091	-0.00022162915	-0.0000620938	-0.00000054731004	0.0000015042062	0.0010933583	0.000017343931	-0.000028383667
CNA 1131	-0.0004878593	0.00010462274	-0.00009647163	0.000018364854	-0.0014241234	-0.000033093744	-0.00020200848
CNA 11311	-0.000060051778	-0.0004031488	-0.000047495945	0.00003001971	0.0031142682	-0.000032503427	-0.00022954232
CNA 113115	-0.000021648639	-0.00003267333	-0.00000020582446	0.000014050354	0.0011150992	0.000025686719	0.00017861094
CNA 11313	0.000085363274	0.00021607989	0.0000050217227	0.000010639672	0.0007993774	0.0000057572465	0.000063737825
CNA 11314	0.00047607205	-0.000042936434	-0.000020781676	0.000014137049	0.0015417956	-0.000021471888	-0.00043461943
CNA 113146	-0.0004677555	-0.00015157631	-0.0000031058657	0.000020806076	-0.00080123014	-0.000009761748	-0.00016181236
CNA 11315	-0.00020388926	-0.00023756128	0.000015843581	0.000002654874	0.000399101	-0.0000011844933	0.00019109785
CNA 11317	0.00012851098	0.0003299185	-0.00000081692565	-0.00000032906615	-0.00025122135	-0.000012422468	0.00016960151
CNA 113189	-0.0005482702	-0.0006946953	-0.00005512209	0.00002118465	0.00052318064	-0.0000939061	-0.000022009046
CNA 11319	-0.0011535182	-0.0005864685	-0.0002465676	0.000022895989	-0.00028487545	-0.00009618131	0.00011951745
CNA 113201	0.00023933528	-0.00047967487	0.0000007082719	0.000010776478	0.00021210569	-0.00010085352	0.00011833879
CNA 11322	0.0006368952	0.00045705517	-0.000000731932	0.00001896405	-0.0013760922	-0.000010723482	-0.00010388256
CNA 113220	0.00023133241	0.0004867065	0.000020582338	0.000018152437	0.0023037374	0.000041594893	0.00017738427
CNA 113235	-0.000116921954	0.00037960414	-0.0000018579735	0.00001542363	0.00038987867	-0.000024860812	-0.00023203854
CNA 113246	-0.0010031569	-0.0017097575	-0.0000047573353	0.000006036676	-0.0001745486	-0.000076992495	-0.00035366547
CNA 11325	0.00046104577	-0.000030908002	-0.000029047767	0.000004643021	0.00060203864	-0.0000421563	0.00010596726
CNA 113263	-0.00017603766	0.00032834453	0.000017647846	0.000009122818	0.0018881424	0.0000054490633	0.000029982732
CNA 113277	-0.00021081814	-0.00029264716	-0.000003066669	0.000004825786	-0.0014908052	-0.000038268212	0.000059435584
CNA 113278	0.00022464755	-0.00018006125	0.000015176975	0.000010964246	0.0028796687	0.0000112274865	0.000011599584
CNA 11328	-0.00012697192	0.00075322797	-0.000005007719	0.0000074353256	0.0012467067	-0.000015946176	-0.000026482347
CNA 11329	0.00046028572	-0.00047048286	0.000053947002	0.0000056538815	0.0010614009	0.00003285163	-0.00024987597
CNA 1133	-0.000042094307	-0.000011429775	-0.000005031524	0.000014156018	0.0011368659	-0.0000912266	-0.00060149765
CNA 11330	-0.000028717071	0.00008967511	0.0000017377755	0.000011121795	-0.0011843089	-0.00001257877	0.0002853909
CNA 11331	-0.0010867276	-0.00006697037	-0.0000072941657	0.0000022304544	-0.0001745462	-0.000078138146	-0.00011385095
CNA 11332	-0.0003297934	0.00008040952	0.000006205436	0.0000053528925	-0.0013804575	0.000026929443	0.00036756482
CNA 11333	-0.00043381014	0.00039759633	-0.000005438	0.000012128262	-0.00054126786	-0.0001671341	0.00027252364
CNA 11334	0.00055427215	0.00023862997	0.000002851855	0.0000087296685	-0.0003239035	0.000031971853	-0.00018335013
CNA 11335	-0.00021326484	0.00056940527	-0.000029519788	0.000014138852	0.0010357487	-0.000030568488	-0.00009075906
CNA 11336	0.00045429546	0.001074571	0.000008839205	0.0000033921208	-0.001222293	0.00003929238	0.00017319067
CNA 11337	0.000051656425	-0.00025528387	-0.000002441438	-0.0000007416067	0.0011570161	-0.000036804227	0.00011274134
CNA 11338	-0.00031984464	0.00036797862	-0.0000045594647	0.000012015998	-0.00029580586	0.0000062533068	-0.0001187277
CNA 11339	-0.0006620364	-0.0003464219	-0.0000028291868	0.000015185946	-0.0012780387	-0.000094208284	-0.00037421324
CNA 11340	-0.00020304802	0.00026784698	-0.000005278731	0.0000033790704	-0.000058189897	-0.00002124965	0.00001234468
CNA 113402	0.00010979187	0.00004932251	-0.0000012271172	0.000020212226	0.0021164927	0.000027541968	-0.00010722959
CNA 11341	0.000059619702	-0.00001709848	0.0000013207756	0.000015637797	0.0005233539	-0.0000042741417	0.00007106458
CNA 11342	0.00021712953	0.00018386955	0.0000053569415	0.000012087976	0.0008197861	-0.0000077310315	0.00008948105
CNA 11343	0.00011581473	0.00013100011	-0.0000013732266	0.0000049758655	0.0018823668	-0.000004258381	-0.00004779891
CNA 11344	0.00032268625	0.00019449167	0.000010229858	0.000007981027	0.00030835418	0.000058846214	-0.000118029675
CNA 113444	-0.0001198444	0.00010224012	0.0000010791571	0.000013421081	0.00031991815	-0.00000031618183	0.00010523437
CNA 11345	-0.00037190737	-0.00010292789	-0.000041956475	0.000005396327	-0.00085043156	-0.00001717558	-0.0001788
CNA 113452	-0.0001482093	-0.00007048557	-0.0000012346164	0.000008852052	-0.00062617986	0.0000056589233	-0.00023682526
CNA 1135	-0.00015780091	0.0012002665	0.000005192723	0.000014254388	-0.0010368822	0.000053159336	-0.00020343951
CNA 113510	-0.0002958334	0.00006398405	0.000016075646	0.000007719731	0.001916395	0.000017496604	0.00009003046
CNA 113540	-0.0003829471	0.00024391802	-0.000031527496	0.000008979578	0.002083585	-0.000014029149	0.000048454
CNA 1136	0.00028146984	-0.00026483604	0.000008047639	0.000014540402	0.00013572158	0.000009316066	0.00006411458
CNA 113612	-0.00018481577	-0.00033445552	0.00000425204	0.0000041358203	0.0009840671	0.000002254573	0.0001770881
CNA 113622	0.00001845909	0.0002693625	0.0000017790317	-0.00000867924	0.0012473534	0.0000056237745	0.00013751943
CNA 113655	-0.0012960597	0.00015733702	-0.000087538	0.000010282841	-0.0042551854	-0.000039759023	-0.00010440242
CNA 1137	0.00038025863	0.00032564654	-0.0000027566662	-0.0000039013944	0.0018605848	-0.000039369075	-0.0002147856
CNA 113730	0.000380569	-0.00013266559	0.000003622607	0.00001382188	-0.0005820334	0.000000676374	0.00019923499
CNA 113746	0.00039470335	0.00024866418	0.000004490239	0.0000072422763	0.000596275	0.0000066617063	-0.0000149470425
CNA 113763	0.00048328075	-0.00055953866	-0.0000013965779	-0.00000045404877	-0.0015176379	-0.000019712095	-0.00017395504
CNA 1138	0.0003068019	0.00017045782	0.0000006974956	0.000018365896	0.00013572113	0.000012863788	0.00016080357
CNA 113802	-0.000035707413	-0.00019119936	0.000020241621	0.000009743557	-0.00004927233	0.000016788363	0.00010508702
CNA 113828	-0.0002681599	0.00039088924	-0.0000051560933	0.000012463047	-0.00006455743	-0.00000008505101	0.0002214624
CNA 113878	-0.00026753478	0.00000041948772	-0.0000035396465	0.00000916501	-0.0012350748	-0.00007285833	0.000055042503
CNA 1139	-0.00014933848	-0.0000090198055	-0.000011101845	0.000019838153	0.0004200952	-0.00007390293	-0.00015376363
CNA 114	-0.00038865855	-0.0004937841	-0.000008864844	0.000021026914	0.0006898463	0.000014037551	0.000037050664
CNA 1140	0.00004242833	-0.0007606869	-0.000038628066	0.0000008678714	-0.000552397	-0.000040304134	0.000013226898
CNA 114026	-0.00015288664	0.00047736426	-0.0000024611454	0.000010829664	-0.00053031073	0.000016576465	0.000410107
CNA 114036	-0.0001139851	-0.00025665163	0.000009832474	0.000008047757	0.00038206205	0.0000055647206	-0.0003162
CNA 114038	-0.0009489954	-0.0006086783	-0.0000041296134	0.0000022041659	-0.0012027981	-0.000036008092	0.00027518152
CNA 114041	-0.00017200527	-0.0004090076	0.00005535982	0.000009606848	0.0001714491	-0.000007971463	-0.00006550183
CNA 114043	-0.0008936452	-0.0008129856	-0.0000018584834	-0.0000019529461	0.00007899934	-0.000027004055	0.000052114552
CNA 114044	-0.0008920298	-0.0002479301	-0.0000012740766	0.000023577712	0.0013826756	-0.000027305752	-0.00024294759
CNA 114049	-0.00020880923	0.000033514003	0.000006896746	0.00001015772	0.0018283696	-0.00007179049	-0.000054919095
CNA 114088	-0.0006626767	-0.00055016263	-0.000061465216	0.000008399022	-0.0020973869	-0.00004345042	0.00020918595
CNA 1141	-0.00029284507	0.00017659589	-0.000008180771	0.000005597777	0.00084086804	-0.00005683422	-0.000025686515
CNA 114112	0.00007424463	-0.0005332447	-0.00000013272205	0.0000074165578	0.0023256964	-0.00000020454446	0.000019852092
CNA 114131	-0.00046718147	-0.0005298731	0.000010637446	0.000017505898	-0.0013574144	-0.000029262315	0.000089670466
CNA 114132	-0.00025588294	0.0007647634	-0.00000012986642	0.000009341045	-0.00006744994	0.000023727072	0.00005091252
CNA 114134	0.0006539198	0.00042052055	-0.000017271523	0.0000008148716	0.0011813656	-0.00009448194	-0.00026179152
CNA 1142	0.00018730242	0.0003606811	0.000017395163	0.0000014877805	-0.0013694466	0.00005055293	-0.000011394712
CNA 114294	-0.00016262071	-0.00018380965	-0.00001253	0.00001571527	0.002268633	0.000003979747	-0.000032925465
CNA 114299	0.00010470507	0.0006213416	0.0000649355	0.000020021596	-0.00010552144	0.000025438394	0.000021925029
CNA 1143	0.0002980518	0.0001556382	0.0000017520399	0.000012589582	0.00013572023	0.0000096637705	-0.00002054839
CNA 114327	0.00063867064	0.0011321258	0.00007354031	0.0000060963903	0.00023328015	0.00007689935	0.00018771748
CNA 114336	-0.00020400589	0.00026678175	-0.0000005259817	0.000003158665	0.0003671373	0.000016613172	0.00012200515
CNA 1145	0.00003613165	0.00018767876	-0.0000029117766	0.0000023120708	-0.000076873715	-0.00003524395	0.000013657227
CNA 114548	0.00006477378	0.00087302254	-0.00000036133602	0.000019195435	-0.0007079291	0.000007051031	0.000054329845
CNA 114569	0.00051343563	-0.0004509888	-0.0000037436546	-0.000005195709	0.001230669	0.00007266452	0.00031290774
CNA 114599	-0.00012736293	0.0005922379	-0.0000016042086	0.0000026909418	0.00009608846	0.000009441448	0.000041625117
CNA 114609	-0.00007478502	0.000081857965	-0.0000017957414	-0.0000012088516	0.0005045725	-0.0000014110775	0.00006784519
CNA 114614	-0.000096383534	-0.000084206295	-0.0000024829612	0.0000104905075	0.00206113	0.000007084819	0.000111802154
CNA 114659	0.000110735855	-0.00009711129	0.0000072766215	0.0000029566538	-0.00018120745	0.000012195481	-0.00019538478
CNA 1147	-0.0007959863	-0.00020028336	-0.0000010395196	0.00000975728	-0.00183458	-0.00006160704	-0.00042214393
CNA 114757	0.00046523547	0.00050514995	-0.000010533457	0.000006092759	0.0002409154	-0.00000028632408	-0.000017149468
CNA 114769	-0.00012383997	0.00058090524	-0.0000016887041	0.0000056125327	0.0014144898	0.0000060692882	0.000440229
CNA 114771	0.00010521544	0.00042568086	-0.00000185396	0.00001103433	-0.0002727575	-0.000035651236	0.00008796296
CNA 114780	0.00006963401	0.0006764598	0.0000041351523	0.000004087624	-0.00013768587	-0.000020482013	-0.000018272012
CNA 114781	0.0001679156	0.0007318681	0.0000011686907	0.0000062484582	0.0017320488	0.00002481355	0.0000022482725
CNA 114783	-0.0002139097	-0.00009087008	-0.0000026400205	0.000006580858	-0.00049634936	0.000007936591	-0.000037479753
CNA 114784	-0.00033968512	-0.00073533127	-0.00010221279	0.0000080631435	0.000121150566	-0.0000066885564	0.00001780772
CNA 114786	-0.0002374403	-0.000014500165	0.0000028018164	0.000005775406	-0.0032915538	0.000024072539	0.0007218502
CNA 114787	0.0001480175	0.00053538184	0.00000023027276	0.0000025100971	0.000023922252	-0.000015399935	-0.00008621126
CNA 114788	-0.0008287758	-0.0007073781	-0.000045693392	0.000012960795	0.0053228755	0.000017627377	0.0000834229
CNA 114789	-0.00034143127	-0.00031756275	0.00000757146	0.000016646303	0.0010418766	-0.000012447362	-0.00027639058
CNA 114791	0.00110011	-0.00088253286	0.0000032218584	0.000014946669	0.0011240974	0.000053217413	0.00013218625
CNA 114792	0.00042569183	0.0008417547	0.0000071632026	0.0000043481105	0.0022467715	0.00008644855	-0.00035756163
CNA 114794	-0.0000312146	0.0000067037877	-0.0000036784784	0.0000136300105	0.00082094915	-0.000009721388	0.00016617417
CNA 114798	0.00022160502	0.0005741816	-0.0000009423295	0.000017853801	-0.0009389136	-0.000012185373	-0.00006716529
CNA 114799	-0.00022004098	0.00017634575	0.00000077808	-0.0000006037189	0.0014933071	0.000010418327	0.0000029452312
CNA 114801	0.00023405351	-0.000027145026	0.0000024203339	0.000013234879	0.0015936594	0.00003702639	0.00019308065
CNA 114804	0.00047834314	0.0002702755	-0.000023529714	0.000020466325	0.0004354096	-0.0000013112225	0.00013085858
CNA 114814	-0.0000771153	-0.00009912368	-0.00000573843	0.000019350506	0.0015421645	-0.000011326195	0.0002289712
CNA 114815	-0.0009621822	-0.0009547692	-0.000009202341	0.00001761742	0.0007112998	-0.00009634532	-0.00003681086
CNA 114819	-0.00010047252	0.00007864998	0.00000046428698	0.000007560738	-0.0017413504	-0.0000146531775	0.00021781157
CNA 114821	0.00037022633	0.0007498099	0.0000068173545	0.0000075690828	0.0006163919	0.00005131035	0.000006707706
CNA 114822	-0.00087907945	0.0005634769	-0.000015298967	0.000007999004	-0.0016912343	-0.000024284325	0.00039261402
CNA 114823	-0.00035329798	0.000136002	-0.0000054848815	-0.00000012075486	-0.0011961573	0.000007250184	0.00030599532
CNA 114824	-0.00013405907	0.00083126733	0.0000025705187	0.000010442698	-0.0010024218	0.000019837158	0.000066067274
CNA 114825	0.00021879183	-0.00040456367	0.00000057610305	0.000017729437	0.00018804637	-0.000021931854	-0.00021064981
CNA 114826	0.00016964944	-0.00032848396	-0.000022827713	0.00000035675458	-0.0013186652	-0.00003319862	0.00021975514
CNA 114827	-0.000059461276	0.00037850032	0.00003514719	0.000006084802	-0.00127202	-0.000008018817	0.00033298944
CNA 114836	-0.00017443688	0.00025025834	-0.000009280935	0.000010395875	0.0012158204	-0.00005731697	0.00016776411
CNA 114876	-0.00036399366	0.00016712448	0.000003420876	0.000004231978	-0.0006412465	0.000007358297	-0.00008894773
CNA 114879	0.00040064054	-0.00013938613	0.0000038149988	0.0000053692143	-0.0012638575	0.0000005511211	-0.00010313766
CNA 114881	-0.000025493826	-0.00040040637	-0.0000016784707	0.000008727728	0.00004327123	-0.000036582012	-0.00021434872
CNA 114884	0.00054873165	0.00017056108	0.0000020602586	-0.0000042377933	-0.0024060353	0.000016725913	-0.0001509837
CNA 114885	0.000017718152	-0.00032166476	0.0000003586297	0.0000018617301	0.0011959707	0.0000043608416	-0.00016719113
CNA 114897	0.00068089913	-0.000056829813	0.000004512428	0.000013946447	-0.0015885745	0.000025919184	-0.000062373976
CNA 114898	0.00033344328	-0.0001655167	0.00000006662748	0.000011840934	0.0001880459	-0.000021979702	-0.00011749989
CNA 114899	0.00066582207	0.0006994413	0.000006721689	0.000029472123	0.0015621717	0.000043811673	0.000025907824
CNA 1149	-0.00013530182	-0.00015713376	0.000012030583	0.0000048814886	0.00065100665	0.000023317674	-0.00011893907
CNA 114902	-0.00015909699	0.00017136378	-0.000011313822	0.00000030062225	-0.0000682077	-0.0000056960107	0.000005350141
CNA 114904	0.0000026813407	-0.000035922374	-0.0000004935783	0.000013172771	0.0006716314	-0.00000510318	0.0001080086
CNA 114905	0.0002478582	0.00059298304	0.00001473023	0.000009722114	-0.00092162366	0.000041055828	0.00018354102
CNA 114907	0.0002074022	-0.00020929857	0.0000668634	-0.0000018611827	0.0016303835	0.0000672538	-0.000024360766
CNA 114908	-0.00023974801	-0.00037209346	-0.000027256674	0.000013667462	0.0005177474	-0.000008707057	-0.000027869195
CNA 114915	-0.00071373844	-0.000031363277	-0.0000023990372	0.000012754078	0.0026534854	-0.000045167308	-0.00018478438
CNA 114926	0.0003550953	0.0007748354	0.00024175488	-0.0000025954284	-0.00096817274	0.00007439986	0.00026687572
CNA 114932	0.00018799353	0.00037270848	0.000017633887	0.0000015908754	0.0011335559	0.000015846368	0.00006419684
CNA 114960	0.0000772856	-0.0006690641	-0.00000452372	0.000010572477	0.0018512574	-0.0000017746553	-0.00019148289
CNA 114987	0.00021139407	0.000007630801	0.000067744164	0.000013891702	0.0023819285	0.000041473595	-0.00004599534
CNA 114991	0.00025776154	0.00002236091	0.000016766504	0.000010816684	0.0022077474	0.000040816496	0.00003785016
CNA 115004	-0.00003477748	0.000059551203	-0.000036695394	0.000005370295	0.00042876546	0.0000267663	0.00031012692
CNA 115019	-0.00053265435	0.00028436177	-0.000002531976	0.0000029703	-0.0007531947	-0.000043798405	-0.00018155412
CNA 115024	-0.0004457796	-0.000106632295	-0.00003724024	0.0000013490679	-0.0008885516	-0.000053313994	-0.00015083763
CNA 115106	0.00006216531	0.00038131882	0.000008214877	0.000008213769	0.0021483682	0.00003503498	-0.00008635666
CNA 115111	0.000578718	0.0004925595	0.000022881919	0.0000033398144	0.003006888	0.00006518663	-0.00057517766
CNA 1152	-0.0006420812	-0.0000043614664	-0.00005241652	0.000016027925	-0.00013613013	-0.0000244325	0.000066299915
CNA 115207	0.00003170842	0.00066438934	-0.00000087049864	0.00001624271	0.0005873397	-0.000015503576	-0.00018211218
CNA 115265	-0.00021466048	-0.0005625284	0.0000007741056	0.000009650381	0.000620689	-0.000004025355	0.00007493175
CNA 115273	0.00030412024	0.0003645186	0.00006770617	0.0000073821047	0.0019088902	0.000014570331	0.000245825
CNA 115286	0.0005713481	-0.0003518236	0.0000021715487	0.0000010128562	0.002449098	0.000043834734	-0.00014245545
CNA 115290	-0.00040603927	-0.00016483985	-0.0000024824067	0.0000027705898	-0.0001508863	0.00001720801	0.00021655095
CNA 115294	-0.00035177756	0.0009218242	0.000024205512	0.000011340301	0.00031591335	0.000015256281	0.0000347179
CNA 115330	-0.0004243809	-0.00029853042	-0.0000006901111	0.0000051612424	-0.0007827936	-0.00002737007	-0.00061143003
CNA 115350	-0.00031222406	0.00023005684	-0.000007682616	0.000016068809	-0.00054978416	-0.00006087705	0.0001938462
CNA 115352	-0.00030257276	-0.00019011645	-0.000017744504	-0.000009270559	-0.00032103248	-0.000058230402	0.00026502472
CNA 115399	0.00042036248	0.00048623126	0.000045159086	0.000007705342	-0.00055180275	0.0000026066323	-0.000265075
CNA 1154	0.0004977285	-0.00028392585	0.000012269708	0.0000049980295	-0.0005934678	0.00003700124	0.000012413707
CNA 115416	-0.000041258998	-0.00020779824	0.00000028967816	0.000014331862	0.0012483473	0.000008507198	-0.00023689547
CNA 115426	-0.000020986563	0.00073663343	0.000008627889	0.000022691915	0.001602986	-0.000019964951	-0.000041212246
CNA 1155	-0.00021151901	0.00015098228	0.0000038670264	0.000008619614	-0.0003845125	0.00002932009	0.000026162488
CNA 115548	-0.00040016902	-0.0006043084	0.00000013632724	-0.000016016327	-0.0010112155	-0.0000033358292	0.00022904242
CNA 115560	0.00070910645	0.00059335463	0.0000020653563	0.0000043270265	-0.0008246476	0.000057112007	0.00014274474
CNA 115572	0.0003817114	0.00060893426	0.000010529178	0.0000037322275	0.00082285824	0.000026406815	0.00030640603
CNA 115650	-0.000032510063	0.00009489823	0.0000019550207	0.000014901854	0.00017762434	0.0000005946152	0.00018380512
CNA 115653	-0.0003800629	0.000023539467	-0.000010784952	0.0000013157586	-0.001507723	0.000012043153	0.0000661117
CNA 115701	0.00017578945	0.00041963824	0.000024580087	0.0000011703651	-0.0021263298	0.00002590129	-0.00019492031
CNA 115703	-0.00028496305	0.000114544586	0.00000019591344	0.0000032215828	-0.0008061873	0.000031898555	0.00004550981
CNA 115708	-0.0006075496	-0.00052936265	-0.0000030598937	0.000013774164	-0.00013613165	-0.000025075451	-0.000407516
CNA 115727	-0.00019985334	0.000036771144	-0.000017284498	0.0000027644774	-0.00042490428	0.000023755878	0.000019860616
CNA 115752	-0.0005198735	-0.00036172496	-0.000075964694	0.000023107179	-0.00012770397	-0.000013330533	-0.000042848565
CNA 115761	0.000024410157	0.000045826935	0.000021286909	0.00002178958	0.0005743152	0.000026679707	-0.000059369973
CNA 115795	0.00017696418	0.00053105643	0.00000072791534	-0.0000055565606	-0.00046031148	0.00003780816	-0.00013261888
CNA 1158	-0.0002531809	0.00013429318	-0.00000010469365	0.000008868949	-0.00013183006	0.000010398956	0.0001663752
CNA 115817	-0.00073368044	-0.000871154	-0.0000034458885	0.000018072127	-0.001718745	-0.00004441634	0.000105750216
CNA 115825	0.00007895637	0.00026418266	0.00007623258	0.000007623288	0.00088334916	0.00002038551	-0.00017888578
CNA 115827	-0.00012048268	-0.00030225288	-0.0000058260503	-0.0000040511754	-0.0019946562	-0.000016938196	-0.00016668085
CNA 1159	0.00022886947	-0.0008312991	-0.0000016202696	0.000016346276	-0.0008354891	-0.00006614903	0.00003465005
CNA 115908	-0.00049449777	0.0000612165	0.0000042366864	0.000014697127	0.00037155973	0.000027769283	-0.00043122016
CNA 115939	-0.000282755	-0.000020230556	-0.0000039940223	0.000023667037	0.00079930434	-0.000046191173	0.00022514391
CNA 115992	0.00053515955	-0.000046541638	0.0000025567685	0.000011866322	-0.00023420234	-0.0000037648686	0.000038583126
CNA 116	-0.00079055416	-0.00018473764	-0.000003515417	0.000015408716	-0.0007036789	0.0000020965274	-0.0003910397
CNA 1160	-0.00070551387	-0.00029146028	-0.000025448262	0.000008725393	0.00012730809	-0.00002416976	0.000026088052
CNA 116039	-0.000377274	0.0000019578797	-0.00000031389254	0.0000034120262	-0.0008791718	0.000043150874	0.00011182444
CNA 116064	0.000058732883	-0.00031048944	0.0000036800045	0.000011179925	0.000051613777	-0.0000054662655	0.00032724065
CNA 116068	-0.00054392725	0.00010993023	-0.000010198944	0.000018771863	0.0002555773	-0.000036786947	0.0001796314
CNA 116092	0.00013247553	0.00026275025	0.000051304956	0.000004569396	-0.00095889723	-0.000015729334	0.00012748604
CNA 1161	-0.0006581028	-0.00032215714	-0.0000025120619	0.0000067663264	-0.0017320287	-0.00004204094	0.000013344996
CNA 116113	0.00062961475	0.00021232878	0.0000031024997	0.000021125965	0.00076691806	0.000046379275	-0.000341538
CNA 116115	-0.00013505007	-0.0006076398	-0.0000014418595	0.000008657907	-0.00050024234	0.000012054017	-0.00010999878
CNA 116123	-0.00044403554	0.0006930462	-0.00001583394	-0.000010676723	-0.0018672087	-0.000050636463	0.0002136242
CNA 116135	-0.00003424262	-0.00002763471	-0.0000075268076	0.000004670509	-0.0026483275	0.000016933947	0.00039348484
CNA 116138	0.0009192739	0.00091594976	0.000029773197	-0.0000010900028	0.00028723298	0.00006633962	-0.0000874399
CNA 116150	0.00032283115	0.000043500146	0.000008363916	0.000014369784	0.0022916852	0.000056169516	0.00005300108
CNA 116151	0.0002792295	0.00046713493	-0.0000013442125	0.000007767094	-0.003970107	-0.0000017757473	-0.00033860753
CNA 116154	0.00022349329	-0.00007103304	-0.000018039778	0.0000104572455	-0.0029223803	-0.0000032785533	-0.000089009765
CNA 116159	-0.00014315477	0.0000774143	0.0000021144556	0.0000120658015	0.0012950471	0.000025977934	-0.00010091822
CNA 116173	-0.0009293095	0.00026750079	-0.00008875789	0.000007769646	-0.002978965	-0.000032863754	0.00009191549
CNA 116179	-0.0001418004	-0.00071083667	-0.00003660098	0.000009132408	-0.002033837	-0.00008561015	-0.00007560988
CNA 116211	0.00010744241	0.00017596224	-0.000003420289	-0.0000020314787	0.0009860169	-0.00002724675	-0.00016533321
CNA 116224	0.00025927485	0.000064563435	0.000004138744	0.000010712978	0.0006702493	0.00001878972	0.00036904155
CNA 116225	-0.00010901172	0.00025802752	0.00023197019	0.000012708882	0.0012446842	0.00001382216	0.0001759585
CNA 116228	-0.000078725236	-0.00033235946	0.00002228855	0.000008354478	-0.0017309621	-0.0000032816968	-0.00014488597
CNA 116236	0.00039329068	0.00019951946	0.00000488778	0.0000049454875	0.0010601874	0.00000058322445	-0.0002777407
CNA 116238	0.000039318707	-0.00027212137	-0.000011656792	0.000008875616	-0.00039049317	-0.000011107887	0.00013040472
CNA 116254	-0.00014042445	0.000029557074	-0.000024024912	0.000011854977	0.0019749	0.000028523646	0.00002679721
CNA 1163	-0.00018736268	0.00036541352	-0.000042961714	0.0000104528535	0.001334662	-0.00004828017	-0.00012328789
CNA 116328	0.00014675142	0.0010751769	0.000019156245	0.000008440961	0.001284606	0.00005502942	-0.00026809334
CNA 116337	-0.00003358126	0.0008273662	0.0000026758726	0.000012551767	-0.0005050353	0.00001923514	0.000014337897
CNA 116349	0.00038807627	-0.00048543024	0.0000040384134	0.000022882774	-0.0014046483	0.00003295761	-0.00014250718
CNA 116362	-0.0003462386	0.00016421883	-0.0000004433778	0.0000070354768	-0.0012338001	-0.000022975752	0.00037646026
CNA 116379	0.000094624476	0.00037149328	-0.00000029000086	0.00001709455	-0.0020891582	0.000021259795	0.00008055866
CNA 1164	0.0002313222	0.00038303205	0.000102664366	0.000019656634	-0.0003984348	0.000013012725	0.00008092036
CNA 116412	-0.00012902684	-0.00013890919	-0.0000038326457	0.0000132356745	-0.0008660022	0.000013480027	0.00019347788
CNA 116441	0.000031960783	-0.00047669304	-0.00008572025	0.000012155613	0.0016178073	-0.000026204392	0.000057684647
CNA 116442	-0.00013356026	0.00024231564	0.0000025011934	0.000000331991	-0.0006704227	0.0000004874819	-0.00030253184
CNA 116443	0.00020487182	0.00095252343	0.000017475239	0.000025459865	-0.0014261571	0.000013849407	-0.0001658861
CNA 116447	-0.0008052109	-0.0007965738	-0.0000039778197	0.000027968621	-0.0012147255	-0.000025481893	0.00025433867
CNA 116448	0.000024488185	0.0005216225	0.0000031340953	0.0000022353684	0.0010059318	0.0000049927894	0.0000885567
CNA 116449	0.00018414832	0.00003282542	0.000008159541	0.000011808227	-0.0002100704	0.000025410089	0.00012821806
CNA 116461	-0.00064909254	0.000176714	-0.0001693623	-0.0000043082796	-0.0007784067	-0.00006802506	0.00029084782
CNA 116496	-0.0005792525	-0.00033728455	-0.0000024924489	-0.0000073153465	0.0000028648487	-0.000069083966	0.00009643338
CNA 116512	0.00023523792	0.00092014705	0.000007317492	0.000018400147	0.0006794236	0.000035729783	0.00011656937
CNA 116519	-0.00008866595	0.00016771945	-0.00000244449	0.000005386007	-0.00018072074	-0.000005606662	0.00011826258
CNA 116534	0.0004634569	0.00028893517	0.0000025535373	0.0000107116275	-0.0012766626	0.0000046876244	-0.000015181163
CNA 116535	0.00020370749	0.00053381914	0.00004793572	0.0000053428284	0.00067942176	0.000038087528	0.00015616785
CNA 116729	0.0006273879	0.00044638928	-0.00000093023755	0.000011332797	-0.0006985549	0.0000059496033	0.00007125679
CNA 116832	0.0008599001	0.0008181655	0.0000100072075	0.0000011823413	0.0011354923	0.000055100012	0.00012729158
CNA 116835	0.00022001671	-0.00019441941	-0.000005114602	-0.0000019805793	0.000507851	0.000004819486	-0.000052386316
CNA 116840	0.00006191968	-0.000011971315	-0.0000035729317	-0.000005297099	0.0006793674	-0.000040734	0.000030601233
CNA 116841	-0.00014072203	-0.0002778332	0.0000114491895	0.000008218449	-0.00084618	0.000003314257	0.000050131664
CNA 116842	-0.0001101204	-0.0006453524	-0.0000006979407	0.000003947082	0.0007390753	-0.00003330881	0.0002134334
CNA 116843	0.00014774696	0.00021885039	0.000009457659	0.000020775227	0.0012505571	0.00003288036	0.00006423336
CNA 116931	0.0003144979	-0.00058026967	0.0000038124374	0.0000036114104	0.0008740309	-0.0000055500377	0.00027478224
CNA 116933	0.00033145156	-0.0002158974	0.000008122514	0.000011119842	0.0010295282	0.0000027765368	0.00017628573
CNA 116937	-0.00015981565	0.00020900904	0.0000038048117	0.00001598413	-0.0013723907	0.000013604047	0.000045805584
CNA 116938	-0.00011910991	0.00012376289	0.0000019636084	0.00001357057	-0.0013723917	0.000012511409	-0.000038098497
CNA 116966	0.000026183186	0.00008978202	0.000020843963	0.0000065703725	-0.0009346365	0.000005387224	0.00009549039
CNA 116969	0.0007511528	0.00034521866	0.0000031024297	0.0000020367459	-0.0013652747	0.00002779686	-0.00011846521
CNA 116983	-0.00034082693	0.00025041122	0.0000100419	0.0000094270645	-0.0033954703	0.000010368524	-0.00014217301
CNA 116984	0.000114633054	-0.00020925509	0.0000029180005	0.000017564169	-0.001569	-0.0000104732635	0.00016380713
CNA 116985	0.00021265465	0.00010984121	0.000009419593	0.000014854239	0.0006473177	0.00004966741	0.00017526752
CNA 116988	0.000104078375	0.000055920285	-0.000001658352	0.000007539813	-0.0015575851	-0.000030765153	0.00027313325
CNA 117	-0.00013310689	-0.00033790217	-0.000017623042	0.0000068090612	0.0012835333	-0.000014637836	-0.00026346202
CNA 117143	-0.00044477632	0.00009729686	-0.0000029681044	0.0000014826724	-0.0023758637	-0.000050597646	0.00026569006
CNA 117144	0.00008966752	0.00070192316	0.000015143338	0.000011645335	0.00066786964	0.000035308814	0.00020647948
CNA 117145	0.00021740142	-0.00016389301	-0.0000039553647	0.000021543317	0.0007342819	-0.000028275175	-0.000109096916
CNA 117155	0.000107857304	0.00041695675	0.00000008203111	0.00001575587	-0.00086430175	-0.00006515292	0.0000122121255
CNA 117156	0.00009291577	0.00032073524	-0.000001881825	0.000012916632	-0.0008880118	-0.000043310007	0.0000008611485
CNA 117157	-0.00029469872	0.0012078994	-0.000009443067	0.0000009970472	-0.00019206807	-0.00006908494	0.00059556024
CNA 117166	-0.00044487187	0.00030180442	-0.0000071404584	0.0000059517592	0.000922205	-0.000050109786	0.00008361659
CNA 117194	0.0010044737	0.000097460426	0.00016315731	0.000007448487	-0.00077654445	0.000025908135	-0.0001390715
CNA 117246	0.0005222986	0.0004039774	-0.000059433423	0.000011874007	0.0006020401	-0.00006139285	-0.00007604981
CNA 117247	0.00012457544	0.0002705209	0.000007757289	0.00002013248	0.0009367108	0.00003529	0.00027648822
CNA 117248	0.00046140424	0.000015391375	0.000008942574	0.000008169142	-0.0012645227	0.000057535668	-0.00012478138
CNA 117285	-0.00023183452	-0.0000021117753	-0.0000026230603	0.00001071889	-0.0030294796	-0.000057086607	-0.00046353182
CNA 117289	0.0000550432	-0.000008512472	-0.000040879386	0.0000047581207	-0.0021591745	0.000024813966	-0.000052299994
CNA 1173	0.0007827197	0.00034476854	0.000025710422	0.000008269069	0.0025806169	0.000048382542	-0.00007066359
CNA 1174	-0.00048533984	-0.00040005936	-0.0000054698344	-0.00000016713558	0.0008601755	-0.000020030318	0.00052304287
CNA 1175	-0.00023986936	0.00045200367	-0.00000060796305	0.0000047883386	-0.00025274738	0.0000140644115	0.00022977183
CNA 117531	0.00008834017	0.0007220619	0.00007917232	0.000019619123	0.0005498875	0.000023748033	-0.00008333696
CNA 117532	0.00016973395	-0.00040931368	-0.0000034046473	0.000008166259	0.0011214915	0.0000018130484	0.00012688329
CNA 117584	0.00010454632	0.00017503573	-0.00000017687438	0.000004056594	-0.00005068454	-0.000008223463	-0.00007255092
CNA 1176	-0.0008282717	-0.0003071642	-0.000013175636	0.0000086541795	0.0014602325	-0.00005970779	-0.000020188025
CNA 117608	0.000010799761	-0.000009724726	-0.0000012541091	0.0000003181779	0.00086739345	-0.000014385361	-0.00027262195
CNA 1178	-0.000382946	0.00037539404	-0.0000014862111	0.000011455478	-0.00029257318	0.0000131341285	0.00024562428
CNA 117854	0.00039270052	0.00095936155	0.0000032162006	0.000008126497	0.00070951576	0.000024596084	0.000032763845
CNA 118	-0.00013821624	-0.000542286	0.000027170066	0.000006870067	-0.0010718006	0.00000014718867	0.00029355346
CNA 1180	-0.00012402576	0.00028160308	-0.000065980705	0.0000033363979	0.00042018638	-0.000026335036	-0.00032148056
CNA 1181	0.0007849614	-0.00003508401	0.000013558	0.000010112718	0.0019945398	0.000047716487	-0.00007253317
CNA 1182	-0.000057058274	0.000096054435	0.00000089749176	0.0000060271736	-0.00016200833	-0.0000082287015	0.00005445976
CNA 118421	-0.00010468931	-0.00043669352	0.000073964526	0.000022365497	0.0018000454	0.000020973368	-0.00020903397
CNA 118424	-0.0003807076	-0.00075208023	0.000023531073	0.000013971591	-0.0033954694	0.000010597786	0.00020403117
CNA 118426	-0.0008554776	-0.00020543557	-0.000021649823	-0.0000025595273	-0.00033981845	-0.00013855302	-0.000034588957
CNA 118429	-0.00020575852	-0.00026650005	0.000009686592	0.0000068248983	0.0015784882	0.00001141667	-0.00007193979
CNA 118432	0.00011591072	-0.0005769469	-0.000010521629	0.0000029037653	0.0009202335	-0.000047693517	-0.00025279578
CNA 118442	0.0003192437	0.0005065322	0.0000069673374	0.0000007881674	0.00036730344	0.000059606806	0.00018728219
CNA 118460	-0.0002724761	0.00022626133	-0.0000016473634	0.000013912569	-0.0010591825	-0.000002050029	0.0002051179
CNA 118461	-0.000630636	-0.00016549094	-0.000016075473	0.000012727865	0.00038862412	-0.00006045682	0.000016777181
CNA 118471	-0.00044019095	-0.00034314132	-0.0000013567128	-0.0000020884152	0.00047936363	-0.000020042537	-0.000010186295
CNA 118472	-0.0004605555	-0.00031568253	-0.000030911175	0.0000031662612	0.00047936302	-0.000038908966	-0.00009626684
CNA 118487	-0.0009220285	-0.000549244	-0.0000030208869	0.000017107192	-0.002034906	-0.00010245504	0.00021579432
CNA 118490	-0.0011074992	-0.00093969	-0.000011182624	0.000011222793	-0.0006607386	-0.00009950179	0.00025442333
CNA 118491	-0.0009875459	-0.0008749472	-0.00006996984	0.000010037269	-0.000660737	-0.000094997224	0.000055010267
CNA 1185	-0.00020865611	0.00039355876	0.000046924	-0.0000019988622	-0.000950561	-0.000016819942	0.000058132344
CNA 1186	-0.00055380096	-0.0007870192	-0.000005315116	0.0000061805436	0.00006299443	-0.000047871912	-0.00016210446
CNA 118611	-0.0004825696	-0.0002659602	0.00000029482624	0.000008835778	0.00044032605	-0.000051714876	-0.00013709844
CNA 118663	-0.0006421754	-0.00017369926	-0.0000052108594	0.0000065873596	-0.000024263181	-0.00009669758	0.000048675443
CNA 118670	-0.00069764996	-0.00061961217	-0.00001702212	0.000005591588	0.0008023064	-0.00009565488	0.00024553054
CNA 118672	-0.00069281406	-0.0007565146	-0.000008788235	0.000007316901	0.00080230425	-0.000087121894	0.00012320273
CNA 1187	-0.00014200601	0.000041879914	0.00000035251315	0.000021323702	-0.0018451487	-0.000016271037	0.00011941804
CNA 118738	-0.0001765222	0.00036560764	0.000013919403	0.0000060736024	0.0023224924	-0.0000474188	-0.00003065626
CNA 118788	-0.00077972584	-0.0005648601	-0.0000053551416	0.000008313455	0.0010548589	-0.00006396499	-0.00019916485
CNA 1188	-0.00011029389	-0.00005021045	0.000002880621	-0.0000001485126	-0.0018451479	-0.000011292367	-0.000034988894
CNA 118812	-0.000771125	-0.0000062641006	-0.000005125832	0.000013430171	-0.00009042873	-0.000062356994	-0.00024715846
CNA 118813	-0.00075155083	-0.00032048684	-0.0000017950907	0.000010998846	0.00046236202	-0.00006492765	-0.00006152128
CNA 118856	-0.00045685744	-0.0007282182	-0.000018119006	0.0000016380326	0.0004594678	-0.00005098502	-0.0003275287
CNA 118881	-0.00089015905	-0.00044148407	-0.0000023573507	0.000022577018	-0.0005091968	-0.00008113163	-0.0003204563
CNA 118924	-0.0009858257	-0.00085054035	-0.000006679051	0.000011602016	-0.0007069247	-0.00007165459	-0.000003576905
CNA 118932	-0.0009669173	-0.00032283095	-0.000011666445	0.000008099487	0.001183363	-0.00008805987	0.00022149303
CNA 118980	-0.00076175446	-0.00010692914	-0.00007751864	0.000009946636	0.0002788543	-0.00008825565	-0.0000040677405
CNA 118987	-0.00068989926	-0.0008982434	-0.0000023145467	0.000009927721	0.00014709086	-0.000083506704	-0.00003802763
CNA 119016	-0.00021416265	-0.00043431556	0.000091100774	0.000006218878	0.00077667047	-0.00007614738	0.00015359014
CNA 119032	-0.0006979795	-0.00004868411	-0.00022524982	0.0000102262375	-0.00007468508	-0.000088548324	0.00008352718
CNA 1191	-0.0002492454	0.0000841845	0.00013785409	-0.000009322879	-0.0010988193	0.000058561207	-0.000064308806
CNA 119180	-0.0005507349	0.00015869562	-0.00000003143863	0.00001211264	0.0003876162	-0.00005675849	0.00023775695
CNA 1192	0.00030463684	0.00017814498	0.0000028968786	0.0000061691912	0.0008893719	0.000033693945	-0.00020303343
CNA 1193	-0.00019255588	0.00060601096	0.000004381115	0.0000010753648	-0.0008587159	0.0000029277649	-0.00017570272
CNA 119385	-0.0010164744	-0.00054372	-0.000004772067	0.000014955263	-0.0029234944	-0.00009397801	-0.00001639263
CNA 119391	-0.00085196266	-0.0010647011	-0.000009004161	0.00000651661	-0.00039321164	-0.000097074364	-0.00010465618
CNA 119392	-0.00092425355	-0.0011133717	-0.000013647346	0.000018142837	-0.00039321213	-0.000096103	-0.0000021948372
CNA 119395	-0.00081860396	-0.000008561763	-0.0000042679694	0.000011595349	-0.0007148366	-0.00008810624	-0.00024011495
CNA 119437	-0.00040063198	-0.00031377768	0.00005629603	-0.0000038235057	0.0013220501	-0.00004386848	-0.00023654701
CNA 119467	-0.0005131609	-0.00031812172	0.00000012432832	0.0000025126683	0.00062011735	-0.000043600216	0.0002622924
CNA 119504	-0.0010008976	-0.0007227814	-0.000003081696	0.0000129958435	-0.00048102046	-0.00007892659	-0.0003125358
CNA 119548	-0.0006993731	-0.00063029205	-0.00015429438	0.0000052987207	0.0008465422	-0.00008518885	0.00021085041
CNA 119559	-0.00091764797	-0.0010690544	-0.00054569816	0.000005900957	-0.0013359997	-0.000111206486	-0.00020607613
CNA 119587	-0.00058740866	-0.00024556057	0.0000014671282	0.0000053541257	0.0013449631	-0.000057923018	-0.0000926117
CNA 1196	-0.00018500196	0.00019032684	-0.0000043178547	0.000003825419	0.0019612007	-0.00004495755	0.00007196657
CNA 119678	0.0004726965	0.0006341164	0.000013000849	0.0000151316635	0.00045055797	0.000029861649	-0.00007612317
CNA 119679	0.00050780596	0.0001659832	0.00041556565	0.0000047327476	0.00045055675	0.000027809925	0.000064899476
CNA 119682	0.0005130093	0.00004559356	0.0000073486035	0.0000065578843	0.00040757202	0.000027527654	-0.00009186823
CNA 119687	0.0005136206	0.0004062028	0.00010429679	0.000006057397	0.00035801553	0.000026260845	0.00022406716
CNA 119692	0.00044472585	0.00024879185	0.000026022384	0.000011562697	0.00035801597	0.000028301753	-0.0000415032
CNA 119694	0.0005057108	0.0005944875	0.000015165914	0.0000069284165	0.00035801323	0.000028502734	0.000008716556
CNA 119695	0.00058114895	0.00076406164	0.000030015011	0.0000064556816	0.00035801533	0.000028594199	0.00031200095
CNA 1197	-0.000043486998	-0.00040237245	0.000001388242	0.0000036919052	0.0012230319	0.000005437361	-0.0001288087
CNA 119772	0.0004953915	0.000038078317	0.000033296426	0.0000022682755	-0.0004047707	0.00002555486	0.0000844636
CNA 119774	0.00052859186	-0.00030310173	0.000052827174	0.000010786659	-0.0004047741	0.000021852566	0.0000124914695
CNA 1198	-0.000033788354	-0.00072057877	0.0000004898399	0.000004612471	0.00078339915	0.000020952493	-0.00017896638
CNA 12	-0.00063223555	-0.00082404236	-0.0000031475813	0.000007621722	-0.00043861303	-0.000020015832	0.000006210595
CNA 120	-0.0006929946	0.00008650585	-0.0000008068417	0.000011649922	-0.0011268372	-0.00007576545	0.000003246097
CNA 1200	0.0004884679	0.0008048086	0.00001059069	0.000011102168	0.00019647571	0.000020974216	-0.00030640516
CNA 120065	0.0007625013	0.0006805066	0.00022745643	0.000009209166	0.00003968785	0.00004051288	-0.00016880647
CNA 120066	0.0006674176	0.000958751	0.000017450946	0.0000009740994	0.000035108013	0.0000309926	-0.00017609526
CNA 120103	-0.00015438121	-0.0005050801	-0.00000010746278	0.00001629236	-0.0011941359	0.000009456242	0.00009707499
CNA 120114	-0.00019194996	0.0003842269	-0.0000038139206	0.000016754144	-0.00011795952	0.000007492796	0.00015160601
CNA 120146	-0.00019957834	0.00022478853	-0.0000017011756	0.000013572233	-0.00074846693	-0.0000022163501	0.00022052815
CNA 120224	-0.00003376147	0.00034406068	0.0000034786929	-0.0000025876525	-0.00014553996	0.000016454218	0.00034264775
CNA 120227	0.0005377239	-0.00025590873	0.0000028087834	-0.0000012184645	-0.0013966508	0.000023417364	0.00021854704
CNA 1203	0.000019705882	0.0004632788	-0.000008814863	0.000013344273	0.001157888	-0.000016860598	-0.00002606615
CNA 120376	-0.000080908554	0.00008541304	-0.000002971582	0.0000053732338	0.00035636526	0.000009217169	0.00026551247
CNA 120379	-0.00013626333	-0.00016439427	-0.0000041472344	0.00000515208	0.000011855187	0.00001346645	-0.00005234369
CNA 120400	-0.00007734731	0.0005906912	0.0000017623893	0.00000766691	-0.0010127207	0.000008790003	0.00006935865
CNA 120406	-0.00006529531	0.0004019134	-0.0000011525852	0.000008270296	-0.00067665405	0.000010970754	-0.00017223459
CNA 120425	-0.0001721506	-0.00009743614	-0.000003333526	0.000008014746	-0.00017402289	0.0000007964913	0.000052594725
CNA 1207	-0.00009816825	-0.0002068525	0.0000039590373	0.00001656219	-0.0007490878	0.000022819539	0.00028341718
CNA 120775	0.0005481619	-0.00009248967	0.000038565693	0.0000054009574	0.00084526744	0.000028470477	0.00022956259
CNA 120776	0.0006395106	0.00082020316	0.0000025292588	0.0000071596965	0.0008452652	0.000026654974	0.00008255243
CNA 120787	0.00051222293	0.0009187286	0.00000826928	0.0000017182912	-0.00012459207	0.000023688368	-0.0000057977295
CNA 120793	0.0005622698	0.00053432287	0.0000106889265	0.000014764881	-0.00069167	0.000025202455	-0.00010303051
CNA 120796	0.0006378064	0.00088106695	0.0000157546	-0.0000017370733	-0.0006916686	0.000025019182	-0.000116137635
CNA 1209	-0.00022093729	0.00027011667	0.00000090909225	0.0000004233316	0.000080906175	0.000008832139	0.00017279726
CNA 120939	-0.00066423323	-0.00028427076	-0.0000034479224	-0.0000021225906	-0.00119857	-0.000071561306	-0.00019802578
CNA 1211	0.0002282572	0.00053672993	0.00004849073	0.00000898423	0.0007675611	0.000016483289	-0.00010797605
CNA 1212	0.00011571262	-0.0005578575	0.000002753347	0.0000038264584	-0.00057245075	-0.00001553821	0.00025760988
CNA 1213	0.0002190428	-0.00026266125	-0.0000013254746	0.0000040214627	0.00080041745	-0.000026991807	-0.00009459687
CNA 1215	-0.0009114537	-0.0005063414	-0.000008617026	0.000018629076	-0.0008564082	-0.000049777627	-0.00008082105
CNA 121504	-0.0008935843	-0.00003511908	-0.00009489275	0.000002911701	-0.0019628294	-0.000073429226	-0.000041555944
CNA 121506	-0.0009280711	-0.00045520606	-0.000009504275	-0.0000039650395	-0.0022156357	-0.000080767204	-0.0000141700675
CNA 121512	0.0015714846	-0.00045741964	0.0000005866652	-0.000005190143	0.0015393329	-0.000041817606	0.000050138424
CNA 121536	-0.00093455415	-0.00032933673	-0.000023580189	0.0000051606253	-0.00054010533	-0.00021035598	-0.00020317367
CNA 121793	0.00026838743	-0.00042747208	-0.0000026365765	0.0000045323923	0.0018421647	-0.000044499317	-0.0001463307
CNA 121838	-0.0001327606	-0.000047446585	-0.0000021169496	0.000023238284	-0.000604972	-0.0000016934788	0.000040667077
CNA 122011	-0.0002371343	-0.00035815447	-0.0000027326475	0.000019968811	-0.00005818688	-0.000021172933	-0.0000646655
CNA 122042	-0.00007133718	0.00047545816	-0.000022116834	0.000002873075	-0.0004436255	-0.000020657884	-0.000042328553
CNA 122046	-0.00007155274	0.00006799363	-0.000016348107	0.000014676125	-0.00100107	-0.000026126014	0.00000861474
CNA 122060	0.000038388465	0.00041842906	-0.0000010669526	0.000005388946	0.0010299572	-0.000014705103	0.00004953146
CNA 122183	0.000012871731	-0.000048973023	-0.000077637116	0.000022740076	-0.0003995976	-0.000016768405	-0.000047199705
CNA 122258	0.00024118513	0.00021660609	0.000005185072	-0.0000017939958	0.0018649176	0.0000032458922	-0.00007490328
CNA 122402	-0.0006858291	-0.00065174926	-0.000008744156	0.00002573835	0.00017497447	-0.000030034193	-0.000028382206
CNA 122416	-0.0005484403	-0.00022025662	-0.0000024955493	0.000013213594	-0.000022590128	-0.00000265223	-0.0003680855
CNA 122481	-0.00055752124	-0.0003992621	-0.0000074706313	0.0000041468265	-0.000041288742	-0.000017651355	-0.00012920512
CNA 122509	-0.000505502	-0.00042703704	-0.00010035827	0.0000036396116	-0.00015269207	-0.000026117788	-0.00015120306
CNA 122525	-0.0007822919	-0.00050568645	-0.0000042463	0.000016139717	-0.00094730227	-0.000047453035	-0.00019278257
CNA 122553	-0.0006204868	-0.00058925024	-0.0000053724025	0.000018007748	0.00051652576	-0.00003568601	0.000052431496
CNA 122616	-0.00045956735	0.00024402913	-0.0000024386097	0.0000062115864	-0.0010045529	-0.0000071792747	0.00002454228
CNA 122618	-0.00047780637	-0.0005121967	-0.0000026941764	0.000018025257	-0.00080123084	-0.000013021476	0.00009393851
CNA 122622	-0.00048145253	-0.0009379089	-0.00006605445	0.000016872993	-0.00036270448	-0.000009146583	-0.0001435747
CNA 122651	-0.0008671076	-0.00036684016	-0.0000047649182	0.000007480862	-0.0018813198	-0.000037125574	-0.000046187302
CNA 122664	-0.0008593431	-0.0006964495	-0.00003792113	0.00001067576	-0.0011958317	-0.0000507684	0.00008608512
CNA 122665	-0.0009104553	-0.000855985	-0.0000075003063	0.000013036969	-0.0011958312	-0.000047187474	0.00039067038
CNA 122704	-0.00082776026	0.000033844437	-0.00000872993	0.000010844829	-0.0026808856	-0.000039062696	-0.000053879205
CNA 122706	-0.0009193718	-0.00022696686	-0.000015073974	0.000018942806	-0.0029940845	-0.000034714605	-0.00015369488
CNA 122740	-0.00051809376	-0.00028166475	0.000008970917	0.00001419459	-0.00030368092	-0.0000233765	-0.000063941305
CNA 122742	-0.00051969587	-0.0004067806	0.000004528644	0.000008793133	0.000031851225	-0.000024300436	-0.00011651558
CNA 122748	-0.00075899257	-0.0005081343	0.0000017595186	0.000012084822	-0.00014540255	-0.000037346537	-0.00021937999
CNA 122769	-0.00089391886	-0.0011029177	-0.0000029087596	0.000021814521	-0.0018259519	-0.00004321555	0.00007404027
CNA 122773	-0.0007385511	-0.00039301708	-0.000005510954	0.000018205088	-0.0013027951	-0.000043899578	-0.00026043237
CNA 122786	-0.00062704075	0.00012850415	-0.00002799726	0.000011621415	-0.002245448	-0.000045420973	0.00040203895
CNA 122809	-0.00063185306	-0.000119785305	-0.000052850985	0.000004969051	-0.0006572124	-0.000026172349	0.00004696146
CNA 122830	-0.0005635547	-0.0007091886	-0.000030610674	0.0000022110137	0.0006158739	-0.00002684827	0.000032341064
CNA 122876	-0.00065197336	-0.0006537841	-0.000008872221	0.0000061508463	0.0011396989	-0.000009666635	-0.00006665318
CNA 122945	-0.00051282067	0.00044717686	0.000044243345	0.000008462121	-0.000060998012	0.00001287437	-0.00020136285
CNA 122953	-0.0005968045	0.00036083895	0.00000085832204	0.000021289852	-0.000071596936	0.0000092967275	0.000014765596
CNA 122961	-0.00058160006	-0.00064022164	0.00000063239946	0.0000012149228	-0.00012934732	0.000012179735	0.0003030414
CNA 122970	-0.0007262674	-0.0007424424	-0.000013429156	0.0000100243715	-0.0013863142	-0.00002036545	0.00016948929
CNA 123	-0.00005538153	-0.00013233618	0.000008103969	0.000020636819	0.0014533523	-0.0000070005367	0.000100681995
CNA 1230	0.000729114	0.0003162113	0.0000013486646	0.000021931766	-0.0018973539	0.000032286513	-0.00017646173
CNA 123016	-0.0006851857	-0.00094957295	-0.00016326438	0.000012843524	-0.001012033	-0.000018499159	-0.000026567523
CNA 123036	-0.0006909361	-0.00010068373	-0.000020001256	0.000007790244	0.0002302887	-0.000032379077	-0.00023239151
CNA 123041	-0.0005043168	-0.0004925202	-0.0000069140406	0.000010411351	-0.00080997066	-0.000032189084	-0.00020279324
CNA 123096	-0.0006877601	0.000039047016	-0.000039729486	0.0000074454447	0.00067007495	-0.000025763538	-0.000061024482
CNA 123099	-0.0006406976	-0.00010981699	-0.000003112131	0.000004908484	0.00028646007	-0.00002012985	-0.00035907788
CNA 123103	-0.00080490374	-0.0006599782	-0.0000003541939	0.000015384181	-0.0018813182	-0.000040025745	0.000189865
CNA 123169	-0.00011214161	-0.0003382304	-0.00004127796	0.000012728217	0.00096902624	-0.00002723215	-0.00023350219
CNA 1232	0.0007386584	0.00017136591	0.0000036010972	-0.0000031430639	-0.001896643	0.00003596417	0.000038050915
CNA 123207	0.0008306887	0.00006939516	0.000014205335	0.000007745298	0.00071792636	0.000041222585	0.00010379996
CNA 123228	-0.00028197776	-0.0004472588	0.0000006652155	0.000006765002	0.000685195	0.000012901465	-0.00028116445
CNA 123263	-0.0003099259	-0.0010814292	-0.00016967925	0.000008203372	0.00032327007	-0.00000952024	0.00016301018
CNA 123283	0.00005555708	-0.00014095557	0.000005369681	0.000020633863	-0.00060137844	0.000024095429	-0.00028729622
CNA 1233	0.00054728484	-0.000316896	0.0000048718393	-0.0000047689064	-0.0026612037	0.00005135584	-0.0003863113
CNA 123346	0.000542086	0.00009086205	0.000019912	0.000010339971	-0.00026559428	0.000025527454	-0.0000003728424
CNA 123355	0.00024619608	-0.00089282147	0.000043880984	0.000011233529	-0.0010066185	0.00002290025	-0.00022223477
CNA 1234	0.00067101273	-0.000021657213	0.000003577508	0.000017156424	-0.0018966432	0.000030055724	-0.000112393565
CNA 1235	0.000049057053	-0.00040065488	-0.000000506581	0.000018083994	0.0026593253	0.000043166136	0.000016786295
CNA 123591	0.0000003610415	0.00009016609	-0.0000020727275	0.000025216728	0.00040661695	0.000009489769	-0.0001601456
CNA 1236	-0.00024375497	-0.00073653454	-0.00003757548	0.000011460179	0.0011927965	-0.00004371888	0.00002670271
CNA 123606	0.0010954225	0.00043664986	0.000008480796	0.000018531126	0.0012615495	0.000053933425	-0.000041125466
CNA 123624	0.00054628955	0.00012395362	0.000019009181	0.000026229414	-0.0012809635	0.0000149786465	0.00019526428
CNA 123688	0.00022745892	-0.00009432384	0.0000017914207	0.000019945996	-0.00012406407	0.000009690291	0.000008813032
CNA 1237	0.00031842708	0.0004414212	0.0000030319788	0.000006985637	-0.0004191975	0.00004651085	-0.0004512704
CNA 123720	0.0008391305	0.00031785198	0.0000029421747	0.00000003079347	0.00034860245	0.00003903036	0.00020839315
CNA 123722	0.00081287517	0.00021086601	0.000018859684	0.000008330415	0.00034860117	0.00003623018	-0.00017729205
CNA 123745	-0.00061057665	-0.00043011163	-0.000017756049	0.000021152333	-0.0005283307	-0.0000899519	-0.00038472464
CNA 123775	0.00015435102	0.00034118714	0.000007278014	0.00000542482	0.000049852475	-0.000016619855	-0.0003046315
CNA 123872	-0.00023195196	0.00036883366	-0.0000005119232	0.00001834554	0.00054735655	-0.00002505067	0.00006648363
CNA 123904	-0.0004902795	0.00031297762	-0.000001078452	-0.0000003267513	-0.00015178417	-0.00002645308	-0.00006589814
CNA 123920	-0.00043187852	-0.00031472242	-0.0000008117451	0.0000014732188	0.002083589	-0.000016967977	0.0002590129
CNA 123970	-0.00016747366	-0.000035946825	-0.0000045144225	0.000014139866	-0.001502802	-0.000041176438	0.00015956178
CNA 124	-0.00029547303	-0.00061850954	-0.000008644855	-0.00000065520754	0.0012602411	-0.000008199052	-0.00014966144
CNA 124044	0.00038113375	-0.00077741226	0.000010340966	0.0000073072306	-0.0009330726	-0.000006863319	0.00032561203
CNA 124045	0.00034103543	-0.0009307948	0.000089882706	0.0000071792483	-0.00093307253	-0.000013398292	-0.00009291685
CNA 124093	-0.00045481013	-0.0002743169	-0.00002053456	0.00000646088	0.0009222055	-0.000050640174	0.000089413064
CNA 1241	-0.0008630371	-0.00029393382	-0.00005989118	0.000011070072	-0.0017187442	-0.00004508937	-0.00006654733
CNA 124149	-0.00014221056	-0.00039730032	-0.000026121446	0.0000017609567	-0.00011659772	-0.00004518421	0.000053993837
CNA 124245	0.00040044467	0.0004997478	0.00002332172	-0.0000061905594	-0.0013732876	-0.000013929847	-0.000044960125
CNA 124359	-0.00009213871	0.000118678676	0.000009275384	-0.00000003633112	-0.0002627485	-0.000013714349	-0.0000020779867
CNA 1244	-0.00085495965	-0.00008262468	-0.0000018971442	0.000014363501	-0.0011332937	-0.00006758209	0.00012944307
CNA 124460	-0.00014252316	-0.0008632977	-0.0000016619797	0.000013427587	-0.0014959775	-0.00003429584	0.00006798957
CNA 124491	-0.00036345283	-0.0001321432	-0.00009455765	-0.000004396002	-0.0008504322	0.0000005736703	0.00018621141
CNA 124512	0.00045153842	0.00010822813	-0.000055624794	0.000014076469	0.0002319937	-0.0000030670296	0.00016459046
CNA 124535	0.00013833512	-0.00019423579	-0.000007021088	0.000017557659	-0.0013995646	-0.000040950163	0.00006240035
CNA 124538	0.00014275937	-0.00028002888	-0.000003926717	0.000008108317	-0.0020486708	-0.000042821495	0.00030723176
CNA 124540	0.00009874797	-0.000019693249	-0.0000029268376	0.000012127555	-0.0017554067	-0.000040135026	-0.00016392159
CNA 124565	0.0005207175	0.00026860426	-0.000036921705	0.000013123375	-0.0025340607	0.000006706182	-0.00017049181
CNA 124583	0.00056174764	0.0004844268	0.000002935129	0.000007868145	-0.002287339	0.000015021022	0.00004951656
CNA 124590	0.00044185418	0.00083611306	-0.000000060074555	-0.0000041132685	0.0017098611	-0.000015066437	0.000017251177
CNA 124599	0.00036356915	-0.000464713	-0.000071241695	0.00000809847	0.0015417966	-0.000020891945	0.00021126644
CNA 124602	0.0004868455	0.00064910046	-0.0000032579308	0.0000063055404	0.0011967832	-0.000021870697	0.0000016529209
CNA 124626	-0.0002943517	0.0001262517	-0.000004796187	0.0000058138507	-0.00067991036	-0.000039498987	0.00007075126
CNA 124637	0.00009059441	-0.00013728121	-0.00015769216	-0.0000039924785	0.0012767848	-0.000036589456	-0.00030288912
CNA 124641	0.0001775052	-0.00083838863	-0.00003682698	-0.0000022951322	-0.0008680794	-0.000035466022	-0.0000777126
CNA 124739	-0.0000015016738	-0.00019811826	-0.000009865533	-0.000005239955	0.00060071656	-0.00001637215	-0.000012156575
CNA 124751	0.00011654453	-0.0008621606	-0.00010803056	-0.0000036435001	0.0003779598	-0.000031695596	-0.00016228313
CNA 124773	0.00019607502	-0.00043859892	-0.000008815429	0.000011170306	-0.0013126441	-0.00003385875	0.0002921502
CNA 124783	-0.0001084292	-0.00020727036	-0.000052575087	0.000010936121	-0.00072104257	-0.000038614628	-0.00015798103
CNA 124790	-0.00014335997	-0.00024034588	-0.000002625809	0.000007859538	-0.0007589929	-0.00004239754	-0.000039888677
CNA 124801	-0.00018883838	-0.0004854699	-0.0000035838375	0.0000048390652	-0.0010308159	-0.00004759169	0.00013880404
CNA 124808	-0.0001526482	-0.00042981538	-0.0000071333684	-0.0000004582696	-0.0004563314	-0.000052301682	0.00007069419
CNA 124817	-0.00023906976	-0.0005454647	-0.0000069853463	0.0000018255724	-0.0019313175	-0.00004712476	0.00010816128
CNA 124842	0.000097656826	0.00015385065	-0.0000031874204	0.00000031159368	-0.00059037056	-0.000008882489	0.00011252262
CNA 124857	-0.00010553557	-0.00038548393	-0.0000047652084	0.000006871847	0.0010254838	-0.000036129903	0.00002039477
CNA 124872	-0.0000041872513	-0.000108689295	-0.000025676809	0.000012109882	0.00030042772	-0.000031144536	-0.000048917183
CNA 124912	0.00026740742	-0.000032067455	0.0000016830883	0.000013309093	0.00029865478	0.0000022503352	0.00007690537
CNA 124925	0.00012768708	0.00028586035	0.000008268384	0.0000071969143	0.00068417384	0.00000015986518	0.00001630797
CNA 124930	0.0003541329	0.00032000692	0.00005188804	0.0000067253436	0.0010601889	0.0000016578097	0.00007377412
CNA 124935	0.00015119728	-0.0002489573	-0.0000042347515	0.0000059529793	-0.0010274445	-0.000036483994	-0.0002411144
CNA 124936	0.000008487389	-0.0003616352	-0.000019627836	0.0000054799475	0.000118324206	-0.0000042618844	-0.00012860763
CNA 124944	0.00009649843	-0.000076566444	-0.000015288186	-0.0000015859688	0.0013685027	-0.000027138642	0.000051625797
CNA 124961	0.00004049715	-0.000071074726	-0.000068676745	0.00000265617	-0.00019164364	-0.000026613652	-0.00007649882
CNA 124975	0.00009656462	0.00015722733	-0.00003906531	0.0000033776846	-0.00041981947	-0.000020054775	-0.00045093094
CNA 124976	0.00006176217	-0.00026615933	-0.000004682141	0.000007758639	-0.0004198209	-0.00002161382	-0.000062072344
CNA 124989	-0.000055564764	-0.00050019316	-0.0000022246786	0.0000067250808	-0.00079048536	-0.000049233502	0.00017861121
CNA 124995	-0.00006964709	0.000041414234	-0.000003980396	0.0000053812737	0.000043270047	-0.000038507493	0.00030265943
CNA 124997	0.00016508333	-0.00013961263	-0.00023177294	-0.0000038766584	-0.0013115435	-0.000034920482	-0.00008699153
CNA 125	-0.0002922847	-0.0007916097	-0.0000016891603	0.00001059212	0.0013202522	-0.000004935306	0.000042371517
CNA 125058	0.00051496417	0.0008435547	0.0000005517253	0.000024904908	-0.001300814	-0.0000063733755	0.00008201378
CNA 125061	0.00052158715	0.0003506667	-0.0000056132285	0.000003762065	-0.0013760927	-0.000009134845	-0.000055772693
CNA 125111	-0.0002905248	-0.0005261804	-0.0000050354492	0.000007217624	0.0012491235	-0.000047822363	-0.00028933038
CNA 125113	-0.000066044246	0.000002768864	-0.0000043956834	-0.0000071232876	0.0014280532	-0.000038852562	0.000042763015
CNA 125115	-0.00033592293	0.0001270828	-0.0000256335	-0.00000226201	0.0010859574	-0.00005003791	-0.00006741113
CNA 125144	0.000002563493	-0.00036915456	-0.000003484287	0.000007291007	-0.0002216679	-0.000038944632	0.000022490149
CNA 125150	-0.000030114355	-0.00036615462	-0.0000024226356	0.0000020466846	-0.00060426997	-0.000025446754	0.00002479879
CNA 125170	0.000019231797	-0.0005932071	-0.0000054582774	0.0000031894583	-0.0017641726	-0.00002931875	0.000031308864
CNA 125206	-0.000056265264	-0.00038292853	-0.0000032032679	0.0000049374826	-0.0027967282	-0.000027765487	-0.00021224695
CNA 125228	-0.00007327592	-0.000043416858	0.0000022788292	-0.0000011359257	0.0016693837	0.000026174954	-0.00020928508
CNA 125336	0.00008366917	0.00039811953	0.00008213472	0.00000950812	0.0022460246	0.000044991513	-0.0001898964
CNA 125476	-0.000009537953	0.0007542751	0.000006428173	0.000020492296	0.00049029535	0.000022087956	-0.0001869316
CNA 125488	-0.0002807705	0.00001844909	0.00000852074	0.00000854242	-0.0018292066	0.000008278309	0.000095234565
CNA 125704	0.00013672677	-0.0001949927	0.0000085787515	0.000003321434	-0.00023091058	0.000043201522	-0.0006645363
CNA 1258	-0.00007860881	0.00017642495	0.0000000380781	0.000006547744	0.0016369728	-0.000023730345	-0.00007376152
CNA 125875	-0.00034108642	-0.00034557394	-0.0000018137042	0.0000047246654	-0.0012559249	0.000021345431	0.00027237387
CNA 125893	-0.0003527497	0.00013985841	-0.0000020761718	0.000008980645	-0.00039274024	0.00001266732	0.000192986
CNA 1259	-0.00018928769	-0.00078641006	-0.0000017545715	0.000020657506	-0.001145138	-0.00002126916	0.00024839566
CNA 125919	-0.00015336015	0.00023917446	-0.000027034692	0.00001117294	-0.0006632567	0.000008639946	0.00013851671
CNA 125931	-0.00015102277	0.00009633537	0.0000009068731	-0.0000019733227	-0.0008295688	0.000016101838	-0.00003450776
CNA 125965	-0.00030264907	0.00012612683	-0.000030094225	-0.000007751917	0.00024255896	0.000010308136	0.00009468804
CNA 126	-0.00017333693	-0.0007138568	0.0000003353075	0.000009941195	0.0013202523	-0.0000075096964	0.00021416569
CNA 1260	-0.00021113084	0.00044991527	0.0000012225482	0.0000078265475	-0.001143445	0.000010828844	0.00030716602
CNA 126014	-0.00025695353	0.00023037066	-0.00012831175	0.000004828046	-0.0018099227	0.00001145182	0.00003791999
CNA 126017	-0.00025421704	-0.0002812453	-0.0000015144757	0.000019056022	-0.001194111	0.000016350381	0.00009472041
CNA 126119	-0.00024859712	-0.0002386814	-0.0000066453	0.0000018162782	-0.00047363155	0.000024400479	0.00011330732
CNA 126123	-0.00023298126	-0.00018869917	-0.0000070617216	-0.000003986954	-0.00030213565	0.000025243617	0.000120143355
CNA 126129	-0.00029244326	0.00046932325	-0.00000785721	0.000011668172	0.0008903797	0.00002284721	0.00012361127
CNA 126133	-0.00023225589	-0.00017697494	-0.0000007696548	-0.00000081726984	0.0009522711	0.000015595242	0.0002103421
CNA 126147	-0.00020635639	-0.00006014806	-0.00000054441006	0.0000027530898	0.00034378437	0.000011803809	-0.000092861126
CNA 1262	0.00052547536	0.0006262505	0.000051433064	-0.0000053500094	-0.00012459166	0.000022055063	0.00011088419
CNA 126204	-0.00016631295	-0.00020389525	-0.00000073823134	0.000013653358	0.00024562204	0.000018241177	0.00015708937
CNA 126205	-0.00016401667	0.0002776162	-0.000018623798	0.0000056109943	0.0002579045	0.000030103472	-0.00013173268
CNA 126206	-0.00011202117	0.00013973333	-0.0000014587945	0.0000057534976	0.00025790586	0.00002471419	0.000020469068
CNA 126208	-0.000083548686	-0.000044049248	-0.0000018791426	0.000014023531	-0.00040586916	0.00002047756	0.00009380035
CNA 126231	-0.00020988526	-0.0004010739	-0.0000019956187	0.00000046785482	0.00072261156	0.000025377138	-0.00007145564
CNA 126248	0.00020299986	0.000054746353	0.000006116533	-0.0000002241273	-0.0015164146	0.00003287272	-0.000055416243
CNA 126272	-0.00027871618	0.00043211746	-0.000009049138	0.000009422738	-0.00029257417	0.000013569024	0.000018119119
CNA 126298	-0.00015888907	-0.00071624963	-0.00000048336506	0.0000040173113	-0.0006709597	0.000012318111	0.00007370259
CNA 126299	-0.00022468418	-0.000079631856	0.000007710125	0.0000029633763	-0.00067095924	0.000014775613	-0.00009001701
CNA 126374	-0.00026081692	-0.00011209299	0.00000033355425	0.000012344939	-0.0009842288	0.000035571768	-0.000043365915
CNA 126375	-0.00024160955	0.00007283774	0.0000005149575	0.0000041894095	-0.0008089216	0.000033308734	0.00009702554
CNA 126393	-0.00036640064	0.00040754917	-0.00000059155656	0.0000043197006	-0.00080618885	0.000030777403	-0.00010738227
CNA 126432	-0.00041857798	0.00070033455	-0.0000015699185	-0.00000009079312	-0.0005735671	0.000018979805	-0.000035816705
CNA 126433	-0.00032671553	-0.00026891156	-0.000001555784	0.000011175006	-0.00015088971	0.000016796068	-0.0001348575
CNA 126526	-0.00031937836	-0.0006168453	-0.000044726054	0.0000047890594	-0.00015562997	0.000015022535	0.000003553891
CNA 126626	-0.000085610925	0.0007921103	-0.0000034033737	0.000015153342	0.0001342426	-0.000031899835	0.000072729
CNA 126637	0.00009370622	0.00023545831	-0.0000035154108	0.000010273179	0.00033163742	-0.000026416063	0.00024827386
CNA 126638	0.00016400754	0.00018488594	-0.0000016538567	0.000016768778	0.00033163873	-0.000021687436	-0.00003332253
CNA 126668	-0.0003773209	0.00048697233	-0.00006384678	0.0000042673805	0.00084087026	-0.000051142324	0.000050244187
CNA 126669	-0.00030381145	0.0006501839	-0.00018496781	0.000012334514	0.0008408694	-0.000054111075	-0.00009668962
CNA 126695	0.0003973609	0.00018230436	0.000012059084	0.000013419743	0.00036230893	0.000027480453	-0.00010426191
CNA 1267	-0.0004593462	-0.00019206194	-0.0002073816	0.0000062653703	-0.00052626	-0.0000548394	-0.000009532378
CNA 126731	-0.00010420293	0.00009200325	0.0000010163003	0.0000068420723	-0.0006892394	0.0000035698572	0.000024001021
CNA 126755	-0.00016656617	0.00012156582	-0.0000036298936	0.0000093535145	0.0008223089	-0.00001766936	-0.00023280336
CNA 126767	-0.00015551344	0.00021229303	-0.000002786082	0.000017061713	0.00032303573	-0.000013365954	0.00015377908
CNA 126789	-0.00039575718	0.000082951345	0.000011662847	0.000005108686	-0.0033954696	0.000018972709	0.00020755321
CNA 126792	-0.0003028827	0.00015617615	0.0000033152326	0.000008309761	-0.0033954717	0.000015757852	-0.0000578637
CNA 1268	0.00056803605	0.00039378143	0.0000867144	0.000012993466	-0.00029523627	0.000080414415	0.00006168907
CNA 126823	-0.000251106	0.00029412858	-0.000017615243	0.000008478704	0.0012019144	-0.00006206171	0.00020374275
CNA 126859	-0.00012582343	-0.00014149504	-0.0000014100962	0.000009574162	-0.0006136979	-0.00004464543	0.00015434388
CNA 126868	0.00014025853	-0.00038175753	0.0000096927515	0.000012843518	0.00072200265	0.00002441347	-0.000015693451
CNA 1269	0.00019568982	0.0004619484	0.0000053073472	0.0000050739573	0.00042256952	0.000015683105	0.000016090691
CNA 126917	0.00015432212	0.00013095954	0.0000063519346	-0.0000005794819	-0.001774514	0.000003749128	0.00007548083
CNA 126961	0.00044216277	0.0008390796	-0.000017156866	0.000005933295	0.003428173	-0.00003549581	0.00010728557
CNA 127	-0.00027265024	-0.00009947532	0.0000000054514837	0.0000143153175	0.0007118561	-0.0000071355284	0.00004722116
CNA 127018	-0.00003369042	0.00002609066	-0.00000887034	0.00000745408	-0.0035599682	-0.00006176024	-0.00034072698
CNA 127059	-0.00027858015	0.0005825561	-0.0000010570295	0.000010853348	-0.002296719	-0.000018210185	-0.00010488663
CNA 127062	-0.00026641806	-0.00024416836	0.000014607695	0.000007943309	-0.0030639088	-0.000019284495	-0.000078988276
CNA 127064	-0.00037367071	0.00031782422	-0.0000002511517	0.000023227056	-0.0025172343	-0.00000732733	0.00043554042
CNA 127066	-0.00041839332	-0.00013689896	-0.0000004748229	0.000015139642	-0.0027444544	-0.000009263079	0.00028454416
CNA 127068	-0.0010857056	-0.0011603839	-0.00000797802	0.000009570122	-0.0014163599	-0.000053104304	-0.00033996298
CNA 127069	-0.00038529775	-0.00078196503	-0.000007848222	0.000018646599	-0.000011663138	-0.000025828615	0.0005278563
CNA 127074	-0.00027771888	0.00026229976	-0.00000306551	0.0000037857194	-0.0027444542	-0.000015147383	0.0000073295696
CNA 127077	-0.00033804373	-0.0013337679	-0.000006526842	0.000005581497	-0.000011661497	-0.00002007268	-0.00021855255
CNA 1271	0.000094132505	-0.00065128965	0.0000031900963	0.000011865939	0.0006674544	0.0000036847769	0.0002249031
CNA 127124	-0.00059268484	-0.00059949525	-0.000024703932	0.000013002945	-0.0037138867	-0.000078445424	0.00013602544
CNA 127262	-0.00026145214	0.00023191111	0.00000727046	0.000009553821	-0.00032243782	0.00004120797	-0.000022298513
CNA 127281	-0.00022732538	0.0003186939	0.0000032943092	0.000007224236	-0.0022381232	0.00002467488	-0.00015910697
CNA 127294	0.00024104629	-0.00027505448	0.000003974491	0.000014341156	0.00027401766	0.000019759094	0.0001844043
CNA 127385	-0.00027261657	-0.00061815867	-0.0000069116845	0.00000072726675	0.00008759916	-0.000054554657	0.00015727505
CNA 127391	-0.0003199547	-0.00053452526	-0.000015723941	0.000013411474	-0.00094713183	-0.0000028583238	0.00013037657
CNA 127396	-0.00031719182	0.00013941507	-0.000003046998	0.000010449178	-0.001040292	-0.0000036955744	-0.000054643115
CNA 127534	-0.00013755186	0.000048858554	0.0000019541324	0.000008476461	0.0003199185	0.0000016302528	0.00023453498
CNA 127540	-0.00026079747	0.00024857276	-0.0000048003058	-0.00000030416393	0.00020333694	0.0000010885263	0.00026242097
CNA 127544	-0.00011745115	-0.0000071392833	-0.000005560128	0.0000058150017	-0.0005346651	0.000004729147	-0.0002097186
CNA 127579	-0.00019796846	-0.00045651413	-0.00001400817	0.0000052013224	0.0012886387	-0.00016865674	0.00005583056
CNA 127602	-0.00028002364	-0.000033781453	0.00015333632	0.000004282081	-0.0016312794	-0.000015136692	0.00017981244
CNA 127623	-0.000059795115	0.0012344015	0.0000064262395	0.000013419381	-0.00068432884	-0.0000011286523	0.00026202982
CNA 127665	-0.0005845884	0.00013735291	-0.000051453706	0.000016969314	-0.0012497094	-0.00006527564	0.000033918095
CNA 127670	-0.00059548893	0.00007195874	-0.000065496686	0.000006619643	-0.0016636554	-0.00006366139	0.00019063061
CNA 127687	-0.00023432565	0.00012708199	-0.000005813415	0.000013134852	-0.0021832506	-0.000013550755	-0.000028877967
CNA 1277	-0.000017392786	-0.0006123096	-0.000016897427	0.000006395197	0.0007940098	-0.000035629568	0.00019245902
CNA 127700	-0.000126735	-0.0006273758	-0.0000029066243	-0.0000045186007	-0.00019713031	-0.0000041060116	0.000099911595
CNA 127703	-0.00018959935	-0.00028456133	0.00000040394713	0.000007226509	0.0007018888	0.00000057244023	0.0001569107
CNA 127707	0.00005989153	0.000023900624	0.000025811743	0.000008406647	-0.0021424182	0.0000046432983	0.00008458552
CNA 127731	0.000000097093086	0.00033269727	0.0000005847222	0.000010769159	-0.0004218194	-0.00001169065	0.00005161943
CNA 127733	0.000004376479	0.00021497067	0.0000077056575	0.0000066984735	0.00029971174	-0.0000060443267	-0.000027386948
CNA 1278	0.00039304004	0.00007130764	0.00001989289	-0.00000518374	-0.0014092446	-0.0000047360354	-0.00027134534
CNA 127829	-0.00060281955	-0.00059446675	-0.0000020035643	0.000002114357	-0.0008153506	-0.00005447237	0.0003397847
CNA 127833	-0.000539142	0.0000071369755	-0.00009508112	-0.0000051305597	0.00023048536	-0.00005922238	-0.000113509705
CNA 127845	-0.00048523353	-0.00057940604	-0.0000016870531	-0.0000030393512	-0.00034783338	-0.000040037015	0.00030919086
CNA 127933	-0.00023476608	-0.0003598592	-0.0000059717586	0.000007916461	0.00023990248	-0.00007186388	0.00009448982
CNA 127943	-0.0003211283	0.00046872927	-0.0000063177486	0.00000593186	0.0019095824	-0.00006196715	0.0001036839
CNA 128	-0.00015512976	-0.000016979724	0.00000012781537	0.000008819888	0.0007118535	-0.000013909669	-0.000011427735
CNA 128025	-0.00038671118	0.0005622192	-0.00017933821	0.000016756105	-0.002174011	-0.000107893924	0.00009951319
CNA 128061	-0.000007060406	-0.00039014232	0.00002815237	0.000007984811	-0.0004651976	-0.00000022096354	0.00010716467
CNA 128077	0.000046198133	0.0014586123	-0.000005565152	0.000022096217	0.001770804	-0.000014445873	-0.000010346569
CNA 128102	-0.00022722373	-0.00020363223	-0.0000016496817	0.00001193251	0.0008438934	0.000007115414	0.000035721863
CNA 128153	-0.0002247116	-0.000088166766	-0.0000031858306	0.0000039535207	-0.0022383505	-0.0000110342	-0.00038841987
CNA 128178	0.00010123243	-0.000020242755	0.0000004043326	0.000014286117	-0.0013454639	-0.0000009584876	-0.00013338546
CNA 1282	0.0004260962	0.00091196864	-0.0000006992272	0.0000158856	0.002242233	-0.000015904649	0.00004379146
CNA 128229	-0.00020603278	-0.00047644085	-0.000005522446	0.0000010361641	0.001583082	-0.000045757242	-0.0000012824697
CNA 128239	-0.00030783372	0.00053500565	-0.000005638503	0.000009040263	0.0017406533	-0.00003810059	0.0000981602
CNA 128240	-0.00023847388	0.0004683581	-0.000012034196	0.0000131846455	0.0014729776	-0.000042657553	0.00023726671
CNA 128272	-0.00016922057	0.0001320779	0.000017747889	0.000012642881	-0.0021951876	-0.000020239655	0.00030831638
CNA 128308	-0.00018895551	-0.00014612533	0.0000016016704	0.000018755974	-0.00031549527	0.0000055618725	-0.00004539348
CNA 128312	-0.00009504681	0.0004081618	0.000024875777	0.000010474323	-0.0013975559	-0.0000018044718	0.00017455823
CNA 128338	0.000038070666	0.00016082148	0.00006521008	0.0000073256533	-0.00010208577	0.000025222644	0.000120237186
CNA 128360	-0.00025704512	0.00042011935	-0.00005747672	0.000009103347	0.000005508308	-0.0000518949	0.0001551794
CNA 128366	-0.00025061838	0.0005441629	-0.0000047021904	-0.0000036765741	-0.0005798085	-0.00005182502	-0.000053117543
CNA 128367	-0.00027494822	0.00042985662	-0.000014595715	0.000010067065	-0.00057980965	-0.000050974144	-0.00028485394
CNA 128368	-0.00034312592	0.0004901882	-0.000009207153	0.000008361179	-0.0005798102	-0.00005219331	-0.00022612371
CNA 128371	-0.00028511492	0.0011101111	-0.000006938748	0.000014551198	-0.00058578927	-0.00005034233	-0.00023327483
CNA 128372	-0.00024481604	0.000028109063	-0.00007830283	0.000008051069	-0.00058579096	-0.000049845337	0.00005621515
CNA 128387	0.0000963778	-0.00004177687	-0.000007937137	0.000008024546	-0.0009822506	-0.000012741139	-0.00006807155
CNA 1284	0.00039968602	0.00014561228	-0.000002200464	0.00000004856393	0.0019133226	-0.000010490171	0.00017267952
CNA 128408	0.00040779758	0.0001736626	-0.00016277442	-0.000002200846	0.0016595635	-0.000036462934	-0.000054874814
CNA 128414	0.00041303423	-0.00007741404	-0.0000055980845	0.0000055717446	0.0018605852	-0.000039338487	-0.0001907663
CNA 128434	0.000107959	-0.00071055716	-0.000012034408	0.0000061490437	-0.001651147	-0.000020278403	-0.0000098620385
CNA 128439	0.0003614565	-0.00057307846	0.00003955455	0.000009233314	-0.0010203802	-0.0000008807626	-0.0003234353
CNA 128486	0.00006475496	-0.00029188237	0.00001704863	0.0000061842934	-0.000971007	-0.00002068699	-0.00014350894
CNA 128488	0.00011614437	0.00020917527	0.0000013351656	0.0000023642249	-0.00037704044	-0.00001639115	-0.00004469766
CNA 128497	0.0000774205	-0.00036909743	-0.0000010020867	0.000019105193	-0.0020869581	-0.000021016816	-0.00022296222
CNA 128506	0.000077391465	-0.00022712657	-0.000021956814	0.000020879497	-0.0018855907	-0.000022632572	0.00007823335
CNA 128553	0.00025704163	0.00024869214	-0.0000028323088	0.00001003083	-0.004762423	-0.0000024804883	-0.000057150595
CNA 128602	0.00015923985	0.00020893534	-0.0000029337486	-0.0000008710111	-0.0029188155	-0.000028203873	-0.00007314097
CNA 128611	0.00026911046	0.00037432913	-0.0000025975778	0.000004355644	-0.0032333864	-0.000007583821	0.0000051779793
CNA 128637	0.00019139664	-0.00012775404	0.000003472261	0.00001528833	0.0028796666	0.00001151027	0.000027934826
CNA 128646	0.00010927722	-0.00037314856	0.000020997168	0.0000020484244	0.0022876218	0.000011493138	0.00023311666
CNA 128653	0.00017458604	0.00028150002	-0.0000056866015	0.000020059215	0.0010414534	0.00000073042025	-0.000035075744
CNA 128674	0.000113902766	0.00046257593	-0.000006651026	0.000006940129	0.0015586629	0.0000014412612	-0.0001136822
CNA 128710	0.00028072746	-0.0003757162	-0.0000081535345	0.000015465992	0.003163483	-0.0000023233406	-0.00015181459
CNA 128817	0.00013072921	0.00010527235	-0.0000019640836	0.000002897354	-0.0014085877	-0.000021913242	-0.00004834991
CNA 128821	0.00019697245	-0.00077367644	-0.0000023773061	0.000008902737	-0.0010054909	-0.000024058234	-0.00023026597
CNA 128822	0.0002032377	-0.00018775016	-0.0000018140865	0.00001221164	-0.0004935521	-0.000028332153	0.00022469467
CNA 128826	0.00041523392	-0.00059879635	-0.000046217705	0.000023555354	0.0024840413	-0.000042617645	-0.00012623929
CNA 128853	-0.00023887386	-0.00103935	-0.00023113764	0.000013155333	-0.000941818	-0.000054274427	0.00017800773
CNA 128854	-0.0001594873	0.0002163565	-0.000005976808	0.000008517401	-0.0021502723	-0.000052719606	-0.0001554539
CNA 128859	0.000036862315	-0.0007507061	-0.000008406525	0.0000150576725	-0.0034913397	-0.000039643648	-0.00011067371
CNA 128861	-0.000074595795	0.000020878479	-0.000007610725	0.00000901999	-0.0036569012	-0.000052566644	-0.00020905845
CNA 128864	-0.000035275523	-0.00050054793	-0.0004215416	0.000002178037	-0.0012421797	-0.00005021332	0.00020869196
CNA 128866	0.000017638717	-0.00017916317	-0.00003107719	0.000003659919	-0.0014350101	-0.000051304643	-0.000103749066
CNA 128869	0.000237064	-0.0004511361	-0.000008379942	0.000017080285	-0.0020036865	-0.000017487577	-0.00008103481
CNA 128872	0.00016620757	-0.0002525601	-0.000019084491	0.000009240737	-0.0016567861	-0.000025404092	0.000021651456
CNA 128876	0.00015289144	0.0000099131075	-0.00003876251	0.000019572937	-0.0030788125	-0.000013509136	0.00017481107
CNA 1289	-0.000076200966	-0.000058247257	0.000040533483	0.000004030639	-0.00073465426	0.000004942916	0.000116114556
CNA 128954	-0.00020317419	-0.00011477821	0.0000014621712	0.0000037755942	-0.0024302003	-0.00000996561	0.00002403738
CNA 128977	0.00008575711	0.00036020848	0.0000020928758	-0.0000048672323	0.0008560852	-0.000000325826	-0.00006365721
CNA 128989	0.00016536823	0.0003408974	0.000019295047	0.000008058992	-0.0010277961	0.00001793221	0.000014837607
CNA 129025	-0.00010770573	0.000089856956	-0.0000046406267	-0.000012873453	0.002610331	0.00004643962	-0.00023866449
CNA 129049	0.00005394728	-0.000063432395	-0.000001932176	0.000010908011	-0.00085497927	-0.00000337145	0.000075375545
CNA 129080	-0.0003113799	0.00012704615	-0.0000045800693	0.000016865355	0.00071467186	-0.000009279542	-0.0002007418
CNA 1291	-0.00083215156	-0.0005230429	-0.000017326778	0.000013312904	0.0009687044	-0.000025682866	-0.00009587456
CNA 129138	-0.0003651044	0.0004987742	-0.0000023218602	0.000016659906	-0.001044536	-0.0000082936185	0.00013196516
CNA 1292	-0.0009891266	-0.001367579	-0.000013287829	0.0000076281876	0.00096870627	-0.000024795383	0.000029361318
CNA 1294	0.0009779524	0.00023431916	0.000007669622	0.000017627337	0.00038215003	0.0000592761	-0.00023595059
CNA 1295	-0.00026696367	-0.00048746454	0.0000124903945	0.000010916604	0.0011827002	0.000017101424	0.00013216886
CNA 129607	-0.0006120571	0.00033493649	-0.000020522613	0.000020665146	0.0006925593	-0.000024697998	0.00012343345
CNA 129642	-0.0008185178	0.0000011909638	-0.0000018873186	0.000004220633	0.0004459476	-0.00001691787	-0.000117530275
CNA 129685	0.000736162	0.00091223203	0.00005203582	-0.000000461534	0.0006428021	0.000056577413	-0.00011421359
CNA 1297	-0.00018927002	-0.000043940057	-0.0000000051655835	0.00001089873	-0.00096270087	0.00001997984	0.000023060933
CNA 129787	-0.00037059136	-0.000036717407	-0.000006322724	0.000012966918	0.0009842457	-0.000021224567	0.00044454003
CNA 1298	-0.00030078253	-0.00018046629	-0.000011007001	0.000007713243	-0.0011372169	-0.0000026564232	0.00013137993
CNA 1299	0.0003286253	-0.00018920864	-0.000012353448	0.000012138595	0.0019012447	-0.00003553062	-0.00021096568
CNA 13	0.00031842038	0.00033912083	0.0000043030896	0.0000020864115	0.0007565271	-0.0000000988779	-0.00015519712
CNA 130	-0.00017205052	-0.0005463539	-0.0000000697799	0.000007709472	0.0007118587	-0.000010759594	0.00015121532
CNA 1300	0.0002826112	0.0002811821	0.000008534844	0.00000845984	0.0023393582	0.000053869142	0.00007457532
CNA 130075	-0.000004012657	-0.00032293692	-0.0000018805061	0.0000027117064	0.00040940772	-0.000031343145	-0.00043883192
CNA 1303	0.0001398083	0.00043801972	0.0000046339637	0.000007387546	0.0011779992	0.000037203812	0.00016028393
CNA 1305	-0.00097470486	-0.00071924983	-0.000020316784	0.000015326836	-0.00022817616	-0.00007959152	-0.0001580171
CNA 1306	0.00009145747	0.00055926206	0.0000147397095	0.000009161205	-0.00017671882	0.000024569521	0.000008137282
CNA 1307	-0.00034004537	0.000059113197	-0.0000052056025	0.0000044856934	0.0011469254	0.00000045501213	0.000010205008
CNA 1308	-0.00087513035	-0.0006456795	-0.00003134664	0.000011726881	-0.00039321114	-0.00009626551	0.00036718659
CNA 130813	-0.0011331525	-0.00040154604	-0.0000024050962	0.0000033275332	-0.0023459408	-0.000030910174	-0.00014701032
CNA 130814	-0.0011314437	-0.000553176	-0.0000051023776	0.000013142345	-0.0020255288	-0.000029080307	0.0000068705453
CNA 131	-0.00024690627	0.00046913492	0.00001928838	0.0000087397375	0.0013202539	-0.00000607669	0.00020947788
CNA 1310	-0.00021684954	0.00042241166	-0.00000010089798	0.0000070352053	-0.0010459742	0.000018213546	0.0002831263
CNA 131034	-0.00034428318	-0.000062996325	-0.000007816466	0.0000022133215	0.000010917835	-0.000015685184	0.0000843965
CNA 131076	0.00007456239	-0.00033513937	0.000035199013	0.000004548708	-0.00016404093	-0.0000032430262	0.00006558291
CNA 131096	0.00029063298	-0.000099475226	-0.0000037637349	0.0000042539828	-0.0021858031	0.000042074607	0.0003176599
CNA 131118	0.00088182656	0.000015424659	0.000011212109	0.000003519446	0.0011349698	0.00005055945	-0.000019615509
CNA 131149	0.00018853975	-0.00048405005	-0.0000042945408	-0.0000013890932	-0.0026836982	-0.000016301388	0.000004779773
CNA 131177	0.0008125795	-0.0005757607	0.000008811869	0.000009603896	0.002264055	0.000088889356	0.00007147525
CNA 1312	0.00014080695	0.0002829697	0.000079831065	0.000011553029	-0.0005312904	0.000020268402	0.00028446357
CNA 131368	-0.00015313597	-0.0004722086	-0.000010724849	0.000013060832	0.0024084386	-0.000014480547	0.00023640478
CNA 131375	0.00064944464	0.00089309027	0.000016469638	-0.0000016498009	-0.00071821944	0.000058651225	-0.000102786784
CNA 131377	0.0004038174	0.0004039302	0.0000015749587	0.000014696996	-0.000980698	0.000033606342	-0.00026421048
CNA 1314	-0.00022994411	-0.00032826234	-0.000007503573	-0.000007265682	0.0013016413	-0.000058390466	0.000074105585
CNA 131405	0.00048184095	-0.0010141868	0.000073289084	-0.0000011258347	-0.0026612044	0.000049857656	-0.00025356372
CNA 131408	0.00082399993	0.0004346111	0.000012651247	0.000006482178	0.001994541	0.00004431278	0.00023520197
CNA 131450	-0.00021090075	-0.0005440529	-0.00006864837	-0.0000051645693	0.0021615506	-0.000019926263	-0.00011538863
CNA 131474	0.00023917877	-0.00024126256	-0.000007920218	0.000018398323	-0.0031530021	0.000007263328	0.00022361045
CNA 1315	0.00058822543	0.00024349242	0.0000051423976	0.000009475163	-0.0009786665	0.000026202011	-0.00020593285
CNA 131540	0.00007872018	-0.0008857163	-0.0000018178453	-0.0000013679543	0.0013037394	0.0000013913144	-0.0000051202815
CNA 131544	-0.0002543331	-0.00043536143	0.0000013813212	0.000020850626	0.0007456087	0.00001911342	-0.00014027354
CNA 131566	-0.00018881021	0.00036334223	0.00000907128	0.0000130421195	0.0011225714	0.000018334093	0.00005506969
CNA 131578	0.0004659516	0.0003018027	0.00003753695	0.000013177319	0.0019298518	0.000027432108	0.00004964059
CNA 131583	0.00046819393	0.0008335961	0.000007909025	0.000011223991	0.0018668887	-0.0000010721592	0.00019232485
CNA 1316	-0.00035217346	-0.000113320886	0.00010424153	0.000009533299	-0.0011595141	-0.000022049995	-0.000069636415
CNA 131601	0.00008388088	-0.00049097795	-0.0000010085338	0.000002884511	0.0013816071	0.0000013804606	0.000039200244
CNA 131616	0.0007409434	0.000109744615	0.000006904748	0.00000874321	-0.0011645322	0.00008667998	-0.00022384679
CNA 131669	0.00009845795	-0.0001504116	-0.0000013132307	0.000006181473	0.0022930366	0.0000008404567	0.00001867989
CNA 1317	0.0002728605	0.00035334672	0.000057533027	-0.000004304862	0.0024854925	0.0000406773	0.000534594
CNA 1318	0.00023378897	0.00007957832	0.000025801126	0.000009859072	0.0024854883	0.00005115968	0.000013457863
CNA 131831	0.00036251318	-0.00035414228	0.0000025706192	0.00001535415	0.0014119559	-0.0000015384204	-0.000076284516
CNA 131870	-0.0002420428	-0.00041049224	-0.000005526198	0.00002185873	-0.0004921603	-0.0000119181495	-0.00011534667
CNA 131873	-0.000040507468	-0.0007427892	-0.000009556515	0.000019173605	-0.0013175457	0.0000024894712	0.0002808604
CNA 131890	0.00015028637	-0.0005498393	-0.0000021537157	0.0000027337321	0.0002074015	-0.0000004018843	0.00018323677
CNA 131909	-0.00041573806	-0.00036151506	-0.0000018595113	0.0000016550756	0.0022340193	-0.000004650164	-0.0001058234
CNA 131920	0.00047669504	-0.00030903175	0.000040890704	0.000007408255	-0.00072256697	0.00002600762	0.000030291842
CNA 131965	0.0005849416	0.00037039144	0.000036320467	0.000012631403	-0.0020466782	0.000051127423	0.00011077956
CNA 132	-0.0010281493	-0.0010755482	-0.0000045570587	0.000011606876	-0.001610601	-0.00008638385	-0.0003160441
CNA 132001	0.00030832842	0.000005158493	-0.000001137394	0.000014834424	-0.0029844805	0.000026022542	0.000088763736
CNA 132014	0.0002703171	0.0007988734	0.0000007473193	0.000020173647	-0.00030492776	0.000043797772	-0.00007814052
CNA 132112	0.00082528306	0.0001221998	0.000012247563	0.000007906417	0.0005827874	0.000056413697	-0.00008786968
CNA 132141	0.0003776961	-0.00018755993	0.0000033112128	0.000007984068	0.00036730283	0.000060107315	-0.000042848675
CNA 132158	0.00035716887	0.0003577642	0.000018331059	0.000008776375	0.0011213014	0.00006154904	-0.00006920311
CNA 132160	0.00033153102	0.00007486929	0.0000010722382	0.00002046513	0.0003083557	0.00005479191	0.00008563974
CNA 132200	0.00084559136	0.00021066122	0.000010661939	-0.0000020636307	0.002614077	0.00006866861	0.00035857368
CNA 132203	0.0007742097	0.000639139	0.000004551693	0.000020230007	0.0029081516	0.00007632448	-0.00031286073
CNA 132204	0.0007530509	0.001198743	0.00001145231	0.000011413727	0.0028112133	0.00007344733	-0.0002157398
CNA 132228	0.0005434155	-0.00013989687	0.0000018137226	-0.0000063039047	-0.00011943362	0.000040999337	0.00022712948
CNA 132241	0.00017832514	-0.00002885698	0.00004643602	0.0000016219741	0.0013019218	-0.00000013687571	-0.0001691572
CNA 132243	0.00019652747	-0.000064458036	0.0000019709557	0.000000457625	0.0011330754	-0.0000008857597	0.00006662181
CNA 132299	-0.00017304452	-0.00005495739	0.0000009701523	0.000018131414	-0.0013174828	-0.000015147534	0.000075128264
CNA 132320	-0.000098898316	-0.0007935778	0.000041953157	0.0000009585673	0.0008695875	0.000015214241	0.000050926617
CNA 132321	-0.00017054453	0.00034390853	0.0000029934224	0.0000058248215	0.00073856494	0.000011331706	-0.00010302528
CNA 132332	-0.00034624655	0.00011299649	0.000015085815	0.0000017873493	-0.0003011869	-0.000018398392	0.00008584362
CNA 132430	0.00030147226	-0.000014443671	0.00006380166	-0.00000021362719	-0.00036353635	0.000019073135	-0.0003697071
CNA 1325	-0.00010754207	-0.0001794977	0.0000027836204	0.0000072334533	-0.0003244509	-0.00002096055	0.00011784503
CNA 1326	-0.00048319044	-0.0005024844	-0.00000004048005	-0.000002962566	0.00037146703	-0.00005330337	-0.00006838125
CNA 132612	-0.00027095058	-0.00036121203	0.0000025526742	0.0000077487075	-0.0009516281	0.00000034581427	0.00030975835
[truncated: 31,267 more rows]
